# Supplementary material for: Raman spectra simulation of antiplatelet drug-platelet interaction using DFT
Source: Sci Rep. 2024 Jan 16;14:1445. doi: 10.1038/s41598-024-51605-7 (PMC10792092; doi:10.1038/s41598-024-51605-7)
Supplement: Supplementary file 1 — Supplementary Information. [file 41598_2024_51605_MOESM1_ESM.zip]

Archive with 158 entries (155 files):
- Health/
- Health/Zdorovye_vse.xlsx
- Health/Зюбин_1.txt
- Health/Зюбин_10.txt
- Health/Зюбин_100.txt
- Health/Зюбин_101.txt
- Health/Зюбин_102.txt
- Health/Зюбин_103.txt
- Health/Зюбин_104.txt
- Health/Зюбин_105.txt
- Health/Зюбин_106.txt
- Health/Зюбин_107.txt
- Health/Зюбин_108.txt
- Health/Зюбин_109.txt
- Health/Зюбин_11.txt
- Health/Зюбин_110.txt
- Health/Зюбин_111.txt
- Health/Зюбин_112.txt
- Health/Зюбин_113.txt
- Health/Зюбин_114.txt
- Health/Зюбин_115.txt
- Health/Зюбин_116.txt
- Health/Зюбин_117.txt
- Health/Зюбин_118.txt
- Health/Зюбин_119.txt
- Health/Зюбин_12.txt
- Health/Зюбин_120.txt
- Health/Зюбин_121.txt
- Health/Зюбин_122.txt
- Health/Зюбин_123.txt
- Health/Зюбин_124.txt
- Health/Зюбин_125.txt
- Health/Зюбин_13.txt
- Health/Зюбин_14.txt
- Health/Зюбин_15.txt
- Health/Зюбин_16.txt
- Health/Зюбин_17.txt
- Health/Зюбин_18.txt
- Health/Зюбин_19.txt
- Health/Зюбин_2.txt
- Health/Зюбин_20.txt
- Health/Зюбин_21.txt
- Health/Зюбин_22.txt
- Health/Зюбин_23.txt
- Health/Зюбин_24.txt
- Health/Зюбин_25.txt
- Health/Зюбин_26.txt
- Health/Зюбин_27.txt
- Health/Зюбин_28.txt
- Health/Зюбин_29.txt
- Health/Зюбин_3.txt
- Health/Зюбин_30.txt
- Health/Зюбин_31.txt
- Health/Зюбин_32.txt
- Health/Зюбин_33.txt
- Health/Зюбин_34.txt
- Health/Зюбин_35.txt
- Health/Зюбин_36.txt
- Health/Зюбин_37.txt
- Health/Зюбин_38.txt
- Health/Зюбин_39.txt
- Health/Зюбин_4.txt
- Health/Зюбин_40.txt
- Health/Зюбин_41.txt
- Health/Зюбин_42.txt
- Health/Зюбин_43.txt
- Health/Зюбин_44.txt
- Health/Зюбин_45.txt
- Health/Зюбин_46.txt
- Health/Зюбин_47.txt
- Health/Зюбин_48.txt
- Health/Зюбин_49.txt
- Health/Зюбин_5.txt
- Health/Зюбин_50.txt
- Health/Зюбин_51.txt
- Health/Зюбин_52.txt
- Health/Зюбин_53.txt
- Health/Зюбин_54.txt
- Health/Зюбин_55.txt
- Health/Зюбин_56.txt
- Health/Зюбин_57.txt
- Health/Зюбин_58.txt
- Health/Зюбин_59.txt
- Health/Зюбин_6.txt
- Health/Зюбин_60.txt
- Health/Зюбин_61.txt
- Health/Зюбин_62.txt
- Health/Зюбин_63.txt
- Health/Зюбин_64.txt
- Health/Зюбин_65.txt
- Health/Зюбин_66.txt
- Health/Зюбин_67.txt
- Health/Зюбин_68.txt
- Health/Зюбин_69.txt
- Health/Зюбин_7.txt
- Health/Зюбин_70.txt
- Health/Зюбин_71.txt
- Health/Зюбин_72.txt
- Health/Зюбин_73.txt
- Health/Зюбин_74.txt
- Health/Зюбин_75.txt
- Health/Зюбин_76.txt
- Health/Зюбин_77.txt
- Health/Зюбин_78.txt
- Health/Зюбин_79.txt
- Health/Зюбин_8.txt
- Health/Зюбин_80.txt
- Health/Зюбин_81.txt
- Health/Зюбин_82.txt
- Health/Зюбин_83.txt
- Health/Зюбин_84.txt
- Health/Зюбин_85.txt
- Health/Зюбин_86.txt
- Health/Зюбин_87.txt
- Health/Зюбин_88.txt
- Health/Зюбин_89.txt
- Health/Зюбин_9.txt
- Health/Зюбин_90.txt
- Health/Зюбин_91.txt
- Health/Зюбин_92.txt
- Health/Зюбин_93.txt
- Health/Зюбин_94.txt
- Health/Зюбин_95.txt
- Health/Зюбин_96.txt
- Health/Зюбин_97.txt
- Health/Зюбин_98.txt
- Health/Зюбин_99.txt
- 1.1 Healthy without therapy.zip
- 1.2 Healthy with therapy aspirin.zip
- 1.3 Healthy with therapy clopigrel.rar
- Aspirin_COX-1, Raman.txt
- Clopidogrel_metabolit, Raman.txt
- Healthy.zip
- P2Y12_methobolit_Raman.txt
- Статья_Plos_one_гомогенность.rar
- Aspirin/
- Aspirin/1.txt
- Aspirin/10.txt
- Aspirin/11.txt
- Aspirin/2.txt
- Aspirin/3.txt
- Aspirin/4.txt
- Aspirin/5.txt
- Aspirin/6.txt
- Aspirin/7.txt
- Aspirin/8.txt
- Aspirin/9.txt
- Clopidogrel/
- Clopidogrel/1.txt
- Clopidogrel/10.txt
- Clopidogrel/2.txt
- Clopidogrel/3.txt
- Clopidogrel/4.txt
- Clopidogrel/5.txt
- Clopidogrel/6.txt
- Clopidogrel/7.txt
- Clopidogrel/8.txt
- Clopidogrel/9.txt
