# Supplementary material for: Raman spectra simulation of antiplatelet drug-platelet interaction using DFT
Source: Sci Rep. 2024 Jan 16;14:1445. doi: 10.1038/s41598-024-51605-7 (PMC10792092; doi:10.1038/s41598-024-51605-7)
Supplement: Supplementary file 1 — Supplementary Information. [file 41598_2024_51605_MOESM1_ESM.zip › Health/Zdorovye_vse.xlsx]

## Sheet: Основное
	Сдвиг	Зюбин
		1	2	3	4	5	6	7	8	9	10	11	12	13	14	15	16	17	18	19	20	21	22	23	24	25	26	27	28	29	30	31	32	33	34	35	36	37	38	39	40	41	42	43	44	45	46	47	48
	400	5504.5	9041.5	6575	6695	8882.5	6561.5	7117	8177.5	5448.5	5716	12520.5	38742	11501.5	14444	16638.5	17439.5	16909.5	12830.5	13978.5	16997	13316.5	13757.5	16787	16914	16265	35263	16218	14250	19108	15533	18615	21313.5	21152.5	14815.5	16143	16073	13226	7618.5	16218	15274.5	13525.5	11433	15930.5	9257.5	9300.5	14803	7413.5	7655
	405	5482	9093	6629.5	6741.5	8904	6594.5	7124	8214.5	5471.5	5721.5	12155	38723.5	11538	14552	16699	17491	16910.5	12880.5	14008	17037.5	13328	13738	16923	16948.5	16308	35356	16290.5	14313	19155	15562.5	18518	21373.5	21246.5	14852	16174	16097	13210	7622	16290.5	15265.5	13508	11482.5	15966	9260.5	9285	14825	7441.5	7612.5
	410	5540.5	9099	6637	6735	8947.5	6633.5	7155	8249.5	5518.5	5727	12193.5	38840.5	11542.5	14545	16687	17571.5	16962	12931	14048	17114.5	13331	13755	16903	17010.5	16340	35483.5	16314	14307	19247	15538.5	18614	21459	21242.5	14896.5	16262	16175.5	13269	7654	16314	15344.5	13615.5	11494	16028.5	9260.5	9294	14820	7430.5	7639
	415	5506.5	9119.5	6702	6789	8991	6660.5	7158	8281.5	5532.5	5719	12258	39031	11598.5	14562.5	16789	17527	17128.5	12955	14017	17163.5	13388.5	13794	16935	17030	16408	35522.5	16323	14388	19212.5	15611	18621	21469.5	21234	14926	16257	16185	13299.5	7684.5	16323	15372.5	13622	11530.5	16069	9261.5	9291	14816.5	7448	7658
	420	5577	9104	6707.5	6775.5	9047	6706	7203.5	8318	5557	5758.5	12222.5	38961.5	11575.5	14596.5	16770	17508.5	17022.5	12985.5	14096	17144.5	13368.5	13864.5	16902.5	17007	16402	35509.5	16337.5	14409.5	19219.5	15589	18555	21409	21222.5	14847.5	16249.5	16116.5	13279	7654	16337.5	15272	13527	11529.5	16130	9234.5	9275	14878.5	7443	7666.5
	425	5568	9176.5	6713.5	6819.5	9049	6752	7250.5	8314.5	5517	5787	12249	39117.5	11633.5	14570	16757	17635	17017	12946	14080	17060.5	13369	13827	16926	17041.5	16406	35506	16270	14367	19187.5	15521.5	18558	21396.5	21132	14866	16213	16135.5	13242.5	7643.5	16270	15233.5	13547.5	11542	16092.5	9271.5	9333.5	14881	7429	7682
	430	5542	9163.5	6687.5	6756	9015	6700.5	7160	8331	5497	5730	12270.5	39106	11596.5	14560	16717.5	17493	17053.5	12901	14124.5	17005	13334.5	13778.5	16887.5	16926.5	16311	35558.5	16225.5	14391	19147.5	15471	18510.5	21392	21231.5	14812.5	16176	16151.5	13166	7679.5	16225.5	15169	13538.5	11518	16059	9337	9277	14904	7437.5	7655
	435	5551.5	9091.5	6644.5	6775.5	8943	6605.5	7187	8280	5502	5731.5	12250	39137	11552.5	14473.5	16603	17462	16836.5	12837.5	13954.5	17022	13265	13710.5	16757.5	16936.5	16340.5	35461	16192	14322.5	19053.5	15492	18560	21388	21069	14838	16222.5	16093.5	13189.5	7670	16192	15177	13616.5	11472.5	16072.5	9229	9265.5	14909	7385.5	7660
	440	5531.5	9161.5	6640	6714.5	8988.5	6616	7174.5	8310.5	5469	5730	12201.5	39044	11505.5	14412.5	16665.5	17370	16861.5	12825.5	13979	17041	13262	13637.5	16824.5	16951	16229.5	35504	16263.5	14428	19117.5	15484	18540.5	21358.5	21277	14857	16198.5	16078	13197.5	7638.5	16263.5	15546.5	13605	11572	16142	9226.5	9217.5	14779.5	7410	7660
	445	5479	9106	6585	6764	8940	6607	7193	8213	5485	5751	12181	38944	11602	14472	16754	17381	16822	12797	13948	17110	13322	13747	16849	16981	16360	35649	16145	14376	19223	15503	18440	21441	21199	14925	16229	16108	13197	7735	16145	15277	13686	11536	16207	9313	9262	14894	7409	7641
	450	5527	9178.5	6632.5	6746.5	9028	6646	7143.5	8204	5476.5	5702.5	12204	39026	11577.5	14489	16698	17414	16863	12905.5	13937	17124.5	13312.5	13783	16882.5	16933.5	16356.5	35689.5	16298	14405	19256.5	15567.5	18574	21408	21227	14867.5	16364.5	16146	13239	7664	16298	15290	13679.5	11491.5	16156.5	9270.5	9268	14778	7366	7680.5
	455	5523	9176.5	6658	6795.5	9023	6636	7186	8283.5	5516	5714.5	12166.5	39280	11513.5	14424	16674	17444.5	16956	12919	13969.5	17035	13310	13797	16972	16994	16402.5	35745	16283.5	14456.5	19229.5	15501	18513	21402.5	21241.5	14817	16218.5	16132	13191.5	7692.5	16283.5	15234.5	13701.5	11490	16269	9142	9171.5	14713.5	7396.5	7600.5
	460	5501.5	9242	6664.5	6779.5	9028	6639	7164.5	8304.5	5510	5709	12135.5	39285.5	11498	14452.5	16733	17417.5	16873	12884.5	14002	17087	13345	13767	16849	16984.5	16314	35649.5	16165	14363.5	19181	15488.5	18452.5	21418	21210	14738	16161	16154	13169.5	7649	16165	15218.5	13659	11510.5	16201.5	9231	9216	14720	7402	7602.5
	465	5477	9287	6630.5	6732.5	9089.5	6610	7174.5	8289	5472.5	5723.5	12143	39400.5	11580	14499.5	16745.5	17417	16895	12868	13892.5	17041.5	13337	13731	16817.5	16977.5	16364.5	35828	16206	14369.5	19170	15413.5	18377	21395	21241.5	14838	16241	16107	13110	7648	16206	15180	13649.5	11505.5	16263.5	9193.5	9182.5	14767.5	7380	7654.5
	470	5507.5	9222.5	6610.5	6759.5	9026.5	6598.5	7176	8306.5	5472.5	5710	12209	39414.5	11492	14395	16766	17423	16866	12827.5	13967.5	17093.5	13254.5	13673	16784	16912	16259	35774	16146.5	14406.5	19154.5	15436.5	18401.5	21317.5	21194.5	14806.5	16197.5	16166	13047.5	7665	16146.5	15172	13671	11503.5	16200	9190	9230.5	14792.5	7410.5	7637
	475	5528.5	9209.5	6654	6768.5	9042.5	6570.5	7179.5	8312.5	5480	5707	12131	39395.5	11511	14425	16671.5	17364.5	16892	12835	13909.5	16983	13330	13700	16681.5	16957.5	16278.5	35761	16212	14396	19198.5	15453.5	18412.5	21402	21248	14830.5	16257	16155	13183.5	7683.5	16212	15225	13778	11546.5	16272.5	9201	9264	14795.5	7423.5	7698.5
	480	5496	9241.5	6652.5	6766.5	9089.5	6616.5	7220.5	8319.5	5474	5707.5	12140	39534	11497.5	14413	16647.5	17290.5	16812	12860	13906.5	17049.5	13320	13776	16755	16976	16362.5	35933	16232.5	14416.5	19262	15473	18499	21445	21330.5	14895.5	16208	16180.5	13210.5	7685	16232.5	15267	13832.5	11586	16255	9176.5	9229.5	14746	7420	7665.5
	485	5527.5	9324	6702	6800	9151.5	6601.5	7190	8301	5498.5	5743	12150.5	39659	11508.5	14409.5	16658	17409	17010	12809.5	13959.5	17096	13353	13745	16894	16929	16371.5	36019	16387	14464.5	19357.5	15503	18477.5	21570.5	21369	14899.5	16298	16183.5	13260.5	7737.5	16387	15323	13916	11597.5	16416.5	9182	9217	14830	7466	7714
	490	5564	9319.5	6763.5	6807	9153	6684	7252.5	8343	5569.5	5747	12256.5	39764	11525.5	14569	16744.5	17451	17046.5	12880.5	14008.5	17272.5	13361	13826	16904	17078.5	16367.5	36205.5	16365.5	14487.5	19428	15645.5	18549.5	21734	21371	14974	16413.5	16243.5	13316	7746	16365.5	15407.5	13973.5	11608	16462	9189	9253.5	14826	7463.5	7714
	495	5575	9407	6798	6844.5	9198.5	6695.5	7236.5	8376	5619	5764	12252.5	39946	11669	14572	16850	17627	17136.5	12898	14001.5	17288	13417	13824.5	17080	17155	16519	36310.5	16386.5	14520	19504.5	15612.5	18577	21652	21383	15000.5	16380	16313	13319	7740	16386.5	15467.5	13942	11678.5	16541.5	9240.5	9283.5	14870.5	7496	7795
	500	5557.5	9390.5	6779	6891	9256	6756	7209	8408.5	5601.5	5804	12328	40110	11624	14649	16905	17653	17194	13003	14097	17301	13479	13862	17066	17166.5	16506.5	36407	16357.5	14548	19466.5	15666	18673	21629.5	21437.5	14982.5	16426.5	16300	13354	7740	16357.5	15759	14049	11718.5	16640.5	9275	9282	14945.5	7528.5	7854.5
	505	5601	9394	6798	6880	9245.5	6783	7253.5	8418	5675	5800.5	12375.5	40275	11677.5	14753	16931.5	17737	17301.5	12967	14169	17318	13463.5	13884.5	17051.5	17120.5	16546.5	36507.5	16412	14541	19426.5	15618.5	18623.5	21590.5	21466	15042.5	16399.5	16311.5	13363.5	7776	16412	15455.5	14073	11711.5	16530.5	9364.5	9359	14983	7611.5	7841
	510	5599.5	9393.5	6816	6929	9286	6809	7304	8494.5	5710.5	5815.5	12366	40366	11696	14686	16950.5	17761.5	17316.5	13013	14192.5	17355	13468	13905.5	17104	17214	16551	36463	16451.5	14555	19481.5	15712	18675.5	21734	21466	14986.5	16419	16295	13403.5	7769	16451.5	15430	14061.5	11711.5	16569	9374	9387	15067	7663.5	7917
	515	5628	9447.5	6837.5	6929.5	9279	6853	7317	8513.5	5751	5849.5	12387.5	40429	11678	14670.5	16929.5	17737	17277.5	12929	14065	17290	13467.5	13872	17018.5	17156	16510	36450.5	16387.5	14530	19461.5	15628.5	18632	21762	21474	15011.5	16393.5	16330.5	13351.5	7769	16387.5	15464.5	14125.5	11725.5	16669.5	9317	9403	15056	7612.5	7903.5
	520	5628	9461	6884	6966.5	9311.5	6869.5	7345.5	8534	5701.5	5874	12378	40279.5	11676.5	14686	16908	17682.5	17235.5	12974	14068	17251	13434.5	13877	17034.5	17130.5	16542.5	36407	16397.5	14555.5	19504.5	15684.5	18574.5	21690.5	21415.5	15016.5	16428.5	16282	13391.5	7812.5	16397.5	15470	14080	11702	16656	9340.5	9337.5	15038.5	7649.5	7885
	525	5669	9502.5	6876	6952.5	9338	6837	7364	8466	5672.5	5869	12337	40369.5	11649	14596	16922	17599.5	17231	12904.5	14105	17288	13435.5	13874.5	16983	17109	16533.5	36331	16351.5	14481	19446.5	15680.5	18561.5	21678	21498.5	14962	16325.5	16223.5	13296	7772	16351.5	15396.5	14163.5	11726	16708.5	9322.5	9321	14939.5	7582	7836.5
	530	5659.5	9471	6857.5	6941	9373	6837.5	7330	8498	5678.5	5829	12272	40276.5	11619	14568	16826	17620.5	17135	12878	14073.5	17224	13457	13792	16999.5	17079	16427.5	36374	16365.5	14530.5	19470.5	15642.5	18473.5	21693	21377.5	14945.5	16325	16138	13262.5	7828.5	16365.5	15352	14144.5	11682.5	16740	9268.5	9228	14827.5	7551.5	7799
	535	5608.5	9468	6865	6921.5	9344	6823.5	7303	8509.5	5676	5840.5	12205	40167	11604	14555	16900.5	17554.5	17098.5	12934	14041.5	17260	13405	13768	17021.5	17135	16568	36384	16347.5	14539.5	19482.5	15680	18454.5	21620.5	21410.5	14966.5	16350.5	16220	13225	7750	16347.5	15341	14102.5	11658.5	16693	9173	9261	14811	7467	7735.5
	540	5599	9499	6847.5	6880	9345.5	6798.5	7302.5	8457.5	5656.5	5806	12211.5	40346.5	11587	14558.5	16818.5	17474	17068	12928.5	14036	17204	13418.5	13746	16920.5	17055	16489.5	36370	16269	14508.5	19406.5	15623.5	18449	21555	21440	14858	16284	16187.5	13239	7780.5	16269	15291.5	14059.5	11636	16688	9181.5	9239.5	14836	7512.5	7756
	545	5605	9444	6803.5	6965	9322.5	6797.5	7274.5	8485.5	5675	5810	12255	40457.5	11607	14465	16815	17415.5	17060	12903.5	13990.5	17281	13448.5	13733	16879.5	17076.5	16438	36299.5	16162	14510	19424	15601	18435	21480.5	21409	14844.5	16259.5	16115	13175.5	7737.5	16162	15225.5	14092.5	11611.5	16623.5	9204	9249	14848	7526	7806
	550	5565	9476.5	6749	6883.5	9299.5	6800.5	7261	8465.5	5653.5	5812	12227.5	40335	11555	14453	16773	17379	16987	12838	13929.5	17204	13308	13751.5	16814	17006.5	16383.5	36189	16184	14509	19338.5	15555	18312.5	21449.5	21363.5	14839	16233.5	16069	13141	7760.5	16184	15185.5	14014	11661	16674	9165	9216.5	14839.5	7517.5	7737
	555	5557.5	9421	6720.5	6875.5	9292	6754.5	7278	8431	5659	5808	12140	40426.5	11548.5	14399	16688.5	17360	16954	12807	14075.5	17093.5	13320.5	13731	16802	17247.5	16401	36243.5	16264.5	14496	19377	15586	18353	21537.5	21301	14881.5	16258.5	16132	13162.5	7771.5	16264.5	15232	14062.5	11632.5	16647.5	9170	9225	14809	7530	7789.5
	560	5531	9453.5	6684	6847.5	9284.5	6703.5	7299	8427.5	5592	5785	12242	40405	11502.5	14409.5	16770	17384.5	16979	12787	13856.5	17127	13345.5	13763.5	16859	17008.5	16424.5	36277	16285	14543.5	19346.5	15563.5	18314.5	21614.5	21444.5	14859.5	16335.5	16180.5	13212.5	7806.5	16285	15269.5	14148.5	11625	16712	9196.5	9226.5	14781.5	7454	7792
	565	5552	9481.5	6740	6886	9287	6689.5	7291	8419.5	5590.5	5778.5	12221.5	40390.5	11500.5	14396.5	16759	17396	16989	12836.5	13956	17134.5	13365	13792.5	16893.5	17080.5	16402.5	36483	16368.5	14547	19480	15664.5	18462.5	21707	21469.5	14917	16350.5	16172.5	13258.5	7835	16368.5	15336	14181.5	11633	16780	9165.5	9193	14800.5	7499.5	7743.5
	570	5551	9472.5	6745	6897	9329	6713	7292.5	8424	5620	5823.5	12169	40439.5	11534	14393	16820	17407	17028	12817	13959	17169	13381	13708.5	16931	17119.5	16484	36520.5	16343.5	14635.5	19529	15676.5	18419.5	21681.5	21554	14965.5	16377	16260.5	13216.5	7813.5	16343.5	15311.5	14171	11674.5	16772.5	9169	9169	14727.5	7500	7726
	575	5570.5	9513	6761.5	6913	9366	6720	7293.5	8468	5594.5	5830	12226.5	40658.5	11578	14450	16887.5	17403.5	17020	12857.5	13968	17233	13447	13749.5	16990	17126	16513	36653	16284.5	14653.5	19588	15671.5	18433.5	21792.5	21626	14952.5	16420.5	16213	13179	7836	16284.5	15234.5	14213	11668	16797.5	9184	9166.5	14761.5	7448	7698.5
	580	5542.5	9556.5	6735	6855	9347	6646.5	7296.5	8500	5600	5754.5	12169.5	40827.5	11587	14453.5	16834	17410.5	17067.5	12876.5	13968.5	17272	13465.5	13803.5	17013.5	17126	16473	36802.5	16329	14729.5	19626	15642	18455.5	21785	21614	14946.5	16416	16208.5	13112.5	7792.5	16329	15270.5	14224	11681.5	16723	9148	9213	14741	7446.5	7712
	585	5542	9558	6702	6890	9349	6697	7358.5	8501.5	5583.5	5770.5	12256.5	40912	11561	14477	16882	17433	16979	12857.5	13957.5	17282.5	13403.5	13822.5	16951.5	17064.5	16584.5	36702.5	16276	14598.5	19627.5	15664	18444.5	21785	21529	15002	16340	16238.5	13124.5	7827	16276	15202	14176.5	11650.5	16799.5	9170	9197.5	14807	7469.5	7735
	590	5540.5	9498	6720.5	6857	9350.5	6672	7301.5	8549.5	5566.5	5786.5	12244	40966.5	11535.5	14416.5	16938	17429.5	16944	12829.5	13952	17206.5	13397	13815	16955	17175.5	16520	36746	16382.5	14651.5	19610.5	15649.5	18505.5	21793	21554	15011.5	16419	16231	13133.5	7810.5	16382.5	15216.5	14244	11684	16794	9150.5	9199.5	14827.5	7465	7738.5
	595	5529.5	9564.5	6683	6835.5	9348	6648.5	7303.5	8539.5	5580	5755.5	12194	41050.5	11550.5	14442.5	16901.5	17404.5	17012.5	12916	13938.5	17227.5	13452.5	13771	16887.5	17194	16503	36951.5	16382.5	14681.5	19650.5	15664	18537.5	21918	21655.5	15019	16456	16304	13235.5	7849.5	16382.5	15254	14314	11801.5	16842.5	9172.5	9207	14840.5	7461	7737
	600	5574.5	9577	6686	6868.5	9354	6649.5	7373	8556.5	5571	5816.5	12243.5	41129	11546.5	14412	16876	17434	17061	12917.5	13972	17264.5	13460.5	13800	16946.5	17239	16598	36958.5	16410.5	14756	19643	15720	18483.5	22002.5	21765.5	15075	16561.5	16352	13276	7904.5	16410.5	15386.5	14339.5	11735	16945.5	9206	9198.5	14850.5	7515	7717
	605	5587	9669	6728.5	6929	9369.5	6669.5	7379	8608	5570.5	5816	12263.5	41274	11581.5	14443	16883.5	17475	17022.5	12904	14035.5	18002.5	13436.5	13870	16986	17254.5	16588	37203	16411	14753	19745.5	15682.5	18660.5	21984	21708.5	15057.5	16543.5	16432	13293	7926	16411	15412.5	14397	11742.5	16967.5	9120.5	9252	14876.5	7484.5	7712.5
	610	5634.5	9647	6776.5	6937.5	9446	6704	7371.5	8547.5	5597.5	5800.5	12253	41257	11581	14433.5	16956.5	17526	17075	12909.5	13981	17358	13500	13894	17037.5	17258.5	16675	37242.5	16533.5	14768	19813	15849	18637	22065	21770.5	15165	16615	16445	13277.5	7926.5	16533.5	15411	14460	11784.5	17030.5	9204.5	9235	14930.5	7460	7732
	615	5596.5	9709.5	6760	6889.5	9436.5	6677	7404	8660	5619	5826.5	12272.5	41374.5	11595.5	14547.5	17033.5	17524	17161.5	12974	14009.5	17481	13593	13926.5	17143	17285.5	16657.5	37428	16597.5	14908.5	19845	15819.5	18692.5	22185.5	21793	15176	16671	16463.5	13350.5	7916	16597.5	15499.5	14576	11827.5	17064	9203	9238.5	14910	7492.5	7762.5
	620	5621	9693	6818.5	6971	9468	6759	7403.5	8687.5	5662.5	5845.5	12295	41700	11654.5	14574	17094	17627	17313.5	13012	14111	17429.5	13579	13995	17133	17303	16740	37404.5	16544	14879	19804	15807	18645	22084.5	21757.5	15138	16561	16375	13315.5	7893	16544	15449	14501	11846.5	17164.5	9181	9256	14976	7530.5	7850.5
	625	5622.5	9717.5	6845	6940.5	9564.5	6819.5	7418	8639.5	5676	5857.5	12350.5	41772.5	11726.5	14615.5	17119.5	17529	17174	12970	14072.5	17444.5	13579	13863	17076.5	17356.5	16714.5	37450.5	16458.5	14766	19883.5	15818.5	18696	22018.5	21744.5	15093	16576	16392	13281	7899	16458.5	15416	14429	11766.5	17080.5	9224	9308	14957	7527.5	7823
	630	5644.5	9696.5	6748	6914.5	9503	6739	7462	8638.5	5600.5	5841	12312.5	41709	11608	14502	17065.5	17569	17135.5	12961.5	14021.5	17412	13558	13861	17022.5	17243	16661	37442.5	16423.5	14751.5	19839	15812.5	18602.5	22032	21837.5	15083	16597	16446	13275	7908	16423.5	15440	14468.5	11836.5	17037	9178.5	9256.5	15017	7501	7761
	635	5570.5	9725	6743	6897	9517.5	6686	7407.5	8638	5598	5851.5	12292.5	41764.5	11667	14458	17073	17535.5	17103	12979.5	13983.5	17425.5	13509.5	13870	17112	17313	16683	37500	16477.5	14836	19861	15763	18692.5	22038.5	21903	15154	16627	16514.5	13316.5	7900.5	16477.5	15498	14604	11857	17156	9233.5	9247.5	15042.5	7570.5	7828
	640	5630.5	9801	6797	6957	9561	6757.5	7403	8670.5	5616	5869.5	12355	41875.5	11657.5	14633.5	17100.5	17608.5	17315	12971.5	14072.5	17534	13619	13894.5	17136.5	17376.5	16737.5	37741	16620	14849.5	19933.5	15883	18761.5	22171.5	21887	15240.5	16709	16519.5	13436.5	7936	16620	15514	14656.5	11901	17243	9249	9338.5	15092.5	7586.5	7884.5
	645	5689.5	9789	6879	7045.5	9603	6850	7434.5	8705	5713.5	5921.5	12376	41991.5	11728.5	14629.5	17168.5	17697.5	17717	13047.5	14173.5	17482.5	13635.5	13997.5	17252.5	17430.5	16824.5	37729.5	16593.5	14892	19962	15987.5	18680	22214	21996.5	15273.5	16685	16543	13427	7953.5	16593.5	15512.5	14715	11847.5	17281.5	9302.5	9405.5	15159	7622	7873
	650	5708	9857.5	6872	7014.5	9630.5	6847	7445.5	8655	5698.5	5917	12352.5	42112.5	11740	14597	17168.5	17647.5	17325	13082	14148	17594	13678	14015	17200.5	17435	16883.5	37699.5	16702	14951	20080	15999.5	18791.5	22349.5	22014.5	15271.5	16704.5	16576	13390.5	8010	16702	15602	14727.5	11905.5	17328.5	9262.5	9324.5	15068	7570.5	7856.5
	655	5641.33	9898.67	6860	7014.67	9637.33	6817	7458.33	8727.67	5679	5888.67	12384.7	42160	11728.7	14687	17232	17750	17324.7	13075.7	14161.7	17597	13711.7	14017.3	17283	17502	16876	37800.7	16797.7	14907.7	20090	16024.3	18777.7	22243.3	22013.7	15236.3	16716	16524.7	13419	7968	16797.7	15599.3	14742	11941.7	17397.7	9294.33	9307.67	15099.3	7833	7833
	660	5650.5	9862	6825	7015	9664	6838.5	7436	8696	5699	5914.5	12479.5	42417	11781.5	14679	17279	17740.5	17381	13085.5	14167	17621.5	13757.5	14117	17358.5	17547	16872.5	37866	16681.5	14911	20051	16032.5	18800.5	22239	22073	15279	16706	16615	13400	7986	16681.5	15621.5	14774	11998.5	17305	9277	9351.5	15164	7593.5	7889.5
	665	5654.5	9864.5	6870	7052	9655	6842.5	7478	8733	5663	5927.5	12432	42433.5	11814.5	14668	17248	17774	17460	13045	14213	17617.5	13724	13995.5	17367	17493	16896	37913.5	16628.5	14901	20086	16025	18720	22211	22348	15236.5	16652.5	16578.5	13414	7948.5	16628.5	15555.5	14774	11957	17345	9270	9361	15130.5	7647	7859
	670	5673.5	9848	6879.5	7024	9676	6841	7466	8684	5661.5	5962.5	12440	42345.5	11767	14705	17305.5	17754	17388.5	13010	14201	17593.5	13701	13997.5	17305.5	17518	16847	37745.5	16641	14818	20034	16047.5	18698.5	22182.5	22325.5	15226.5	16560.5	16515	13460	7994	16641	15481	14770.5	11961.5	17348	9328	9363.5	15183	7639	7883.5
	675	5676.5	9897	6847.5	7007	9732.5	6887.5	7475.5	8746	5677	5958	12403.5	42459	11788.5	14667	17241	17657.5	17264	13042.5	14194.5	17682	13623.5	13967.5	17385.5	17495.5	16783	37887	16619	14917	20076	16064.5	18726.5	22295.5	22000.5	15245	16569.5	16525.5	13422.5	7992	16619	15575.5	14800	12021	17345.5	9277.5	9354.5	15185	7672.5	7887.5
	680	5714	9891.5	6867	7053	9715.5	6893	7454.5	8707	5662.5	5943.5	12395	42314.5	11710	14612	17236	17672.5	17337.5	13072.5	14196	17582	13642.5	14036	17264.5	17504	16915.5	37822	16789.5	14866.5	20122.5	16033.5	18802	22378.5	22047	15268	16573	16570	13425.5	8013	16789.5	15626	14931.5	11961	17432	9356	9376.5	15190	7634	7915
	685	5682.5	9900.5	6865.5	7047.5	9740	6886.5	7441.5	8677.5	5661.5	5941	12435.5	42478	11758.5	14708.5	17240	17746	17440.5	13012	14251	17644	13721	14068.5	17378.5	17619.5	16930	38019	16778.5	15029	20185.5	16152.5	18855	22417	22126.5	15315.5	16709.5	16579	13515	8078	16778.5	15647	14980	12004.5	17569.5	9319.5	9389	15220	7611	7906.5
	690	5729.5	9922	6943	7076	9774	6856	7493	8688	5692	5926	12411.5	42542.5	11831	14712.5	17315	17784	17360	13111.5	14214	17647	13756	14146	17367	17582.5	17014	38065	16758.5	15005.5	20260.5	16199.5	18867	22424.5	22152.5	15332.5	16754.5	16639	13556	8077.5	16758.5	15709	15051	12033	17593.5	9297	9388.5	15225.5	7683.5	7885.5
	695	5766	9969.5	6954	7123	9866.5	6972	7496.5	8759	5743	6043	12444	42570.5	11857.5	14734	17337	17890	17543.5	13160	14274.5	17788.5	13772.5	14099	17438.5	17608	16961.5	38199.5	16762.5	15044.5	20295.5	16138	18835.5	22524.5	22046	15339	16678	16610.5	13562.5	8088	16762.5	15735.5	14995	12056.5	17482.5	9362	9354	15216	7711.5	7945
	700	5794.5	10007.5	7008	7161	9932	7027.5	7524.5	8814.5	5780.5	6033.5	12490.5	42749.5	11848.5	14802.5	17417.5	17889.5	17476	13173.5	14332	17726	13829.5	14118.5	17471	17751	17032.5	38181.5	16677.5	15066	20192.5	16096	18844.5	22484.5	22191.5	15313	16675	16526.5	13434.5	8037	16677.5	15660	14984	12126	17549.5	9267	9378.5	15289.5	7651.5	7959.5
	705	5756	9987	7024	7145	9923.5	7025	7564.5	8798.5	5793	6044	12552	42749	11846.5	14802	17398.5	17983	17538	13149	14294	17717	13773.5	14157	17440.5	17700.5	17073.5	38276.5	16712.5	15023	20237.5	16109	18871.5	22375	22075.5	15377.5	16704	16565.5	13477.5	8088.5	16712.5	15667.5	14932	12133.5	17493.5	9350.5	9381.5	15270	7688.5	7970
	710	5781.5	10019.5	7015.5	7181.5	9925.5	7071	7625	8811.5	5777	6063	12552	42717.5	11849.5	14802	17467	17866.5	17522	13160	14294.5	17733	13789	14190	17460	17673.5	17063.5	38308	16832.5	15062.5	20283.5	16076.5	18896.5	22419.5	22143.5	15353.5	16622	16639.5	13533.5	8070.5	16832.5	15708.5	15061	12073.5	17431	9382.5	9426	15320.5	7699	8011
	715	5828.5	10006.5	7078	7139.5	9912.5	7115.5	7611	8819	5834	6063.5	12545.5	42992	11851	14803	17386	18003.5	17484.5	13140	14303.5	17802.5	13774	14189	17387	17763	17060.5	38462	16839	15066.5	20329.5	16186.5	18963	22530	22241.5	15422.5	16741.5	16665	13591	8121	16839	15838.5	15131.5	12141	17599.5	9473	9474.5	15371	7762.5	8067
	720	5831.5	9987.5	7116	7205.5	9969.5	7152	7579	8860.5	5855.5	6111.5	12617	42993	11888	14848	17471.5	17938	17606.5	13218.5	14342	17777	13876	14194.5	17568.5	17805.5	17015.5	38554.5	16868.5	15163	20318	16236.5	18975	22499.5	22287.5	15425.5	16725.5	16701.5	13647.5	8113.5	16868.5	15875	15317	12191	17669.5	9436.5	9499.5	15473	7747.5	8046.5
	725	5853.5	10326.5	7174.5	7239	10011.5	7122	7557.5	8898.5	5870	6071	12552.5	43015.5	11988	14871	17474.5	17985	17630.5	13220	14348	17798	13896.5	14250	17577	17845.5	17154.5	38694.5	16970	15238	20437.5	16299.5	19025	22564	22443.5	15538.5	16776.5	16734	13659	8088	16970	15933.5	15535.5	12195	17698	9458	9452	15401	7767	8021.5
	730	5855.5	10123.5	7134	7245	10020.5	7119	7576	8895	5827	6103	12620	43142	11884.5	14873	17558.5	18036	17644.5	13225.5	14388	17904	13907.5	14253.5	17563.5	17887	17152.5	38900.5	16942.5	15278	20509	16237	19113.5	22674	22496	15521	16893.5	16765	13709	8146.5	16942.5	15956.5	15320	12228.5	17705	9428	9481	15409	7791.5	8046.5
	735	5870.5	10117.5	7142.5	7292.5	10073.5	7165	7660	8857	5868.5	6152.5	12627	43394.5	11981.5	14986.5	17579.5	18071	17802.5	13286.5	14470.5	17969.5	13936.5	14330.5	17657	17997	17241.5	38985.5	17016.5	15284	20572	16395	19172.5	22655	22519.5	15558.5	16893	16742.5	13765.5	8172.5	17016.5	16007	15429	12240.5	17799	9432	9457	15405	7759	8065.5
	740	5888.5	10205.5	7224	7297	10121.5	7223.5	7766	8961	5905.5	6225	12686	43575	12002	15002	17656	18249.5	17875.5	13332.5	14521.5	18026	13989	14345	17697	17988.5	17297.5	39212.5	17009	15376	20649.5	16411	19127.5	22715	22478	15585.5	16989.5	16809.5	13759	8179.5	17009	15986.5	15376	12204	17765.5	9506.5	9573	15513	7814.5	8123
	745	5959	10212.5	7286	7355.5	10227.5	7344.5	7793.5	9009.5	5959	6287	12758.5	43728.5	12085.5	15131	17705	18209	17870.5	13325.5	14558.5	18028	14015	14359.5	17709	17988.5	17245.5	39116	17087.5	15354.5	21113	16299	19198	22702	22431.5	15661	16869	16817.5	13758.5	8181.5	17087.5	16019	15416	12316.5	17883.5	9527.5	9617	15654	7857	8192
	750	5967.5	10225.5	7371.5	7368	10327.5	7396	7778.5	9060.5	5961	6349.5	12773	43751.5	12099.5	15089	17705	18310.5	17920	13299	14539.5	18055	13997.5	14263.5	17721	17931	17246	39089.5	17044	15334.5	20845	16305	19170.5	22661.5	22475	15607	16922.5	16790.5	13771.5	8169.5	17044	16096.5	15486	12329	17861	9577	9632.5	15674	7865.5	8262
	755	6020	10207.5	7339.5	7414	10255	7403.5	7780.5	9056.5	5982.5	6328.5	12745	43678.5	12064.5	15074.5	17723	18296	17919.5	13351.5	14570	18117	14005.5	14319	17784.5	18026	17286	39145.5	17036.5	15307.5	20562.5	16317.5	19112	22668	22459.5	15535.5	16895	16808.5	13814.5	8219.5	17036.5	16099.5	15463.5	12332	17954.5	9567	9667.5	15747.5	7927	8211
	760	5988.5	10220	7336.5	7392	10300.5	7445	7707.5	8974	5977	6275.5	12695.5	43680.5	12082.5	15048	17603.5	18323.5	17855.5	13361	14517	18033	13943.5	14262	17621	18002.5	17270.5	39125.5	17055	15365.5	20606.5	16364.5	19133.5	22734.5	22567.5	15561.5	16932.5	16768	13752.5	8201.5	17055	16047	15477.5	12330.5	18013	9594.5	9638	15643.5	7899.5	8203.5
	765	5979	10220	7251	7351.5	10188.5	7300	7699	9001	5924.5	6214.5	12724.5	43631	12064.5	14950.5	17694.5	18216	17819	13305.5	14512	18034	14021	14345	17723	17995.5	17266	39188.5	17047.5	15339	20639.5	16337.5	19158	22840.5	22547	15561.5	16947.5	16783	13826.5	8177.5	17047.5	16021	15454	12313.5	17954	9489.5	9611.5	15603.5	7824.5	8107.5
	770	5891	10239	7181	7333.5	10200.5	7202.5	7609.5	8921.5	5822	6168	12625	43653.5	12014	14945.5	17659	18117	17731	13375	14513	18084.5	13975	14411	17705.5	18035.5	17353	39109.5	17078.5	15387	20702.5	16382	19157.5	22958	22604	15613	16976	16802.5	13716	8212	17078.5	15985	15522	12352.5	17928	9534	9549	15626.5	7789.5	8038.5
	775	5869	10249.5	7089	7279	10078.5	7130	7626.5	8931	5832	6108.5	12721.5	43792.5	12010	14999.5	17756	18217	17769	13384	14467.5	18131	14105.5	14386.5	17742	18093	17376.5	39178.5	17059	15367.5	20743.5	16401	19221.5	22885	22650.5	15617.5	16972.5	16877.5	13814	8262.5	17059	16027.5	15377.5	12361.5	17860.5	9492	9532	16235.5	7766.5	8034.5
	780	5863	10269	7085	7266	10123	7073.5	7666	8916	5829.5	6138.5	12699	43928	12073.5	14930.5	17700	18217.5	17690	13365.5	14520.5	18110.5	14057.5	14370.5	17719	18076	17284	39179	17080	15373.5	20700	16463.5	19156	22951.5	22633	15603.5	16956.5	16814	13733	8224.5	17080	16002.5	15445.5	12378	17860	9542.5	9556.5	15582.5	7788.5	8029
	785	5816.33	10218.7	7084.67	7256	10050.7	7059.33	7653	8953.33	5805.67	6130.33	12739.3	44091.3	11989.7	14964.7	17787.7	18212.7	17748.3	13395	14532	18124.3	14120.3	14406.7	17730.3	18085.7	17378.7	39274	17142	15370	20773.7	16461.7	19268	22895	22714	15585.3	16997	16824.7	13751.7	8194	17142	15982.7	15457	12344	17789	9534.67	9548	15559	7777.33	8046.33
	790	5863.5	10269.5	7055.5	7255.5	10072.5	6990.5	7612.5	8997.5	5787	6153.5	12755	44283.5	12084.5	15057	17737.5	18274	17768.5	13372	14550	18184.5	14098.5	14424.5	17829	18084.5	17308	39375.5	17167	15395	20772	16560	19308	22930.5	22756.5	15743.5	17034.5	16953	13790	8291.5	17167	16036.5	15508.5	12405	17909	9522.5	9616	15781.5	7837.5	8132.5
	795	5892	10258	7062	7253	10124	7056.5	7686	8993.5	5831	6144.5	12750	44318	12109.5	15101.5	17748.5	18315.5	17815.5	13414.5	14618	18182.5	14154.5	14439	17868	18161	17457	39443.5	17246	15487.5	20808.5	16616	19364.5	23034	22793	15775	17089.5	16955.5	13853.5	8297.5	17246	16203.5	15673.5	12447.5	17966	9597	9583	15815	7892.5	8137.5
	800	5910	10297.5	7114	7301.5	10158.5	7117.5	7704	9001	5835.5	6163	12806	44340.5	12141.5	15123.5	17844	18418	17988.5	13489	14675	18264	14175	14529.5	17925	18258.5	17484	39733	17331	15511	20932	16711.5	19516.5	23181.5	22926.5	15800	17214	17116.5	13973	8365	17331	16337.5	15785	12556	18037.5	9660	9706	15882.5	7866.5	8194
	805	5940	10327.5	7151.5	7339.5	10169	7161.5	7731.5	9283.5	5900.5	6177.5	12784	44555.5	12205.5	15177	17955.5	18512.5	18043	13575	14714.5	18374	14196	14641	18055.5	18244	17565	39883.5	17398	15559	21007.5	16813	19538	23328	23037	15890	17334	17176	14015.5	8411.5	17398	16364.5	15803	12521	18147	9687.5	9732	15938	7928	8203
	810	5964	10453	7245	7402.5	10292	7242.5	7805.5	9120.5	5894.5	6216	12907.5	44794.5	12183	15421	18037	18600.5	18162.5	13540.5	14893.5	18805.5	14317.5	14706	18160.5	18428	17683	40243.5	17495.5	15614.5	21255.5	16940.5	19695.5	23435	23203.5	16007.5	17366	17282.5	14166.5	8437	17495.5	16543	15984.5	12620.5	18247	9725	9762	15977.5	7947	8218.5
	815	6002.5	10445	7290	7424.5	10310.5	7297	7778.5	9146	5977.5	6269	13060.5	44897	12353.5	15413.5	18161.5	18737.5	18337.5	13697.5	14965.5	18515	14322.5	14717	18262.5	18547.5	17803.5	40483	17700	15660	21335.5	16988.5	19774.5	23477.5	23292	16056	17489	17294	14284.5	8402.5	17700	16626.5	16017	12653.5	18374.5	9787	9825.5	16080.5	8010	8326
	820	6035.5	10477.5	7407.5	7549	10460	7469	7841.5	9245.5	6088	6374.5	13105.5	45274	12429.5	15583.5	18218	19033	18600.5	13835	15080	18738	14464.5	14856.5	18430	18675	17886	40732.5	17700.5	15827	21361.5	17065	19853	23533.5	23336.5	16160	17480	17448.5	14377	8411.5	17700.5	16712.5	16176	12728	18392.5	9890.5	9923.5	16166.5	8131.5	8491
	825	6140	10560	7566.5	7638.5	10603	7653.5	7917	9276.5	6210.5	6459.5	13209.5	45475	12512.5	15724	18445.5	19131	18734.5	13870	15165	18757.5	14503.5	14830.5	18492	18615.5	17937.5	40852	17583	15819	21406.5	17048	19908	23540	23343	16206.5	17537.5	17475	14365.5	8430.5	17583	16695	16203.5	12832.5	18525.5	9974	10007	16389.5	8208.5	8606.5
	830	6190.5	10510	7665.5	7659	10690	7747	7992.5	9321	6277.5	6507	13265.5	45561.5	12554.5	15756.5	18512	19163	18744	13864	15209	18806	14502	14891	18406.5	18703.5	17905	40943.5	17664.5	15934.5	21337	17074	19929.5	23470	23389	16218.5	17496	17493	14451.5	8444.5	17664.5	16784.5	16180	12817	18589.5	9986.5	10050.5	16486	8313.5	8607.5
	835	6194.5	10582.5	7696	7692	10715.5	7735.5	7962.5	9276	6280	6476.5	13284.5	45596.5	12514	15790.5	18468	19131.5	18824	13970.5	15214	18825.5	14500.5	14894.5	18526	18761.5	18030.5	41076.5	17845	15959.5	21444.5	17146	19993	23613	23472.5	16286.5	17592.5	17596.5	14466	8457	17845	16853	16319.5	12867.5	18585.5	10053.5	10116.5	16453	8279.5	8631
	840	6201.5	10575	7701	7690	10702	7711	7938	9311	6245	6491.5	13336.5	45648.5	12571	15778.5	18505	19204	18852	13907.5	15170.5	18830.5	14537.5	14974.5	18616	18810.5	18118	41285	17872.5	16019.5	21617	17271.5	20113	23772	23657.5	16426.5	17683	17766	14603	8525	17872.5	17002	16432.5	12925	18632	10065.5	10158.5	16572	8352.5	8714.5
	845	6247.5	10630.5	7781	7795	10802.5	7826	8023	9382	6297.5	6545	13336	45977.5	12589	15969	18549.5	19495	19089	13950	15363.5	18968.5	14641.5	15088.5	18788	18952.5	18178	41708	18041.5	16165	21732.5	17380	20266	23906	23774	16513.5	17893	17860	14784	8589.5	18041.5	17254	16648.5	13073	18914	10220.5	10298	16695	8413.5	8778
	850	6383.5	10707	7948	7898.5	10976.5	8090	8165	9501	6405	6615	13542.5	46155.5	12787	16159.5	18764	19628	19336	14148	15579.5	19155.5	14705	15297	18902	19159	18371	41964.5	18178.5	16250	21853	17472	20454	24040.5	23846	16563	17869.5	17940.5	14826.5	8614	18178.5	17327.5	16690.5	13151	18982	10257	10307	16788.5	8530.5	8891
	855	6430.5	10777.5	8121	8022.5	11124.5	8174.5	8249	9537	6516.5	6781	13597.5	46449.5	12858	16248	18839.5	19711.5	19394	14241	15621.5	19297.5	14789.5	15250	19022	19173.5	18378.5	42088	18173.5	16219.5	21916.5	17532.5	20397.5	24115	23981.5	16594	17907	17897.5	14846	8571	18173.5	17272	16677.5	13127	19059	10293	10335	16863.5	8527.5	8820
	860	6444	10792.5	8099.5	7972	11127	8154	8251.5	9544	6487.5	6710.5	13624.5	46511.5	12897.5	16218	18878	19678.5	19338	14285	15534.5	19157	14808	15276.5	18915.5	19183	18389.5	42046.5	18145.5	16335	21956	17546	20494	24065.5	23880.5	16595	17839	17902	14793.5	8632	18145.5	17199.5	16595.5	13133	18913	10308.5	10314	16824	8519	8800.5
	865	6412	10774	7917.67	7932.67	11111.3	8043.67	8231.33	9617.67	6424.67	6679.67	13651.3	46677.7	12865.3	16229.3	18837	19779.3	19266.7	14277.3	15584.7	19265.7	14804.3	15347.7	18912	19204.7	18413	42250	18159.3	16303	21983.3	17528.7	20558	24167	23943	16629.3	17874.3	17910.3	14760	8614.67	18159.3	17280.3	16761.3	13194	18854.7	10297.7	10297.7	16956.7	8448	8818.33
	870	6392.5	10768	7968	7912.5	11093	8048.5	8295.5	9649	6394	6721	13646.5	46906	12902	16247	18972.5	19897.5	19364	14286.5	15630	19260.5	14926.5	15396	19005	19301.5	18455.5	42372.5	18289.5	16365.5	22088.5	17643.5	20702.5	24256	24072	16657	17952.5	18035.5	14863.5	8645	18289.5	17366.5	16779	13255.5	18951	10401	10430	17028.5	8527.5	8895.5
	875	6441	10855.5	8013.5	7953	11115	8142.5	8321.5	9632.5	6440	6733	13717.5	47019	12916.5	16324	19042	19884	19381	14337	15649.5	19298	14930	15407.5	19081	19334	18461.5	42345.5	18371.5	16389	21986.5	17675	20654	24271.5	24079	16734.5	17919	18039.5	14886.5	8653.5	18371.5	17486	16842	13304.5	18990.5	10414	10491	17130.5	8554	8889.5
	880	6434	10868.5	8028.5	7996.5	11165	8185.5	8322	9685	6455	6715.5	13690	47123.5	12924.5	16296	19032	19881.5	19361.5	14352.5	15666.5	19395.5	14875.5	15338	19058	19335.5	18528.5	42446.5	18311.5	16456.5	22068	17584.5	20624	24316	24128.5	16770	17944.5	17993	14883	8701	18311.5	17440.5	16791	13330.5	19074.5	10400.5	10425.5	17116.5	8556	8893
	885	6464.5	10839.5	8007	7992	11089	8093.5	8260	9599.5	6439.5	6691	13665	46914	12905	16262	18980	19859	19439	14297	15653	19430.5	14882	15364.5	19066	19374	18507.5	42463.5	18283.5	16371	22119	17594	20648.5	24314.5	24106	16711.5	17931	18009.5	14901.5	8659.5	18283.5	17454	16893	13304	19105	10395.5	10462.5	17095.5	8543.5	8894
	890	6439.5	10948	8040.5	7985	11112.5	8123	8245	9635	6451.5	6739	13701	47072	12974	16311	18975.5	19856.5	19370.5	14294	15669.5	19384.5	14888	15406.5	19070	19337	18557.5	42455.5	18233.5	16528.5	22120.5	17587.5	20626	24273	24128.5	16700.5	17994.5	18019.5	14894.5	8648.5	18233.5	17427	16948.5	13293	19068	10397	10442.5	17093.5	8557.5	8863
	895	6418	10865	8051	7951	11197	8101	8246	9569	6493	6720	13673.5	47211	12907	16379.5	18987.5	19965	19460.5	14381	15622	19424.5	14962.5	15381.5	19160.5	19315.5	18552	42684.5	18262	16459.5	22116.5	17663.5	20651	24352	24104.5	16729	17999	17977.5	14907	8687	18262	17401	16897.5	13355	19150.5	10364	10445	17113.5	8581.5	8909
	900	6427.5	10890	8026.5	7984.5	11171	8118	8296.5	9623	6527.5	6754.5	13690.5	47091.5	12873.5	16288.5	19045	19865	19500	14297	15672	19470	14936	15465.5	19156.5	19386	18523.5	42543.5	18256.5	16446	22097	17595	20581.5	24319	24099.5	16738.5	17932	17954	14963.5	8690.5	18256.5	17333	16813.5	13370	19086.5	10381	10400.5	17061	8547	8984.5
	905	6410	10894	8019.5	7988	11180.5	8190	8295.5	9654.5	6546	6759	13756	47276.5	12975	16353	19035	19861.5	19547.5	14280	15727	19359	14890.5	15343.5	19048.5	19251	18523.5	42655	18297	16470	22138.5	17624.5	20519	24261.5	24076	16685	17918	17967	14967.5	8675	18297	17268	16844.5	13344.5	19112.5	10371.5	10422	17110	8568	8945.5
	910	6439.5	10921.5	8082.5	7975.5	11137	8105	8245	9636	6566.5	6765	13770.5	47480.5	13014	16365.5	19043.5	19878	19552	14309.5	15682	19349.5	14913	15373.5	19139	19306	18599.5	42587	18302	16496	22103	17667	20654	24326.5	24175.5	16730	17971.5	17997	15033	8738	18302	17392.5	16929	13414.5	19118.5	10476	10495	17157.5	8657	8963
	915	6458	10923	8080	7986	11207	8187	8332	9652.5	6520.5	6783	13747.5	47533.5	12989.5	16434.5	19091	19979	19637.5	14388.5	15832.5	19483.5	15017	15417.5	19152.5	19440.5	18624.5	42904.5	18434	16633.5	22289.5	17744.5	20768	24388	24256.5	16855	18130	18194.5	15121.5	8745.5	18434	17521.5	17103.5	13481.5	19272	10545.5	10552	17249.5	8693	9082.5
	920	6530	10969.5	8184	8030	11214.5	8238.5	8309	9710.5	6636	6825.5	13842.5	47776.5	13132.5	16520.5	19219.5	20087.5	19846.5	14449	15872	19588	15094	15563.5	19345.5	19436.5	18669.5	43170.5	18548	16659.5	22423	17910	20848	24535	24509	17004	18241.5	18257	15261.5	8794	18548	17718	17218	13506	19367.5	10586	10588	17347.5	8739	9133.5
	925	6573.5	10982.5	8281	8138	11388	8328	8365.5	9799.5	6656.5	6878	13972	48001.5	13192.5	16649	19310.5	20266	19942	14531	15988	19715.5	15151.5	15564	19477.5	19683	18895.5	43496.5	18777	16779	22587	18078.5	21026	24701.5	24573.5	17096	18400	18308.5	15390	8833.5	18777	17880.5	17383	13648	19548.5	10629.5	10666	17393.5	8771	9193
	930	6628.33	11077.3	8362	8252.33	11501	8493.33	8450	9857	6724.33	6956	14053	48293.7	13256.7	16830.7	19452.3	20446	20168.7	14693	16089	19918.3	15257.3	15786	19649.3	19849.3	19018	43814.7	18904.7	16920.3	22723.7	18212.3	21242.3	24940	24758.3	17248.3	18453.7	18443.3	15485.7	8886.33	18904.7	18099	17556.7	13680	19616.3	10701.3	10730	17558.7	8868	9241.33
	935	6728.5	11192.5	8487	8299	11647	8619.5	8529	9965.5	6842.5	7001	14185.5	48556.5	13361	16953	19668.5	20691.5	20322.5	14757	16348.5	20035.5	15455	15920.5	19851	19999.5	19205.5	44257.5	19034.5	17091	22940.5	18450.5	21523.5	25158.5	24941.5	17410.5	18606.5	18599.5	15653	8937.5	19034.5	18163	17625.5	13819.5	19702	10807.5	10838	17740.5	8899.5	9315
	940	6747.5	11227	8533	8349.5	11702	8703.5	8586	10039.5	6862.5	7083	14327.5	49017	13489	17152	19885	20930	20541	14980	16510.5	20199	15531	16060	20064	20232	19390	44736.5	19312	17244.5	23168	18698	21878.5	25462	25313	17639	18852.5	18868	15796.5	8982.5	19312	18399	17820	13904	19732.5	10934.5	10947	17938	9005	9380
	945	6758.5	11252.5	8665.5	8367	11754	8741.5	8741	10127	6854.5	7145	14460.5	49436.5	13630.5	17296	20041	21230.5	20691	15093.5	16722	20498	15725	16262	20283	20477.5	19571.5	45217.5	19434	17360	23474	18862	22120.5	25697.5	25590	17806.5	19059	19100.5	15985	9071.5	19434	18646.5	17935.5	14056	19848	11121	11101	18269.5	9076	9471.5
	950	6826	11370	8645	8461.5	11805.5	8805.5	8857.5	10303	6875.5	7264	14677.5	49801.5	13844.5	17601	20240	21431	20979.5	15275.5	16806.5	20632	15843	16491.5	20385	20589.5	19688	45497	19635.5	17434	23575.5	18994.5	22329.5	25774.5	25702.5	17976	19064.5	19174	16083	9070.5	19635.5	18787	18030	14219.5	19963	11274.5	11243.5	18513.5	9189	9523
	955	6932	11431	8721	8555	11909	8876.5	8936.5	10366.5	6925.5	7282	14703.5	50078.5	13886.5	17643.5	20337	21571	21042	15416.5	16940.5	20714.5	15904.5	16502.5	20516	20670	19747.5	45673	19642.5	17583.5	23596.5	19037.5	22417.5	25973	25842.5	17926	19289.5	19169	16150.5	9135.5	19642.5	18777.5	18092.5	14308	20072	11282.5	11341.5	18651.5	9236.5	9619.5
	960	6987.5	11476.5	8725.5	8581	11941	8886.5	8981	10382.5	6911.5	7299.5	14786	50151	13914.5	17595.5	20360	21596	21084.5	15403	16926.5	20758.5	15951	16484	20511	20705	19799.5	45685	19570.5	17445	23652.5	19009	22253.5	25826.5	25669	17909.5	19120	18990	16002.5	9151.5	19570.5	18705	17984	14301.5	20077.5	11362.5	11339	18735.5	9236.5	9619
	965	6961	11539	8748.5	8586.5	11896	8838	8936.5	10391	6920.5	7300	14626.5	49689	13822.5	17396	20224.5	21314	20781.5	15196.5	16707	20410	15719	16259	20201	20496.5	19554.5	45083.5	19345	17271	23301	18753.5	21952.5	25567.5	25471	17626.5	18879	18889	15852	9088	19345	18477.5	17960	14149	19996.5	11276	11302	18571.5	9148.5	9504
	970	6946.5	11516	8634	8489	11907.5	8779	8859	10326.5	6841.5	7246.5	14580	49817	13730	17381.5	20147	21223	20760.5	15164	16684	20533	15825	16300.5	20223.5	20484	19560	45154	19344.5	17308	23396	18847	21998.5	25692	25456	17723	18921	18846.5	15838	9094	19344.5	18442	17875	14127	19979	11125	11113	18288	9102	9431.5
	975	6883.5	11537	8536	8462.5	11883	8689	8850.5	10225	6795	7189	14507	49870	13674.5	17377.5	20151	21146	20566	15176	16686.5	20443.5	15739	16366	20209.5	20549.5	19607.5	45284.5	19331	17280.5	23399	18807.5	22002.5	25706.5	25550	17749	19002.5	19009.5	15876	9092.5	19331	18522	17968	14080.5	19972.5	11065.5	11094.5	18216.5	9041.5	9390
	980	6852.5	11488.5	8565	8464.5	11850	8683	8804	10283.5	6749.5	7226.5	14536.5	49974	13655	17439.5	20135	21213.5	20749.5	15245	16728.5	20541	15797	16400.5	20290	20610	19694	45482.5	19535	17354.5	23668.5	18923	22174	25879.5	25710	17892	19113	19096	15973	9122.5	19535	18579	18085.5	14224.5	20003.5	11111.5	11126.5	18307	9089.5	9447
	985	6918	11490	8587.67	8513	11880.3	8721.33	8896	10388	6788	7254.33	14685	50424	13846.3	17588	20429	21561.3	20909.7	15466.7	17007.3	20825	16006.3	16611.7	20493	20867.3	19943.3	46250	19894.7	17722.3	23971.3	19374.7	22743.3	26370.3	26283.7	18293.7	19475.3	19587.3	16329.7	9257.33	19894.7	19117.7	18346	14431	20182.3	11323.3	11353	18651	9211	9564
	990	7018.5	11624	8746	8660.5	12092.5	8907.5	9089	10506.5	6936	7430	14974	51066	14177	18059.5	20808.5	22291	21513	15882.5	17519.5	21417	16498.5	17129	21245.5	21575	20612	47963	20909	18340.5	24936.5	20330	24127	27582.5	27573.5	19307.5	20578	20686	17324	9556	20909	20330	19318	14881	20585.5	11774.5	11847	19438.5	9538.5	9947
	995	7260	11860	9076.5	8928.5	12406.5	9320.5	9447	10914.5	7063	7666.5	15567.5	52437.5	14784.5	18931.5	21720.5	23569	22861	16725	18510.5	22472	17269	18072.5	22525.5	22726	21705	50948.5	22273.5	19336.5	26348	21585	25779	28870	29023.5	20398	21577	21873.5	18595	9941.5	22273.5	21822	20432.5	15706.5	21373.5	12550	12651.5	20706	10193.5	10714
	1000	7809	12234.5	10014	9586.5	13184.5	10280	10179	11575.5	7605.5	8244.5	16555	54480.5	15719.5	20431	23026	25500	24654.5	17664	19690.5	23683	17993.5	18988.5	23709.5	23647	22462	52146.5	22315	19607	26632	21682.5	26018.5	28989	28966	20391.5	21441	21639.5	18711	9962	22315	21748	20287	16293	22118	13488	13478	22132.5	10866	11392.5
	1005	8324.5	12509	10695.5	10117.5	13893.5	11078	10605	12072	8030.5	8677.5	17126	54838.5	16068	20587.5	23128	25290	24142.5	17568	19458	23355	17691.5	18617.5	23050	23090.5	21958.5	50149.5	21313.5	18944	25638.5	20673.5	24675	27914	27832	19434.5	20552.5	20690.5	17703.5	9680	21313.5	20574.5	19438.5	15920	21791.5	13303	13187	21586	10533	10834
	1010	8062	12442	10066.5	9697.5	13384	10356.5	10202	11622.5	7536	8290	16375	53366.5	15301.5	19429	22141	23713	22700	16713.5	18432.5	22166	16971.5	18164	21877.5	21995	20999.5	48161	20451	18277	24856.5	19949	23659.5	26953	26837.5	18709	19853.5	19953	16804	9479	20451	19688	18783.5	15149	20939.5	12439	12312	20234.5	9794	10093
	1015	7527.5	12044	9349.5	9150.5	12697	9546	9583.5	11091.5	7096	7794.5	15588	52195	14623	18416.5	21222	22570.5	21697.5	16112.5	17600	21534	16562	17168.5	21226.5	21575	20451	47271.5	20140	18009.5	24334.5	19558	23062.5	26511	26480.5	18371.5	19525	19616.5	16431	9311.5	20140	19200	18558	14762	20611	11779	11872	19470	9436.5	9706.5
	1020	7193.5	11863	8925	8809	12338	9123	9300.5	10770.5	6846	7554.5	15126	51624.5	14292	18073	20921	22095.5	21377	15836.5	17326	21124.5	16247.5	16960.5	20896	21230.5	20180	46700.5	19901.5	17834.5	24036.5	19345.5	22735	26254	26151	18186.5	19435.5	19394	16299	9247.5	19901.5	19052.5	18410.5	14607.5	20441.5	11562	11560.5	19039	9223	9565
	1025	7071	11710.5	8772.5	8651	12167.5	8899	9128.5	10605	6843	7413	14953.5	51363.5	14163	17817.5	20622.5	21910.5	21221	15626.5	17132.5	20991	16189	16738	20717	20983.5	19982	46616	19713.5	17670	23868	19134.5	22572	26002.5	25913	18027	19170.5	19294	16187	9168.5	19713.5	18905.5	18322	14417.5	20310	11417	11425	18898	9190.5	9584
	1030	6970	11648	8745.33	8613.33	12114.3	8948	9045	10524.7	6892	7344.67	14848.3	51235.7	14038.3	17739.3	20468.7	21703.3	21008.7	15484.3	16930.7	20787	16008.3	16543.7	20537	20768.3	19751.3	46184.3	19490.7	17583.3	23594.3	18944.7	22201.3	25789.3	25673.3	17837	19035	19108.7	15971.3	9140.33	19490.7	18700.7	18266.3	14439	20220.3	11345.7	11386.7	18690.3	9217.67	9573
	1035	6935	11580.5	8689.5	8560.5	12091.5	8876.5	8894	10324	6858	7275	14710.5	50937.5	13906.5	17488	20323	21380.5	20679.5	15260	16788.5	20590	15854.5	16421	20303.5	20696.5	19685	45902	19463.5	17502	23607	18854.5	22143.5	25754.5	25692.5	17770	18932.5	19028.5	15910	9140.5	19463.5	18530	18133.5	14323	20205	11257	11258.5	18491.5	9134.5	9448
	1040	6903	11526.5	8641	8482	11991.5	8747.5	8868	10259.5	6754	7213	14569.5	50840.5	13751	17431	20213	21251.5	20643	15221.5	16800	20551	15893.5	16462	20220.5	20643.5	19635.5	45928.5	19542.5	17537.5	23590	18862	22175	25823	25652	17761	18997.5	19165	15949	9183.5	19542.5	18577.5	18226.5	14275	20194.5	11186	11201.5	18460.5	9015.5	9387
	1045	6933.5	11610	8691.5	8516	12044	8784.5	8890.5	10291	6729.5	7244.5	14531	50718.5	13813.5	17311.5	20250.5	21278	20676	15250.5	16750.5	20543	15867	16388	20278	20675.5	19724.5	45919.5	19562.5	17621.5	23723	19004.5	22151	25864	25809.5	17836	18977.5	19166.5	15879.5	9203.5	19562.5	18684.5	18267	14293.5	20170	11171.5	11165	18431.5	9061	9375.5
	1050	6963.5	11643	8663	8520	12044	8799	8873.5	10286.5	6754	7208.5	14637.5	50995	13791.5	17372	20174.5	21253.5	20679	15305	16791	20599.5	15899	16464	20465.5	20749.5	19771	46056.5	19583	17524	23728.5	18978.5	22269	26031	25847	17952.5	18952	19125.5	15914.5	9215.5	19583	18568.5	18338.5	14288.5	20351.5	11201.5	11161	18455.5	9031	9395
	1055	6953	11670	8663	8526.5	12080.5	8760	8862.5	10287.5	6757.5	7253.5	14622.5	51257	13796	17453.5	20335.5	21384.5	20709.5	15320.5	16805.5	20701.5	15967	16509	20445	20786	19746.5	46271.5	19618.5	17620	23766.5	19044	22246.5	26113	25800	17903	18994	19207	15993	9198.5	19618.5	18707.5	18281.5	14299	20344.5	11131.5	11219.5	18416.5	9026.5	9396.5
	1060	6880.5	11665	8613	8542.5	12049	8725.5	8885	10349	6763.5	7241.5	14647.5	51268	13824.5	17411	20380.5	21400.5	20757	15251	16788.5	20646.5	15971.5	16469	20424.5	20716	19770	46264	19525	17659	23759	18996	22319	26020.5	25812	17883	19002.5	19147.5	15907	9209.5	19525	18647	18306	14320.5	20247.5	11244.5	11214	18498.5	9059	9421
	1065	6920	11693	8592.5	8540	12090	8736	8881.5	10365.5	6746	7242.5	14642	51508	13835	17436	20388	21474.5	20730.5	15327.5	17022	20701.5	15938	16459.5	20497	20775	19751.5	46302.5	19502.5	17566.5	23763.5	19156	22304.5	26069.5	25793.5	17925.5	19005	19150.5	15929.5	9182.5	19502.5	18624.5	18320.5	14337.5	20304.5	11204.5	11194.5	18443	9031.5	9401.5
	1070	6885	11679.5	8584	8498	12067	8681	8862	10328.5	6738	7198.5	14625	51632.5	13876	17441	20390.5	21392.5	20740	15312	16820	20739	15968	16505	20402.5	20689.5	19840.5	46351	19615	17611.5	23824	19105.5	22297.5	26127	25902.5	17932.5	19047.5	19193	16003	9202.5	19615	18678.5	18402.5	14367	20349.5	11221	11254	18535	9133	9420
	1075	6892.33	11720.7	8581	8507.67	12035.7	8700	8879	10345.7	6801.33	7245.33	14671.3	51760	13901.3	17481.7	20403.3	21440.7	20826.7	15395.3	16870.7	20739.3	16040.3	16545.3	20485.7	20846.7	19784	46560.7	19702	17738.7	23881.7	19190.3	22397.3	26187	26039.3	17969.7	19089.3	19236.7	16079	9263.67	19702	18760.3	18515	14443	20412.7	11281.3	11348	18657.3	9163.67	9525.33
	1080	6957	11762.5	8684.5	8532.5	12141	8796.5	8957.5	10409.5	6789.5	7271.5	14786.5	51867	13876	17595	20464.5	21567.5	20933	15427.5	16969	20823	16119.5	16572.5	20552.5	20912.5	19933.5	46863.5	19733	17813.5	24040.5	19321	22516	26266	26220.5	18103	19242	19328	16237	9324.5	19733	18825	18644	14513.5	20511	11372.5	11351.5	18786	9195.5	9541.5
	1085	7030.5	11838.5	8691.5	8584	12207.5	8813	8972	10437.5	6795.5	7341	14755	52142	13940	17534.5	20479.5	21614.5	21021	15483.5	16941.5	20897.5	16134	16600	20575.5	20993.5	20023	46986	19902.5	17841	24032.5	19457.5	22627	26366	26282.5	18196.5	19313	19387	16200	9297	19902.5	18981.5	18682.5	14551	20617	11369.5	11377	18770.5	9186.5	9486.5
	1090	6999.5	11877.5	8753.5	8612.5	12211.5	8857	9001	10438.5	6820	7292.5	14757.5	52220.5	14017	17610.5	20553	21692	20962.5	15559.5	17069.5	20980.5	16152.5	16756	20685	21085.5	20071.5	47127.5	19949	17893.5	24239.5	19498.5	22722.5	26486	26291.5	18302.5	19350.5	19403.5	16285.5	9351	19949	19050.5	18724	14621	20772.5	11390	11343.5	18823	9220	9497.5
	1095	7048	11956	8749	8622	12242	8848.5	9046.5	10519	6826.5	7350.5	14861.5	52317.5	14004	17705	20714.5	21750.5	21124	15617	17092	21077	16221.5	16815.5	20824.5	21134	20139	47414	19921	17970.5	24311.5	19506	22764.5	26535	26459.5	18315.5	19331.5	19537.5	16326.5	9365.5	19921	19074	18773.5	14671.5	20822	11416	11401.5	18883.5	9169	9551
	1100	7020	11928	8811.5	8669	12328.5	8859	9075	10524	6865	7317	14943.5	52750.5	14071.5	17866	20825	21902.5	21248	15706.5	17267.5	21166.5	16254.5	16927.5	20871	21328	20259	47626	20043.5	18049.5	24470.5	19658	22883.5	26632	26509	18344	19367	19527	16423	9414.5	20043.5	19178	18784.5	14696.5	20845	11467.5	11466.5	18942	9261.5	9638.5
	1105	7043	11971	8798.5	8684.5	12367	8899	9034.5	10596	6909	7421.5	15000.5	52932	14137.5	17926.5	20845.5	21992.5	21310	15771	17279.5	21236.5	16423	16958.5	20919	21314.5	20348	47806	20102.5	18094	24445.5	19678	22953	26751	26606.5	18393	19455	19684.5	16386.5	9396	20102.5	19133	18852.5	14742	20870	11487	11550.5	19105	9281.5	9652
	1110	7053.5	12018	8790	8708	12376	8866	9158.5	10638	6906.5	7393	15040	53047.5	14140.5	17934.5	20956.5	22052	21350.5	15842	17387	21296	16432	17018	21075.5	21409.5	20333	48061	20235	18113.5	24434	19741.5	23150	26873.5	26743	18565.5	19652.5	19787	16487	9430.5	20235	19283	18978.5	14849.5	20909	11657.5	11605.5	19286	9377.5	9695.5
	1115	7118.67	12031	8889.67	8721.67	12414	8969	9235	10734	6897.67	7522	15187	53620.3	14327.3	18145.7	21071.3	22259.3	21481	15904	17483.7	21505	16548.3	17156.7	21236.7	21595.7	20569.7	48699	20544	18359	24838.3	20075.7	23538.3	27163.3	27072.7	19038.3	19956.7	20093.7	16814	9597	20544	19630.3	19294.3	15052.3	21042.7	11745.3	11810.3	19554.3	9537.33	9811.33
	1120	7265.5	12202	8999	8882.5	12583.5	9075	9415.5	10895	6950.5	7576	15337	54086	14557.5	18409.5	21304	22721.5	21966.5	16324.5	17944.5	21906	16888	17536.5	21677.5	22046.5	20913	49670.5	20956	18701	25418	20592.5	24110	27736	27695.5	19350.5	20333	20480.5	17258	9727	20956	20218	19690.5	15375.5	21330.5	12080	12081	19934.5	9642.5	9944.5
	1125	7417.5	12374.5	9235.5	9102	12847	9385.5	9654.5	11131	7064	7789.5	15630.5	54788.5	14796.5	18746.5	21804	23197	22403	16599	18255	22251.5	17135	17814	22115.5	22503.5	21309	50605	21414.5	18965.5	25940	20993.5	24725.5	28266.5	28183.5	19667	20709.5	20884	17543.5	9833	21414.5	20541.5	19898.5	15622.5	21683	12317	12349.5	20294	9814.5	10161
	1130	7584	12556	9447.5	9187	13080.5	9580.5	9896	11395	7142	8050.5	15940	55372	15061	19036	22195	23654	22737.5	16988.5	18628	22672	17462.5	18211.5	22464	22879	21757.5	51367	21943.5	19335	26446	21426.5	25341.5	28844	28901.5	20064	21129	21245.5	17948.5	9968.5	21943.5	21052	20203.5	15810.5	21915	12572	12586.5	20737	9897.5	10216.5
	1135	7728	12725.5	9504.5	9336.5	13229.5	9575	10077	11582.5	7109	8050.5	16238.5	56020.5	15402.5	19532.5	22653.5	24229.5	23084	17297	19078.5	23204.5	18013.5	18748	23029	23479	22314	52696	22672	19801	27213.5	22099	26459	29767	29849.5	20797	21811.5	22006.5	18530.5	10229	22672	21834	20668	16172.5	22134.5	12913.5	12878	21352.5	10028.5	10293
	1140	7813	12866	9511.5	9400.5	13289.5	9629	10349	11827.5	7130	8158.5	16694	57270	15943	20152	23416.5	25161.5	23676	18062	19805.5	24045.5	18716	19566.5	24038.5	24585	23293	55122.5	23992.5	20797	28591	23413	28367	31439	31635.5	22035	23067	23481.5	19637.5	10637.5	23992.5	23320	21540.5	16726.5	22584.5	13384	13449	22297.5	10353	10649.5
	1145	8128	13203	9873.5	9808.5	13728	10019.5	10894	12421	7296.5	8537.5	17575.5	59300	16863.5	21370.5	24816.5	26950.5	25212	19423	21417.5	25766.5	20114	21217.5	25953	26518	25135.5	59332.5	26576	22514.5	31263.5	25988	31858	34563.5	35070.5	24605.5	25442.5	26066.5	21832.5	11393	26576	25923.5	23236	17994	23522.5	14569.5	14640.5	24383.5	11098	11444.5
	1150	9099.67	14134	11029	10836.7	14983.3	11292.3	12433.3	14038.7	7797.33	9594.33	19773.7	62634	19052.3	24450	28039.3	31130	28659	22205.3	24632.3	29123.7	22627	24166	29364	29927.7	28230.7	63544	28839.3	24810.3	34262	28650	35573	37518	37868.3	26732.7	27603.7	28128.3	24008.3	12071.3	28839.3	28335.3	24616	20233.3	25203.7	16953.3	17078	28419	12595.3	12827.7
	1155	10441	15427	12534	12176	16593.5	12908	14350.5	16079.5	8443.5	10878.5	22023	64510	20782	26747	29998.5	33372	30671.5	23241	25667	29932.5	23106	24562.5	29695.5	29926	28025	62663.5	26567	23764	32102	26780.5	32403.5	34655.5	34564.5	24460	25308	25588	22231	11462	26567	25838.5	23213	20173.5	25326.5	17736	17625	29201	12833.5	12880
	1160	10408	15304.5	12507	12031.5	16430	12777	13963	15744.5	8322	10661.5	20936	63082.5	19316.5	24696.5	27562.5	30170	28030	20846	22936	26945.5	20589	21765	26365	26551	24882	57467	23522.5	21252	28651	23373.5	28108	31033	30885.5	21745	22590	22714.5	19521	10554.5	23522.5	22797	21419	18094	23714	15747.5	15546.5	25760	11565	11609.5
	1165	9188.5	14168	11079	10718	14915	11191	12121.5	13741.5	7766.5	9459.5	18403	59799.5	17022.5	21518.5	24528.5	26987	24835	18516.5	20271	24276.5	18605.5	19546.5	23771.5	24094	22812	53845.5	22166.5	19970	26948.5	21888.5	26070.5	29448	29305.5	20406.5	21421.5	21516.5	18297.5	10119.5	22166.5	21399	20650	16655.5	22649.5	13870.5	13682.5	22645	10509	10667
	1170	8291.5	13300	9989.5	9802.5	13731	10091	10833	12368	7316	8560	16853.5	57741	15786	19981	22970	24551.5	23398	17441	19082	23192.5	17809.5	18587	22870.5	23278	22003	52490.5	21744	19513.5	26444	21368.5	25329	28912	28687	20009.5	21094	21157.5	17760	9955.5	21744	20816.5	20389.5	16149.5	22324.5	12978.5	12886.5	21374	10030.5	10349
	1175	7848	13011.5	9591	9465	13398.5	9746	10259.5	11834	7186.5	8219.5	16318.5	57078.5	15368	19443	22599.5	23991	23007	17121.5	18709.5	22792	17595.5	18333	22538.5	22877	21798.5	52017.5	21496.5	19313	26119.5	21122.5	24950	28649	28506.5	19748.5	20897	20838	17622.5	9888.5	21496.5	20627	20182.5	15957	22165	12727	12698.5	20923.5	9872	10232
	1180	7645.5	12861	9368.5	9294	13181.5	9486	10060.5	11638	7130.5	8164	16158.5	56852	15210.5	19225.5	22360.5	23764.5	22730	16936.5	18617.5	22590	17457.5	18177.5	22331	22762.5	21649	51798	21394	19399	26051	21048	24767	28569	28251.5	19688.5	20755	20809	17463	9799	21394	20483.5	20177	15752	22059	12532.5	12470.5	20625	9800	10147.5
	1185	7569.67	12797.7	9223.67	9177.33	13069	9330.33	9978	11548.3	7036.33	7932	16004	56893.7	15111.7	19135.3	22221.3	23555	22614.7	16806	18489	22545.3	17405	18103.3	22225.3	22678	21533	51672.3	21339.3	19211.7	25907.3	20990.3	24700.7	28426.3	28156	19580.7	20671	20793.7	17439.7	9854.33	21339.3	20417	20156.7	15798	21978.7	12489	12450	20624.7	9813	10128.3
	1190	7539	12779	9187.5	9168.5	13082	9341	10002	11533.5	7020.5	7924.5	16030.5	57013	15134.5	19090	22263	23542.5	22661	16846	18479.5	22437	17300	18096	22233.5	22658.5	21480.5	51737	21367	19351	25899.5	20992	24711	28331.5	28204	19661	20672.5	20854.5	17451	9851	21367	20527.5	20225	15802	21987	12495	12437.5	20604.5	9828	10167
	1195	7569	12812.5	9245.5	9170.5	13046.5	9447.5	9957	11571.5	7062.5	7872.5	16042	57148.5	15150.5	19088.5	22186.5	23580.5	22704.5	16726	18419	22500	17368	18130.5	22215	22634.5	21481	51765	21280.5	19263.5	25828.5	20859.5	24643	28236	28038.5	19597.5	20558.5	20778	17396	9852	21280.5	20517	20273	15813.5	22074.5	12520.5	12495.5	20647	9882	10263.5
	1200	7603.5	12777	9298	9186.5	13097.5	9430.5	9906	11519	7130	7874.5	15978.5	57102	15082.5	19068.5	22217.5	23580	22731	16702	18331.5	22434.5	17303.5	18008.5	22191.5	22485	21408	51553	21212	19207.5	25728	20805.5	24359	28077	27929	19431	20422.5	20699.5	17414.5	9852	21212	20504	20373	15797	22182	12481.5	12450	20699	9988	10304.5
	1205	7550	12750.5	9334.5	9234.5	13127.5	9477	9786	11375.5	7218	7853	15943	57116	14978	18971.5	22014.5	23394	22737	16642.5	18272	22349.5	17195.5	17867	22099.5	22417	21354.5	51497	21201	19219	25793.5	20832.5	24320	28102.5	28016	19468.5	20439.5	20607.5	17400.5	9841.5	21201	20461.5	20446.5	15705.5	22369	12347.5	12372.5	20448	9875	10327.5
	1210	7549	12730	9358	9219	13136	9518	9746.5	11300	7248	7867	15914	57110.5	14973.5	18923	22035	23410.5	22632.5	16574.5	18254.5	22304	17170.5	17835.5	22074.5	22519	21392	51391.5	21038	19111.5	25660.5	20753	24200.5	28013.5	27775.5	19380.5	20370	20602	17331.5	9786.5	21038	20324.5	20339	15757.5	22372.5	12359	12309.5	20424.5	9886.5	10208.5
	1215	7500	12687.5	9257	9208	13150.5	9424	9687	11282.5	7268	7757.5	15831	57221	15197.5	18808	21899	23222.5	22492.5	16469	18146.5	22174.5	17034.5	17738.5	21897	22271.5	21125.5	51155.5	20718	18998.5	25489.5	20573.5	23852.5	27710.5	27489.5	19099	20127.5	20210	16965	9746.5	20718	19960	20217	15597.5	22283.5	12176	12084.5	20077.5	9700.5	10103.5
	1220	7379	12650.7	9118.33	9040	13003.3	9257.33	9515.67	11174	7109.67	7701.67	15552.7	56942	14735.7	18518	21615.3	22809.3	22111	16248.3	17893.7	21799	16800	17467	21581	21903.7	20845	50621.3	20472.3	18696.3	25117.3	20222	23424	27356.3	27089.3	18812.7	19849.3	20022.7	16723.3	9647.33	20472.3	19701.7	20051	15430	22158	11900.3	11916.7	19729.7	9611	9936.33
	1225	7298.5	12506.5	9053	8958	12967	9249	9367.5	11023	7147	7638.5	15364.5	56787	14480.5	18313.5	21298	22608	21956	16076.5	17696	21598.5	16673	17192	21399	21778.5	20654	50412.5	20380	18678	24960.5	20040	23204	27244.5	26963.5	18735	19710	19962	16656	9639.5	20380	19704	20184.5	15347	22176.5	11860	11795	19637	9572.5	9920
	1230	7262.5	12488.5	9055	9025.5	12924.5	9253.5	9315.5	10967.5	7189	7623.5	15365.5	56982.5	14517	18292.5	21380.5	22487.5	22016	15943	17603	21613	16595.5	17131	21364	21670.5	20627.5	50681	20372	18618.5	24844	20032	23285	27217	26879.5	18772.5	19700.5	20010.5	16693.5	9603.5	20372	19768.5	20147.5	15367	22269.5	11865	11865	19576	9616	10057.5
	1235	7246.5	12434.5	9102	9015	13008	9415	9262	10922	7230	7670	15278	57189.5	14420	18318.5	21290.5	22643	22037	15965	17667.5	21630.5	16597	17119.5	21432.5	21760	20680	50708	20524.5	18675.5	24920.5	20187.5	23290	27264.5	26950.5	18755.5	19798	20018	16772.5	9686	20524.5	19810	20214.5	15409	22368.5	11885.5	11829.5	19735	9691	10067.5
	1240	7353.5	12545.5	9240	9027.5	13092	9424	9349.5	10919.5	7218.5	7612	15361.5	57200	14519	18356	21310.5	22689.5	22132	15995.5	17693.5	21557.5	16614	17190.5	21418	21724.5	20664.5	50961	20513	18696.5	25114.5	20213	23335	27454	27100.5	18804	19842	20108	16829	9637	20513	19733.5	20382	15407	22507	11867	11901.5	19678.5	9737	10128.5
	1245	7341.5	12517	9325.5	9062.5	13107	9493.5	9429.5	10959.5	7254.5	7672	15387	57362	14548	18475	21417	22665.5	22203.5	16026.5	17796.5	21712	16686	17292.5	21544	21869	20806.5	51302.5	20705.5	18833.5	25245.5	20326.5	23453	27546.5	27277.5	18915	20248.5	20230.5	16993	9732.5	20705.5	19958	20490	15504	22580.5	11997	11953	19746.5	9752.5	10190
	1250	7434.33	12619	9350.67	9108.67	13217.3	9559.33	9411.67	11048.7	7334.67	7689	15485.7	57614.3	14643	18498.7	21517.3	22802.3	22376.3	16119	17874.3	21879.3	16747	17419.3	21676	22024	20916	51606.3	20771	18963.3	25397	20463.3	23646.3	27789.3	27414	19079.7	20229.7	20334	17054.3	9771.33	20771	20148.3	20628	15662	22767.7	11997.3	12091.3	19824.7	9831	10205.7
	1255	7437	12724	9456.5	9213.5	13421.5	9678.5	9499.5	11124.5	7409.5	7777	15639.5	57774.5	14759	18674.5	21665.5	23086.5	22507	16239	18007	22034	16896.5	17529.5	21770.5	22068.5	21114.5	52145.5	20896	19022.5	25639	20519.5	23848	28048	27549.5	19254.5	20177	20468.5	17158.5	9800	20896	20197	20726.5	15682	22903.5	12087.5	12110	19955	9812	10229.5
	1260	7493	12772.5	9480.5	9274	13413.5	9723	9588.5	11171.5	7470	7788	15661.5	58040	14830	18807.5	21818.5	23200.5	22676.5	16326	18129.5	22111	17015	17642.5	21898.5	22240.5	21136	52461	20885.5	19121.5	25703.5	20579	23983	28027	27652.5	19241.5	20273.5	20478.5	17249	9812.5	20885.5	20241.5	20768.5	15767	22930.5	12127.5	12160	20019	9911.5	10296.5
	1265	7556	12798	9545.5	9304	13513.5	9775	9676	11271	7518.5	7848.5	15833.5	58304	14845	18939	21849.5	23325	22776	16438.5	18141	22247.5	17014	17708	22017	22218.5	21216.5	52975.5	20977	19159.5	25640	20650.5	23976	28050	27680	19287	20204.5	20508	17267.5	9835	20977	20237	20807.5	15790	22934.5	12263.5	12211	20113	9939.5	10320.5
	1270	7577	12757.5	9588	9311.5	13485	9796.5	9723	11300.5	7535.5	7864	15801	58465.5	14905.5	18886.5	21867	23244.5	22810	16434.5	18128.5	22199	17028	17733	21993	22212	21154.5	52862	20968.5	19139	25597	20661	23906	28050	27659	19282	20230	20550.5	17227.5	9862	20968.5	20284.5	20846	15838	22897.5	12264	12175	20196.5	10000	10370
	1275	7538	12842.5	9563	9340	13562	9776	9710.5	11323	7508	7837.5	15808.5	58456	14859.5	18784	21964	23231	22761	16431	18134	22176.5	17096.5	17757	21965	22282.5	21234	52936	21066.5	19102.5	25743	20733	24183.5	28306.5	27851	19455.5	20363.5	20679.5	17407.5	9926.5	21066.5	20444	20929	15844	23027	12219	12228.5	20274.5	9952	10366
	1280	7587.67	12842	9524.67	9295.33	13507	9708.67	9730	11311.3	7485.67	7871	15856	58623.7	14965.3	18920.7	22026	23427.3	22869.7	16580.7	18259.3	22380.3	17166.3	17885.7	22138.3	22523.3	21383.3	53397	21130.3	19300.3	25869	20823.7	24228.3	28327.7	28068.7	19458.7	20431	20643	17469.7	9914.67	21130.3	20487.3	21060.7	15991.3	23169.3	12400	12399.3	20456.3	10018	10387
	1285	7577	12936	9514	9352	13628.5	9692	9741	11322	7443.5	7847	15886.5	58729.5	14955.5	18969	22083.5	23378.5	22859.5	16515	18264.5	22286	17151.5	17732.5	22051	22391	21261	53248	21004.5	19159	25652.5	20606	23969.5	28041.5	27750.5	19216.5	20379	20506	17274.5	9857.5	21004.5	20286.5	20998	15917	23305.5	12379.5	12271	20295	9958	10326.5
	1290	7538.5	12912.5	9468.5	9317.5	13594.5	9647	9586.5	11247.5	7490.5	7810.5	15847.5	58438.5	14866.5	18833	21832	23134.5	22704.5	16364	18087	22144	16972	17582	21794.5	22209	21158.5	53119	20841	19054	25520	20556	23817.5	27975	27518.5	19137	20221.5	20310	17138.5	9838	20841	20087	20904.5	15853	23225.5	12237	12146	20130	9882	10279.5
	1295	7532.5	12926	9454	9258	13540	9574	9614.5	11191	7418.5	7747.5	15612	58446.5	14742.5	18650.5	21689.5	22978.5	22546	16255.5	17906	22006.5	16995	17567	21756	22088.5	21014	53051	20711	18964	25479	20379.5	23704	27772.5	27385	19168.5	20198.5	20282	17082	9798.5	20711	19996.5	20828	15807.5	23246.5	12092.5	12052.5	19876	9872.5	10224.5
	1300	7521.5	12884.5	9499.5	9303	13554	9646	9614.5	11143	7510.5	7811	15638	58595.5	14714	18616	21672	22918	22573.5	16238	17921	21988	16898	17476	21774.5	22017.5	20934	53038	20664	19019.5	25405.5	20457	23514.5	27688	27362	19103.5	20128	20128.5	17028	9736.5	20664	19951	20908.5	15792	23196	12066	12036	19846.5	9836	10236
	1305	7469.5	12900.5	9500.5	9254.5	13591	9656.5	9606	11184	7544.5	7828	15622.5	59039	14683.5	18579	21515.5	22993	22504	16211	17888.5	21916.5	16845.5	17423.5	21678.5	21959.5	20838	53056	20597.5	18878.5	25396	20320	23517.5	27573	27223.5	19021	20049	20144.5	17031	9744.5	20597.5	19912	20875.5	15773	23307.5	12122	12028	19839.5	9889	10328
	1310	7487.67	12830.7	9488.67	9262.33	13571.7	9700.67	9611.33	11153	7562	7813.67	15598.7	58991	14670.3	18631	21580.3	22938.3	22515.3	16166.3	17886.7	21921.3	16793	17392	21655.7	21870.3	20859	53050.3	20592.3	18952.7	25334.7	20326	23402	27573.7	27291.7	18899	19971	20097.3	16948.3	9739	20592.3	19889.3	20947	15786.7	23214.3	12033	12029	19838.7	9884.67	10337.7
	1315	7469	12777.5	9487.5	9343.5	13552	9663	9596.5	11148.5	7561	7771	15673	58765	14677	18628.5	21602.5	22927	22627	16214.5	17840	21866.5	16831	17347	21669	21930	20823.5	53023	20675.5	18997	25241.5	20303.5	23415.5	27606	27106	18956	19991.5	20136.5	16993	9751	20675.5	19937.5	21018.5	15834.5	23373.5	12089.5	11967.5	19873.5	9900	10346
	1320	7440.5	12913.5	9430	9281	13464	9639	9504.5	11125	7490.5	7737	15629	58663	14679.5	18544.5	21604	22887.5	22497	16088.5	17827	21799	16711.5	17337.5	21674.5	21854	20805.5	53202.5	20608	19000.5	25304.5	20282	23427.5	27599.5	27221	18962.5	20036.5	20064	17010	9749.5	20608	19967	21044.5	15794	23351	12065.5	12024.5	19860	9919	10317.5
	1325	7470	12840	9427	9212	13515.5	9589.5	9486.5	11093.5	7468	7713.5	15609.5	58712.5	14635	18489	21457.5	22831.5	22549.5	16066	17775.5	21836.5	16721	17334	21549	21902	20863	53170.5	20663	18994.5	25316	20390	23419	27584.5	27381.5	18964.5	20056.5	20127	16948	9768.5	20663	19898	21064	15747.5	23394	12056	11996	19856.5	9869.5	10314
	1330	7433.5	12782	9476.5	9382.5	13475.5	9562.5	9444.5	11038.5	7492	7720.5	15530.5	58826.5	14640	18504	21513	22770	22542	16056	17800.5	21912	16775.5	17393.5	21588.5	21945	20923	53372.5	20697.5	19067.5	25444.5	20371	23446.5	27707	27405.5	19028.5	20149.5	20191	17083.5	9805.5	20697.5	19973	21144.5	15863	23570	12112.5	11992.5	19859.5	9920.5	10301
	1335	7480	12814	9458	9168	13513	9620.5	9464	11146	7460	7710.5	15600.5	58943.5	14703.5	18621.5	21539	22860	22660	16132	17853	21916	16884.5	17430	21633	21939	20908.5	53651.5	20747.5	19088	25428.5	20500.5	23436	27702.5	27323.5	19039	20120	20160.5	17059	9826.5	20747.5	19996	21148.5	15835.5	23555	12069	11992.5	19793.5	9934.5	10329
	1340	7493.33	12905.7	9500	9282.67	13582.3	9669.67	9619	11189.7	7555.67	7774.33	15610	59092.3	14700	18600.3	21644	22907.7	22643.3	16156.3	17851.3	21931.3	16828.3	17407.3	21674.3	21950	20942.7	53554.3	20594.3	19046.3	25424.7	20436.7	23429.3	27656.7	27239.3	18986.3	20066.3	20080	16997.7	9807	20594.3	19827.7	21049.7	15867.7	23582.7	12030	11981.3	19709.7	9894.33	10334.7
	1345	7487	12944.5	9413	9363.5	13584.5	9620.5	9511	11186	7509	7781.5	15605.5	59060	14640	18483	21487	22756	22526.5	16115.5	17791.5	21826	16764	17363	21558.5	21864.5	20839	53416.5	20501	18952	25376.5	20299.5	23349.5	27618	27230.5	18960.5	19897	20021	16839	9729.5	20501	19691	20948	15833	23419	12024	11961.5	19741	9806	10209
	1350	7381.5	12859.5	9339	9152	13454	9448.5	9439.5	11094	7367	7711	15536.5	59022.5	14669	18380.5	21540.5	22733.5	22296.5	16095	17759	21804.5	16738	17251.5	21468.5	21795.5	20861.5	53253.5	20502.5	19036	25317	20399	23329	27506.5	27201	18872	19927.5	19994.5	16796.5	9751.5	20502.5	19736.5	20889.5	15763	23362	11965	11907.5	19712.5	9775.5	10128
	1355	7345	12880	9180	9024.5	13346.5	9295	9426.5	11126	7287	7663	15483	59049	14626	18439	21516.5	22608.5	22165.5	16093.5	17682.5	21778.5	16740	17327.5	21397.5	21849	20676.5	53153.5	20452	18931.5	25291	20300.5	23379.5	27568.5	27238.5	18891	19834	19920.5	16773.5	9753.5	20452	19619	20922	15765	23252	11950	11921	19758	9747.5	10101
	1360	7252.5	12858.5	9087	8967	13231	9154	9415.5	11084.5	7151	7611	15408.5	59042.5	14570.5	18240	21417	22394.5	22036.5	15976.5	17601	21565.5	16758	17275.5	21418.5	21730	20740.5	53045	20494	18912.5	25220	20290.5	23198.5	27558	27244.5	18800.5	19821.5	19863.5	16701.5	9763.5	20494	19535.5	20723.5	15723	23227.5	11906	11878.5	19593	9695.5	10052
	1365	7266.67	12850.3	8926.33	8899	13122.7	9014	9309.67	10970.3	7039.33	7536	15338.3	58877.7	14400.3	18012.3	21318.7	22212.3	21789	15945.3	17454	21485.7	16634	17240.7	21242.7	21698.3	20661.7	52834.3	20326.3	18888	25254	20263.3	23264.7	27534.3	27138	18758	19737.3	19900.3	16570	9744.67	20326.3	19485	20736.7	15608	23188.3	11877	11764	19455.7	9549.67	9902.67
	1370	7212.5	12917.5	8835.5	8836.5	13062	8896.5	9313	10886	6994	7506	15284.5	58848	14395.5	17884	21195.5	21992.5	21580.5	15851	17485.5	21475	16585.5	17141	21175	21652.5	20659.5	52836	20395.5	18854.5	25278.5	20317	23195	27620.5	27182	18771.5	19766.5	19837.5	16508.5	9744.5	20395.5	19468.5	20727.5	15642	23147	11931	11657.5	19315.5	9489	9777.5
	1375	7156.5	12887.5	8747.5	8788.5	13052.5	8829.5	9296	10837	6928	7462	15139.5	58730.5	14359	17917	21166	22043	21575.5	15887.5	17375.5	21460	16655.5	17155.5	21144.5	21697.5	20645.5	52761	20260.5	18943.5	25214.5	20284	23147.5	27566.5	27151	18742.5	19669	19853.5	16595	9794	20260.5	19392.5	20712.5	15576.5	23086	11878.5	11640.5	19292	9452	9737
	1380	7178	12933	8727	8779	13008	8812	9319	10842	6895.5	7456.5	15163.5	58901.5	14348.5	17996	21231	22111	21563.5	15926.5	17481.5	21519.5	16673.5	17231	21237.5	21692	20699.5	52877	20364	18948.5	25298.5	20216	23295	27610.5	27148.5	18810.5	19752	19849.5	16513.5	9826.5	20364	19461.5	20721	15660	23095.5	12062.5	11677	19274.5	9428.5	9768.5
	1385	7120.5	12913.5	8702	8766.5	13064.5	8790.5	9288.5	10878.5	6953.5	7456.5	15258.5	58901.5	14418	18042	21258	22126.5	21623	15871.5	17461.5	21654.5	16706	17281	21265	21736	20728.5	53001.5	20398	18945.5	25320.5	20306.5	23305	27543.5	27166	18821.5	19810.5	19875	16615	9774	20398	19503	20765.5	15689	23156.5	11704	11736	19350.5	9474	9814
	1390	7200	12903	8789.33	8824	13047.3	8860	9391.67	10923	6960	7503.33	15289.3	58979	14458	18080.7	21342	22212	21730	15951	17558	21628.3	16726	17234	21304.3	21775.7	20778.7	53025.3	20407.7	18969.7	25307.7	20293.3	23248.7	27602.3	27154.7	18879.3	19738.7	19908	16597	9763.67	20407.7	19497	20701.3	15730	23082.3	11835.7	11726.7	19530.7	9585	9877
	1395	7186	12922.5	8841.5	8901.5	13098	8938	9344	10925	6996	7503	15298.5	59039.5	14423.5	18101	21366	22296.5	21843	15976.5	17505.5	21537	16734	17205.5	21268.5	21763	20733.5	53064.5	20444.5	18964.5	25212.5	20314	23185.5	27485.5	27081	18745	19750.5	19956.5	16633.5	9792	20444.5	19546.5	20841.5	15796.5	23160	11786	11816	19533.5	9631	9925.5
	1400	7251	12884.5	8857	8884	13127.5	8954	9362.5	10881.5	7068.5	7540	15319.5	58902.5	14455	18097	21289.5	22259.5	21881	15970.5	17571.5	21597.5	16655	17226	21316.5	21692.5	20741	53050.5	20439	18991	25238	20314	23134	27522.5	27154.5	18881.5	19879.5	20001	16687	9860	20439	19539	20845	15802	23206.5	11865.5	11802.5	19489.5	9635	9945
	1405	7218	12930	8873.5	8940.5	13183.5	8982	9373.5	10874	7074.5	7489	15334	58981.5	14529	18141	21265	22225.5	21907.5	16038.5	17494	21652.5	16738.5	17282.5	21368.5	21804	20839	53068	20588.5	19040	25317.5	20343.5	23347.5	27580	27238	18901.5	19840.5	19993	16771.5	9811.5	20588.5	19593	20942	15874	23247.5	11850.5	11799	19472.5	9625	9983
	1410	7302	12947	8936	8975.5	13121	8977	9392	10895	7098	7543	15393.5	58920.5	14460.5	18176.5	21268	22229.5	21966.5	15935.5	17651.5	21647	16779.5	17327.5	21340.5	21845.5	20756.5	53311	20537.5	19029.5	25446	20350	23273.5	27602.5	27196.5	18908	19843.5	20073	16836	9903	20537.5	19576	20869	15864.5	23322.5	11827.5	11806.5	19482	9673	10002
	1415	7244	13004	8954.67	9003.33	13172	9065	9399.67	10856	7109	7523.33	15364	58982.7	14529.7	18199.3	21370.7	22286.7	22115	16020	17677	21628	16808.3	17321	21434.3	21879.3	20818	53287	20635	19118.7	25480.7	20442.7	23267.7	27643	27230.3	18955.7	19851	20111	16778.7	9884.33	20635	19564.7	20916.7	15907	23402.3	11903	11838.3	19459.3	9675	9981.67
	1420	7298	13019.5	9019.5	9009	13305	9100	9385	10897.5	7179.5	7587.5	15419	59042.5	14597	18288	21469	22440.5	22066.5	16115.5	17666.5	21717	16786.5	17395.5	21438.5	21842.5	20828.5	53423	20550	19115.5	25473	20508.5	23331.5	27685	27316	18958	19911.5	20110	16857	9926.5	20550	19612	20970.5	15971	23464.5	11829	11853.5	19499.5	9778	10021.5
	1425	7304.5	13040	9074	9036.5	13353.5	9149	9428	11020.5	7212	7610	15465.5	59090.5	14609	18390	21505	22393.5	22170.5	16070.5	17730.5	21817.5	16840	17389	21517.5	21895	20873	53553	20592.5	19098	25459	20482	23467.5	27692.5	27297	19069.5	19952	20170	16872	9861	20592.5	19749	21061.5	15960.5	23394.5	11945	11872.5	19551.5	9837	10135.5
	1430	7350.5	13001	9148.5	9054	13360	9247.5	9508	11051.5	7212.5	7680.5	15546.5	59374	14644.5	18435.5	21626	22587.5	22393.5	16132.5	17788	21864	16876	17448	21664	21999	20958	53866.5	20803.5	19325	25697	20567	23551.5	27915.5	27563	19237	20126	20360	17076.5	9933.5	20803.5	19933	21240	16044	23597.5	12040	12041.5	19782.5	9914.5	10250
	1435	7505	13088.5	9344	9220.5	13664	9468	9599.5	11196	7444	7789.5	15687	59539.5	14799	18630	21730	22934	22764.5	16307.5	18042	21999.5	17016	17613	21828.5	22183.5	21208.5	54367	21067.5	19388.5	25800.5	20786.5	23911	28114	27743	19476.5	20383.5	20580	17438	9998.5	21067.5	20336	21604.5	16240.5	23750.5	12200.5	12208.5	20048	10057.5	10434
	1440	7750	13208	9771	9491	13929	10005	9861.33	11426	7757.67	8002	15927	59733	15013.3	19025.7	22043	23464.7	23319.3	16505.7	18292.3	22367	17155.3	17822.7	22252.3	22463.7	21443.3	55022	21400.7	19692.3	26071.7	21113.3	24255.3	28463.7	28059.3	19681.7	20606	20890.3	17767.7	10099.7	21400.7	20696.7	21962.7	16458.7	24100	12494.7	12490.3	20475.3	10393.7	10823
	1445	7982.5	13362	10146.5	9774	14253	10389.5	9993.5	11615	7991	8135.5	16189.5	59926.5	15204	19338.5	22288.5	23862	23758	16769	18544.5	22651	17395	18036.5	22488	22645.5	21685	55415.5	21535	19821	26236	21203	24334.5	28604	28282.5	19851	20668.5	21000.5	17863.5	10132	21535	20843.5	22110	16553	24407.5	12662	12680.5	20671.5	10509	10921
	1450	7999	13432	10258	9864	14416.5	10544.5	10063	11706	8103	8197.5	16265	60020.5	15297.5	19436.5	22399	23986.5	23869	16711	18634.5	22652.5	17377.5	18083.5	22543.5	22689	21663.5	55400.5	21421	19829.5	26223	21223	24265.5	28572.5	28145.5	19736.5	20569	20851	17850.5	10138.5	21421	20724.5	22046	16620.5	24421	12722.5	12684.5	20649.5	10482	10943.5
	1455	8067.5	13453	10295.5	9860	14482.5	10511	10031	11699	8094	8229	16238	60008.5	15224	19364	22373	23769.5	23676.5	16706.5	18476.5	22641	17323	17931	22392.5	22530	21559.5	55029.5	21307.5	19666.5	26226.5	21128.5	24158	28547	28090	19676.5	20552	20796.5	17595.5	10166	21307.5	20586.5	21867.5	16575.5	24367	12606.5	12525.5	20567.5	10374.5	10829.5
	1460	7912	13452	10098	9715.5	14329	10322.5	10015	11595	7946.5	8108	16150.5	59998	15195	19244.5	22257	23574.5	23506.5	16617.5	18436	22517.5	17272.5	17912	22308	22578	21456	55007.5	21159.5	19688.5	26089	21123	24144.5	28477	27994	19464	20409	20685.5	17514	10060.5	21159.5	20393.5	21686.5	16470.5	24226.5	12441.5	12435.5	20361.5	10316	10701.5
	1465	7791.67	13396.7	9878.67	9565	14139	10094	9876.33	11529.3	7821.67	8058	16061.7	59953	15038.3	18969.3	22105.3	23337.3	23102.3	16565	18259.7	22381.7	17159.7	17791	22080.3	22370	21421.3	54635.7	21021.3	19562.3	25984.3	20952.3	23957.7	28313.7	27775.7	19395	20271	20515.3	17234.3	10031	21021.3	20170	21500.7	16351.3	24034	12341.3	12303.7	20180.3	10119.7	10478
	1470	7632	13358	9550	9408.5	13817.5	9732.5	9778.5	11461.5	7569.5	7884.5	15868.5	59826	14956	18711	21946	22995	22656	16360	18044.5	22194.5	17108	17707	21919.5	22265	21225	54251.5	20899	19438	25808.5	20821.5	23841	28252	27720	19259.5	20173.5	20428.5	16959.5	10017.5	20899	19897	21242.5	16146	23812	12260	12199	20097	9944	10307.5
	1475	7495.5	13281	9236	9211.5	13608	9336.5	9671.5	11262.5	7341.5	7759	15754	59634	14783	18485	21839	22690.5	22332	16417	17989.5	22041	17097.5	17641.5	21741.5	22173.5	21124.5	54144.5	20849	19468	25850.5	20815.5	23826	28155.5	27680	19213.5	20161.5	20376.5	16945	10020.5	20849	19874	21119.5	16163	23690.5	12176.5	12129	19914	9834.5	10122.5
	1480	7401.5	13292.5	9024	9030	13466.5	9014	9620	11222	7097	7682.5	15678	59666.5	14708	18369.5	21715	22604.5	22077	16313	17896	22038	17090	17614	21624	22182	21159.5	54044	20931.5	19462.5	25936.5	20908.5	23995	28323.5	27909	19270.5	20222	20514	17008	10358.5	20931.5	19870	21210	16437.5	23675	12127.5	12108	19918.5	9722	9968.5
	1485	7361.33	13366.3	8784	8920.67	13303.7	8812.33	9582.33	11223.3	6969.67	7579	15634.7	59734.3	14726.3	18327.7	21787	22601.7	22050	16394.3	17924.7	22146.7	17196.3	17805.3	21786	22404.3	21356.7	54533	21178.7	19701	26283.7	21203	24260.7	28799.7	28259	19542.7	20427	20764	17184.7	10361	21178.7	20135.3	21389.3	16323.3	23707.3	12204.7	12181	20083	9694.67	9954.67
	1490	7388	13436.5	8758.5	8935.5	13350.5	8759.5	9723.5	11317.5	6851	7627	15738	59903.5	14932.5	18554.5	22012.5	22943.5	22279.5	16670	18262	22717.5	17460	18194	22151.5	22832	21672.5	55409	21761	20117	26840	21806.5	25051.5	29389.5	28977.5	20090	20987.5	21210	17590.5	10322	21761	20707.5	21764.5	16514.5	23845	12397	12360	20349	9799.5	9950
	1495	7462	13669.5	8884.5	9056.5	13483.5	8881	9929.5	11549.5	6913	7714	15984.5	60342.5	15175	18980.5	22501	23530.5	22707	17156	18736.5	23091	17957	18632.5	22734	23490	22362	57032.5	22657	20654	27726.5	22554.5	26155	30360.5	30031.5	20804	21681.5	22040	18293.5	10538	22657	21567.5	22344.5	16938.5	24206	12730.5	12733.5	20987.5	10031	10259.5
	1500	7656	13873.5	9096	9262.5	13786.5	9122.5	10249	11869	7010	7936.5	16508.5	60836.5	15748.5	19645	23247	24625.5	23528	17841	19575.5	23966	18675	19487.5	23834	24624.5	23289.5	59253	23960	21581.5	29113	23849	28012	32050	31768.5	22060.5	22805	23280	19461	10928.5	23960	23048.5	23162.5	17643	24744	13370	13336	22040.5	10367	10553.5
	1505	8017	14229.5	9476	9674	14243	9568.5	10834	12489	7166	8388	17385.5	61700	16658.5	20863.5	24689	26411.5	25010.5	19154.5	21085	25574	19992.5	21068.5	25515	26398.5	25016.5	63037.5	25925	23014.5	31352.5	25915	30831	34549.5	34405	23953.5	24739.5	25248	21239.5	11607	25925	25147	24441.5	18681	25601.5	14437.5	14438.5	23959.5	11058.5	11228
	1510	8798.33	14988.7	10384.7	10476	15309.3	10515.7	12040.7	13769.3	7566	9197.33	19264.7	63311.3	18514.3	23370.3	27308.7	29666.7	27633.7	21427.3	23618.7	28239.3	22062.7	23360.7	28263.7	29089.7	27427	65459.7	28155.7	24926	33913	28240	34049.3	37170	37157.3	26012.3	26715	27295.7	23105	12219.7	28155.7	27349	25851	20410	26864	16321	16323.3	27040.7	12127.3	12342
	1515	9779.5	16011	11591.5	11529.5	16447	11754	13577	15360	8054.5	10203.5	21067	64624	20104.5	25574.5	29345.5	32157	29723	22789.5	25159.5	29737	23168	24593.5	29588	30260.5	28425	65535	28105.5	25417	34099.5	28404.5	34401.5	37271	37058	26152.5	26814	27378	23290.5	12298	28105.5	27355	26021.5	21207	27583	17548	17426.5	28772.5	12785	12826.5
	1520	10345	16474	12134	11968	17111	12321.5	14235.5	16105.5	8217.5	10649.5	21300.5	64626	20058	25532.5	29042.5	31772	29550	22398	24504.5	29015	22442	23771.5	28633.5	29119	27484.5	65535	26645	24512	32598.5	27088.5	32338.5	35430.5	35083	24820.5	25545.5	25915	22067	11819	26645	25917	25344	20696.5	27328.5	17106.5	17023	28183.5	12568.5	12664.5
	1525	10330	16442.5	12087.5	11843	17114.5	12283.5	14240	16051.5	8215.5	10618.5	20452	63861	19128.5	24211.5	27687.5	29762.5	28150.5	21109.5	23068	27434.5	21104	22288.5	26851	27336.5	25702.5	64194	24715	23236.5	30506.5	25182	29618	33169	32536	23056	23787.5	24039	20400.5	11281	24715	23930	24138.5	19601	26643.5	16063	15946	26238	11945.5	12152
	1530	9613	15847.7	11272.7	11109.3	16244	11427.3	13192.3	14958.3	7917.67	9864.33	18709.3	62372	17365.3	21927.7	25196.3	26750.3	25729.3	19054.3	20784.3	24955	19281	20203	24410	24912.3	23592.3	59890	22571.3	21419.3	28135	22947.3	26404.7	30605.7	29892.7	21010	21850	21908	18475.3	10637	22571.3	21644	22788	18082.3	25634	14341.3	14169.7	23259.3	10905.7	11024.7
	1535	8631.5	15034.5	10141	10165.5	15068.5	10197	11695.5	13332.5	7451.5	8845	16872.5	60980	15804	19771.5	23087.5	24020	23482.5	17311.5	18882.5	23046	17918	18530.5	22535.5	23013	21919	56791	21189	20283.5	26495.5	21449	24421.5	29059	28230.5	19707	20637	20636	17285.5	10150.5	21189	20225.5	21850	16915.5	24748	12856.5	12779	21000.5	10019.5	10305
	1540	7970	14436.5	9349.5	9510.5	14433.5	9401	10601.5	12340.5	7106.5	8200.5	16019	60431	15070.5	18706	22105	22803	22435.5	16502.5	18017.5	22143.5	17216	17771	21784	22270.5	21237.5	55615.5	20733.5	19852.5	25949	20925	23660.5	28514	27607.5	19202	20182	20232.5	16787	9991.5	20733.5	19724	21588.5	16390.5	24302.5	12233.5	12213	19999	9744	9984
	1545	7493	14017.5	8882.5	9076.5	13821.5	8914.5	10002	11697	6976	7783	15543.5	60073.5	14622.5	18224	21648.5	22248.5	21923.5	16127.5	17690.5	21795.5	16922.5	17369.5	21301	21995.5	20864	55285	20439	19602	25703.5	20599	23364.5	28173	27265.5	18984.5	19822	19898.5	16491	9912	20439	19379	21408	16189.5	24050	11903	11884.5	19530	9591.5	9847.5
	1550	7293.33	13784.3	8698	8898	13565.3	8768.67	9712.67	11397	6909	7629.67	15272.3	59957.3	14461	17937.3	21351	21974.7	21691.3	15914.3	17437.7	21483.3	16777	17218	21059.3	21712	20664.7	55154	20292.3	19476.3	25462.3	20403.7	22995	28015.3	27085.7	18804.7	19753.3	19790	16399.3	9878.67	20292.3	19325.3	21326.3	16055.3	23974.3	11769.3	11732.7	19262	9540	9774.33
	1555	7218	13667	8617	8782.5	13531.5	8668.5	9522	11237	6911.5	7552	15165.5	59847	14344	17715.5	21191.5	21751.5	21449	15869.5	17274.5	21335.5	16625.5	17132.5	21007	21475.5	20564	55054	20175.5	19288	25259	20236	22859.5	27755	26867.5	18706	19624.5	19695	16277	9896	20175.5	19096	21233	16070	24013.5	11706	11691	19122	9558.5	9780
	1560	7177.5	13649.5	8537.5	8768.5	13440.5	8595	9458	11106.5	6868	7512	15041.5	59785	14234.5	17601	21020	21626	21339.5	15674.5	17133.5	21249.5	16536	16984	20794	21359	20411.5	54807.5	20033	19258.5	25188	20155.5	22734.5	27655.5	26831	18627.5	19537	19610.5	16176.5	9856	20033	19065	21210	15950	23871.5	11638.5	11609.5	19049.5	9522.5	9731
	1565	7168.5	13578.5	8470	8698.5	13417	8519.5	9402	11107	6832	7466.5	14998.5	59781	14195.5	17479.5	20939	21447	21194.5	15645	17099.5	21079	16518	16906	20784	21391	20382.5	54811.5	20061.5	19289.5	25154.5	20247	22796.5	27719.5	26822	18558	19591.5	19557.5	16229	9897	20061.5	19064	21286	15887.5	23793	11602	11532.5	18957	9466	9696.5
	1570	7115.33	13598.7	8429	8652	13298.3	8449.33	9348	11070.3	6792	7410	14956.3	59706.3	14132.3	17450	20935.3	21448	21269.7	15657.3	17107.7	21111.7	16519.7	16971.3	20781.3	21390.7	20418.7	55075.3	20144	19326.3	25323.7	20318.7	22800	27788.7	26851	18661	19590.7	19625	16167	9946	20144	19145.7	21265	15856.7	23923	11572.3	11529.3	18903.3	9405.33	9683.67
	1575	7142.5	13612	8474.5	8680.5	13376	8525.5	9346	11112	6822	7430.5	15011.5	59693.5	14157.5	17483.5	20990.5	21495	21283	15674	17138	21188	16647	16993.5	20837	21524.5	20532	55220	20140	19337.5	25409.5	20305	22804.5	27770.5	26969.5	18745	19591	19709	16269.5	9893	20140	19008	21315	15973.5	23961	11532.5	11497.5	18921.5	9406.5	9667
	1580	7184	13678.5	8469	8728.5	13415.5	8556.5	9415.5	11055.5	6861	7453	14976.5	59776.5	14238	17522	21094.5	21491	21389	15726.5	17199.5	21334	16695	16966.5	20896.5	21419.5	20507.5	55556	20081	19364	25420	20257.5	22848.5	27879	26836	18706	19607.5	19682.5	16297	9921	20081	19057	21340	15975	24005	11541	11475	18911	9436	9681.5
	1585	7208	13688.5	8600.5	8806.5	13436	8599	9487	11138.5	6915	7539.5	15017.5	59770	14215.5	17581	20991.5	21539.5	21341	15691	17192.5	21273	16609	17006.5	20844	21425.5	20461.5	55245	20060.5	19332	25297.5	20258.5	22792	27730.5	26808	18647.5	19488	19632	16238	9904	20060.5	19020	21235.5	16008	23909	11585	11512	18881	9459	9727
	1590	7209.33	13684.7	8611	8788.33	13459.3	8673	9477.67	11166.7	6940	7564.33	14999	59744	14151.7	17546.7	20976	21505.3	21324.7	15587.7	17082.7	21147.3	16425.3	16955.3	20761	21244.7	20355.7	54957.7	19912	19127.3	25117	20121.7	22552.3	27425.3	26609	18472.3	19384.3	19452	16067.3	9837	19912	18827	21120.3	15899.3	23751	11565.3	11480.3	18826.7	9470	9745.67
	1595	7150	13555	8491	8700.5	13330.5	8548	9346.5	11027.5	6920.5	7468.5	14955.5	59687	14061	17449	20789.5	21331	21184.5	15490.5	17010	21013.5	16395	16837.5	20604.5	21142.5	20295	54649	19922.5	19092	24931	20056	22413.5	27134	26522	18476.5	19369	19446.5	16036.5	9818	19922.5	18778.5	21120	15949.5	23683.5	11442.5	11474	18750	9446.5	9717
	1600	7074.5	13468	8484	8695.5	13226	8464	9320	10990	6872.5	7417	14858.5	59578.5	14064.5	17368	20780	21314.5	21274.5	15489.5	16971.5	20994	16312.5	16760	20661	21083.5	20219.5	54639	19953	19091.5	25032.5	20010.5	22461.5	27175	26547	18486	19343	19541.5	16112	9809	19953	18996	21261	15876.5	23727.5	11547	11476.5	18826.5	9464	9752.5
	1605	7104	13410.5	8735.5	8700.5	13187	8553.5	9311	10957.5	6935	7397.5	14846.5	59532.5	13993.5	17411.5	20786.5	21359.5	21313.5	15500	16984	21070	16736	16802	20675	21137.5	20294.5	54512.5	19980.5	19098.5	25017.5	20032.5	22443	27148.5	26576	18461.5	19311	19553.5	16164	9870.5	19980.5	18925	21275.5	15922	23751	11486.5	11486	18859.5	9519.5	9852
	1610	7153.67	13427	8573	8781	13228.7	8662.33	9289	10926.7	7010.67	7447	14955.3	59602.7	14086.3	17464.7	20803.3	21415.7	21433	15456.3	16948.3	21082	16344	16765.7	20730	21188.7	20258	54098.7	19923	19046	25019.3	20024.7	22392.7	27095.7	26536.3	18404	19323.3	19463.7	16195.7	9862	19923	18988.3	21215.7	15929.3	23734.7	11492.7	11481.3	18762	9505	9851
	1615	7105.5	13411	8557.5	8760.5	13231	8599	9333.5	10894	7003	7412.5	14899.5	59457.5	14018	17414	20775	21383	21388	15613.5	16930.5	21009	16338	16733	20672.5	21199	20293.5	53565.5	19877.5	18937.5	25003.5	20105	22338.5	27003	26454.5	18444	19229.5	19478	16108	9868	19877.5	18914.5	21124.5	15909.5	23582.5	11489	11415.5	18652	9487	9787.5
	1620	7094	13365	8632.5	8772.5	13174	8646	10845.5	10900.5	7056.5	7431.5	14821.5	59463.5	14057	17353	20708	21352	21307.5	15647	16917.5	20989.5	16289.5	16771.5	20682	21161.5	20172.5	53391.5	19821.5	18949	24883	19974.5	22230	26856.5	26374	18414.5	19211.5	19390.5	16052.5	9807.5	19821.5	18788.5	20954	15819	23414	11389	11362	18584	9434.5	9736
	1625	7115	13319.5	8579.5	8732	13155.5	8668	9215.5	10942	7016	7390.5	14861	59484	14058.5	17314.5	20766.5	21225.5	21209	15425.5	16804.5	20965.5	16274	16766	20591	21128	20150.5	52891	19776	18898.5	24778	19964.5	22253	26766.5	26366	18296	19059	19359	15962	9832.5	19776	18625.5	20882.5	15708.5	23165.5	11343.5	11331	18463	9347	9712.5
	1630	7055.67	13167.7	8540	8717.67	13081	8571.67	9192.33	10866	7015.67	7406.67	14768.3	59285.3	13980.7	17226.3	20618.3	21208.7	21150.7	15413.3	16859.7	20857.3	16270.3	16638.3	20553	21046	20084.7	52338.7	19726	18808	24660	19827.3	22118	26630	26240.3	18271	19037.7	19187	15961.7	9807	19726	18705.3	20790.7	15696	23020.3	11297.7	11317.7	18483	9388.33	9679.33
	1635	7088	13111	8538.5	8710.5	12975.5	8637.5	9237	10861.5	7003.5	7404.5	14795.5	59146.5	13974	17258.5	20683.5	21203	21201	15357.5	16748	20936	16197.5	16655.5	20506	20983.5	20062.5	51915.5	19745.5	18779.5	24552.5	19886	22148	26570	26184.5	18274.5	19054	19315	16087	9837	19745.5	18643.5	20743.5	15722	22862	11404	11372.5	18587	9420	9777.5
	1640	7159	13075	8638.5	8844	13049	8746	9216	10975.5	7111.5	7480.5	14841.5	59041	14014	17302.5	20707.5	21308.5	21278.5	15337.5	16794.5	20898	16236	16609.5	20599	21027	20089.5	51687.5	19853	18820.5	24644	19892	22202.5	26515.5	26277.5	18314.5	19048.5	19261	16185.5	9882.5	19853	18864.5	20898	15758.5	22850	11383	11423	18673	9512	9873
	1645	7225	13107	8821	8863	13103.5	8942	9263	10986	7222.5	7546.5	14850	58795	13919	17441	20676.5	21433	21433	15520.5	16846.5	21030.5	16150	16598.5	20678	21043.5	20112.5	51626	19946.5	18842	24701	19913.5	22205	26618.5	26311.5	18435	19221	19265	16319	9876.5	19946.5	19005	21080.5	15819.5	22942.5	11481	11443.5	18698.5	9666	9996
	1650	7359.67	13048	9081.67	9061.67	13310.3	9233.67	9409.33	11059	7460.67	7586.67	14989.7	58757	14067.7	17603.3	20815.7	21635	21838	15503.7	16982.7	21125	16250.3	16733	20891	21153.7	20315	51676.3	20081.7	18918	24761	19964	22299.3	26588	26393.3	18480.7	19290.7	19476	16535	9896.33	20081.7	19198.7	21265.3	15946.3	23123	11620.3	11620.3	18883.7	9836.33	10259.3
	1655	7508	12992.5	9442.5	9244	13579	9654.5	9487.5	11103	7780.5	7781	15114	58642.5	14243	17835	21018.5	21978.5	22295.5	15574.5	17167	21322.5	16403.5	16800.5	21088	21282	20460.5	51725.5	20134	19072	24849.5	20064.5	22360.5	26592	26368.5	18637	19382	19546.5	16708.5	9953	20134	19454	21378	16079.5	23317.5	11726	11763.5	19082	10045.5	10464
	1660	7662	13065.5	9728.5	9461.5	13863.5	9961	9564.5	11175	8005.5	7895.5	15220	58711	14324.5	17992	21015	22171.5	22408	15633.5	17270.5	21328	16330.5	16835.5	21145	21283	20425	51492	20077.5	18937.5	24809.5	20010	22221.5	26536	26266	18513.5	19327.5	19387.5	16619.5	9990	20077.5	19269	21297.5	16113.5	23274.5	11844	11813.5	19070.5	10098.5	10569.5
	1665	7771.5	13109.5	9851	9541.5	14027.5	10111.5	9611.5	11180	8102.5	7997	15242	58645	14343	17973.5	21015.5	22083	22297.5	15584.5	17231	21322.5	16285	16817	21035	21246	20289	51268	19943.5	18990.5	24634	19924.5	22168	26286	26179	18394	19182.5	19225	16440.5	9912.5	19943.5	19160.5	21098.5	16069	23167.5	11773	11714	19064	10076.5	10463.5
	1670	7664.33	12921	9736.33	9410.33	13810.3	10000.7	9545.67	11074	7965.67	7890.33	15080.7	58350.3	14165.3	17805	20929.7	21872	22103.7	15447.7	17046.7	21161.7	16263.7	16692.3	20889.7	21150.3	20206.3	50648.3	19837.7	18742.3	24410	19804.3	21977.7	26147.7	25962.3	18225	19046.3	19084.7	16265.7	9860	19837.7	18917.7	20944.3	15936.3	22913.7	11615.3	11627.3	18953.7	9958.33	10386.7
	1675	7595	12815.5	9544	9310	13563	9737	9412	10946	7752.5	7805	14993	58012	14074	17583.5	20707	21645.5	21737.5	15336.5	16851.5	20938	16190.5	16554	20640.5	20950.5	20073	49955.5	19641.5	18567.5	24276.5	19551	21835	25928	25836	18087	18827.5	18944.5	16103.5	9837.5	19641.5	18779	20678	15856.5	22640.5	11550	11548.5	18810	9860.5	10258.5
	1680	7398.5	12762.5	9278	9168.5	13390	9512.5	9282	10787.5	7612.5	7743	14861	57905	14010	17377	20574.5	21380.5	21529	15241.5	16745.5	20835	16095.5	16477.5	20497.5	20858	19913	49575	19571	18495	24153.5	19436.5	21776	25738	25765	17966	18776	18842	15931.5	9830	19571	18576.5	20528.5	15842	22589	11421.5	11394	18519	9718	10106.5
	1685	7258.33	12681.7	8947.33	8934.67	13026.3	9116.67	9144.33	10609	7307.33	7506	14699.7	57526	13888	17072	20331.7	21025	21097.3	15120	16577.7	20589	15909.3	16344.3	20249	20691	19822.3	49236.3	19458	18348.3	24090.3	19312.3	21569	25721.7	25669	17903.3	18692.7	18722.7	15816	9774.67	19458	18360.3	20256.3	15625	22387.7	11306.7	11314	18409	9564.33	9803.67
	1690	7092	12656	8624	8755	12841	8780.5	9044	10453	7124.5	7341	14496.5	57287.5	13668.5	16873.5	20226.5	20701.5	20731.5	15023	16403.5	20542	15910	16287.5	20205.5	20673	19718.5	48912.5	19406	18323.5	23992.5	19312	21518.5	25554	25543.5	17841.5	18608.5	18641	15617.5	9737.5	19406	18227.5	20093	15545	22216.5	11126	11144	18156	9373	9585
	1695	7004.5	12598	8464.5	8586	12704	8548	8975.5	10437	6961.5	7264.5	14449.5	57308.5	13654	16701.5	20251	20564.5	20545	14930	16361	20470	15931.5	16240.5	19927	20596.5	19717	48803.5	19285.5	18239.5	24066	19174	21489	25590	25516.5	17777.5	18564.5	18532	15445.5	9741.5	19285.5	18030	19885.5	15451.5	22069	11028	11041	17941.5	9218	9523
	1700	6878.5	12604	8257	8543	12536	8287.5	8914	10361	6802	7117.5	14309.5	57257	13550.5	16574	20127	20359.5	20265	14865.5	16151.5	20307.5	15878.5	16238.5	19874.5	20449	19619	48516.5	19160	18156	23994.5	19140.5	21369.5	25422	25491	17673	18418.5	18449	15324.5	9770	19160	17780	19679.5	15415.5	21816.5	10973.5	10886	17865.5	9125.5	9318.5
	1705	6822	12563.3	8079.33	8366.67	12335.7	8090.33	8845.33	10265.3	6672.67	7065	14262	57082.3	13524.3	16466.7	20008.3	20109.3	20075	14862	16088.3	20197	15847.7	16130.3	19727.3	20422	19593.7	48260.7	19083.7	18080.3	23946.3	19052.7	21318.7	25394.7	25311	17602.3	18350.3	18339	15389	9739.33	19083.7	17659.3	19508	15353	21703.3	10825.7	10812	17663	8945.33	9199.33
	1710	6717.5	12476.5	7851	8314.5	12184.5	7869	8783.5	10216.5	6558	6970	14130	57081.5	13403	16302	19835.5	19997.5	19878	14787.5	15995.5	20125.5	15716.5	16088	19668	20320	19482	48115.5	18983.5	17988	23745	18994.5	21202.5	25367	25317	17520	18286	18231.5	15214	9664.5	18983.5	17570	19464	15249.5	21420	10771.5	10803	17565.5	9114.5	9090
	1715	6701.5	12382.5	7776	8166.5	12025	7749.5	8713	10167	6476	6914	14101.5	56885	13360.5	16264.5	19804.5	19913	19735	14710.5	15954.5	20121	15716.5	16006.5	19545.5	20243.5	19363.5	47934.5	18957.5	17979.5	23701	18897	21249.5	25190.5	25186	17463.5	18231.5	18208.5	15049.5	9672	18957.5	17487	19363.5	15181.5	21352	10727	10710	17540.5	8863	9069.5
	1720	6653.5	12444.5	7727	8246.5	11982.5	7695	8708	10189	6439.5	6869.5	14046.5	56936	13296	16140.5	19738.5	19767	19686.5	14622.5	15861.5	19983	15684.5	15918.5	19466	20237.5	19361.5	47783	18990	17980	23636.5	18860.5	21070.5	25277	25178	17475.5	18181	18157.5	15029.5	9698.5	18990	17418.5	19374	15253	21434.5	10800.5	10683.5	17504.5	8831.5	9066
	1725	6619.67	12381.7	7715.33	8140	12007.3	7636	8704	10167.3	6390.67	6886.67	14006.7	56794.3	13255.7	16074.3	19905	19715	19670.7	14626.7	15841.3	19979	15589.7	15929.3	19445.3	20175.3	19321.3	47720.7	18975.7	17950.3	23663	18905.7	21059	25281.7	25202.3	17536.3	18258.3	18218	15047.7	9688.67	18975.7	17493	19362.7	15234	21420	10704	10701.3	17496	8856.67	9044.33
	1730	6650.5	12381	7668	8163	12018	7625	8703.5	10103	6395	6884.5	13933.5	56840.5	13226.5	16053.5	19685	19686.5	19716.5	14591	15820.5	19908	15696.5	15944.5	19444	20168.5	19394.5	47720	18966	17981.5	23667	18990.5	21120	25228	25240	17499	18180	18200.5	15136.5	9734	18966	17565	19354.5	15242	21377.5	10673	10667	17399	8846	9005.5
	1735	6639.5	12461	7710.5	8140	11960	7626.5	8704	10124	6384	6905.5	13940	56818.5	13296.5	16025.5	19761.5	19672	19663.5	14618	15812	19980.5	15717.5	15992	19506	20272.5	19400.5	47761.5	18903	17915	23712.5	18983.5	21106	25349	25186	17522.5	18194.5	18199	15059.5	9655.5	18903	17506	19343.5	15213.5	21320	10689	10702.5	17341	8819.5	8999
	1740	6619	12430.7	7711.67	8126.33	11977.7	7608.67	8750	10145	6387.67	6854.67	13937.3	56810	13271.7	16092.3	19714.7	19752	19672.7	14637.7	15833.7	19977	15725.7	16018.3	19497	20212.7	19435	47802	18964.3	17978	23776	19070	21076	25284.7	25189.3	17540.3	18185.7	18199.7	15039.3	9684	18964.3	17448	19330.7	15237.3	21376	10598	10644	17365.3	8790.33	9007.33
	1745	6676.5	12442	7699.5	8153.5	11944	7672	8698	10131	6412	6914.5	13990.5	56886	13268.5	16054.5	19706	19635	19678.5	14626.5	15754	19907.5	15651.5	16010	19495	20145.5	19339.5	47726.5	18923.5	17878.5	23725	18995	20969.5	25243.5	25161	17393.5	18097	18119.5	14999.5	9672.5	18923.5	17398	19256.5	15246	21265	10607	10653.5	17297.5	8808.5	9011.5
	1750	6607	12395.5	7690.5	8100	11968.5	7633.5	8738	10160	6383.5	6888.5	14003	56869	13216.5	16055	19689.5	19660	19577.5	14628.5	15771	20017.5	15675.5	15914.5	19455.5	20148.5	19308.5	47523	18855	17861	23648.5	18852	20933.5	25102.5	25081	17425.5	18090	18107.5	14940.5	9673.5	18855	17335	19191	15206.5	21268	10589	10599	17311.5	8798	8969.5
	1755	6647.67	12422	7639.67	8115	11898	7637	8687.33	10128.7	6390.33	6880	13887.3	56978.7	13206.3	16044.3	19653.3	19586.3	19505.7	14548.7	15713.3	19939.7	15587.3	15894.7	19342	20086.7	19283.3	47345	18770.7	17796.7	23491.3	18884	20901.3	25076	24995.3	17337	17980.7	18056	14879	9680.67	18770.7	17283	19208	15155.7	21245.3	10603.7	10653	17327	8811.67	8985
	1760	6570	12365	7619.5	8076	11854.5	7534.5	8691	10093.5	6358	6859	13937.5	56787.5	13189	15958	19624	19562.5	19552	14554	15724.5	19825	15578.5	15896.5	19363.5	20033	19208	47280.5	18843.5	17874	23487	18879	20861	24993	25092	17330	17988	18059	14957.5	9612	18843.5	17267	19123	15214	21199.5	10597	10624.5	17333	8776.5	9019.5
	1765	6626.5	12384	7592.5	8097	11815	7519.5	8667	10063.5	6346	6836	13862.5	56789	13164	15935.5	19569.5	19513	19504	14499.5	15726	19872.5	15586	15866.5	19299	20122.5	19241	47339.5	18841	17883.5	23509	18919.5	20937.5	25023.5	25024.5	17381.5	18020.5	18090	14916.5	9658	18841	17274.5	19219	15285	21233.5	10582.5	10619	17271	8781	8975
	1770	6587	12371.5	7625.5	8085	11866	7515.5	8613.5	10036	6358	6821.5	13864.5	56739.5	13164	15914.5	19633.5	19495	19442.5	14523.5	15663	19846.5	15560	15861.5	19316.5	20040.5	19331.5	47270.5	18913.5	17886	23584	18925	20895	25028	25174	17350.5	17990	18005	14939	9688.5	18913.5	17356	19254.5	15218.5	21255	10552	10578.5	17301	8782.5	8976.5
	1775	6590.67	12374.7	7554	8073.67	11860.7	7528.33	8679	10064.7	6336.67	6829.33	13846.7	56731	13126	15925.7	19575.3	19416.3	19513.7	14495.3	15664.7	19821.7	15545	15876.3	19363.3	20113.3	19297.7	47215	18862.3	17888.3	23635	18955.3	20877	25064.7	25001	17387.7	17978.3	18074.3	14944	9662.67	18862.3	17280.3	19288	15221	21290.7	10556	10553	17231.7	8793.67	8927.33
	1780	6576	12363.5	7596.5	8065	11891	7500.5	8632.5	10115	6318	6801.5	13871.5	56637.5	13152	15843	19535	19468.5	19505.5	14493	15675.5	19823	15571	15810.5	19342.5	19973	19219.5	47169.5	18779.5	17842	23655	18895.5	20821	24927	24968.5	17351	17914.5	18006.5	14851.5	9640	18779.5	17241.5	19153.5	15140.5	21267	10481	10522.5	17113.5	8702	8880
	1785	6592	12438.5	7561	8058.5	11899	7528.5	8641	10099.5	6301	6793	13892.5	56708.5	13167	15820.5	19512.5	19538	19398.5	14579.5	15640	19810.5	15529	15795	19311.5	20035	19165.5	47035.5	18776	17841	23482.5	18870.5	20846.5	24823	24942.5	17313.5	17892.5	17935.5	14846	9641.5	18776	17182.5	19170	15174.5	21145	10505.5	10496.5	17139.5	8734.5	9038
	1790	6590	12343.3	7590.33	8067	11833	7485	8656	10042.3	6342.33	6799.33	13839	56750	13114	15888.7	19486.7	19424	19386.3	14436.3	15590.3	19766.3	15489.3	15762	19245	19940.7	19168.7	47086	18630.7	17819	23437	18848.3	20714.7	24781.3	24884	17259.3	17833.3	17927.7	14748.3	9624.67	18630.7	17088.7	19061	15186	21068.3	10502.3	10499.7	17095.7	8698.67	8895.33
	1795	6575.5	12298.5	8023	8028	11840	7468.5	8643.5	9971	6312	6848	13806	56737	13068	15800	19516	19292.5	19374.5	14435	15594.5	19678	15461.5	15745	19158	19940.5	19108	46856	18654.5	17828	23350	18776.5	20627.5	24739	24777	17223.5	17836.5	17903	14771	9602	18654.5	17080	18963.5	15163	21086.5	10519	10434	17031.5	8773.5	8949
	1800	6530.5	12242	7545.5	8039.5	11788	7486	8617.5	10005	6325	6799	13744.5	56597	13060	15830	19449.5	19302	19290	14405.5	15558.5	19642	15468.5	15664.5	19174.5	19872.5	19105	46814.5	18650.5	17756.5	23428.5	18738.5	20659	24672.5	24739	17188.5	17771	17930.5	14735	9591	18650.5	17102.5	19062.5	15113.5	21032	10469.5	10512.5	17082.5	8721.5	8952.5
[truncated: 78 more columns]
