# Supplementary material for: Raman spectra simulation of antiplatelet drug-platelet interaction using DFT
Source: Sci Rep. 2024 Jan 16;14:1445. doi: 10.1038/s41598-024-51605-7 (PMC10792092; doi:10.1038/s41598-024-51605-7)
Supplement: Supplementary file 1 — Supplementary Information. [file 41598_2024_51605_MOESM1_ESM.zip › Health/Зюбин_100.txt]

399.352 5745
401.893 5774
404.434 5775
406.973 5864
409.512 5845
412.05 5852
414.588 5873
417.125 5888
419.661 5844
422.197 5849
424.731 5856
427.265 5800
429.799 5791
432.331 5803
434.863 5799
437.395 5817
439.925 5744
442.455 5774
444.984 5795
447.513 5808
450.04 5816
452.568 5813
455.094 5830
457.62 5826
460.145 5794
462.669 5815
465.193 5805
467.715 5805
470.238 5806
472.759 5843
475.28 5836
477.8 5883
480.32 5833
482.838 5880
485.356 5877
487.874 5848
490.39 5949
492.906 5942
495.422 5948
497.936 5956
500.45 6001
502.963 6004
505.476 6067
507.988 6150
510.499 6069
513.009 6103
515.519 6031
518.028 6055
520.537 6054
523.044 6099
525.551 6078
528.058 6072
530.563 6078
533.068 6012
535.573 6000
538.076 6027
540.579 6026
543.081 6059
545.583 5997
548.084 6016
550.584 5993
553.083 5969
555.582 5967
558.08 5983
560.577 6000
563.074 5946
565.57 5904
568.066 5931
570.56 5963
573.054 5976
575.548 5932
578.04 5933
580.532 5900
583.023 5911
585.514 5926
588.004 5902
590.493 5862
592.982 5894
595.47 5941
597.957 5964
600.443 5881
602.929 5899
605.414 5923
607.899 5839
610.382 5927
612.866 5963
615.348 5990
617.83 6014
620.311 6048
622.791 6021
625.271 5976
627.75 5976
630.228 5915
632.706 5949
635.183 5949
637.659 6012
640.135 6043
642.61 6115
645.084 6143
647.558 6031
650.031 6082
652.503 6078
654.975 6028
657.446 6071
659.916 6032
662.386 6052
664.855 6023
667.323 6087
669.791 6120
672.257 6074
674.724 6037
677.189 6058
679.654 6051
682.118 6090
684.582 6062
687.045 6148
689.507 6064
691.969 6130
694.43 6146
696.89 6129
699.349 6164
701.808 6178
704.266 6133
706.724 6118
709.181 6148
711.637 6190
714.093 6173
716.547 6198
719.002 6291
721.455 6251
723.908 6227
726.36 6262
728.812 6204
731.263 6299
733.713 6274
736.162 6246
738.611 6287
741.06 6315
743.507 6346
745.954 6378
748.4 6348
750.846 6370
753.291 6454
755.735 6444
758.178 6430
760.621 6399
763.064 6391
765.505 6344
767.946 6324
770.386 6252
772.826 6213
775.265 6197
777.703 6190
780.141 6176
782.578 6155
785.014 6204
787.45 6163
789.885 6185
792.319 6149
794.753 6235
797.186 6245
799.618 6252
802.05 6235
804.481 6311
806.911 6341
809.341 6352
811.77 6387
814.199 6423
816.626 6444
819.054 6496
821.48 6600.0
823.906 6641
826.331 6720
828.755 6724
831.179 6692
833.602 6788
836.025 6700
838.447 6719
840.868 6722
843.289 6811
845.709 6830
848.128 6966
850.547 7037
852.964 7031
855.382 7020
857.798 7013
860.214 6891
862.63 6869
865.045 6903
867.459 6849
869.872 6855
872.285 6861
874.697 6878
877.108 6965
879.519 6904
881.929 6949
884.339 6973
886.748 7003
889.156 6983
891.564 7015
893.97 7054
896.377 7035
898.782 7035
901.187 7048
903.592 6989
905.995 6931
908.398 7017
910.801 7008
913.203 7006
915.604 7003
918.004 7094
920.404 7133
922.803 7204
925.202 7219
927.6 7275
929.997 7297
932.393 7258
934.789 7393
937.185 7341
939.579 7387
941.973 7416
944.367 7396
946.76 7354
949.152 7425
951.543 7409
953.934 7485
956.324 7446
958.714 7444
961.103 7444
963.491 7515
965.879 7370
968.266 7348
970.652 7345
973.038 7354
975.423 7256
977.807 7240
980.191 7321
982.574 7327
984.957 7350.0
987.338 7363
989.72 7387
992.1 7461
994.48 7639
996.86 7893
999.238 8332
1001.62 8851
1003.99 8980
1006.37 8677
1008.75 8211
1011.12 7910
1013.5 7709
1015.87 7579
1018.25 7434
1020.62 7346
1022.99 7357
1025.36 7380
1027.73 7398
1030.1 7496
1032.47 7432
1034.84 7476
1037.21 7329
1039.58 7313
1041.95 7304
1044.31 7326
1046.68 7323
1049.04 7380
1051.41 7357
1053.77 7349
1056.14 7328
1058.5 7387
1060.86 7281
1063.22 7297
1065.58 7262
1067.95 7323
1070.3 7315
1072.66 7271
1075.02 7286
1077.38 7305
1079.74 7334
1082.09 7346
1084.45 7400
1086.81 7389
1089.16 7405
1091.51 7380
1093.87 7318
1096.22 7415
1098.57 7368
1100.92 7398
1103.28 7443
1105.63 7372
1107.98 7425
1110.32 7425
1112.67 7387
1115.02 7433
1117.37 7449
1119.71 7522
1122.06 7552
1124.41 7693
1126.75 7791
1129.1 7788
1131.44 7784
1133.78 7717
1136.12 7669
1138.47 7600
1140.81 7620.0
1143.15 7726
1145.49 7873
1147.83 8148
1150.16 8353
1152.5 8702
1154.84 8919
1157.18 9011
1159.51 8906
1161.85 8511
1164.18 8297
1166.52 8067
1168.85 7924
1171.18 7774
1173.52 7718
1175.85 7704
1178.18 7618
1180.51 7635
1182.84 7629
1185.17 7622
1187.5 7578
1189.82 7606
1192.15 7574
1194.48 7611
1196.8 7675
1199.13 7738
1201.46 7804
1203.78 8015
1206.1 8178
1208.43 7909
1210.75 7951
1213.07 7878
1215.39 7820
1217.71 7756
1220.03 7716
1222.35 7696
1224.67 7701
1226.99 7815
1229.31 7805
1231.62 7822
1233.94 7870.0
1236.26 7959
1238.57 8037
1240.89 8043
1243.2 7970
1245.51 8080
1247.83 8036
1250.14 8069
1252.45 8075
1254.76 8095
1257.07 8104
1259.38 8099
1261.69 8159
1264 8166
1266.31 8188
1268.61 8116
1270.92 8136
1273.23 8167
1275.53 8106
1277.84 8166
1280.14 8162
1282.44 8171
1284.75 8151
1287.05 8113
1289.35 8119
1291.65 8105
1293.95 8072
1296.25 8167
1298.55 8102
1300.85 8188
1303.15 8176
1305.45 8205
1307.74 8173
1310.04 8155
1312.34 8186
1314.63 8159
1316.92 8275
1319.22 8255
1321.51 8239
1323.8 8222
1326.1 8192
1328.39 8212
1330.68 8265
1332.97 8283
1335.26 8204
1337.55 8320
1339.84 8277
1342.13 8227
1344.41 8202
1346.7 8173
1348.99 8014
1351.27 7969
1353.56 7917
1355.84 7879
1358.12 7813
1360.41 7805
1362.69 7756
1364.97 7744
1367.25 7707
1369.53 7620.0
1371.81 7590
1374.09 7569
1376.37 7580
1378.65 7509
1380.93 7495
1383.21 7464
1385.48 7526
1387.76 7566
1390.03 7584
1392.31 7616
1394.58 7694
1396.86 7715
1399.13 7768
1401.4 7783
1403.67 7798
1405.94 7765
1408.22 7780
1410.49 7763
1412.75 7790
1415.02 7831
1417.29 7878
1419.56 7812
1421.83 7821
1424.09 7876
1426.36 7859
1428.62 7936
1430.89 7983
1433.15 8096
1435.42 8204
1437.68 8337
1439.94 8517
1442.2 8620.0
1444.46 8761
1446.73 8817
1448.99 8920
1451.24 8882
1453.5 8868
1455.76 8736
1458.02 8659
1460.28 8647
1462.53 8551
1464.79 8489
1467.04 8340
1469.3 8149
1471.55 8139
1473.81 7971
1476.06 7836
1478.31 7711
1480.56 7665
1482.81 7575
1485.07 7483
1487.32 7492
1489.56 7476
1491.81 7522
1494.06 7555
1496.31 7534
1498.56 7503
1500.8 7663
1503.05 7735
1505.29 7865
1507.54 8014
1509.78 8222
1512.03 8350
1514.27 8564
1516.51 8652
1518.75 8710
1521 8773
1523.24 8710
1525.48 8704
1527.72 8506
1529.95 8324
1532.19 8172
1534.43 8017
1536.67 7917
1538.9 7715
1541.14 7620.0
1543.38 7650
1545.61 7516
1547.85 7507
1550.08 7534
1552.31 7536
1554.54 7639
1556.78 7563
1559.01 7604
1561.24 7530
1563.47 7521
1565.7 7487
1567.93 7520
1570.16 7505
1572.38 7520
1574.61 7528
1576.84 7512
1579.07 7566
1581.29 7576
1583.52 7556
1585.74 7573
1587.96 7562
1590.19 7553
1592.41 7545
1594.63 7538
1596.85 7517
1599.08 7569
1601.3 7585
1603.52 7656
1605.74 7661
1607.95 7803
1610.17 7793
1612.39 7816
1614.61 7751
1616.82 7738
1619.04 7748
1621.25 7701
1623.47 7735
1625.68 7634
1627.9 7606
1630.11 7615
1632.32 7576
1634.53 7653
1636.75 7721
1638.96 7751
1641.17 7843
1643.38 7878
1645.59 7972
1647.79 8113
1650 8263
1652.21 8338
1654.42 8507
1656.62 8692
1658.83 8684
1661.03 8753
1663.24 8781
1665.44 8784
1667.64 8675
1669.85 8575
1672.05 8535
1674.25 8512
1676.45 8381
1678.65 8313
1680.85 8236
1683.05 8127
1685.25 8062
1687.45 7904
1689.65 7920
1691.84 7712
1694.04 7725
1696.24 7587
1698.43 7503
1700.63 7461
1702.82 7325
1705.02 7211
1707.21 7145
1709.4 7135
1711.59 7094
1713.79 7046
1715.98 7001
1718.17 7024
1720.36 6996
1722.55 6973
1724.73 7011
1726.92 6937
1729.11 6989
1731.3 6923
1733.48 6965
1735.67 7007
1737.85 6967
1740.04 6937
1742.22 6962
1744.41 6976
1746.59 6956
1748.77 6929
1750.96 6916
1753.14 6862
1755.32 6869
1757.5 6917
1759.68 6892
1761.86 6992
1764.04 6892
1766.21 6895
1768.39 6948
1770.57 6892
1772.74 6839
1774.92 6856
1777.1 6905
1779.27 6835
1781.44 6822
1783.62 6833
1785.79 6899
1787.96 6855
1790.14 6848
1792.31 6883
1794.48 6846
1796.65 6806
1798.82 6858
1800.99 6799
