# Supplementary material for: Raman spectra simulation of antiplatelet drug-platelet interaction using DFT
Source: Sci Rep. 2024 Jan 16;14:1445. doi: 10.1038/s41598-024-51605-7 (PMC10792092; doi:10.1038/s41598-024-51605-7)
Supplement: Supplementary file 1 — Supplementary Information. [file 41598_2024_51605_MOESM1_ESM.zip › Health/Зюбин_101.txt]

399.352 4988
401.893 5006
404.434 5024
406.973 4994
409.512 5032
412.05 5049
414.588 5027
417.125 5030
419.661 5010
422.197 5010
424.731 4983
427.265 5029
429.799 4998
432.331 5047
434.863 4972
437.395 4991
439.925 4958
442.455 5011
444.984 5016
447.513 4997
450.04 5042
452.568 5025
455.094 5005
457.62 5008
460.145 4998
462.669 5007
465.193 5010
467.715 4984
470.238 4920
472.759 4979
475.28 5034
477.8 5021
480.32 5051
482.838 5099
485.356 5060
487.874 5083
490.39 5072
492.906 5065
495.422 5144
497.936 5119
500.45 5128
502.963 5104
505.476 5168
507.988 5231
510.499 5204
513.009 5208
515.519 5213
518.028 5208
520.537 5243
523.044 5187
525.551 5232
528.058 5186
530.563 5242
533.068 5173
535.573 5137
538.076 5174
540.579 5179
543.081 5169
545.583 5150
548.084 5122
550.584 5115
553.083 5135
555.582 5163
558.08 5178
560.577 5155
563.074 5117
565.57 5132
568.066 5157
570.56 5112
573.054 5110
575.548 5109
578.04 5095
580.532 5055
583.023 5074
585.514 5015
588.004 5070
590.493 5033
592.982 5069
595.47 5052
597.957 5062
600.443 5105
602.929 5111
605.414 5056
607.899 5112
610.382 5097
612.866 5111
615.348 5100
617.83 5141
620.311 5154
622.791 5171
625.271 5158
627.75 5083
630.228 5021
632.706 5071
635.183 5072
637.659 5098
640.135 5173
642.61 5246
645.084 5223
647.558 5181
650.031 5172
652.503 5195
654.975 5146
657.446 5125
659.916 5174
662.386 5162
664.855 5172
667.323 5224
669.791 5203
672.257 5185
674.724 5158
677.189 5159
679.654 5154
682.118 5201
684.582 5213
687.045 5295
689.507 5214
691.969 5228
694.43 5269
696.89 5292
699.349 5315
701.808 5306
704.266 5275
706.724 5328
709.181 5289
711.637 5341
714.093 5363
716.547 5361
719.002 5400
721.455 5433
723.908 5433
726.36 5413
728.812 5416
731.263 5395
733.713 5590
736.162 5620.0
738.611 5464
741.06 5463
743.507 5470
745.954 5535
748.4 5562
750.846 5558
753.291 5547
755.735 5522
758.178 5603
760.621 5527
763.064 5509
765.505 5447
767.946 5403
770.386 5408
772.826 5309
775.265 5296
777.703 5292
780.141 5299
782.578 5239
785.014 5229
787.45 5294
789.885 5286
792.319 5236
794.753 5313
797.186 5350
799.618 5330
802.05 5368
804.481 5362
806.911 5424
809.341 5411
811.77 5432
814.199 5499
816.626 5550
819.054 5599
821.48 5653
823.906 5768
826.331 5800
828.755 5810
831.179 5784
833.602 5816
836.025 5697
838.447 5804
840.868 5768
843.289 5868
845.709 5987
848.128 6024
850.547 6044
852.964 6125
855.382 6119
857.798 6040
860.214 6017
862.63 5952
865.045 5956
867.459 5924
869.872 5907
872.285 6000
874.697 5984
877.108 6059
879.519 6049
881.929 6078
884.339 6065
886.748 6055
889.156 6063
891.564 6080
893.97 6066
896.377 6075
898.782 6060
901.187 6028
903.592 6041
905.995 6028
908.398 6049
910.801 6091
913.203 6044
915.604 6098
918.004 6137
920.404 6151
922.803 6276
925.202 6235
927.6 6316
929.997 6322
932.393 6366
934.789 6396
937.185 6412
939.579 6430
941.973 6392
944.367 6392
946.76 6429
949.152 6381
951.543 6439
953.934 6439
956.324 6489
958.714 6488
961.103 6427
963.491 6472
965.879 6443
968.266 6415
970.652 6315
973.038 6312
975.423 6303
977.807 6319
980.191 6293
982.574 6299
984.957 6298
987.338 6322
989.72 6400
992.1 6498
994.48 6624
996.86 6816
999.238 7254
1001.62 7656
1003.99 7794
1006.37 7613
1008.75 7229
1011.12 6826
1013.5 6679
1015.87 6563
1018.25 6417
1020.62 6344
1022.99 6328
1025.36 6360
1027.73 6447
1030.1 6454
1032.47 6449
1034.84 6446
1037.21 6314
1039.58 6346
1041.95 6327
1044.31 6314
1046.68 6292
1049.04 6333
1051.41 6326
1053.77 6262
1056.14 6305
1058.5 6344
1060.86 6312
1063.22 6308
1065.58 6292
1067.95 6323
1070.3 6296
1072.66 6341
1075.02 6413
1077.38 6335
1079.74 6398
1082.09 6401
1084.45 6471
1086.81 6460
1089.16 6408
1091.51 6426
1093.87 6370.0
1096.22 6409
1098.57 6391
1100.92 6419
1103.28 6464
1105.63 6422
1107.98 6394
1110.32 6381
1112.67 6413
1115.02 6441
1117.37 6460
1119.71 6548
1122.06 6588
1124.41 6680
1126.75 6724
1129.1 6732
1131.44 6682
1133.78 6691
1136.12 6603
1138.47 6619
1140.81 6595
1143.15 6705
1145.49 6821
1147.83 7051
1150.16 7284
1152.5 7630
1154.84 7875
1157.18 7889
1159.51 7760
1161.85 7584
1164.18 7141
1166.52 6919
1168.85 6806
1171.18 6750
1173.52 6683
1175.85 6648
1178.18 6564
1180.51 6507
1182.84 6484
1185.17 6444
1187.5 6460
1189.82 6500
1192.15 6537
1194.48 6560
1196.8 6557
1199.13 6734
1201.46 6733
1203.78 6707
1206.1 6792
1208.43 6798
1210.75 6740
1213.07 6708
1215.39 6670
1217.71 6614
1220.03 6651
1222.35 6545
1224.67 6626
1226.99 6647
1229.31 6660
1231.62 6740
1233.94 6752
1236.26 6807
1238.57 6821
1240.89 6902
1243.2 6890
1245.51 6940
1247.83 6906
1250.14 6957
1252.45 7040
1254.76 6934
1257.07 6988
1259.38 6976
1261.69 7069
1264 6996
1266.31 7059
1268.61 7118
1270.92 7093
1273.23 7039
1275.53 7042
1277.84 7041
1280.14 7042
1282.44 7034
1284.75 7053
1287.05 7038
1289.35 6972
1291.65 7015
1293.95 7022
1296.25 7007
1298.55 7127
1300.85 7051
1303.15 7081
1305.45 7065
1307.74 7036
1310.04 7138
1312.34 7137
1314.63 7123
1316.92 7093
1319.22 7114
1321.51 7096
1323.8 7084
1326.1 7043
1328.39 7023
1330.68 7097
1332.97 7083
1335.26 7085
1337.55 7156
1339.84 7130
1342.13 7083
1344.41 7020
1346.7 6961
1348.99 6898
1351.27 6845
1353.56 6818
1355.84 6661
1358.12 6611
1360.41 6664
1362.69 6669
1364.97 6574
1367.25 6502
1369.53 6496
1371.81 6421
1374.09 6403
1376.37 6409
1378.65 6373
1380.93 6345
1383.21 6392
1385.48 6380
1387.76 6348
1390.03 6416
1392.31 6431
1394.58 6466
1396.86 6521
1399.13 6467
1401.4 6536
1403.67 6537
1405.94 6533
1408.22 6533
1410.49 6505
1412.75 6554
1415.02 6594
1417.29 6602
1419.56 6578
1421.83 6570
1424.09 6624
1426.36 6689
1428.62 6667
1430.89 6827
1433.15 6959
1435.42 7059
1437.68 7211
1439.94 7408
1442.2 7533
1444.46 7633
1446.73 7680
1448.99 7714
1451.24 7720
1453.5 7608
1455.76 7566
1458.02 7524
1460.28 7392
1462.53 7341
1464.79 7277
1467.04 7114
1469.3 7038
1471.55 6864
1473.81 6745
1476.06 6589
1478.31 6478
1480.56 6478
1482.81 6354
1485.07 6314
1487.32 6269
1489.56 6199
1491.81 6238
1494.06 6229
1496.31 6238
1498.56 6301
1500.8 6357
1503.05 6414
1505.29 6510
1507.54 6691
1509.78 6873
1512.03 7095
1514.27 7250
1516.51 7410
1518.75 7467
1521 7471
1523.24 7447
1525.48 7353
1527.72 7273
1529.95 7047
1532.19 6854
1534.43 6722
1536.67 6543
1538.9 6369
1541.14 6300
1543.38 6265
1545.61 6187
1547.85 6280
1550.08 6213
1552.31 6219
1554.54 6239
1556.78 6235
1559.01 6259
1561.24 6199
1563.47 6164
1565.7 6163
1567.93 6165
1570.16 6132
1572.38 6172
1574.61 6149
1576.84 6229
1579.07 6214
1581.29 6251
1583.52 6268
1585.74 6264
1587.96 6261
1590.19 6272
1592.41 6203
1594.63 6174
1596.85 6165
1599.08 6214
1601.3 6238
1603.52 6271
1605.74 6263
1607.95 6376
1610.17 6335
1612.39 6413
1614.61 6327
1616.82 6398
1619.04 6373
1621.25 6350
1623.47 6332
1625.68 6349
1627.9 6324
1630.11 6274
1632.32 6332
1634.53 6347
1636.75 6366
1638.96 6449
1641.17 6535
1643.38 6577
1645.59 6724
1647.79 6797
1650 6917
1652.21 7080
1654.42 7276
1656.62 7390
1658.83 7476
1661.03 7549
1663.24 7585
1665.44 7560
1667.64 7439
1669.85 7396
1672.05 7294
1674.25 7179
1676.45 7163
1678.65 6982
1680.85 6898
1683.05 6768
1685.25 6713
1687.45 6620.0
1689.65 6501
1691.84 6417
1694.04 6274
1696.24 6213
1698.43 6103
1700.63 6078
1702.82 6025
1705.02 5850.0
1707.21 5808
1709.4 5755
1711.59 5760
1713.79 5671
1715.98 5710
1718.17 5626
1720.36 5684
1722.55 5636
1724.73 5623
1726.92 5682
1729.11 5667
1731.3 5627
1733.48 5589
1735.67 5650
1737.85 5614
1740.04 5590
1742.22 5586
1744.41 5606
1746.59 5617
1748.77 5559
1750.96 5583
1753.14 5584
1755.32 5580
1757.5 5582
1759.68 5573
1761.86 5583
1764.04 5578
1766.21 5586
1768.39 5602
1770.57 5482
1772.74 5528
1774.92 5561
1777.1 5569
1779.27 5512
1781.44 5531
1783.62 5549
1785.79 5477
1787.96 5514
1790.14 5513
1792.31 5472
1794.48 5559
1796.65 5516
1798.82 5463
1800.99 5532
