# Supplementary material for: Raman spectra simulation of antiplatelet drug-platelet interaction using DFT
Source: Sci Rep. 2024 Jan 16;14:1445. doi: 10.1038/s41598-024-51605-7 (PMC10792092; doi:10.1038/s41598-024-51605-7)
Supplement: Supplementary file 1 — Supplementary Information. [file 41598_2024_51605_MOESM1_ESM.zip › Health/Зюбин_102.txt]

399.352 3710
401.893 3701
404.434 3707
406.973 3695
409.512 3698
412.05 3686
414.588 3727
417.125 3733
419.661 3736
422.197 3719
424.731 3716
427.265 3733
429.799 3720
432.331 3713
434.863 3691
437.395 3701
439.925 3696
442.455 3691
444.984 3711
447.513 3713
450.04 3699
452.568 3657
455.094 3674
457.62 3691
460.145 3698
462.669 3679
465.193 3662
467.715 3728
470.238 3720
472.759 3700
475.28 3685
477.8 3736
480.32 3702
482.838 3764
485.356 3763
487.874 3719
490.39 3746
492.906 3722
495.422 3748
497.936 3790
500.45 3776
502.963 3817
505.476 3801
507.988 3864
510.499 3793
513.009 3823
515.519 4012
518.028 4029
520.537 3847
523.044 3844
525.551 3831
528.058 3824
530.563 3820
533.068 3827
535.573 3780
538.076 3798
540.579 3794
543.081 3809
545.583 3805
548.084 3811
550.584 3781
553.083 3764
555.582 3806
558.08 3784
560.577 3781
563.074 3786
565.57 3770
568.066 3778
570.56 3770
573.054 3777
575.548 3735
578.04 3761
580.532 3733
583.023 3706
585.514 3676
588.004 3695
590.493 3720
592.982 3708
595.47 3740
597.957 3735
600.443 3747
602.929 3747
605.414 3783
607.899 3785
610.382 3730
612.866 3750
615.348 3791
617.83 3778
620.311 3819
622.791 3776
625.271 3779
627.75 3726
630.228 3746
632.706 3718
635.183 3745
637.659 3790
640.135 3833
642.61 3862
645.084 3855
647.558 3843
650.031 3802
652.503 3814
654.975 3797
657.446 3811
659.916 3820.0
662.386 3839
664.855 3814
667.323 3863
669.791 3838
672.257 3779
674.724 3837
677.189 3811
679.654 3832
682.118 3856
684.582 3850
687.045 3891
689.507 3841
691.969 3820.0
694.43 3850.0
696.89 3921
699.349 3924
701.808 3890
704.266 3899
706.724 3890
709.181 3894
711.637 3938
714.093 3904
716.547 3984
719.002 3941
721.455 3980
723.908 3967
726.36 3967
728.812 3941
731.263 3956
733.713 3949
736.162 3971
738.611 3988
741.06 3996
743.507 4053
745.954 4023
748.4 4083
750.846 4102
753.291 4106
755.735 4108
758.178 4113
760.621 4055
763.064 4081
765.505 4020
767.946 3961
770.386 3946
772.826 3958
775.265 3892
777.703 3923
780.141 3936
782.578 3926
785.014 3888
787.45 3909
789.885 3931
792.319 3906
794.753 3902
797.186 3946
799.618 3936
802.05 3994
804.481 3968
806.911 4016
809.341 4042
811.77 4038
814.199 4048
816.626 4070
819.054 4110
821.48 4134
823.906 4196
826.331 4271
828.755 4266
831.179 4267
833.602 4265
836.025 4268
838.447 4298
840.868 4273
843.289 4302
845.709 4386
848.128 4477
850.547 4420
852.964 4480
855.382 4426
857.798 4414
860.214 4420
862.63 4357
865.045 4378
867.459 4356
869.872 4352
872.285 4388
874.697 4437
877.108 4459
879.519 4403
881.929 4421
884.339 4421
886.748 4478
889.156 4455
891.564 4491
893.97 4459
896.377 4474
898.782 4482
901.187 4441
903.592 4438
905.995 4432
908.398 4449
910.801 4465
913.203 4469
915.604 4506
918.004 4528
920.404 4514
922.803 4557
925.202 4612
927.6 4662
929.997 4653
932.393 4705
934.789 4707
937.185 4699
939.579 4720
941.973 4672
944.367 4734
946.76 4736
949.152 4749
951.543 4743
953.934 4809
956.324 4816
958.714 4828
961.103 4849
963.491 4834
965.879 4777
968.266 4739
970.652 4721
973.038 4689
975.423 4695
977.807 4724
980.191 4686
982.574 4677
984.957 4713
987.338 4741
989.72 4781
992.1 4826
994.48 4942
996.86 5233
999.238 5582
1001.62 5822
1003.99 5927
1006.37 5683
1008.75 5354
1011.12 5213
1013.5 5033
1015.87 4899
1018.25 4811
1020.62 4726
1022.99 4745
1025.36 4782
1027.73 4761
1030.1 4767
1032.47 4781
1034.84 4757
1037.21 4734
1039.58 4675
1041.95 4673
1044.31 4691
1046.68 4690
1049.04 4683
1051.41 4709
1053.77 4680
1056.14 4695
1058.5 4732
1060.86 4665
1063.22 4647
1065.58 4663
1067.95 4665
1070.3 4676
1072.66 4717
1075.02 4692
1077.38 4696
1079.74 4735
1082.09 4746
1084.45 4743
1086.81 4765
1089.16 4754
1091.51 4765
1093.87 4761
1096.22 4786
1098.57 4741
1100.92 4782
1103.28 4731
1105.63 4812
1107.98 4789
1110.32 4779
1112.67 4801
1115.02 4811
1117.37 4824
1119.71 4885
1122.06 4922
1124.41 4959
1126.75 5040
1129.1 5075
1131.44 5043
1133.78 5042
1136.12 5068
1138.47 5040
1140.81 5128
1143.15 5235
1145.49 5428
1147.83 5650
1150.16 5935
1152.5 6288
1154.84 6480
1157.18 6466
1159.51 6287
1161.85 5995
1164.18 5657
1166.52 5366
1168.85 5265
1171.18 5133
1173.52 5088
1175.85 4994
1178.18 5050
1180.51 4944
1182.84 4926
1185.17 4938
1187.5 4939
1189.82 4954
1192.15 5019
1194.48 4986
1196.8 5014
1199.13 5014
1201.46 5051
1203.78 5160
1206.1 5129
1208.43 5115
1210.75 5051
1213.07 5021
1215.39 5010
1217.71 4973
1220.03 4913
1222.35 4936
1224.67 4964
1226.99 4918
1229.31 4969
1231.62 4972
1233.94 5019
1236.26 5060
1238.57 5072
1240.89 5073
1243.2 5109
1245.51 5110
1247.83 5126
1250.14 5170
1252.45 5151
1254.76 5130
1257.07 5149
1259.38 5171
1261.69 5223
1264 5245
1266.31 5223
1268.61 5211
1270.92 5193
1273.23 5177
1275.53 5163
1277.84 5177
1280.14 5208
1282.44 5269
1284.75 5252
1287.05 5195
1289.35 5160
1291.65 5131
1293.95 5104
1296.25 5124
1298.55 5127
1300.85 5156
1303.15 5148
1305.45 5171
1307.74 5186
1310.04 5207
1312.34 5176
1314.63 5182
1316.92 5162
1319.22 5181
1321.51 5207
1323.8 5147
1326.1 5154
1328.39 5140
1330.68 5151
1332.97 5115
1335.26 5190
1337.55 5148
1339.84 5155
1342.13 5145
1344.41 5149
1346.7 5065
1348.99 5083
1351.27 4975
1353.56 4980
1355.84 4960
1358.12 4919
1360.41 4916
1362.69 4850.0
1364.97 4815
1367.25 4831
1369.53 4798
1371.81 4750
1374.09 4719
1376.37 4724
1378.65 4729
1380.93 4703
1383.21 4650
1385.48 4709
1387.76 4724
1390.03 4728
1392.31 4777
1394.58 4764
1396.86 4762
1399.13 4810
1401.4 4829
1403.67 4817
1405.94 4827
1408.22 4800
1410.49 4863
1412.75 4840
1415.02 4854
1417.29 4843
1419.56 4894
1421.83 4823
1424.09 4886
1426.36 4868
1428.62 4934
1430.89 4973
1433.15 5092
1435.42 5140
1437.68 5260
1439.94 5374
1442.2 5405
1444.46 5477
1446.73 5527
1448.99 5547
1451.24 5580
1453.5 5554
1455.76 5476
1458.02 5418
1460.28 5295
1462.53 5271
1464.79 5251
1467.04 5186
1469.3 5100
1471.55 5003
1473.81 4910
1476.06 4925
1478.31 4810
1480.56 4736
1482.81 4740
1485.07 4674
1487.32 4681
1489.56 4722
1491.81 4702
1494.06 4720
1496.31 4751
1498.56 4807
1500.8 4915
1503.05 4982
1505.29 5137
1507.54 5267
1509.78 5454
1512.03 5766
1514.27 5858
1516.51 5985
1518.75 6110
1521 6061
1523.24 5963
1525.48 5887
1527.72 5670
1529.95 5492
1532.19 5294
1534.43 5122
1536.67 4873
1538.9 4817
1541.14 4710
1543.38 4638
1545.61 4608
1547.85 4623
1550.08 4567
1552.31 4588
1554.54 4647
1556.78 4587
1559.01 4607
1561.24 4559
1563.47 4549
1565.7 4559
1567.93 4525
1570.16 4539
1572.38 4567
1574.61 4556
1576.84 4518
1579.07 4573
1581.29 4553
1583.52 4578
1585.74 4579
1587.96 4553
1590.19 4554
1592.41 4558
1594.63 4502
1596.85 4524
1599.08 4568
1601.3 4583
1603.52 4593
1605.74 4547
1607.95 4628
1610.17 4629
1612.39 4595
1614.61 4625
1616.82 4616
1619.04 4567
1621.25 4616
1623.47 4535
1625.68 4565
1627.9 4501
1630.11 4528
1632.32 4515
1634.53 4552
1636.75 4635
1638.96 4629
1641.17 4680
1643.38 4730
1645.59 4781
1647.79 4853
1650 4934
1652.21 4986
1654.42 5054
1656.62 5125
1658.83 5211
1661.03 5193
1663.24 5230
1665.44 5210
1667.64 5147
1669.85 5106
1672.05 5086
1674.25 5047
1676.45 4947
1678.65 4914
1680.85 4836
1683.05 4807
1685.25 4705
1687.45 4660
1689.65 4563
1691.84 4568
1694.04 4494
1696.24 4403
1698.43 4325
1700.63 4245
1702.82 4246
1705.02 4172
1707.21 4128
1709.4 4120
1711.59 4063
1713.79 4077
1715.98 4028
1718.17 4052
1720.36 4022
1722.55 3975
1724.73 3968
1726.92 3978
1729.11 4002
1731.3 3961
1733.48 3972
1735.67 3989
1737.85 3977
1740.04 3965
1742.22 3976
1744.41 3955
1746.59 3997
1748.77 3957
1750.96 3945
1753.14 3941
1755.32 3930
1757.5 3938
1759.68 3902
1761.86 3908
1764.04 3876
1766.21 3882
1768.39 3923
1770.57 3922
1772.74 3912
1774.92 3931
1777.1 3847
1779.27 3894
1781.44 3891
1783.62 3915
1785.79 3885
1787.96 3899
1790.14 3867
1792.31 3922
1794.48 3857
1796.65 3883
1798.82 3863
1800.99 3856
