# Supplementary material for: Raman spectra simulation of antiplatelet drug-platelet interaction using DFT
Source: Sci Rep. 2024 Jan 16;14:1445. doi: 10.1038/s41598-024-51605-7 (PMC10792092; doi:10.1038/s41598-024-51605-7)
Supplement: Supplementary file 1 — Supplementary Information. [file 41598_2024_51605_MOESM1_ESM.zip › Health/Зюбин_103.txt]

399.352 4254
401.893 4293
404.434 4316
406.973 4289
409.512 4326
412.05 4356
414.588 4359
417.125 4325
419.661 4322
422.197 4287
424.731 4285
427.265 4336
429.799 4293
432.331 4259
434.863 4271
437.395 4291
439.925 4273
442.455 4252
444.984 4264
447.513 4296
450.04 4296
452.568 4284
455.094 4299
457.62 4282
460.145 4297
462.669 4264
465.193 4265
467.715 4268
470.238 4279
472.759 4259
475.28 4249
477.8 4284
480.32 4317
482.838 4300
485.356 4316
487.874 4286
490.39 4336
492.906 4366
495.422 4344
497.936 4382
500.45 4375
502.963 4401
505.476 4437
507.988 4504
510.499 4463
513.009 4485
515.519 4492
518.028 4534
520.537 4480
523.044 4479
525.551 4447
528.058 4451
530.563 4463
533.068 4451
535.573 4426
538.076 4405
540.579 4393
543.081 4408
545.583 4377
548.084 4384
550.584 4383
553.083 4345
555.582 4375
558.08 4379
560.577 4364
563.074 4411
565.57 4374
568.066 4368
570.56 4381
573.054 4364
575.548 4377
578.04 4321
580.532 4294
583.023 4244
585.514 4262
588.004 4206
590.493 4315
592.982 4334
595.47 4298
597.957 4302
600.443 4306
602.929 4345
605.414 4307
607.899 4341
610.382 4319
612.866 4340
615.348 4369
617.83 4384
620.311 4407
622.791 4426
625.271 4394
627.75 4345
630.228 4305
632.706 4340
635.183 4352
637.659 4386
640.135 4425
642.61 4474
645.084 4450
647.558 4426
650.031 4393
652.503 4388
654.975 4341
657.446 4378
659.916 4425
662.386 4395
664.855 4424
667.323 4426
669.791 4408
672.257 4396
674.724 4452
677.189 4410
679.654 4443
682.118 4442
684.582 4488
687.045 4477
689.507 4442
691.969 4485
694.43 4456
696.89 4481
699.349 4504
701.808 4447
704.266 4522
706.724 4484
709.181 4549
711.637 4525
714.093 4562
716.547 4630
719.002 4596
721.455 4606
723.908 4578
726.36 4566
728.812 4583
731.263 4572
733.713 4587
736.162 4656
738.611 4616
741.06 4602
743.507 4656
745.954 4686
748.4 4728
750.846 4726
753.291 4716
755.735 4797
758.178 4788
760.621 4750
763.064 4692
765.505 4688
767.946 4593
770.386 4570
772.826 4619
775.265 4514
777.703 4518
780.141 4465
782.578 4477
785.014 4478
787.45 4454
789.885 4527
792.319 4496
794.753 4524
797.186 4576
799.618 4582
802.05 4616
804.481 4634
806.911 4693
809.341 4642
811.77 4694
814.199 4727
816.626 4734
819.054 4840
821.48 4910
823.906 4929
826.331 5030
828.755 5069
831.179 4983
833.602 4991
836.025 5001
838.447 5070
840.868 5025
843.289 5130
845.709 5162
848.128 5249
850.547 5278
852.964 5273
855.382 5268
857.798 5229
860.214 5187
862.63 5141
865.045 5111
867.459 5137
869.872 5141
872.285 5171
874.697 5234
877.108 5232
879.519 5278
881.929 5222
884.339 5325
886.748 5270
889.156 5262
891.564 5284
893.97 5278
896.377 5269
898.782 5241
901.187 5239
903.592 5262
905.995 5244
908.398 5238
910.801 5285
913.203 5239
915.604 5324
918.004 5399
920.404 5399
922.803 5460
925.202 5480
927.6 5514
929.997 5564
932.393 5569
934.789 5614
937.185 5606
939.579 5599
941.973 5593
944.367 5637
946.76 5667
949.152 5643
951.543 5681
953.934 5719
956.324 5696
958.714 5733
961.103 5737
963.491 5711
965.879 5698
968.266 5624
970.652 5538
973.038 5535
975.423 5568
977.807 5550
980.191 5536
982.574 5573
984.957 5584
987.338 5619
989.72 5703
992.1 5816
994.48 5946
996.86 6317
999.238 6816
1001.62 7166
1003.99 7266
1006.37 6857
1008.75 6489
1011.12 6063
1013.5 5914
1015.87 5727
1018.25 5593
1020.62 5593
1022.99 5591
1025.36 5617
1027.73 5649
1030.1 5703
1032.47 5704
1034.84 5654
1037.21 5568
1039.58 5553
1041.95 5509
1044.31 5550
1046.68 5585
1049.04 5581
1051.41 5508
1053.77 5527
1056.14 5484
1058.5 5536
1060.86 5506
1063.22 5515
1065.58 5491
1067.95 5537
1070.3 5523
1072.66 5553
1075.02 5579
1077.38 5563
1079.74 5612
1082.09 5611
1084.45 5604
1086.81 5599
1089.16 5589
1091.51 5557
1093.87 5537
1096.22 5579
1098.57 5600
1100.92 5583
1103.28 5566
1105.63 5587
1107.98 5660
1110.32 5637
1112.67 5614
1115.02 5633
1117.37 5708
1119.71 5762
1122.06 5834
1124.41 5924
1126.75 5978
1129.1 5973
1131.44 5969
1133.78 5906
1136.12 5844
1138.47 5870.0
1140.81 5923
1143.15 6074
1145.49 6234
1147.83 6598
1150.16 6961
1152.5 7367
1154.84 7580
1157.18 7604
1159.51 7313
1161.85 6965
1164.18 6567
1166.52 6266
1168.85 6167
1171.18 5974
1173.52 5972
1175.85 5898
1178.18 5879
1180.51 5809
1182.84 5765
1185.17 5752
1187.5 5711
1189.82 5728
1192.15 5786
1194.48 5822
1196.8 5855
1199.13 5950
1201.46 5963
1203.78 6005
1206.1 5998
1208.43 6053
1210.75 6052
1213.07 5999
1215.39 5976
1217.71 5870
1220.03 5810
1222.35 5830
1224.67 5830
1226.99 5826
1229.31 5901
1231.62 5968
1233.94 5958
1236.26 6027
1238.57 6047
1240.89 6051
1243.2 6116
1245.51 6075
1247.83 6077
1250.14 6133
1252.45 6149
1254.76 6171
1257.07 6175
1259.38 6123
1261.69 6232
1264 6213
1266.31 6181
1268.61 6244
1270.92 6192
1273.23 6171
1275.53 6175
1277.84 6240
1280.14 6270
1282.44 6241
1284.75 6168
1287.05 6177
1289.35 6147
1291.65 6122
1293.95 6095
1296.25 6146
1298.55 6141
1300.85 6148
1303.15 6204
1305.45 6155
1307.74 6170
1310.04 6152
1312.34 6222
1314.63 6230
1316.92 6217
1319.22 6184
1321.51 6139
1323.8 6193
1326.1 6161
1328.39 6220
1330.68 6191
1332.97 6167
1335.26 6208
1337.55 6256
1339.84 6198
1342.13 6173
1344.41 6163
1346.7 6092
1348.99 5957
1351.27 5891
1353.56 5835
1355.84 5849
1358.12 5799
1360.41 5754
1362.69 5711
1364.97 5680
1367.25 5590
1369.53 5572
1371.81 5580
1374.09 5524
1376.37 5448
1378.65 5474
1380.93 5481
1383.21 5455
1385.48 5463
1387.76 5532
1390.03 5506
1392.31 5570
1394.58 5541
1396.86 5605
1399.13 5629
1401.4 5623
1403.67 5678
1405.94 5666
1408.22 5681
1410.49 5695
1412.75 5644
1415.02 5674
1417.29 5679
1419.56 5723
1421.83 5701
1424.09 5726
1426.36 5776
1428.62 5807
1430.89 5900
1433.15 6021
1435.42 6118
1437.68 6256
1439.94 6450
1442.2 6568
1444.46 6664
1446.73 6736
1448.99 6735
1451.24 6703
1453.5 6681
1455.76 6531
1458.02 6453
1460.28 6446
1462.53 6319
1464.79 6196
1467.04 6155
1469.3 6001
1471.55 5902
1473.81 5753
1476.06 5665
1478.31 5549
1480.56 5476
1482.81 5429
1485.07 5422
1487.32 5353
1489.56 5330
1491.81 5344
1494.06 5335
1496.31 5416
1498.56 5446
1500.8 5548
1503.05 5670
1505.29 5808
1507.54 6069
1509.78 6257
1512.03 6515
1514.27 6730
1516.51 6907
1518.75 6956
1521 6931
1523.24 6853
1525.48 6780
1527.72 6562
1529.95 6236
1532.19 6087
1534.43 5791
1536.67 5589
1538.9 5446
1541.14 5347
1543.38 5350
1545.61 5237
1547.85 5283
1550.08 5227
1552.31 5239
1554.54 5294
1556.78 5204
1559.01 5232
1561.24 5231
1563.47 5163
1565.7 5137
1567.93 5148
1570.16 5129
1572.38 5150
1574.61 5147
1576.84 5171
1579.07 5129
1581.29 5219
1583.52 5211
1585.74 5208
1587.96 5204
1590.19 5221
1592.41 5191
1594.63 5166
1596.85 5160
1599.08 5206
1601.3 5238
1603.52 5250
1605.74 5294
1607.95 5406
1610.17 5400
1612.39 5349
1614.61 5303
1616.82 5339
1619.04 5316
1621.25 5297
1623.47 5218
1625.68 5233
1627.9 5189
1630.11 5210
1632.32 5207
1634.53 5263
1636.75 5264
1638.96 5380
1641.17 5441
1643.38 5488
1645.59 5562
1647.79 5653
1650 5792
1652.21 5982
1654.42 6082
1656.62 6175
1658.83 6258
1661.03 6273
1663.24 6271
1665.44 6304
1667.64 6211
1669.85 6119
1672.05 6012
1674.25 5997
1676.45 5919
1678.65 5807
1680.85 5739
1683.05 5551
1685.25 5574
1687.45 5418
1689.65 5312
1691.84 5278
1694.04 5162
1696.24 4988
1698.43 4962
1700.63 4900
1702.82 4789
1705.02 4678
1707.21 4686
1709.4 4623
1711.59 4605
1713.79 4539
1715.98 4513
1718.17 4481
1720.36 4550
1722.55 4468
1724.73 4465
1726.92 4472
1729.11 4446
1731.3 4472
1733.48 4427
1735.67 4392
1737.85 4393
1740.04 4431
1742.22 4410
1744.41 4390
1746.59 4426
1748.77 4376
1750.96 4365
1753.14 4359
1755.32 4329
1757.5 4387
1759.68 4354
1761.86 4374
1764.04 4344
1766.21 4370.0
1768.39 4379
1770.57 4362
1772.74 4350.0
1774.92 4305
1777.1 4350
1779.27 4342
1781.44 4335
1783.62 4348
1785.79 4306
1787.96 4279
1790.14 4283
1792.31 4284
1794.48 4295
1796.65 4285
1798.82 4305
1800.99 4295
