# Supplementary material for: Raman spectra simulation of antiplatelet drug-platelet interaction using DFT
Source: Sci Rep. 2024 Jan 16;14:1445. doi: 10.1038/s41598-024-51605-7 (PMC10792092; doi:10.1038/s41598-024-51605-7)
Supplement: Supplementary file 1 — Supplementary Information. [file 41598_2024_51605_MOESM1_ESM.zip › Health/Зюбин_104.txt]

243.008 5223
245.593 5223
248.176 5203
250.759 5185
253.342 5161
255.923 5059
258.504 5050
261.084 5048
263.664 5004
266.242 4981
268.82 4918
271.398 4965
273.974 4911
276.55 4862
279.125 4866
281.699 4881
284.273 4820
286.846 4870.0
289.418 4789
291.99 4792
294.561 4715
297.131 4774
299.7 4732
302.269 4732
304.837 4705
307.404 4685
309.97 4656
312.536 4666
315.101 4701
317.666 4706
320.229 4678
322.792 4664
325.355 4639
327.916 4655
330.477 4590
333.037 4581
335.597 4546
338.155 4537
340.713 4544
343.271 4532
345.827 4472
348.383 4479
350.938 4482
353.493 4480
356.046 4424
358.599 4464
361.152 4473
363.703 4480
366.254 4439
368.805 4414
371.354 4397
373.903 4393
376.451 4374
378.998 4369
381.545 4379
384.091 4329
386.636 4327
389.181 4354
391.725 4350
394.268 4357
396.81 4378
399.352 4438
401.893 4442
404.434 4439
406.973 4454
409.512 4475
412.05 4482
414.588 4488
417.125 4503
419.661 4478
422.197 4489
424.731 4510
427.265 4438
429.799 4496
432.331 4388
434.863 4447
437.395 4364
439.925 4388
442.455 4421
444.984 4385
447.513 4432
450.04 4445
452.568 4453
455.094 4495
457.62 4383
460.145 4401
462.669 4388
465.193 4380
467.715 4395
470.238 4424
472.759 4411
475.28 4464
477.8 4494
480.32 4477
482.838 4480
485.356 4469
487.874 4506
490.39 4543
492.906 4511
495.422 4528
497.936 4558
500.45 4574
502.963 4581
505.476 4563
507.988 4650
510.499 4655
513.009 4620
515.519 4645
518.028 4667
520.537 4608
523.044 4674
525.551 4639
528.058 4591
530.563 4577
533.068 4580
535.573 4518
538.076 4581
540.579 4590
543.081 4583
545.583 4509
548.084 4524
550.584 4551
553.083 4446
555.582 4569
558.08 4538
560.577 4550
563.074 4534
565.57 4542
568.066 4514
570.56 4492
573.054 4525
575.548 4502
578.04 4504
580.532 4471
583.023 4429
585.514 4462
588.004 4450
590.493 4468
592.982 4464
595.47 4498
597.957 4481
600.443 4506
602.929 4562
605.414 4523
607.899 4508
610.382 4466
612.866 4436
615.348 4541
617.83 4602
620.311 4610
622.791 4578
625.271 4568
627.75 4470
630.228 4491
632.706 4506
635.183 4559
637.659 4610
640.135 4674
642.61 4707
645.084 4658
647.558 4628
650.031 4586
652.503 4604
654.975 4595
657.446 4606
659.916 4585
662.386 4622
664.855 4612
667.323 4600.0
669.791 4615
672.257 4628
674.724 4697
677.189 4622
679.654 4604
682.118 4612
684.582 4631
687.045 4639
689.507 4689
691.969 4681
694.43 4725
696.89 4752
699.349 4739
701.808 4743
704.266 4715
706.724 4739
709.181 4757
711.637 4819
714.093 4827
716.547 4849
719.002 4824
721.455 4794
723.908 4830
726.36 4850
728.812 4793
731.263 4814
733.713 4790
736.162 4849
738.611 4915
741.06 4970
743.507 5012
745.954 5076
748.4 5055
750.846 5020
753.291 5022
755.735 4976
758.178 5014
760.621 4989
763.064 4909
765.505 4879
767.946 4829
770.386 4758
772.826 4779
775.265 4757
777.703 4726
780.141 4702
782.578 4715
785.014 4655
787.45 4724
789.885 4712
792.319 4741
794.753 4767
797.186 4791
799.618 4818
802.05 4827
804.481 4860
806.911 4878
809.341 4875
811.77 4935
814.199 4946
816.626 5000
819.054 5073
821.48 5167
823.906 5238
826.331 5300
828.755 5235
831.179 5299
833.602 5269
836.025 5252
838.447 5303
840.868 5298
843.289 5372
845.709 5456
848.128 5592
850.547 5530
852.964 5558
855.382 5574
857.798 5577
860.214 5432
862.63 5393
865.045 5407
867.459 5430
869.872 5437
872.285 5505
874.697 5456
877.108 5542
879.519 5532
881.929 5538
884.339 5548
886.748 5534
889.156 5561
891.564 5525
893.97 5592
896.377 5511
898.782 5530
901.187 5581
903.592 5509
905.995 5561
908.398 5525
910.801 5555
913.203 5550
915.604 5615
918.004 5678
920.404 5722
922.803 5761
925.202 5782
927.6 5856
929.997 5868
932.393 5890
934.789 5893
937.185 5938
939.579 5956
941.973 5890
944.367 5925
946.76 5977
949.152 5979
951.543 6040
953.934 6054
956.324 6102
958.714 6078
961.103 6021
963.491 6019
965.879 5991
968.266 5913
970.652 5873
973.038 5883
975.423 5887
977.807 5846
980.191 5893
982.574 6003
984.957 6343
987.338 5990
989.72 6039
992.1 6155
994.48 6355
996.86 6696
999.238 7185
1001.62 7657
1003.99 7594
1006.37 7262
1008.75 6779
1011.12 6428
1013.5 6248
1015.87 6120
1018.25 5972
1020.62 5901
1022.99 5930
1025.36 6004
1027.73 6015
1030.1 6060
1032.47 6020
1034.84 5954
1037.21 5914
1039.58 5858
1041.95 5921
1044.31 5893
1046.68 5874
1049.04 5828
1051.41 5868
1053.77 5847
1056.14 5856
1058.5 5888
1060.86 5801
1063.22 5801
1065.58 5799
1067.95 5892
1070.3 5873
1072.66 5885
1075.02 5937
1077.38 5925
1079.74 5947
1082.09 5977
1084.45 5947
1086.81 6004
1089.16 5957
1091.51 5907
1093.87 5906
1096.22 5910
1098.57 5896
1100.92 5981
1103.28 6000
1105.63 5943
1107.98 5980
1110.32 6010
1112.67 5972
1115.02 6039
1117.37 6072
1119.71 6138
1122.06 6319
1124.41 6337
1126.75 6444
1129.1 6382
1131.44 6360
1133.78 6234
1136.12 6259
1138.47 6298
1140.81 6363
1143.15 6551
1145.49 6739
1147.83 7050
1150.16 7477
1152.5 7922
1154.84 8075
1157.18 8158
1159.51 7817
1161.85 7367
1164.18 6924
1166.52 6648
1168.85 6460
1171.18 6386
1173.52 6306
1175.85 6199
1178.18 6161
1180.51 6122
1182.84 6090
1185.17 6145
1187.5 6086
1189.82 6112
1192.15 6120
1194.48 6243
1196.8 6192
1199.13 6233
1201.46 6360
1203.78 6361
1206.1 6396
1208.43 6419
1210.75 6420
1213.07 6302
1215.39 6215
1217.71 6207
1220.03 6123
1222.35 6182
1224.67 6178
1226.99 6208
1229.31 6262
1231.62 6303
1233.94 6363
1236.26 6416
1238.57 6436
1240.89 6419
1243.2 6478
1245.51 6494
1247.83 6480
1250.14 6478
1252.45 6557
1254.76 6535
1257.07 6534
1259.38 6564
1261.69 6597
1264 6624
1266.31 6691
1268.61 6594
1270.92 6589
1273.23 6588
1275.53 6600.0
1277.84 6590
1280.14 6585
1282.44 6593
1284.75 6570
1287.05 6591
1289.35 6548
1291.65 6568
1293.95 6605
1296.25 6579
1298.55 6559
1300.85 6568
1303.15 6624
1305.45 6627
1307.74 6600.0
1310.04 6661
1312.34 6637
1314.63 6696
1316.92 6583
1319.22 6614
1321.51 6585
1323.8 6546
1326.1 6552
1328.39 6594
1330.68 6556
1332.97 6643
1335.26 6597
1337.55 6633
1339.84 6590
1342.13 6539
1344.41 6521
1346.7 6467
1348.99 6361
1351.27 6305
1353.56 6282
1355.84 6188
1358.12 6117
1360.41 6184
1362.69 6108
1364.97 6002
1367.25 6007
1369.53 5992
1371.81 5898
1374.09 5823
1376.37 5799
1378.65 5823
1380.93 5761
1383.21 5789
1385.48 5784
1387.76 5854
1390.03 5869
1392.31 5936
1394.58 5977
1396.86 5960
1399.13 6002
1401.4 6004
1403.67 6055
1405.94 6033
1408.22 6009
1410.49 6012
1412.75 6045
1415.02 6010
1417.29 6021
1419.56 6086
1421.83 6073
1424.09 6084
1426.36 6139
1428.62 6184
1430.89 6272
1433.15 6475
1435.42 6564
1437.68 6833
1439.94 6912
1442.2 7019
1444.46 7105
1446.73 7173
1448.99 7241
1451.24 7184
1453.5 7116
1455.76 6997
1458.02 6932
1460.28 6842
1462.53 6783
1464.79 6640
1467.04 6529
1469.3 6394
1471.55 6265
1473.81 6150
1476.06 6377
1478.31 5942
1480.56 5779
1482.81 5743
1485.07 5716
1487.32 5638
1489.56 5717
1491.81 5619
1494.06 5666
1496.31 5776
1498.56 5798
1500.8 5908
1503.05 6061
1505.29 6231
1507.54 6447
1509.78 6673
1512.03 7013
1514.27 7153
1516.51 7397
1518.75 7406
1521 7419
1523.24 7326
1525.48 7150
1527.72 6923
1529.95 6667
1532.19 6478
1534.43 6172
1536.67 5993
1538.9 5811
1541.14 5716
1543.38 5642
1545.61 5623
1547.85 5571
1550.08 5583
1552.31 5597
1554.54 5686
1556.78 5592
1559.01 5577
1561.24 5552
1563.47 5525
1565.7 5556
1567.93 5531
1570.16 5522
1572.38 5498
1574.61 5516
1576.84 5547
1579.07 5551
1581.29 5598
1583.52 5644
1585.74 5626
1587.96 5629
1590.19 5617
1592.41 5556
1594.63 5544
1596.85 5522
1599.08 5565
1601.3 5509
1603.52 5578
1605.74 5671
1607.95 5712
1610.17 5685
1612.39 5639
1614.61 5680
1616.82 5685
1619.04 5624
1621.25 5661
1623.47 5525
1625.68 5592
1627.9 5510
1630.11 5538
1632.32 5541
1634.53 5627
1636.75 5676
1638.96 5706
1641.17 5774
1643.38 5887
1645.59 5994
1647.79 6105
1650 6206
1652.21 6307
1654.42 6506
1656.62 6609
1658.83 6688
1661.03 6704
1663.24 6678
1665.44 6622
1667.64 6645
1669.85 6534
1672.05 6475
1674.25 6339
1676.45 6272
1678.65 6122
1680.85 6078
1683.05 5979
1685.25 5850
1687.45 5756
1689.65 5604
1691.84 5577
1694.04 5446
1696.24 5370
1698.43 5276
1700.63 5139
1702.82 5074
1705.02 4960
1707.21 4950
1709.4 4890
1711.59 4870
1713.79 4809
1715.98 4829
1718.17 4752
1720.36 4727
1722.55 4707
1724.73 4769
1726.92 4743
1729.11 4731
1731.3 4727
1733.48 4743
1735.67 4737
1737.85 4718
1740.04 4723
1742.22 4714
1744.41 4678
1746.59 4684
1748.77 4713
1750.96 4662
1753.14 4653
1755.32 4678
1757.5 4666
1759.68 4657
1761.86 4671
1764.04 4638
1766.21 4625
1768.39 4624
1770.57 4613
1772.74 4602
1774.92 4576
1777.1 4573
1779.27 4615
1781.44 4578
1783.62 4629
1785.79 4582
1787.96 4542
1790.14 4550
1792.31 4571
1794.48 4554
1796.65 4570
1798.82 4545
1800.99 4563
1803.16 4543
1805.32 4587
1807.49 4570
1809.66 4569
1811.83 4533
1813.99 4541
1816.16 4548
1818.32 4507
1820.49 4558
1822.65 4556
1824.81 4525
1826.97 4505
1829.14 4545
1831.3 4490
1833.46 4519
1835.62 4477
1837.78 4521
1839.94 4483
1842.1 4493
1844.26 4496
1846.41 4508
1848.57 4506
1850.73 4480
1852.88 4492
1855.04 4534
1857.19 4504
1859.35 4523
1861.5 4484
1863.65 4487
1865.81 4490
1867.96 4474
1870.11 4435
1872.26 4442
1874.41 4472
1876.56 4427
1878.71 4467
1880.86 4462
1883.01 4481
1885.16 4479
1887.3 4497
1889.45 4432
1891.6 4485
1893.74 4469
1895.89 4472
1898.03 4477
1900.18 4451
1902.32 4461
1904.46 4448
1906.6 4483
1908.75 4424
1910.89 4474
1913.03 4443
1915.17 4436
1917.31 4451
1919.45 4433
1921.59 4450
1923.72 4458
1925.86 4432
1928 4433
1930.13 4454
1932.27 4429
1934.41 4457
1936.54 4481
1938.67 4427
1940.81 4424
1942.94 4445
1945.07 4442
1947.21 4401
1949.34 4392
1951.47 4419
1953.6 4415
1955.73 4434
1957.86 4408
1959.99 4388
1962.11 4442
1964.24 4436
1966.37 4472
1968.5 4444
1970.62 4437
1972.75 4465
1974.87 4454
1977 4420
1979.12 4449
1981.25 4419
1983.37 4386
1985.49 4399
1987.61 4443
1989.73 4401
1991.85 4384
1993.97 4396
1996.09 4410
1998.21 4401
2000.33 4407
2002.45 4402
2004.57 4410
2006.68 4410
2008.8 4443
2010.92 4437
2013.03 4436
2015.15 4446
2017.26 4429
