# Supplementary material for: Raman spectra simulation of antiplatelet drug-platelet interaction using DFT
Source: Sci Rep. 2024 Jan 16;14:1445. doi: 10.1038/s41598-024-51605-7 (PMC10792092; doi:10.1038/s41598-024-51605-7)
Supplement: Supplementary file 1 — Supplementary Information. [file 41598_2024_51605_MOESM1_ESM.zip › Health/Зюбин_105.txt]

399.352 4218
401.893 4236
404.434 4229
406.973 4247
409.512 4235
412.05 4271
414.588 4309
417.125 4303
419.661 4249
422.197 4251
424.731 4275
427.265 4216
429.799 4244
432.331 4237
434.863 4228
437.395 4176
439.925 4225
442.455 4212
444.984 4266
447.513 4204
450.04 4216
452.568 4192
455.094 4234
457.62 4206
460.145 4183
462.669 4195
465.193 4170
467.715 4205
470.238 4210
472.759 4242
475.28 4216
477.8 4250
480.32 4222
482.838 4257
485.356 4303
487.874 4296
490.39 4304
492.906 4324
495.422 4310
497.936 4341
500.45 4382
502.963 4401
505.476 4414
507.988 4438
510.499 4444
513.009 4507
515.519 4419
518.028 4443
520.537 4431
523.044 4431
525.551 4420
528.058 4370
530.563 4375
533.068 4319
535.573 4328
538.076 4382
540.579 4337
543.081 4406
545.583 4284
548.084 4299
550.584 4358
553.083 4296
555.582 4377
558.08 4355
560.577 4302
563.074 4339
565.57 4318
568.066 4263
570.56 4290
573.054 4270
575.548 4265
578.04 4259
580.532 4229
583.023 4229
585.514 4230
588.004 4225
590.493 4226
592.982 4236
595.47 4264
597.957 4298
600.443 4267
602.929 4279
605.414 4267
607.899 4291
610.382 4252
612.866 4316
615.348 4290
617.83 4386
620.311 4365
622.791 4321
625.271 4244
627.75 4275
630.228 4228
632.706 4296
635.183 4305
637.659 4394
640.135 4427
642.61 4390
645.084 4398
647.558 4364
650.031 4380
652.503 4340
654.975 4356
657.446 4314
659.916 4372
662.386 4308
664.855 4347
667.323 4361
669.791 4389
672.257 4340
674.724 4341
677.189 4365
679.654 4383
682.118 4400
684.582 4376
687.045 4392
689.507 4414
691.969 4429
694.43 4451
696.89 4460
699.349 4461
701.808 4451
704.266 4434
706.724 4443
709.181 4438
711.637 4535
714.093 4576
716.547 4559
719.002 4584
721.455 4588
723.908 4551
726.36 4557
728.812 4565
731.263 4520
733.713 4489
736.162 4573
738.611 4600.0
741.06 4660
743.507 4636
745.954 4679
748.4 4671
750.846 4704
753.291 4712
755.735 4746
758.178 4693
760.621 4626
763.064 4555
765.505 4564
767.946 4524
770.386 4481
772.826 4448
775.265 4458
777.703 4375
780.141 4435
782.578 4392
785.014 4422
787.45 4424
789.885 4443
792.319 4464
794.753 4508
797.186 4503
799.618 4531
802.05 4486
804.481 4563
806.911 4577
809.341 4597
811.77 4566
814.199 4649
816.626 4688
819.054 4796
821.48 4862
823.906 4955
826.331 4946
828.755 4965
831.179 4992
833.602 4938
836.025 4935
838.447 5002
840.868 5000
843.289 5041
845.709 5155
848.128 5216
850.547 5227
852.964 5236
855.382 5158
857.798 5108
860.214 5080
862.63 5020
865.045 5085
867.459 5060
869.872 5047
872.285 5129
874.697 5145
877.108 5156
879.519 5206
881.929 5162
884.339 5148
886.748 5212
889.156 5143
891.564 5173
893.97 5162
896.377 5143
898.782 5195
901.187 5160
903.592 5184
905.995 5186
908.398 5158
910.801 5236
913.203 5258
915.604 5280
918.004 5290
920.404 5350.0
922.803 5381
925.202 5394
927.6 5421
929.997 5479
932.393 5500
934.789 5461
937.185 5475
939.579 5523
941.973 5508
944.367 5540
946.76 5572
949.152 5576
951.543 5627
953.934 5633
956.324 5557
958.714 5629
961.103 5537
963.491 5546
965.879 5523
968.266 5465
970.652 5481
973.038 5410
975.423 5399
977.807 5398
980.191 5393
982.574 5463
984.957 5464
987.338 5551
989.72 5646
992.1 5710
994.48 6033
996.86 6386
999.238 6905
1001.62 7143
1003.99 6932
1006.37 6449
1008.75 6074
1011.12 5830
1013.5 5716
1015.87 5554
1018.25 5522
1020.62 5446
1022.99 5508
1025.36 5527
1027.73 5605
1030.1 5630
1032.47 5570
1034.84 5510
1037.21 5453
1039.58 5472
1041.95 5431
1044.31 5424
1046.68 5427
1049.04 5408
1051.41 5410
1053.77 5401
1056.14 5415
1058.5 5433
1060.86 5440
1063.22 5347
1065.58 5375
1067.95 5400
1070.3 5409
1072.66 5406
1075.02 5432
1077.38 5466
1079.74 5515
1082.09 5516
1084.45 5496
1086.81 5443
1089.16 5473
1091.51 5451
1093.87 5451
1096.22 5439
1098.57 5481
1100.92 5462
1103.28 5478
1105.63 5506
1107.98 5470
1110.32 5503
1112.67 5464
1115.02 5539
1117.37 5603
1119.71 5671
1122.06 5767
1124.41 5800
1126.75 5801
1129.1 5867
1131.44 5769
1133.78 5702
1136.12 5672
1138.47 5734
1140.81 5761
1143.15 5989
1145.49 6190
1147.83 6490
1150.16 6837
1152.5 7192
1154.84 7334
1157.18 7219
1159.51 6855
1161.85 6513
1164.18 6169
1166.52 6004
1168.85 5888
1171.18 5764
1173.52 5738
1175.85 5693
1178.18 5645
1180.51 5600
1182.84 5604
1185.17 5525
1187.5 5599
1189.82 5606
1192.15 5629
1194.48 5682
1196.8 5693
1199.13 5765
1201.46 5810
1203.78 5869
1206.1 5896
1208.43 5897
1210.75 5822
1213.07 5774
1215.39 5708
1217.71 5646
1220.03 5607
1222.35 5649
1224.67 5701
1226.99 5719
1229.31 5803
1231.62 5811
1233.94 5884
1236.26 5912
1238.57 5935
1240.89 6285
1243.2 5954
1245.51 5959
1247.83 5971
1250.14 5953
1252.45 5957
1254.76 5996
1257.07 6022
1259.38 6013
1261.69 6033
1264 6056
1266.31 6079
1268.61 6142
1270.92 6022
1273.23 6061
1275.53 6047
1277.84 6022
1280.14 6010
1282.44 6106
1284.75 6008
1287.05 6041
1289.35 6015
1291.65 6004
1293.95 5986
1296.25 6034
1298.55 5999
1300.85 6061
1303.15 6039
1305.45 6060
1307.74 6098
1310.04 6056
1312.34 6085
1314.63 6060
1316.92 6038
1319.22 6093
1321.51 6044
1323.8 6086
1326.1 6084
1328.39 6079
1330.68 6069
1332.97 6078
1335.26 6079
1337.55 6149
1339.84 6048
1342.13 6025
1344.41 5958
1346.7 5933
1348.99 5828
1351.27 5738
1353.56 5733
1355.84 5700
1358.12 5618
1360.41 5595
1362.69 5514
1364.97 5457
1367.25 5461
1369.53 5381
1371.81 5326
1374.09 5320
1376.37 5306
1378.65 5298
1380.93 5288
1383.21 5262
1385.48 5275
1387.76 5290
1390.03 5370.0
1392.31 5410
1394.58 5378
1396.86 5469
1399.13 5451
1401.4 5494
1403.67 5494
1405.94 5502
1408.22 5466
1410.49 5551
1412.75 5528
1415.02 5515
1417.29 5519
1419.56 5543
1421.83 5559
1424.09 5544
1426.36 5631
1428.62 5712
1430.89 5786
1433.15 5886
1435.42 6068
1437.68 6246
1439.94 6335
1442.2 6384
1444.46 6480
1446.73 6561
1448.99 6499
1451.24 6498
1453.5 6467
1455.76 6343
1458.02 6309
1460.28 6230
1462.53 6105
1464.79 5954
1467.04 5908
1469.3 5794
1471.55 5650
1473.81 5538
1476.06 5423
1478.31 5288
1480.56 5253
1482.81 5234
1485.07 5162
1487.32 5160
1489.56 5175
1491.81 5173
1494.06 5149
1496.31 5247
1498.56 5266
1500.8 5333
1503.05 5523
1505.29 5604
1507.54 5878
1509.78 6081
1512.03 6325
1514.27 6480
1516.51 6576
1518.75 6581
1521 6582
1523.24 6457
1525.48 6297
1527.72 6082
1529.95 5912
1532.19 5619
1534.43 5461
1536.67 5331
1538.9 5208
1541.14 5119
1543.38 5092
1545.61 5053
1547.85 5040
1550.08 5086
1552.31 5093
1554.54 5094
1556.78 5094
1559.01 5043
1561.24 5032
1563.47 5006
1565.7 5023
1567.93 4976
1570.16 5002
1572.38 4999
1574.61 4989
1576.84 4992
1579.07 5009
1581.29 5024
1583.52 5064
1585.74 5072
1587.96 5065
1590.19 5016
1592.41 5008
1594.63 4989
1596.85 5049
1599.08 5004
1601.3 5049
1603.52 5112
1605.74 5203
1607.95 5207
1610.17 5173
1612.39 5144
1614.61 5136
1616.82 5125
1619.04 5152
1621.25 5088
1623.47 5078
1625.68 4991
1627.9 5053
1630.11 5026
1632.32 5996
1634.53 5587
1636.75 5245
1638.96 5193
1641.17 5274
1643.38 5321
1645.59 5467
1647.79 5518
1650 5661
1652.21 5813
1654.42 5968
1656.62 6045
1658.83 6132
1661.03 6163
1663.24 6148
1665.44 6273
1667.64 6049
1669.85 5964
1672.05 5850
1674.25 5764
1676.45 5706
1678.65 5600
1680.85 5477
1683.05 5394
1685.25 5267
1687.45 5183
1689.65 5082
1691.84 5006
1694.04 4902
1696.24 4866
1698.43 4728
1700.63 4626
1702.82 4569
1705.02 4455
1707.21 4476
1709.4 4409
1711.59 4397
1713.79 4325
1715.98 4373
1718.17 4321
1720.36 4346
1722.55 4265
1724.73 4294
1726.92 4297
1729.11 4263
1731.3 4304
1733.48 4265
1735.67 4248
1737.85 4242
1740.04 4274
1742.22 4254
1744.41 4252
1746.59 4237
1748.77 4226
1750.96 4249
1753.14 4178
1755.32 4227
1757.5 4151
1759.68 4220
1761.86 4197
1764.04 4211
1766.21 4182
1768.39 4152
1770.57 4173
1772.74 4160
1774.92 4166
1777.1 4199
1779.27 4130
1781.44 4154
1783.62 4145
1785.79 4113
1787.96 4147
1790.14 4122
1792.31 4107
1794.48 4104
1796.65 4076
1798.82 4120.0
1800.99 4110
