# Supplementary material for: Raman spectra simulation of antiplatelet drug-platelet interaction using DFT
Source: Sci Rep. 2024 Jan 16;14:1445. doi: 10.1038/s41598-024-51605-7 (PMC10792092; doi:10.1038/s41598-024-51605-7)
Supplement: Supplementary file 1 — Supplementary Information. [file 41598_2024_51605_MOESM1_ESM.zip › Health/Зюбин_106.txt]

399.352 3874
401.893 3892
404.434 3891
406.973 3907
409.512 3928
412.05 3904
414.588 3962
417.125 3947
419.661 3919
422.197 3868
424.731 3964
427.265 3923
429.799 3886
432.331 3940
434.863 3923
437.395 3902
439.925 3876
442.455 3912
444.984 3884
447.513 3901
450.04 3916
452.568 3911
455.094 3918
457.62 3912
460.145 3854
462.669 3882
465.193 3895
467.715 3846
470.238 3903
472.759 3926
475.28 3939
477.8 3932
480.32 3942
482.838 3973
485.356 3961
487.874 3982
490.39 3970
492.906 3955
495.422 3999
497.936 4001
500.45 4006
502.963 4021
505.476 4088
507.988 4104
510.499 4104
513.009 4107
515.519 4112
518.028 4060
520.537 4090
523.044 4111
525.551 4057
528.058 4058
530.563 4032
533.068 4040
535.573 4039
538.076 4039
540.579 3997
543.081 4041
545.583 4020
548.084 4006
550.584 4004
553.083 4000
555.582 4062
558.08 4005
560.577 3973
563.074 4083
565.57 4011
568.066 4006
570.56 3997
573.054 4023
575.548 3981
578.04 3977
580.532 3930
583.023 3954
585.514 3947
588.004 3964
590.493 3980
592.982 3966
595.47 3943
597.957 3974
600.443 3997
602.929 4017
605.414 4005
607.899 4012
610.382 3979
612.866 3990
615.348 4028
617.83 4012
620.311 4108
622.791 4033
625.271 4042
627.75 3975
630.228 3948
632.706 4050
635.183 4035
637.659 4077
640.135 4139
642.61 4122
645.084 4112
647.558 4057
650.031 4092
652.503 4069
654.975 4100
657.446 4073
659.916 4072
662.386 4089
664.855 4089
667.323 4064
669.791 4106
672.257 4091
674.724 4084
677.189 4066
679.654 4065
682.118 4124
684.582 4129
687.045 4115
689.507 4142
691.969 4107
694.43 4120.0
696.89 4175
699.349 4135
701.808 4145
704.266 4142
706.724 4156
709.181 4150
711.637 4225
714.093 4226
716.547 4251
719.002 4230
721.455 4202
723.908 4191
726.36 4234
728.812 4219
731.263 4212
733.713 4191
736.162 4236
738.611 4248
741.06 4288
743.507 4268
745.954 4356
748.4 4345
750.846 4354
753.291 4347
755.735 4374
758.178 4413
760.621 4357
763.064 4271
765.505 4279
767.946 4255
770.386 4155
772.826 4207
775.265 4173
777.703 4159
780.141 4159
782.578 4160
785.014 4145
787.45 4133
789.885 4137
792.319 4160
794.753 4197
797.186 4243
799.618 4274
802.05 4226
804.481 4300
806.911 4273
809.341 4292
811.77 4280
814.199 4364
816.626 4408
819.054 4424
821.48 4529
823.906 4516
826.331 4580
828.755 4617
831.179 4561
833.602 4613
836.025 4581
838.447 4616
840.868 4642
843.289 4687
845.709 4746
848.128 4791
850.547 4849
852.964 4810
855.382 4777
857.798 4736
860.214 4696
862.63 4673
865.045 4661
867.459 4644
869.872 4684
872.285 4708
874.697 4749
877.108 4792
879.519 4721
881.929 4771
884.339 4715
886.748 4765
889.156 4771
891.564 4771
893.97 4764
896.377 4795
898.782 4772
901.187 4802
903.592 4766
905.995 4690
908.398 4741
910.801 4804
913.203 4792
915.604 4847
918.004 4856
920.404 4936
922.803 5005
925.202 4963
927.6 4951
929.997 5012
932.393 4995
934.789 5030
937.185 5012
939.579 5075
941.973 5069
944.367 5083
946.76 5062
949.152 5117
951.543 5112
953.934 5147
956.324 5144
958.714 5110
961.103 5125
963.491 5075
965.879 5074
968.266 5000
970.652 5031
973.038 4960
975.423 4988
977.807 4978
980.191 5015
982.574 5013
984.957 5065
987.338 5143
989.72 5171
992.1 5231
994.48 5469
996.86 5792
999.238 6109
1001.62 6349
1003.99 6195
1006.37 5878
1008.75 5536
1011.12 5389
1013.5 5232
1015.87 5092
1018.25 5057
1020.62 5013
1022.99 5033
1025.36 5132
1027.73 5149
1030.1 5133
1032.47 5114
1034.84 5035
1037.21 5022
1039.58 5008
1041.95 4989
1044.31 5000
1046.68 5049
1049.04 5004
1051.41 5011
1053.77 5008
1056.14 4919
1058.5 4983
1060.86 4906
1063.22 4985
1065.58 4932
1067.95 4988
1070.3 5007
1072.66 4969
1075.02 4999
1077.38 5030
1079.74 5051
1082.09 5048
1084.45 5082
1086.81 5067
1089.16 5012
1091.51 5014
1093.87 5028
1096.22 5057
1098.57 5041
1100.92 5024
1103.28 5042
1105.63 5068
1107.98 5073
1110.32 5088
1112.67 5069
1115.02 5072
1117.37 5140
1119.71 5251
1122.06 5278
1124.41 5280
1126.75 5323
1129.1 5303
1131.44 5309
1133.78 5233
1136.12 5228
1138.47 5253
1140.81 5360
1143.15 5486
1145.49 5656
1147.83 5915
1150.16 6130
1152.5 6428
1154.84 6459
1157.18 6381
1159.51 6165
1161.85 5921
1164.18 5639
1166.52 5463
1168.85 5385
1171.18 5341
1173.52 5296
1175.85 5267
1178.18 5224
1180.51 5177
1182.84 5141
1185.17 5187
1187.5 5222
1189.82 5236
1192.15 5228
1194.48 5237
1196.8 5311
1199.13 5395
1201.46 5419
1203.78 5372
1206.1 5430
1208.43 5419
1210.75 5316
1213.07 5324
1215.39 5286
1217.71 5301
1220.03 5229
1222.35 5263
1224.67 5290
1226.99 5261
1229.31 5318
1231.62 5357
1233.94 5374
1236.26 5405
1238.57 5405
1240.89 5489
1243.2 5506
1245.51 5482
1247.83 5475
1250.14 5496
1252.45 5526
1254.76 5477
1257.07 5453
1259.38 5471
1261.69 5520
1264 5513
1266.31 5541
1268.61 5556
1270.92 5537
1273.23 5528
1275.53 5530
1277.84 5552
1280.14 5569
1282.44 5548
1284.75 5577
1287.05 5509
1289.35 5496
1291.65 5461
1293.95 5493
1296.25 5438
1298.55 5492
1300.85 5463
1303.15 5521
1305.45 5464
1307.74 5480
1310.04 5528
1312.34 5562
1314.63 5540
1316.92 5573
1319.22 5596
1321.51 5555
1323.8 5541
1326.1 5520
1328.39 5598
1330.68 5564
1332.97 5576
1335.26 5568
1337.55 5556
1339.84 5504
1342.13 5560
1344.41 5467
1346.7 5409
1348.99 5384
1351.27 5322
1353.56 5328
1355.84 5269
1358.12 5215
1360.41 5247
1362.69 5139
1364.97 5094
1367.25 5079
1369.53 5043
1371.81 4994
1374.09 4943
1376.37 5014
1378.65 5012
1380.93 4968
1383.21 5002
1385.48 5007
1387.76 5047
1390.03 5074
1392.31 5064
1394.58 5132
1396.86 5124
1399.13 5120
1401.4 5164
1403.67 5201
1405.94 5175
1408.22 5227
1410.49 5166
1412.75 5196
1415.02 5222
1417.29 5172
1419.56 5179
1421.83 5178
1424.09 5227
1426.36 5269
1428.62 5228
1430.89 5349
1433.15 5433
1435.42 5597
1437.68 5645
1439.94 5762
1442.2 5819
1444.46 5898
1446.73 5914
1448.99 5978
1451.24 5892
1453.5 5867
1455.76 5813
1458.02 5739
1460.28 5666
1462.53 5555
1464.79 5459
1467.04 5439
1469.3 5329
1471.55 5226
1473.81 5146
1476.06 5081
1478.31 5043
1480.56 4967
1482.81 4886
1485.07 4901
1487.32 4900
1489.56 4892
1491.81 4872
1494.06 4894
1496.31 4915
1498.56 4986
1500.8 5029
1503.05 5200
1505.29 5322
1507.54 5444
1509.78 5645
1512.03 5816
1514.27 5945
1516.51 6040
1518.75 6057
1521 6017
1523.24 5922
1525.48 5828
1527.72 5654
1529.95 5483
1532.19 5301
1534.43 5166
1536.67 5036
1538.9 4941
1541.14 4849
1543.38 4820
1545.61 4868
1547.85 4872
1550.08 4912
1552.31 4847
1554.54 4864
1556.78 4882
1559.01 4870.0
1561.24 4808
1563.47 4790
1565.7 4802
1567.93 4737
1570.16 4761
1572.38 4794
1574.61 4742
1576.84 4752
1579.07 4758
1581.29 4823
1583.52 4826
1585.74 4809
1587.96 4803
1590.19 4750
1592.41 4778
1594.63 4783
1596.85 4806
1599.08 4819
1601.3 4847
1603.52 4916
1605.74 4900
1607.95 4961
1610.17 4887
1612.39 4928
1614.61 4897
1616.82 4896
1619.04 4915
1621.25 4865
1623.47 4814
1625.68 4771
1627.9 4761
1630.11 4801
1632.32 4783
1634.53 4860
1636.75 4900
1638.96 4968
1641.17 5006
1643.38 5038
1645.59 5140
1647.79 5226
1650 5323
1652.21 5377
1654.42 5520
1656.62 5523
1658.83 5559
1661.03 5602
1663.24 5598
1665.44 5584
1667.64 5526
1669.85 5479
1672.05 5439
1674.25 5401
1676.45 5334
1678.65 5272
1680.85 5196
1683.05 5075
1685.25 4996
1687.45 4994
1689.65 4830
1691.84 4846
1694.04 4777
1696.24 4631
1698.43 4585
1700.63 4503
1702.82 4443
1705.02 4387
1707.21 4307
1709.4 4342
1711.59 4274
1713.79 4244
1715.98 4277
1718.17 4244
1720.36 4244
1722.55 4211
1724.73 4197
1726.92 4192
1729.11 4189
1731.3 4191
1733.48 4175
1735.67 4186
1737.85 4166
1740.04 4217
1742.22 4129
1744.41 4134
1746.59 4120.0
1748.77 4184
1750.96 4140
1753.14 4165
1755.32 4143
1757.5 4158
1759.68 4147
1761.86 4176
1764.04 4156
1766.21 4140
1768.39 4128
1770.57 4123
1772.74 4068
1774.92 4132
1777.1 4102
1779.27 4109
1781.44 4079
1783.62 4123
1785.79 4051
1787.96 4135
1790.14 4048
1792.31 4069
1794.48 4066
1796.65 4038
1798.82 4083
1800.99 4411
