# Supplementary material for: Raman spectra simulation of antiplatelet drug-platelet interaction using DFT
Source: Sci Rep. 2024 Jan 16;14:1445. doi: 10.1038/s41598-024-51605-7 (PMC10792092; doi:10.1038/s41598-024-51605-7)
Supplement: Supplementary file 1 — Supplementary Information. [file 41598_2024_51605_MOESM1_ESM.zip › Health/Зюбин_107.txt]

399.352 5324
401.893 5297
404.434 5323
406.973 5304
409.512 5346
412.05 5349
414.588 5399
417.125 5347
419.661 5327
422.197 5344
424.731 5313
427.265 5380
429.799 5391
432.331 5312
434.863 5345
437.395 5370.0
439.925 5289
442.455 5321
444.984 5358
447.513 5303
450.04 5344
452.568 5354
455.094 5346
457.62 5330
460.145 5330
462.669 5313
465.193 5342
467.715 5326
470.238 5341
472.759 5354
475.28 5391
477.8 5367
480.32 5350.0
482.838 5365
485.356 5440
487.874 5442
490.39 5433
492.906 5449
495.422 5489
497.936 5502
500.45 5526
502.963 5529
505.476 5554
507.988 5626
510.499 5587
513.009 5576
515.519 5582
518.028 5569
520.537 5582
523.044 5521
525.551 5534
528.058 5579
530.563 5487
533.068 5472
535.573 5488
538.076 5479
540.579 5491
543.081 5496
545.583 5475
548.084 5510
550.584 5467
553.083 5480
555.582 5527
558.08 5485
560.577 5494
563.074 5473
565.57 5539
568.066 5497
570.56 5453
573.054 5453
575.548 5403
578.04 5466
580.532 5396
583.023 5391
585.514 5352
588.004 5425
590.493 5408
592.982 5393
595.47 5435
597.957 5472
600.443 5440
602.929 5447
605.414 5413
607.899 5462
610.382 5444
612.866 5419
615.348 5505
617.83 5514
620.311 5522
622.791 5506
625.271 5473
627.75 5479
630.228 5461
632.706 5477
635.183 5496
637.659 5547
640.135 5607
642.61 5592
645.084 5573
647.558 5529
650.031 5519
652.503 5536
654.975 5531
657.446 5529
659.916 5548
662.386 5521
664.855 5558
667.323 5599
669.791 5516
672.257 5560
674.724 5593
677.189 5551
679.654 5564
682.118 5566
684.582 5584
687.045 5545
689.507 5552
691.969 5608
694.43 5629
696.89 5653
699.349 5619
701.808 5570
704.266 5629
706.724 5596
709.181 5657
711.637 5695
714.093 5717
716.547 5706
719.002 5708
721.455 5725
723.908 5668
726.36 5694
728.812 5681
731.263 5625
733.713 5707
736.162 5742
738.611 5750
741.06 5792
743.507 5828
745.954 5829
748.4 5857
750.846 5824
753.291 5886
755.735 5855
758.178 5898
760.621 5836
763.064 5765
765.505 5696
767.946 5682
770.386 5683
772.826 5642
775.265 5662
777.703 5648
780.141 5681
782.578 6023
785.014 5632
787.45 5647
789.885 5626
792.319 5674
794.753 5664
797.186 5697
799.618 5748
802.05 5770
804.481 5786
806.911 5786
809.341 5810
811.77 5847
814.199 5829
816.626 5935
819.054 6018
821.48 6020
823.906 6096
826.331 6188
828.755 6103
831.179 6140
833.602 6116
836.025 6139
838.447 6196
840.868 6203
843.289 6304
845.709 6318
848.128 6357
850.547 6434
852.964 6342
855.382 6365
857.798 6291
860.214 6253
862.63 6195
865.045 6229
867.459 6236
869.872 6230
872.285 6264
874.697 6326
877.108 6321
879.519 6314
881.929 6318
884.339 6359
886.748 6294
889.156 6359
891.564 6368
893.97 6334
896.377 6368
898.782 6402
901.187 6350.0
903.592 6367
905.995 6337
908.398 6391
910.801 6417
913.203 6505
915.604 6485
918.004 6552
920.404 6543
922.803 6643
925.202 6605
927.6 6629
929.997 6653
932.393 6726
934.789 6703
937.185 6666
939.579 6686
941.973 6674
944.367 6683
946.76 6671
949.152 6751
951.543 6707
953.934 6691
956.324 6765
958.714 6737
961.103 6760
963.491 6683
965.879 6669
968.266 6668
970.652 6628
973.038 6615
975.423 6579
977.807 6598
980.191 6645
982.574 6613
984.957 6627
987.338 6674
989.72 6750
992.1 6873
994.48 7086
996.86 7520
999.238 7937
1001.62 7998
1003.99 7753
1006.37 7370
1008.75 7040
1011.12 6926
1013.5 6775
1015.87 6627
1018.25 6617
1020.62 6622
1022.99 6624
1025.36 6766
1027.73 6736
1030.1 6780
1032.47 6713
1034.84 6675
1037.21 6684
1039.58 6652
1041.95 6639
1044.31 6636
1046.68 6574
1049.04 6650
1051.41 6620.0
1053.77 6625
1056.14 6597
1058.5 6545
1060.86 6555
1063.22 6562
1065.58 6569
1067.95 6565
1070.3 6617
1072.66 6614
1075.02 6630
1077.38 6657
1079.74 6720
1082.09 6655
1084.45 6684
1086.81 6631
1089.16 6686
1091.51 6626
1093.87 6707
1096.22 6653
1098.57 6645
1100.92 6709
1103.28 6665
1105.63 6717
1107.98 6712
1110.32 6727
1112.67 6795
1115.02 6777
1117.37 6784
1119.71 6821
1122.06 6934
1124.41 6902
1126.75 6935
1129.1 6882
1131.44 6850.0
1133.78 6782
1136.12 6801
1138.47 6822
1140.81 6874
1143.15 6939
1145.49 7115
1147.83 7385
1150.16 7522
1152.5 7813
1154.84 7783
1157.18 7706
1159.51 7531
1161.85 7294
1164.18 7083
1166.52 7002
1168.85 6971
1171.18 6933
1173.52 6910
1175.85 6836
1178.18 6800
1180.51 6797
1182.84 6767
1185.17 6797
1187.5 6817
1189.82 6834
1192.15 6842
1194.48 6914
1196.8 6972
1199.13 7061
1201.46 7094
1203.78 7180
1206.1 7140
1208.43 7132
1210.75 7079
1213.07 6975
1215.39 6951
1217.71 6926
1220.03 6992
1222.35 6967
1224.67 6952
1226.99 7028
1229.31 7166
1231.62 7172
1233.94 7210
1236.26 7248
1238.57 7263
1240.89 7255
1243.2 7288
1245.51 7226
1247.83 7312
1250.14 7295
1252.45 7297
1254.76 7300
1257.07 7250
1259.38 7336
1261.69 7330
1264 7325
1266.31 7336
1268.61 7342
1270.92 7327
1273.23 7315
1275.53 7344
1277.84 7373
1280.14 7389
1282.44 7310
1284.75 7353
1287.05 7303
1289.35 7201
1291.65 7288
1293.95 7259
1296.25 7257
1298.55 7293
1300.85 7345
1303.15 7324
1305.45 7328
1307.74 7379
1310.04 7382
1312.34 7446
1314.63 7382
1316.92 7434
1319.22 7407
1321.51 7414
1323.8 7427
1326.1 7423
1328.39 7385
1330.68 7470
1332.97 7450
1335.26 7427
1337.55 7456
1339.84 7450
1342.13 7394
1344.41 7310
1346.7 7261
1348.99 7230
1351.27 7124
1353.56 7142
1355.84 7038
1358.12 7043
1360.41 6974
1362.69 6941
1364.97 6959
1367.25 6834
1369.53 6822
1371.81 6822
1374.09 6817
1376.37 6762
1378.65 6766
1380.93 6727
1383.21 6778
1385.48 6803
1387.76 6844
1390.03 6819
1392.31 6885
1394.58 6901
1396.86 6968
1399.13 7016
1401.4 6983
1403.67 7028
1405.94 6972
1408.22 7053
1410.49 6974
1412.75 6969
1415.02 7083
1417.29 7053
1419.56 7026
1421.83 7085
1424.09 7047
1426.36 7174
1428.62 7231
1430.89 7308
1433.15 7410
1435.42 7547
1437.68 7722
1439.94 7766
1442.2 7886
1444.46 8014
1446.73 8026
1448.99 8030
1451.24 8023
1453.5 7932
1455.76 7861
1458.02 7704
1460.28 7632
1462.53 7598
1464.79 7487
1467.04 7382
1469.3 7278
1471.55 7195
1473.81 7039
1476.06 6951
1478.31 6883
1480.56 6787
1482.81 6787
1485.07 6762
1487.32 6715
1489.56 6678
1491.81 6715
1494.06 6660
1496.31 6714
1498.56 6781
1500.8 6849
1503.05 6892
1505.29 7031
1507.54 7202
1509.78 7299
1512.03 7436
1514.27 7579
1516.51 7603
1518.75 7603
1521 7562
1523.24 7556
1525.48 7502
1527.72 7329
1529.95 7153
1532.19 7088
1534.43 6946
1536.67 6803
1538.9 6802
1541.14 6730
1543.38 6760
1545.61 6720
1547.85 6757
1550.08 6750
1552.31 6763
1554.54 6782
1556.78 6766
1559.01 6713
1561.24 6713
1563.47 6688
1565.7 6645
1567.93 6708
1570.16 6692
1572.38 6760
1574.61 6730
1576.84 6770
1579.07 6761
1581.29 6834
1583.52 6834
1585.74 6764
1587.96 6812
1590.19 6811
1592.41 6775
1594.63 6781
1596.85 6795
1599.08 6811
1601.3 6850
1603.52 6936
1605.74 7006
1607.95 7041
1610.17 6975
1612.39 6938
1614.61 6973
1616.82 6998
1619.04 6970
1621.25 7020
1623.47 6841
1625.68 6813
1627.9 6831
1630.11 6892
1632.32 6897
1634.53 6859
1636.75 6983
1638.96 7080
1641.17 7195
1643.38 7234
1645.59 7345
1647.79 7454
1650 7562
1652.21 7677
1654.42 7746
1656.62 7870
1658.83 7929
1661.03 7891
1663.24 7870
1665.44 7834
1667.64 7777
1669.85 7724
1672.05 7620
1674.25 7606
1676.45 7541
1678.65 7417
1680.85 7381
1683.05 7293
1685.25 7224
1687.45 7095
1689.65 7023
1691.84 6919
1694.04 6829
1696.24 6751
1698.43 6723
1700.63 6637
1702.82 6498
1705.02 6468
1707.21 6423
1709.4 6387
1711.59 6392
1713.79 6243
1715.98 6340
1718.17 6336
1720.36 6336
1722.55 6292
1724.73 6236
1726.92 6345
1729.11 6315
1731.3 6312
1733.48 6277
1735.67 6331
1737.85 6324
1740.04 6319
1742.22 6283
1744.41 6291
1746.59 6237
1748.77 6307
1750.96 6282
1753.14 6258
1755.32 6260
1757.5 6212
1759.68 6256
1761.86 6253
1764.04 6270
1766.21 6226
1768.39 6252
1770.57 6209
1772.74 6244
1774.92 6242
1777.1 6251
1779.27 6248
1781.44 6230
1783.62 6256
1785.79 6238
1787.96 6260
1790.14 6237
1792.31 6260
1794.48 6197
1796.65 6235
1798.82 6197
1800.99 6201
