# Supplementary material for: Raman spectra simulation of antiplatelet drug-platelet interaction using DFT
Source: Sci Rep. 2024 Jan 16;14:1445. doi: 10.1038/s41598-024-51605-7 (PMC10792092; doi:10.1038/s41598-024-51605-7)
Supplement: Supplementary file 1 — Supplementary Information. [file 41598_2024_51605_MOESM1_ESM.zip › Health/Зюбин_108.txt]

399.352 8376
401.893 8325
404.434 8328
406.973 8368
409.512 8433
412.05 8424
414.588 8437
417.125 8404
419.661 8458
422.197 8466
424.731 8392
427.265 8450
429.799 8441
432.331 8399
434.863 8435
437.395 8488
439.925 8488
442.455 8471
444.984 8466
447.513 8540
450.04 8500
452.568 8472
455.094 8489
457.62 8508
460.145 8482
462.669 8509
465.193 8533
467.715 8473
470.238 8541
472.759 8513
475.28 8593
477.8 8649
480.32 8696
482.838 8695
485.356 8622
487.874 8642
490.39 8693
492.906 8712
495.422 8782
497.936 8764
500.45 8765
502.963 8872
505.476 8887
507.988 8926
510.499 8988
513.009 8868
515.519 8940
518.028 8901
520.537 8876
523.044 8931
525.551 8940
528.058 8886
530.563 8823
533.068 8852
535.573 8839
538.076 8880
540.579 8900
543.081 8847
545.583 8843
548.084 8848
550.584 8842
553.083 8840
555.582 8930
558.08 8886
560.577 8844
563.074 8879
565.57 8867
568.066 8879
570.56 8916
573.054 8855
575.548 8873
578.04 8896
580.532 8898
583.023 8918
585.514 8887
588.004 8858
590.493 8879
592.982 8932
595.47 8922
597.957 8993
600.443 8965
602.929 8963
605.414 9088
607.899 8995
610.382 9024
612.866 9035
615.348 9090
617.83 9108
620.311 9139
622.791 9050
625.271 9028
627.75 9005
630.228 9088
632.706 9072
635.183 9123
637.659 9184
640.135 9264
642.61 9273
645.084 9198
647.558 9235
650.031 9227
652.503 9190
654.975 9125
657.446 9166
659.916 9195
662.386 9237
664.855 9259
667.323 9317
669.791 9211
672.257 9250
674.724 9304
677.189 9299
679.654 9263
682.118 9310
684.582 9337
687.045 9283
689.507 9295
691.969 9334
694.43 9333
696.89 9370.0
699.349 9346
701.808 9398
704.266 9354
706.724 9406
709.181 9446
711.637 9503
714.093 9468
716.547 9572
719.002 9438
721.455 9541
723.908 9542
726.36 9537
728.812 9568
731.263 9553
733.713 9552
736.162 9614
738.611 9603
741.06 9692
743.507 9668
745.954 9677
748.4 9839
750.846 9757
753.291 9827
755.735 9777
758.178 9842
760.621 9770
763.064 9688
765.505 9660
767.946 9594
770.386 9653
772.826 9618
775.265 9644
777.703 9583
780.141 9520
782.578 9588
785.014 9516
787.45 9594
789.885 9614
792.319 9598
794.753 9713
797.186 9759
799.618 9739
802.05 9800
804.481 9791
806.911 9856
809.341 9766
811.77 9826
814.199 9952
816.626 10001
819.054 10112
821.48 10179
823.906 10253
826.331 10231
828.755 10310
831.179 10280
833.602 10290
836.025 10314
838.447 10335
840.868 10406
843.289 10506
845.709 10556
848.128 10623
850.547 10652
852.964 10573
855.382 10540
857.798 10490
860.214 10516
862.63 10466
865.045 10387
867.459 10419
869.872 10505
872.285 10630
874.697 10573
877.108 10610
879.519 10590
881.929 10607
884.339 10548
886.748 10656
889.156 10545
891.564 10700
893.97 10665
896.377 10700
898.782 10665
901.187 10688
903.592 10645
905.995 10659
908.398 10745
910.801 10815
913.203 10864
915.604 10909
918.004 10936
920.404 10958
922.803 11006
925.202 11056
927.6 11073
929.997 11068
932.393 11133
934.789 11097
937.185 11203
939.579 11116
941.973 11190
944.367 11156
946.76 11235
949.152 11311
951.543 11269
953.934 11277
956.324 11403
958.714 11303
961.103 11245
963.491 11255
965.879 11217
968.266 11141
970.652 11165
973.038 11193
975.423 11083
977.807 11114
980.191 11258
982.574 11204
984.957 11255
987.338 11335
989.72 11413
992.1 11522
994.48 11836
996.86 12362
999.238 12808
1001.62 12992
1003.99 12602
1006.37 12131
1008.75 11805
1011.12 11596
1013.5 11359
1015.87 11269
1018.25 11278
1020.62 11348
1022.99 11264
1025.36 11378
1027.73 11488
1030.1 11416
1032.47 11404
1034.84 11443
1037.21 11390
1039.58 11375
1041.95 11317
1044.31 11346
1046.68 11313
1049.04 11303
1051.41 11318
1053.77 11293
1056.14 11280
1058.5 11320
1060.86 11286
1063.22 11292
1065.58 11367
1067.95 11338
1070.3 11329
1072.66 11438
1075.02 11423
1077.38 11489
1079.74 11508
1082.09 11531
1084.45 11514
1086.81 11464
1089.16 11469
1091.51 11472
1093.87 11551
1096.22 11543
1098.57 11662
1100.92 11705
1103.28 11587
1105.63 11586
1107.98 11569
1110.32 11616
1112.67 11669
1115.02 11662
1117.37 11723
1119.71 11868
1122.06 11955
1124.41 11969
1126.75 11973
1129.1 11956
1131.44 11909
1133.78 11844
1136.12 11838
1138.47 11899
1140.81 12000
1143.15 12200
1145.49 12369
1147.83 12657
1150.16 12989
1152.5 13155
1154.84 13240
1157.18 13066
1159.51 12847
1161.85 12575
1164.18 12319
1166.52 12282
1168.85 12165
1171.18 12097
1173.52 12126
1175.85 12061
1178.18 11978
1180.51 11918
1182.84 11915
1185.17 12016
1187.5 12030
1189.82 12066
1192.15 12129
1194.48 12175
1196.8 12217
1199.13 12286
1201.46 12435
1203.78 12557
1206.1 12505
1208.43 12452
1210.75 12409
1213.07 12397
1215.39 12318
1217.71 12285
1220.03 12319
1222.35 12436
1224.67 12479
1226.99 12425
1229.31 12496
1231.62 12561
1233.94 12594
1236.26 12694
1238.57 12694
1240.89 12737
1243.2 12819
1245.51 12825
1247.83 12868
1250.14 12842
1252.45 12763
1254.76 12837
1257.07 12875
1259.38 12926
1261.69 12908
1264 12928
1266.31 13003
1268.61 12961
1270.92 12928
1273.23 12966
1275.53 12950
1277.84 12982
1280.14 13037
1282.44 12985
1284.75 12973
1287.05 12982
1289.35 12965
1291.65 12899
1293.95 12959
1296.25 12933
1298.55 12994
1300.85 13097
1303.15 12999
1305.45 13112
1307.74 13170
1310.04 13091
1312.34 13146
1314.63 13160
1316.92 13210
1319.22 13213
1321.51 13224
1323.8 13150
1326.1 13193
1328.39 13232
1330.68 13206
1332.97 13347
1335.26 13323
1337.55 13297
1339.84 13241
1342.13 13177
1344.41 13137
1346.7 13051
1348.99 13034
1351.27 12967
1353.56 12834
1355.84 12871
1358.12 12771
1360.41 12822
1362.69 12721
1364.97 12726
1367.25 12671
1369.53 12599
1371.81 12481
1374.09 12534
1376.37 12548
1378.65 12582
1380.93 12536
1383.21 12631
1385.48 12646
1387.76 12608
1390.03 12674
1392.31 12762
1394.58 12771
1396.86 12807
1399.13 12812
1401.4 12782
1403.67 12806
1405.94 12803
1408.22 12845
1410.49 12879
1412.75 12941
1415.02 12867
1417.29 12913
1419.56 12937
1421.83 12943
1424.09 12927
1426.36 13045
1428.62 13064
1430.89 13173
1433.15 13317
1435.42 13504
1437.68 13751
1439.94 13801
1442.2 13859
1444.46 13904
1446.73 14069
1448.99 13978
1451.24 13949
1453.5 13937
1455.76 13827
1458.02 13743
1460.28 13737
1462.53 13574
1464.79 13536
1467.04 13379
1469.3 13314
1471.55 13173
1473.81 13033
1476.06 13012
1478.31 12924
1480.56 12825
1482.81 12735
1485.07 12806
1487.32 12823
1489.56 12694
1491.81 12798
1494.06 12771
1496.31 12939
1498.56 13011
1500.8 13042
1503.05 13192
1505.29 13326
1507.54 13499
1509.78 13780
1512.03 13928
1514.27 14043
1516.51 14121
1518.75 14089
1521 14215
1523.24 13985
1525.48 13914
1527.72 13819
1529.95 13579
1532.19 13431
1534.43 13260
1536.67 13256
1538.9 13023
1541.14 13114
1543.38 13049
1545.61 13092
1547.85 13144
1550.08 13105
1552.31 13154
1554.54 13180
1556.78 13246
1559.01 13141
1561.24 13114
1563.47 13070
1565.7 13065
1567.93 13216
1570.16 13079
1572.38 12981
1574.61 13116
1576.84 13155
1579.07 13105
1581.29 13113
1583.52 13138
1585.74 13167
1587.96 13183
1590.19 13181
1592.41 13120
1594.63 13246
1596.85 13116
1599.08 13151
1601.3 13144
1603.52 13297
1605.74 13224
1607.95 13257
1610.17 13307
1612.39 13166
1614.61 13104
1616.82 13167
1619.04 13026
1621.25 13011
1623.47 13001
1625.68 12868
1627.9 12946
1630.11 12846
1632.32 12934
1634.53 12907
1636.75 13012
1638.96 13001
1641.17 13091
1643.38 13218
1645.59 13240
1647.79 13345
1650 13507
1652.21 13671
1654.42 13804
1656.62 13742
1658.83 13953
1661.03 13863
1663.24 13775
1665.44 13762
1667.64 13681
1669.85 13755
1672.05 13555
1674.25 13422
1676.45 13333
1678.65 13213
1680.85 13159
1683.05 13049
1685.25 12897
1687.45 12798
1689.65 12689
1691.84 12653
1694.04 12534
1696.24 12430
1698.43 12381
1700.63 12138
1702.82 12139
1705.02 12019
1707.21 12022
1709.4 11928
1711.59 11869
1713.79 11901
1715.98 11914
1718.17 11896
1720.36 11857
1722.55 11856
1724.73 11794
1726.92 11868
1729.11 11862
1731.3 11810
1733.48 11745
1735.67 11775
1737.85 11674
1740.04 11859
1742.22 11773
1744.41 11712
1746.59 11793
1748.77 11743
1750.96 11820
1753.14 11751
1755.32 11776
1757.5 11743
1759.68 11740
1761.86 11768
1764.04 11709
1766.21 11713
1768.39 11721
1770.57 11751
1772.74 11718
1774.92 11674
1777.1 11716
1779.27 11740
1781.44 11682
1783.62 11709
1785.79 11660
1787.96 11702
1790.14 11618
1792.31 11673
1794.48 11666
1796.65 11651
1798.82 11770
1800.99 11678
