# Supplementary material for: Raman spectra simulation of antiplatelet drug-platelet interaction using DFT
Source: Sci Rep. 2024 Jan 16;14:1445. doi: 10.1038/s41598-024-51605-7 (PMC10792092; doi:10.1038/s41598-024-51605-7)
Supplement: Supplementary file 1 — Supplementary Information. [file 41598_2024_51605_MOESM1_ESM.zip › Health/Зюбин_109.txt]

399.352 5903
401.893 5921
404.434 5933
406.973 5998
409.512 5979
412.05 6014
414.588 6095
417.125 6014
419.661 6001
422.197 6000
424.731 6005
427.265 5988
429.799 6009
432.331 5966
434.863 6080
437.395 6021
439.925 5958
442.455 5956
444.984 5974
447.513 5911
450.04 6060
452.568 6040
455.094 6012
457.62 5979
460.145 5976
462.669 6034
465.193 5990
467.715 5998
470.238 5965
472.759 6026
475.28 5996
477.8 6017
480.32 6030
482.838 6069
485.356 6108
487.874 6061
490.39 6064
492.906 6095
495.422 6136
497.936 6165
500.45 6167
502.963 6195
505.476 6234
507.988 6304
510.499 6302
513.009 6283
515.519 6274
518.028 6277
520.537 6262
523.044 6274
525.551 6183
528.058 6239
530.563 6237
533.068 6224
535.573 6216
538.076 6249
540.579 6208
543.081 6263
545.583 6217
548.084 6171
550.584 6234
553.083 6164
555.582 6206
558.08 6184
560.577 6207
563.074 6189
565.57 6210
568.066 6181
570.56 6175
573.054 6199
575.548 6204
578.04 6137
580.532 6128
583.023 6146
585.514 6140
588.004 6100.0
590.493 6110
592.982 6140
595.47 6088
597.957 6150
600.443 6189
602.929 6187
605.414 6165
607.899 6232
610.382 6204
612.866 6199
615.348 6214
617.83 6264
620.311 6274
622.791 6305
625.271 6262
627.75 6227
630.228 6143
632.706 6223
635.183 6258
637.659 6258
640.135 6363
642.61 6423
645.084 6419
647.558 6322
650.031 6348
652.503 6349
654.975 6309
657.446 6354
659.916 6314
662.386 6293
664.855 6304
667.323 6324
669.791 6392
672.257 6372
674.724 6308
677.189 6324
679.654 6382
682.118 6425
684.582 6411
687.045 6422
689.507 6387
691.969 6440
694.43 6477
696.89 6477
699.349 6495
701.808 6478
704.266 6487
706.724 6447
709.181 6515
711.637 6492
714.093 6516
716.547 6559
719.002 6566
721.455 6558
723.908 6586
726.36 6547
728.812 6591
731.263 6619
733.713 6595
736.162 6594
738.611 6657
741.06 6692
743.507 6710
745.954 6739
748.4 6717
750.846 6811
753.291 6790
755.735 6768
758.178 6731
760.621 6766
763.064 6736
765.505 6689
767.946 6620.0
770.386 6610
772.826 6600
775.265 6572
777.703 6515
780.141 6548
782.578 6532
785.014 6496
787.45 6529
789.885 6554
792.319 6523
794.753 6560
797.186 6584
799.618 6619
802.05 6649
804.481 6685
806.911 6678
809.341 6691
811.77 6774
814.199 6784
816.626 6827
819.054 6939
821.48 6931
823.906 7066
826.331 7149
828.755 7197
831.179 7122
833.602 7154
836.025 7136
838.447 7158
840.868 7177
843.289 7164
845.709 7289
848.128 7354
850.547 7452
852.964 7453
855.382 7487
857.798 7378
860.214 7375
862.63 7310
865.045 7261
867.459 7260
869.872 7276
872.285 7361
874.697 7339
877.108 7386
879.519 7421
881.929 7458
884.339 7476
886.748 7447
889.156 7477
891.564 7500
893.97 7451
896.377 7453
898.782 7482
901.187 7440
903.592 7412
905.995 7414
908.398 7476
910.801 7407
913.203 7454
915.604 7514
918.004 7577
920.404 7534
922.803 7599
925.202 7620.0
927.6 7691
929.997 7724
932.393 7762
934.789 7833
937.185 7818
939.579 7771
941.973 7870.0
944.367 7820
946.76 7863
949.152 7870
951.543 7925
953.934 7877
956.324 7960
958.714 7994
961.103 7984
963.491 7984
965.879 8050
968.266 7870.0
970.652 7885
973.038 7791
975.423 7814
977.807 7801
980.191 7798
982.574 7784
984.957 7817
987.338 7902
989.72 7859
992.1 7938
994.48 8090
996.86 8401
999.238 8962
1001.62 9420
1003.99 9511
1006.37 9394
1008.75 8880
1011.12 8545
1013.5 8219
1015.87 8105
1018.25 7943
1020.62 7899
1022.99 7924
1025.36 7926
1027.73 7984
1030.1 7998
1032.47 8091
1034.84 7941
1037.21 7929
1039.58 7872
1041.95 7823
1044.31 7842
1046.68 7795
1049.04 7876
1051.41 7939
1053.77 7848
1056.14 7786
1058.5 7799
1060.86 7832
1063.22 7872
1065.58 7841
1067.95 7806
1070.3 7830
1072.66 7847
1075.02 7870.0
1077.38 7905
1079.74 7941
1082.09 7980
1084.45 7975
1086.81 7956
1089.16 7958
1091.51 8020
1093.87 7964
1096.22 7959
1098.57 7958
1100.92 7950
1103.28 8015
1105.63 8049
1107.98 8043
1110.32 7992
1112.67 7981
1115.02 8011
1117.37 7987
1119.71 8117
1122.06 8151
1124.41 8268
1126.75 8388
1129.1 8377
1131.44 8369
1133.78 8343
1136.12 8347
1138.47 8247
1140.81 8382
1143.15 8415
1145.49 8660
1147.83 8952
1150.16 9242
1152.5 9707
1154.84 9991
1157.18 10107
1159.51 9991
1161.85 9592
1164.18 9186
1166.52 8921
1168.85 8617
1171.18 8544
1173.52 8456
1175.85 8432
1178.18 8316
1180.51 8258
1182.84 8219
1185.17 8191
1187.5 8169
1189.82 8271
1192.15 8193
1194.48 8276
1196.8 8288
1199.13 8372
1201.46 8500
1203.78 8490
1206.1 8509
1208.43 8544
1210.75 8619
1213.07 8566
1215.39 8441
1217.71 8373
1220.03 8319
1222.35 8291
1224.67 8313
1226.99 8315
1229.31 8413
1231.62 8473
1233.94 8498
1236.26 8567
1238.57 8524
1240.89 8535
1243.2 8572
1245.51 8623
1247.83 8655
1250.14 8700
1252.45 8678
1254.76 8686
1257.07 8685
1259.38 8702
1261.69 8760
1264 8744
1266.31 8799
1268.61 8750
1270.92 8766
1273.23 8767
1275.53 8785
1277.84 8763
1280.14 8718
1282.44 8800
1284.75 8821
1287.05 8804
1289.35 8766
1291.65 8752
1293.95 8699
1296.25 8744
1298.55 8752
1300.85 8778
1303.15 8787
1305.45 8829
1307.74 8750
1310.04 8803
1312.34 8856
1314.63 8849
1316.92 8845
1319.22 8803
1321.51 8827
1323.8 8881
1326.1 8813
1328.39 8843
1330.68 8818
1332.97 8845
1335.26 8933
1337.55 8889
1339.84 8794
1342.13 8855
1344.41 8827
1346.7 8748
1348.99 8658
1351.27 8686
1353.56 8525
1355.84 8539
1358.12 8452
1360.41 8434
1362.69 8424
1364.97 8384
1367.25 8311
1369.53 8319
1371.81 8213
1374.09 8157
1376.37 8136
1378.65 8149
1380.93 8120
1383.21 8136
1385.48 8131
1387.76 8128
1390.03 8175
1392.31 8261
1394.58 8271
1396.86 8238
1399.13 8301
1401.4 8301
1403.67 8304
1405.94 8293
1408.22 8297
1410.49 8363
1412.75 8379
1415.02 8352
1417.29 8289
1419.56 8285
1421.83 8398
1424.09 8402
1426.36 8431
1428.62 8473
1430.89 8482
1433.15 8639
1435.42 8830
1437.68 8956
1439.94 9089
1442.2 9189
1444.46 9381
1446.73 9453
1448.99 9521
1451.24 9491
1453.5 9443
1455.76 9394
1458.02 9332
1460.28 9229
1462.53 9199
1464.79 9055
1467.04 8992
1469.3 8881
1471.55 8711
1473.81 8546
1476.06 8486
1478.31 8388
1480.56 8226
1482.81 8169
1485.07 8123
1487.32 8109
1489.56 8051
1491.81 8066
1494.06 8109
1496.31 8195
1498.56 8225
1500.8 8322
1503.05 8533
1505.29 8594
1507.54 8934
1509.78 9086
1512.03 9292
1514.27 9601
1516.51 9728
1518.75 9819
1521 9769
1523.24 9718
1525.48 9618
1527.72 9387
1529.95 9233
1532.19 8972
1534.43 8760
1536.67 8616
1538.9 8381
1541.14 8181
1543.38 8127
1545.61 8116
1547.85 8129
1550.08 8103
1552.31 8084
1554.54 8131
1556.78 8117
1559.01 8097
1561.24 8065
1563.47 8041
1565.7 7990
1567.93 8033
1570.16 7995
1572.38 8022
1574.61 8005
1576.84 8054
1579.07 8023
1581.29 8101
1583.52 8120.0
1585.74 8104
1587.96 8163
1590.19 8102
1592.41 8175
1594.63 8074
1596.85 8069
1599.08 8025
1601.3 8089
1603.52 8146
1605.74 8214
1607.95 8294
1610.17 8312
1612.39 8366
1614.61 8283
1616.82 8315
1619.04 8249
1621.25 8263
1623.47 8222
1625.68 8127
1627.9 8154
1630.11 8191
1632.32 8224
1634.53 8195
1636.75 8224
1638.96 8332
1641.17 8400
1643.38 8471
1645.59 8535
1647.79 8669
1650 8792
1652.21 8915
1654.42 9112
1656.62 9164
1658.83 9321
1661.03 9398
1663.24 9450
1665.44 9415
1667.64 9303
1669.85 9291
1672.05 9230
1674.25 9118
1676.45 9020
1678.65 8930
1680.85 8879
1683.05 8685
1685.25 8553
1687.45 8484
1689.65 8300
1691.84 8319
1694.04 8183
1696.24 8018
1698.43 8039
1700.63 7900
1702.82 7821
1705.02 7752
1707.21 8025
1709.4 7604
1711.59 7557
1713.79 7465
1715.98 7484
1718.17 7490
1720.36 7451
1722.55 7466
1724.73 7441
1726.92 7419
1729.11 7466
1731.3 7433
1733.48 7433
1735.67 7465
1737.85 7408
1740.04 7459
1742.22 7393
1744.41 7403
1746.59 7398
1748.77 7457
1750.96 7380
1753.14 7387
1755.32 7367
1757.5 7310
1759.68 7382
1761.86 7399
1764.04 7370.0
1766.21 7332
1768.39 7314
1770.57 7356
1772.74 7376
1774.92 7349
1777.1 7399
1779.27 7391
1781.44 7345
1783.62 7342
1785.79 7342
1787.96 7304
1790.14 7277
1792.31 7266
1794.48 7263
1796.65 7291
1798.82 7258
1800.99 7306
