# Supplementary material for: Raman spectra simulation of antiplatelet drug-platelet interaction using DFT
Source: Sci Rep. 2024 Jan 16;14:1445. doi: 10.1038/s41598-024-51605-7 (PMC10792092; doi:10.1038/s41598-024-51605-7)
Supplement: Supplementary file 1 — Supplementary Information. [file 41598_2024_51605_MOESM1_ESM.zip › Health/Зюбин_11.txt]

399.352 12395
401.893 12646
404.434 12161
406.973 12149
409.512 12166
412.05 12221
414.588 12243
417.125 12273
419.661 12194
422.197 12251
424.731 12222
427.265 12276
429.799 12301
432.331 12240
434.863 12196
437.395 12304
439.925 12224
442.455 12179
444.984 12181
447.513 12178
450.04 12230
452.568 12168
455.094 12165
457.62 12145
460.145 12126
462.669 12133
465.193 12153
467.715 12184
470.238 12234
472.759 12128
475.28 12134
477.8 12129
480.32 12151
482.838 12123
485.356 12178
487.874 12224
490.39 12289
492.906 12249
495.422 12256
497.936 12322
500.45 12334
502.963 12390
505.476 12361
507.988 12400
510.499 12332
513.009 12390
515.519 12385
518.028 12402
520.537 12354
523.044 12362
525.551 12312
528.058 12344
530.563 12200
533.068 12209
535.573 12201
538.076 12167
540.579 12256
543.081 12214
545.583 12296
548.084 12258
550.584 12197
553.083 12167
555.582 12113
558.08 12216
560.577 12268
563.074 12266
565.57 12177
568.066 12151
570.56 12187
573.054 12173
575.548 12280
578.04 12177
580.532 12162
583.023 12264
585.514 12249
588.004 12256
590.493 12232
592.982 12141
595.47 12247
597.957 12255
600.443 12232
602.929 12278
605.414 12249
607.899 12216
610.382 12290
612.866 12279
615.348 12266
617.83 12285
620.311 12305
622.791 12407
625.271 12294
627.75 12347
630.228 12278
632.706 12294
635.183 12291
637.659 12332
640.135 12378
642.61 12359
645.084 12393
647.558 12341
650.031 12364
652.503 12362
654.975 12401
657.446 12391
659.916 12439
662.386 12520
664.855 12425
667.323 12439
669.791 12418
672.257 12462
674.724 12450
677.189 12357
679.654 12422
682.118 12368
684.582 12449
687.045 12422
689.507 12397
691.969 12426
694.43 12410
696.89 12478
699.349 12485
701.808 12496
704.266 12535
706.724 12569
709.181 12622
711.637 12482
714.093 12562
716.547 12529
719.002 12627
721.455 12607
723.908 12533
726.36 12572
728.812 12604
731.263 12636
733.713 12639
736.162 12615
738.611 12676
741.06 12696
743.507 12747
745.954 12770
748.4 12732
750.846 12814
753.291 12694
755.735 12796
758.178 12658
760.621 12733
763.064 12752
765.505 12697
767.946 12629
770.386 12621
772.826 12771
775.265 12672
777.703 12706
780.141 12692
782.578 12716
785.014 12731
787.45 12771
789.885 12766
792.319 12744
794.753 12742
797.186 12758
799.618 12820
802.05 12792
804.481 12801
806.911 12767
809.341 12862
811.77 12953
814.199 13012
816.626 13109
819.054 13089
821.48 13122
823.906 13187
826.331 13232
828.755 13184
831.179 13347
833.602 13309
836.025 13260
838.447 13373
840.868 13300
843.289 13321
845.709 13351
848.128 13518
850.547 13567
852.964 13620.0
855.382 13575
857.798 13640
860.214 13609
862.63 13658
865.045 13687
867.459 13609
869.872 13589
872.285 13704
874.697 13673
877.108 13762
879.519 13692
881.929 13688
884.339 13607
886.748 13723
889.156 13743
891.564 13659
893.97 13666
896.377 13681
898.782 13727
901.187 13654
903.592 13770
905.995 13742
908.398 13796
910.801 13745
913.203 13767
915.604 13728
918.004 13821
920.404 13864
922.803 13923
925.202 14021
927.6 14010
929.997 14062
932.393 14087
934.789 14147
937.185 14224
939.579 14284
941.973 14371
944.367 14383
946.76 14538
949.152 14611
951.543 14744
953.934 14691
956.324 14716
958.714 14795
961.103 14777
963.491 14554
965.879 14699
968.266 14562
970.652 14598
973.038 14512
975.423 14502
977.807 14554
980.191 14519
982.574 14601
984.957 14670
987.338 14784
989.72 14884
992.1 15064
994.48 15383
996.86 15752
999.238 16292
1001.62 16818
1003.99 17245
1006.37 17007
1008.75 16614
1011.12 16136
1013.5 15713
1015.87 15463
1018.25 15145
1020.62 15107
1022.99 14993
1025.36 14914
1027.73 14887
1030.1 14836
1032.47 14822
1034.84 14732
1037.21 14689
1039.58 14591
1041.95 14548
1044.31 14551
1046.68 14511
1049.04 14640
1051.41 14635
1053.77 14625
1056.14 14620
1058.5 14626
1060.86 14669
1063.22 14619
1065.58 14665
1067.95 14631
1070.3 14619
1072.66 14572
1075.02 14728
1077.38 14714
1079.74 14799
1082.09 14774
1084.45 14733
1086.81 14777
1089.16 14737
1091.51 14778
1093.87 14877
1096.22 14846
1098.57 14951
1100.92 14936
1103.28 14939
1105.63 15062
1107.98 14999
1110.32 15081
1112.67 15160
1115.02 15197
1117.37 15204
1119.71 15242
1122.06 15432
1124.41 15555
1126.75 15706
1129.1 15832
1131.44 16048
1133.78 16100
1136.12 16377
1138.47 16558
1140.81 16830
1143.15 17271
1145.49 17880
1147.83 18611
1150.16 19769
1152.5 20941
1154.84 21971
1157.18 22075
1159.51 21523
1161.85 20349
1164.18 18957
1166.52 17849
1168.85 17056
1171.18 16651
1173.52 16358
1175.85 16279
1178.18 16188
1180.51 16129
1182.84 16035
1185.17 15973
1187.5 16004
1189.82 16032
1192.15 16029
1194.48 16016
1196.8 16068
1199.13 16009
1201.46 15948
1203.78 15972
1206.1 15914
1208.43 15902
1210.75 15926
1213.07 15841
1215.39 15821
1217.71 15664
1220.03 15513
1222.35 15481
1224.67 15405
1226.99 15324
1229.31 15353
1231.62 15378
1233.94 15269
1236.26 15287
1238.57 15401
1240.89 15322
1243.2 15353
1245.51 15421
1247.83 15415
1250.14 15535
1252.45 15507
1254.76 15664
1257.07 15615
1259.38 15602
1261.69 15721
1264 15895
1266.31 15772
1268.61 15789
1270.92 15813
1273.23 15770
1275.53 15847
1277.84 15808
1280.14 15894
1282.44 15866
1284.75 15897
1287.05 15876
1289.35 15855
1291.65 15840
1293.95 15645
1296.25 15579
1298.55 15640
1300.85 15636
1303.15 15640
1305.45 15605
1307.74 15568
1310.04 15717
1312.34 15511
1314.63 15647
1316.92 15699
1319.22 15634
1321.51 15624
1323.8 15607
1326.1 15612
1328.39 15555
1330.68 15506
1332.97 15564
1335.26 15637
1337.55 15577
1339.84 15668
1342.13 15585
1344.41 15625
1346.7 15586
1348.99 15504
1351.27 15569
1353.56 15423
1355.84 15543
1358.12 15451
1360.41 15366
1362.69 15437
1364.97 15315
1367.25 15263
1369.53 15294
1371.81 15275
1374.09 15113
1376.37 15166
1378.65 15123
1380.93 15204
1383.21 15203
1385.48 15314
1387.76 15314
1390.03 15267
1392.31 15287
1394.58 15306
1396.86 15291
1399.13 15347
1401.4 15292
1403.67 15382
1405.94 15286
1408.22 15373
1410.49 15414
1412.75 15427
1415.02 15317
1417.29 15348
1419.56 15383
1421.83 15455
1424.09 15479
1426.36 15452
1428.62 15502
1430.89 15591
1433.15 15648
1435.42 15726
1437.68 15753
1439.94 15863
1442.2 16165
1444.46 16125
1446.73 16254
1448.99 16286
1451.24 16244
1453.5 16245
1455.76 16231
1458.02 16202
1460.28 16099
1462.53 16125
1464.79 16094
1467.04 15966
1469.3 15924
1471.55 15813
1473.81 15790
1476.06 15718
1478.31 15686
1480.56 15670
1482.81 15646
1485.07 15599
1487.32 15659
1489.56 15712
1491.81 15764
1494.06 15827
1496.31 16142
1498.56 16340
1500.8 16677
1503.05 17097
1505.29 17674
1507.54 18452
1509.78 19249
1512.03 20093
1514.27 20896
1516.51 21238
1518.75 21413
1521 21188
1523.24 20772
1525.48 20132
1527.72 19405
1529.95 18778
1532.19 17945
1534.43 17147
1536.67 16598
1538.9 16124
1541.14 15914
1543.38 15584
1545.61 15503
1547.85 15319
1550.08 15313
1552.31 15185
1554.54 15149
1556.78 15182
1559.01 15003
1561.24 15080
1563.47 14990
1565.7 15007
1567.93 14926
1570.16 14957
1572.38 14986
1574.61 15027
1576.84 14996
1579.07 14936
1581.29 15017
1583.52 14974
1585.74 15061
1587.96 15035
1590.19 14977
1592.41 14985
1594.63 15000
1596.85 14911
1599.08 14857
1601.3 14860
1603.52 14796
1605.74 14897
1607.95 14940
1610.17 14990
1612.39 14936
1614.61 14965
1616.82 14834
1619.04 14803
1621.25 14840
1623.47 14805
1625.68 14917
1627.9 14784
1630.11 14749
1632.32 14772
1634.53 14787
1636.75 14804
1638.96 14834
1641.17 14849
1643.38 14847
1645.59 14853
1647.79 14981
1650 14969
1652.21 15019
1654.42 15102
1656.62 15126
1658.83 15219
1661.03 15221
1663.24 15252
1665.44 15232
1667.64 15135
1669.85 15089
1672.05 15018
1674.25 15023
1676.45 14963
1678.65 14905
1680.85 14817
1683.05 14695
1685.25 14729
1687.45 14675
1689.65 14538
1691.84 14455
1694.04 14408
1696.24 14491
1698.43 14404
1700.63 14215
1702.82 14279
1705.02 14250
1707.21 14257
1709.4 14142
1711.59 14118
1713.79 14093
1715.98 14110
1718.17 14060
1720.36 14033
1722.55 14065
1724.73 13975
1726.92 13980
1729.11 14005
1731.3 13862
1733.48 13982
1735.67 13898
1737.85 13934
1740.04 13926
1742.22 13952
1744.41 14012
1746.59 13969
1748.77 14020
1750.96 13986
1753.14 13897
1755.32 13880
1757.5 13885
1759.68 13921
1761.86 13954
1764.04 13903
1766.21 13822
1768.39 13867
1770.57 13862
1772.74 13848
1774.92 13865
1777.1 13827
1779.27 13878
1781.44 13865
1783.62 13906
1785.79 13879
1787.96 13846
1790.14 13824
1792.31 13847
1794.48 13804
1796.65 13808
1798.82 13771
1800.99 13718
