# Supplementary material for: Raman spectra simulation of antiplatelet drug-platelet interaction using DFT
Source: Sci Rep. 2024 Jan 16;14:1445. doi: 10.1038/s41598-024-51605-7 (PMC10792092; doi:10.1038/s41598-024-51605-7)
Supplement: Supplementary file 1 — Supplementary Information. [file 41598_2024_51605_MOESM1_ESM.zip › Health/Зюбин_110.txt]

399.352 4627
401.893 4651
404.434 4693
406.973 4691
409.512 4678
412.05 4718
414.588 4746
417.125 4720
419.661 4725
422.197 4711
424.731 4686
427.265 4706
429.799 4649
432.331 4674
434.863 4657
437.395 4651
439.925 4685
442.455 4683
444.984 4675
447.513 4684
450.04 4696
452.568 4686
455.094 4680
457.62 4634
460.145 4676
462.669 4647
465.193 4635
467.715 4660
470.238 4649
472.759 4679
475.28 4717
477.8 4753
480.32 4749
482.838 4790
485.356 4816
487.874 4808
490.39 4778
492.906 4821
495.422 4840
497.936 4815
500.45 4889
502.963 4897
505.476 4955
507.988 4960
510.499 4931
513.009 4928
515.519 4955
518.028 4916
520.537 4928
523.044 4899
525.551 4931
528.058 4932
530.563 4881
533.068 4870
535.573 4872
538.076 4852
540.579 4847
543.081 4847
545.583 4789
548.084 4833
550.584 4797
553.083 4805
555.582 4789
558.08 4814
560.577 4853
563.074 4809
565.57 4844
568.066 4826
570.56 4853
573.054 4796
575.548 4799
578.04 4755
580.532 4758
583.023 4735
585.514 4716
588.004 4712
590.493 4758
592.982 4762
595.47 4749
597.957 4722
600.443 4789
602.929 4761
605.414 4773
607.899 4780
610.382 4749
612.866 4708
615.348 4787
617.83 4794
620.311 4859
622.791 4885
625.271 4833
627.75 4768
630.228 4771
632.706 4747
635.183 4787
637.659 4831
640.135 4872
642.61 4943
645.084 4924
647.558 4868
650.031 4856
652.503 4838
654.975 4848
657.446 4860
659.916 4870.0
662.386 4897
664.855 4902
667.323 4881
669.791 4902
672.257 4850.0
674.724 4890
677.189 4866
679.654 4885
682.118 4899
684.582 4922
687.045 4860
689.507 4915
691.969 4953
694.43 4957
696.89 4946
699.349 4940
701.808 4934
704.266 4947
706.724 4984
709.181 4960
711.637 5024
714.093 5042
716.547 5076
719.002 5063
721.455 5075
723.908 5049
726.36 5064
728.812 5061
731.263 5055
733.713 5061
736.162 5060
738.611 5096
741.06 5126
743.507 5146
745.954 5167
748.4 5234
750.846 5251
753.291 5260
755.735 5256
758.178 5257
760.621 5179
763.064 5152
765.505 5109
767.946 5061
770.386 5024
772.826 4999
775.265 4934
777.703 4960
780.141 4929
782.578 4949
785.014 4915
787.45 4954
789.885 4936
792.319 4965
794.753 5019
797.186 5001
799.618 5062
802.05 5108
804.481 5055
806.911 5110
809.341 5132
811.77 5154
814.199 5200
816.626 5192
819.054 5315
821.48 5362
823.906 5420
826.331 5493
828.755 5507
831.179 5556
833.602 5548
836.025 5489
838.447 5552
840.868 5519
843.289 5639
845.709 5677
848.128 5766
850.547 5846
852.964 5846
855.382 5818
857.798 5746
860.214 5679
862.63 5695
865.045 5636
867.459 5584
869.872 5678
872.285 5669
874.697 5722
877.108 5748
879.519 5741
881.929 5708
884.339 5713
886.748 5731
889.156 5773
891.564 5735
893.97 5809
896.377 5810
898.782 5813
901.187 5792
903.592 5775
905.995 5759
908.398 5755
910.801 5790
913.203 5831
915.604 5814
918.004 5874
920.404 5927
922.803 6026
925.202 6023
927.6 6116
929.997 6125
932.393 6118
934.789 6187
937.185 6193
939.579 6196
941.973 6167
944.367 6153
946.76 6155
949.152 6233
951.543 6235
953.934 6227
956.324 6276
958.714 6226
961.103 6228
963.491 6210
965.879 6173
968.266 6143
970.652 6105
973.038 6088
975.423 6053
977.807 6020
980.191 6046
982.574 6064
984.957 6079
987.338 6084
989.72 6184
992.1 6241
994.48 6385
996.86 6760
999.238 7224
1001.62 7620
1003.99 7755
1006.37 7379
1008.75 7003
1011.12 6653
1013.5 6387
1015.87 6225
1018.25 6139
1020.62 6078
1022.99 6075
1025.36 6065
1027.73 6166
1030.1 6223
1032.47 6196
1034.84 6181
1037.21 6107
1039.58 6074
1041.95 6031
1044.31 6074
1046.68 6084
1049.04 6043
1051.41 6100
1053.77 6112
1056.14 6001
1058.5 6090
1060.86 5993
1063.22 6037
1065.58 6026
1067.95 6008
1070.3 6038
1072.66 6012
1075.02 6068
1077.38 6118
1079.74 6080
1082.09 6180
1084.45 6195
1086.81 6129
1089.16 6083
1091.51 6098
1093.87 6118
1096.22 6094
1098.57 6182
1100.92 6173
1103.28 6166
1105.63 6085
1107.98 6190
1110.32 6167
1112.67 6171
1115.02 6148
1117.37 6174
1119.71 6316
1122.06 6332
1124.41 6465
1126.75 6494
1129.1 6502
1131.44 6431
1133.78 6393
1136.12 6297
1138.47 6356
1140.81 6372
1143.15 6435
1145.49 6597
1147.83 6855
1150.16 7128
1152.5 7501
1154.84 7745
1157.18 7749
1159.51 7583
1161.85 7303
1164.18 6943
1166.52 6650
1168.85 6595
1171.18 6462
1173.52 6392
1175.85 6345
1178.18 6299
1180.51 6176
1182.84 6191
1185.17 6178
1187.5 6194
1189.82 6169
1192.15 6199
1194.48 6275
1196.8 6303
1199.13 6396
1201.46 6423
1203.78 6518
1206.1 6525
1208.43 6554
1210.75 6504
1213.07 6437
1215.39 6392
1217.71 6352
1220.03 6312
1222.35 6273
1224.67 6313
1226.99 6317
1229.31 6388
1231.62 6411
1233.94 6492
1236.26 6517
1238.57 6568
1240.89 6596
1243.2 6561
1245.51 6662
1247.83 6677
1250.14 6651
1252.45 6604
1254.76 6703
1257.07 6699
1259.38 6682
1261.69 6744
1264 6680
1266.31 6735
1268.61 6727
1270.92 6778
1273.23 6668
1275.53 6722
1277.84 6709
1280.14 6739
1282.44 6721
1284.75 6693
1287.05 6683
1289.35 6668
1291.65 6685
1293.95 6681
1296.25 6690
1298.55 6703
1300.85 6700
1303.15 6713
1305.45 6693
1307.74 6712
1310.04 6773
1312.34 6756
1314.63 6840
1316.92 6768
1319.22 6785
1321.51 6761
1323.8 6761
1326.1 6792
1328.39 6835
1330.68 6786
1332.97 6803
1335.26 6804
1337.55 6835
1339.84 6847
1342.13 6779
1344.41 6672
1346.7 6605
1348.99 6569
1351.27 6484
1353.56 6367
1355.84 6381
1358.12 6341
1360.41 6289
1362.69 6260
1364.97 6168
1367.25 6156
1369.53 6102
1371.81 6022
1374.09 6021
1376.37 5963
1378.65 6008
1380.93 5944
1383.21 5982
1385.48 5973
1387.76 6037
1390.03 6032
1392.31 6043
1394.58 6062
1396.86 6118
1399.13 6138
1401.4 6104
1403.67 6129
1405.94 6214
1408.22 6182
1410.49 6220
1412.75 6243
1415.02 6220
1417.29 6162
1419.56 6199
1421.83 6217
1424.09 6210
1426.36 6234
1428.62 6285
1430.89 6338
1433.15 6506
1435.42 6685
1437.68 6785
1439.94 6946
1442.2 7070
1444.46 7181
1446.73 7274
1448.99 7303
1451.24 7272
1453.5 7284
1455.76 7137
1458.02 7032
1460.28 6964
1462.53 6875
1464.79 6803
1467.04 6667
1469.3 6498
1471.55 6415
1473.81 6257
1476.06 6179
1478.31 6002
1480.56 5924
1482.81 5880
1485.07 5785
1487.32 5763
1489.56 5767
1491.81 5764
1494.06 5757
1496.31 5789
1498.56 5834
1500.8 5930
1503.05 5962
1505.29 6086
1507.54 6231
1509.78 6487
1512.03 6629
1514.27 6829
1516.51 6971
1518.75 7040
1521 7052
1523.24 7003
1525.48 6901
1527.72 6757
1529.95 6555
1532.19 6377
1534.43 6165
1536.67 5952
1538.9 5904
1541.14 5761
1543.38 5665
1545.61 5686
1547.85 5753
1550.08 5741
1552.31 5665
1554.54 5754
1556.78 5672
1559.01 5679
1561.24 5620.0
1563.47 5636
1565.7 5634
1567.93 5626
1570.16 5620
1572.38 5642
1574.61 5643
1576.84 5645
1579.07 5696
1581.29 5641
1583.52 5748
1585.74 5689
1587.96 5703
1590.19 5740
1592.41 5674
1594.63 5616
1596.85 5630
1599.08 5600
1601.3 5704
1603.52 5746
1605.74 5799
1607.95 5796
1610.17 5845
1612.39 5825
1614.61 5829
1616.82 5852
1619.04 5814
1621.25 5763
1623.47 5749
1625.68 5685
1627.9 5683
1630.11 5715
1632.32 5721
1634.53 5749
1636.75 5813
1638.96 5840
1641.17 5905
1643.38 5980
1645.59 6137
1647.79 6219
1650 6428
1652.21 6477
1654.42 6635
1656.62 6713
1658.83 6842
1661.03 6897
1663.24 6900
1665.44 6850.0
1667.64 6778
1669.85 6672
1672.05 6608
1674.25 6486
1676.45 6397
1678.65 6336
1680.85 6202
1683.05 6137
1685.25 6008
1687.45 5919
1689.65 5837
1691.84 5708
1694.04 5664
1696.24 5495
1698.43 5436
1700.63 5361
1702.82 5247
1705.02 5133
1707.21 5090
1709.4 5032
1711.59 5003
1713.79 4985
1715.98 4956
1718.17 4905
1720.36 4960
1722.55 4907
1724.73 4889
1726.92 4863
1729.11 4911
1731.3 4882
1733.48 4876
1735.67 4891
1737.85 4852
1740.04 4826
1742.22 4890
1744.41 4861
1746.59 4799
1748.77 4827
1750.96 4791
1753.14 4793
1755.32 4800
1757.5 4854
1759.68 4838
1761.86 4859
1764.04 4797
1766.21 4819
1768.39 4784
1770.57 4807
1772.74 4758
1774.92 4773
1777.1 4802
1779.27 4785
1781.44 4727
1783.62 4748
1785.79 4731
1787.96 4732
1790.14 4719
1792.31 4746
1794.48 4712
1796.65 4716
1798.82 4731
1800.99 4706
