# Supplementary material for: Raman spectra simulation of antiplatelet drug-platelet interaction using DFT
Source: Sci Rep. 2024 Jan 16;14:1445. doi: 10.1038/s41598-024-51605-7 (PMC10792092; doi:10.1038/s41598-024-51605-7)
Supplement: Supplementary file 1 — Supplementary Information. [file 41598_2024_51605_MOESM1_ESM.zip › Health/Зюбин_111.txt]

399.352 4104
401.893 4117
404.434 4151
406.973 4164
409.512 4180
412.05 4170
414.588 4169
417.125 4162
419.661 4154
422.197 4194
424.731 4150
427.265 4170
429.799 4149
432.331 4147
434.863 4084
437.395 4118
439.925 4095
442.455 4098
444.984 4144
447.513 4112
450.04 4137
452.568 4159
455.094 4119
457.62 4089
460.145 4094
462.669 4107
465.193 4116
467.715 4091
470.238 4106
472.759 4141
475.28 4155
477.8 4097
480.32 4124
482.838 4155
485.356 4167
487.874 4170
490.39 4226
492.906 4191
495.422 4270
497.936 4246
500.45 4308
502.963 4341
505.476 4353
507.988 4412
510.499 4393
513.009 4374
515.519 4339
518.028 4399
520.537 4346
523.044 4330
525.551 4341
528.058 4304
530.563 4250
533.068 4273
535.573 4271
538.076 4324
540.579 4273
543.081 4267
545.583 4270
548.084 4233
550.584 4286
553.083 4222
555.582 4245
558.08 4210
560.577 4195
563.074 4266
565.57 4211
568.066 4224
570.56 4186
573.054 4197
575.548 4200
578.04 4197
580.532 4186
583.023 4130
585.514 4120.0
588.004 4147
590.493 4132
592.982 4146
595.47 4137
597.957 4185
600.443 4184
602.929 4228
605.414 4254
607.899 4183
610.382 4195
612.866 4183
615.348 4249
617.83 4263
620.311 4288
622.791 4249
625.271 4170
627.75 4144
630.228 4172
632.706 4199
635.183 4254
637.659 4294
640.135 4381
642.61 4380
645.084 4346
647.558 4264
650.031 4326
652.503 4237
654.975 4270
657.446 4291
659.916 4250
662.386 4292
664.855 4287
667.323 4322
669.791 4301
672.257 4297
674.724 4274
677.189 4323
679.654 4324
682.118 4305
684.582 4385
687.045 4319
689.507 4335
691.969 4336
694.43 4394
696.89 4416
699.349 4423
701.808 4455
704.266 4417
706.724 4411
709.181 4441
711.637 4492
714.093 4512
716.547 4540
719.002 4529
721.455 4528
723.908 4507
726.36 4512
728.812 4496
731.263 4505
733.713 4497
736.162 4490
738.611 4596
741.06 4600.0
743.507 4646
745.954 4669
748.4 4614
750.846 4686
753.291 4694
755.735 4746
758.178 4697
760.621 4671
763.064 4586
765.505 4564
767.946 4469
770.386 4463
772.826 4437
775.265 4408
777.703 4389
780.141 4393
782.578 4404
785.014 4367
787.45 4415
789.885 4416
792.319 4451
794.753 4428
797.186 4525
799.618 4514
802.05 4509
804.481 4568
806.911 4568
809.341 4655
811.77 4642
814.199 4615
816.626 4722
819.054 4813
821.48 4881
823.906 4974
826.331 5002
828.755 5030
831.179 5032
833.602 4988
836.025 5021
838.447 5046
840.868 5034
843.289 5131
845.709 5181
848.128 5270
850.547 5341
852.964 5364
855.382 5285
857.798 5203
860.214 5221
862.63 5159
865.045 5123
867.459 5100
869.872 5185
872.285 5189
874.697 5287
877.108 5284
879.519 5307
881.929 5308
884.339 5273
886.748 5291
889.156 5272
891.564 5296
893.97 5287
896.377 5300
898.782 5305
901.187 5307
903.592 5291
905.995 5245
908.398 5288
910.801 5314
913.203 5350
915.604 5352
918.004 5408
920.404 5470
922.803 5520
925.202 5555
927.6 5551
929.997 5586
932.393 5600.0
934.789 5644
937.185 5620
939.579 5661
941.973 5637
944.367 5649
946.76 5720
949.152 5748
951.543 5764
953.934 5802
956.324 6700
958.714 7015
961.103 5770
963.491 5736
965.879 5713
968.266 5673
970.652 5603
973.038 5608
975.423 5521
977.807 5494
980.191 5550
982.574 5550
984.957 5545
987.338 5596
989.72 5687
992.1 5791
994.48 5955
996.86 6394
999.238 6973
1001.62 7350.0
1003.99 7217
1006.37 6789
1008.75 6347
1011.12 6025
1013.5 5828
1015.87 5620
1018.25 5624
1020.62 5556
1022.99 5588
1025.36 5634
1027.73 5698
1030.1 5761
1032.47 5699
1034.84 5661
1037.21 5587
1039.58 5571
1041.95 5575
1044.31 5514
1046.68 5560
1049.04 5554
1051.41 5547
1053.77 5500
1056.14 5494
1058.5 5487
1060.86 5550
1063.22 5520
1065.58 5471
1067.95 5526
1070.3 5524
1072.66 5547
1075.02 5593
1077.38 5595
1079.74 5628
1082.09 5635
1084.45 5613
1086.81 5602
1089.16 5586
1091.51 5617
1093.87 5593
1096.22 5584
1098.57 5642
1100.92 5643
1103.28 5605
1105.63 5612
1107.98 5569
1110.32 5630
1112.67 5643
1115.02 5680
1117.37 5683
1119.71 5796
1122.06 5837
1124.41 5921
1126.75 5971
1129.1 5957
1131.44 5904
1133.78 5769
1136.12 5741
1138.47 5786
1140.81 5826
1143.15 5995
1145.49 6240
1147.83 6531
1150.16 6829
1152.5 7208
1154.84 7376
1157.18 7362
1159.51 7094
1161.85 6732
1164.18 6308
1166.52 6141
1168.85 5991
1171.18 5971
1173.52 5882
1175.85 5844
1178.18 5789
1180.51 5777
1182.84 5684
1185.17 5679
1187.5 5700
1189.82 5753
1192.15 5783
1194.48 5837
1196.8 5810
1199.13 5922
1201.46 5969
1203.78 6079
1206.1 6038
1208.43 6053
1210.75 6019
1213.07 5939
1215.39 5893
1217.71 5870.0
1220.03 5827
1222.35 5766
1224.67 5829
1226.99 5876
1229.31 5909
1231.62 5971
1233.94 6053
1236.26 6071
1238.57 6065
1240.89 6155
1243.2 6128
1245.51 6148
1247.83 6163
1250.14 6141
1252.45 6215
1254.76 6187
1257.07 6233
1259.38 6194
1261.69 6236
1264 6293
1266.31 6268
1268.61 6292
1270.92 6306
1273.23 6325
1275.53 6303
1277.84 6294
1280.14 6294
1282.44 6322
1284.75 6226
1287.05 6253
1289.35 6211
1291.65 6228
1293.95 6219
1296.25 6253
1298.55 6228
1300.85 6291
1303.15 6246
1305.45 6292
1307.74 6292
1310.04 6321
1312.34 6320
1314.63 6288
1316.92 6359
1319.22 6352
1321.51 6307
1323.8 6233
1326.1 6301
1328.39 6261
1330.68 6298
1332.97 6315
1335.26 6290
1337.55 6290
1339.84 6265
1342.13 6234
1344.41 6193
1346.7 6072
1348.99 6053
1351.27 5970
1353.56 5876
1355.84 5824
1358.12 5810
1360.41 5714
1362.69 5700
1364.97 5609
1367.25 5583
1369.53 5556
1371.81 5482
1374.09 5504
1376.37 5417
1378.65 5415
1380.93 5367
1383.21 5430
1385.48 5459
1387.76 5689
1390.03 5514
1392.31 5529
1394.58 5599
1396.86 5610
1399.13 5610
1401.4 5625
1403.67 5654
1405.94 5654
1408.22 5641
1410.49 5658
1412.75 5616
1415.02 5616
1417.29 5629
1419.56 5626
1421.83 5641
1424.09 5664
1426.36 5771
1428.62 5809
1430.89 5895
1433.15 6087
1435.42 6284
1437.68 6490
1439.94 6612
1442.2 6702
1444.46 6802
1446.73 6872
1448.99 6908
1451.24 6879
1453.5 6762
1455.76 6666
1458.02 6667
1460.28 6541
1462.53 6456
1464.79 6319
1467.04 6193
1469.3 6053
1471.55 5889
1473.81 5718
1476.06 5605
1478.31 5462
1480.56 5386
1482.81 5336
1485.07 5253
1487.32 5188
1489.56 5192
1491.81 5173
1494.06 5231
1496.31 5268
1498.56 5330
1500.8 5404
1503.05 5509
1505.29 5638
1507.54 5885
1509.78 6112
1512.03 6328
1514.27 6460
1516.51 6624
1518.75 6663
1521 6646
1523.24 6551
1525.48 6422
1527.72 6230
1529.95 6018
1532.19 5821
1534.43 5604
1536.67 5408
1538.9 5316
1541.14 5207
1543.38 5147
1545.61 5108
1547.85 5113
1550.08 5147
1552.31 5198
1554.54 5170
1556.78 5139
1559.01 5087
1561.24 5097
1563.47 5075
1565.7 5070
1567.93 5088
1570.16 5058
1572.38 5040
1574.61 5058
1576.84 5079
1579.07 5088
1581.29 5105
1583.52 5097
1585.74 5120
1587.96 5092
1590.19 5114
1592.41 5117
1594.63 5044
1596.85 5110
1599.08 5130
1601.3 5134
1603.52 5251
1605.74 5309
1607.95 5333
1610.17 5396
1612.39 5282
1614.61 5325
1616.82 5302
1619.04 5295
1621.25 5248
1623.47 5236
1625.68 5212
1627.9 5163
1630.11 5140
1632.32 5201
1634.53 5218
1636.75 5383
1638.96 5393
1641.17 5455
1643.38 5565
1645.59 5669
1647.79 5833
1650 5969
1652.21 6115
1654.42 6240
1656.62 6435
1658.83 6542
1661.03 6525
1663.24 6540
1665.44 6522
1667.64 6441
1669.85 6320
1672.05 6223
1674.25 6135
1676.45 6018
1678.65 5858
1680.85 5758
1683.05 5632
1685.25 5508
1687.45 5419
1689.65 5238
1691.84 5237
1694.04 5077
1696.24 4970
1698.43 4880
1700.63 4786
1702.82 4737
1705.02 4563
1707.21 4501
1709.4 4482
1711.59 4432
1713.79 4401
1715.98 4384
1718.17 4356
1720.36 4417
1722.55 4342
1724.73 4325
1726.92 4333
1729.11 4304
1731.3 4302
1733.48 4290
1735.67 4316
1737.85 4309
1740.04 4328
1742.22 4286
1744.41 4271
1746.59 4230
1748.77 4227
1750.96 4266
1753.14 4275
1755.32 4296
1757.5 4216
1759.68 4246
1761.86 4260
1764.04 4206
1766.21 4211
1768.39 4201
1770.57 4191
1772.74 4173
1774.92 4204
1777.1 4186
1779.27 4149
1781.44 4166
1783.62 4204
1785.79 4151
1787.96 4161
1790.14 4177
1792.31 4129
1794.48 4153
1796.65 4141
1798.82 4136
1800.99 4133
