# Supplementary material for: Raman spectra simulation of antiplatelet drug-platelet interaction using DFT
Source: Sci Rep. 2024 Jan 16;14:1445. doi: 10.1038/s41598-024-51605-7 (PMC10792092; doi:10.1038/s41598-024-51605-7)
Supplement: Supplementary file 1 — Supplementary Information. [file 41598_2024_51605_MOESM1_ESM.zip › Health/Зюбин_112.txt]

399.352 4126
401.893 4130
404.434 4157
406.973 4203
409.512 4155
412.05 4163
414.588 4170
417.125 4211
419.661 4176
422.197 4183
424.731 4183
427.265 4194
429.799 4197
432.331 4122
434.863 4080
437.395 4119
439.925 4133
442.455 4084
444.984 4162
447.513 4109
450.04 4149
452.568 4150
455.094 4144
457.62 4155
460.145 4137
462.669 4145
465.193 4141
467.715 4130
470.238 4133
472.759 4156
475.28 4163
477.8 4211
480.32 4218
482.838 4240
485.356 4267
487.874 4242
490.39 4252
492.906 4280
495.422 4283
497.936 4306
500.45 4350.0
502.963 4362
505.476 4354
507.988 4365
510.499 4364
513.009 4429
515.519 4390
518.028 4426
520.537 4399
523.044 4346
525.551 4357
528.058 4324
530.563 4277
533.068 4304
535.573 4292
538.076 4274
540.579 4285
543.081 4264
545.583 4288
548.084 4270
550.584 4300
553.083 4260
555.582 4222
558.08 4283
560.577 4270
563.074 4233
565.57 4260
568.066 4219
570.56 4257
573.054 4260
575.548 4221
578.04 4160
580.532 4203
583.023 4152
585.514 4208
588.004 4199
590.493 4165
592.982 4176
595.47 4183
597.957 4205
600.443 4208
602.929 4212
605.414 4233
607.899 4250
610.382 4178
612.866 4192
615.348 4257
617.83 4285
620.311 4360
622.791 4291
625.271 4227
627.75 4218
630.228 4209
632.706 4210
635.183 4268
637.659 4298
640.135 4414
642.61 4393
645.084 4361
647.558 4302
650.031 4277
652.503 4306
654.975 4325
657.446 4260
659.916 4326
662.386 4304
664.855 4321
667.323 4337
669.791 4320
672.257 4298
674.724 4293
677.189 4329
679.654 4313
682.118 4354
684.582 4401
687.045 4632
689.507 4357
691.969 4347
694.43 4373
696.89 4399
699.349 4404
701.808 4430
704.266 4370.0
706.724 4384
709.181 4446
711.637 4482
714.093 4523
716.547 4461
719.002 4455
721.455 4493
723.908 4443
726.36 4457
728.812 4474
731.263 4467
733.713 4520
736.162 4522
738.611 4537
741.06 4593
743.507 4656
745.954 4652
748.4 4699
750.846 4660
753.291 4688
755.735 4687
758.178 4671
760.621 4619
763.064 4549
765.505 4510
767.946 4512
770.386 4432
772.826 4452
775.265 4428
777.703 4411
780.141 4385
782.578 4390
785.014 4382
787.45 4425
789.885 4350
792.319 4410
794.753 4460
797.186 4477
799.618 4489
802.05 4509
804.481 4470
806.911 4562
809.341 4570
811.77 4600.0
814.199 4637
816.626 4714
819.054 4767
821.48 4824
823.906 4931
826.331 4951
828.755 4932
831.179 4993
833.602 4988
836.025 4989
838.447 4964
840.868 4972
843.289 5041
845.709 5158
848.128 5251
850.547 5278
852.964 5238
855.382 5186
857.798 5171
860.214 5054
862.63 5066
865.045 5055
867.459 5104
869.872 5053
872.285 5133
874.697 5195
877.108 5158
879.519 5210
881.929 5151
884.339 5221
886.748 5157
889.156 5200
891.564 5211
893.97 5256
896.377 5172
898.782 5229
901.187 5201
903.592 5216
905.995 5231
908.398 5237
910.801 5265
913.203 5306
915.604 5344
918.004 5356
920.404 5401
922.803 5459
925.202 5527
927.6 5512
929.997 5527
932.393 5569
934.789 5599
937.185 5588
939.579 5604
941.973 5615
944.367 5615
946.76 5591
949.152 5668
951.543 5686
953.934 5689
956.324 5699
958.714 5699
961.103 5668
963.491 5630
965.879 5607
968.266 5564
970.652 5562
973.038 5479
975.423 5457
977.807 5423
980.191 5511
982.574 5477
984.957 5516
987.338 5574
989.72 5617
992.1 5709
994.48 5975
996.86 6372
999.238 6993
1001.62 7193
1003.99 7046
1006.37 6575
1008.75 6111
1011.12 5903
1013.5 5712
1015.87 5557
1018.25 5515
1020.62 5479
1022.99 5502
1025.36 5613
1027.73 5609
1030.1 5637
1032.47 5645
1034.84 5504
1037.21 5498
1039.58 5524
1041.95 5422
1044.31 5432
1046.68 5442
1049.04 5480
1051.41 5459
1053.77 5412
1056.14 5387
1058.5 5431
1060.86 5399
1063.22 5400
1065.58 5435
1067.95 5379
1070.3 5386
1072.66 5391
1075.02 5448
1077.38 5477
1079.74 5496
1082.09 5549
1084.45 5535
1086.81 5477
1089.16 5520
1091.51 5498
1093.87 5529
1096.22 5468
1098.57 5520
1100.92 5540
1103.28 5517
1105.63 5493
1107.98 5557
1110.32 5564
1112.67 5520
1115.02 5594
1117.37 5628
1119.71 5698
1122.06 5746
1124.41 5873
1126.75 5896
1129.1 5886
1131.44 5793
1133.78 5724
1136.12 5697
1138.47 5707
1140.81 5809
1143.15 5983
1145.49 6181
1147.83 6452
1150.16 6825
1152.5 7083
1154.84 7218
1157.18 7167
1159.51 6822
1161.85 6572
1164.18 6208
1166.52 5994
1168.85 5887
1171.18 5849
1173.52 5765
1175.85 5695
1178.18 5661
1180.51 5631
1182.84 5593
1185.17 5649
1187.5 5606
1189.82 5625
1192.15 5617
1194.48 5677
1196.8 5756
1199.13 5819
1201.46 5909
1203.78 5939
1206.1 5992
1208.43 5938
1210.75 5870.0
1213.07 5809
1215.39 5726
1217.71 5704
1220.03 5708
1222.35 5654
1224.67 5750
1226.99 5766
1229.31 5823
1231.62 5886
1233.94 5886
1236.26 5914
1238.57 5942
1240.89 5947
1243.2 6029
1245.51 6052
1247.83 6039
1250.14 6012
1252.45 6051
1254.76 6033
1257.07 6066
1259.38 6103
1261.69 6083
1264 6139
1266.31 6149
1268.61 6153
1270.92 6142
1273.23 6119
1275.53 6145
1277.84 6114
1280.14 6162
1282.44 6139
1284.75 6066
1287.05 6096
1289.35 6039
1291.65 6054
1293.95 6050
1296.25 6084
1298.55 6052
1300.85 6089
1303.15 6117
1305.45 6090
1307.74 6099
1310.04 6187
1312.34 6220
1314.63 6201
1316.92 6155
1319.22 6191
1321.51 6157
1323.8 6189
1326.1 6097
1328.39 6133
1330.68 6158
1332.97 6199
1335.26 6198
1337.55 6227
1339.84 6159
1342.13 6366
1344.41 6073
1346.7 6010
1348.99 5864
1351.27 5845
1353.56 5801
1355.84 5733
1358.12 5676
1360.41 5635
1362.69 5581
1364.97 5552
1367.25 5470
1369.53 5369
1371.81 5391
1374.09 5343
1376.37 5334
1378.65 5361
1380.93 5274
1383.21 5313
1385.48 5409
1387.76 5387
1390.03 5454
1392.31 5470
1394.58 5503
1396.86 5498
1399.13 5542
1401.4 5516
1403.67 5540
1405.94 5541
1408.22 5588
1410.49 5600.0
1412.75 5567
1415.02 5631
1417.29 5568
1419.56 5629
1421.83 5544
1424.09 5562
1426.36 5674
1428.62 5653
1430.89 5818
1433.15 5943
1435.42 6079
1437.68 6244
1439.94 6410
1442.2 6542
1444.46 6574
1446.73 6669
1448.99 6661
1451.24 6674
1453.5 6579
1455.76 6479
1458.02 6443
1460.28 6365
1462.53 6228
1464.79 6091
1467.04 6002
1469.3 5916
1471.55 5709
1473.81 5581
1476.06 5477
1478.31 5313
1480.56 5228
1482.81 5236
1485.07 5141
1487.32 5087
1489.56 5109
1491.81 5138
1494.06 5140
1496.31 5211
1498.56 5234
1500.8 5372
1503.05 5431
1505.29 5647
1507.54 5789
1509.78 6052
1512.03 6212
1514.27 6386
1516.51 6475
1518.75 6513
1521 6492
1523.24 6423
1525.48 6349
1527.72 6095
1529.95 5858
1532.19 5690
1534.43 5509
1536.67 5327
1538.9 5265
1541.14 5130
1543.38 5109
1545.61 5064
1547.85 5069
1550.08 5070
1552.31 5092
1554.54 5096
1556.78 5068
1559.01 5140
1561.24 5015
1563.47 5019
1565.7 5005
1567.93 4973
1570.16 5025
1572.38 4996
1574.61 4991
1576.84 5047
1579.07 5039
1581.29 5054
1583.52 5089
1585.74 5077
1587.96 5079
1590.19 5069
1592.41 5031
1594.63 5024
1596.85 5042
1599.08 5074
1601.3 5123
1603.52 5157
1605.74 5199
1607.95 5275
1610.17 5259
1612.39 5214
1614.61 5175
1616.82 5138
1619.04 5188
1621.25 5166
1623.47 5162
1625.68 5118
1627.9 5125
1630.11 5049
1632.32 5127
1634.53 5169
1636.75 5249
1638.96 5300
1641.17 5348
1643.38 5471
1645.59 5595
1647.79 5725
1650 5832
1652.21 5994
1654.42 6109
1656.62 6166
1658.83 6327
1661.03 6279
1663.24 6290
1665.44 6211
1667.64 6198
1669.85 6123
1672.05 6008
1674.25 5932
1676.45 5823
1678.65 5699
1680.85 5569
1683.05 5511
1685.25 5385
1687.45 5286
1689.65 5195
1691.84 5068
1694.04 4979
1696.24 4861
1698.43 4748
1700.63 4700
1702.82 4659
1705.02 4541
1707.21 4481
1709.4 4451
1711.59 4398
1713.79 4358
1715.98 4336
1718.17 4338
1720.36 4329
1722.55 4313
1724.73 4282
1726.92 4310
1729.11 4289
1731.3 4262
1733.48 4282
1735.67 4274
1737.85 4275
1740.04 4266
1742.22 4273
1744.41 4211
1746.59 4234
1748.77 4207
1750.96 4230
1753.14 4192
1755.32 4211
1757.5 4203
1759.68 4210
1761.86 4209
1764.04 4203
1766.21 4206
1768.39 4195
1770.57 4178
1772.74 4192
1774.92 4151
1777.1 4167
1779.27 4140
1781.44 4173
1783.62 4177
1785.79 4132
1787.96 4144
1790.14 4103
1792.31 4160
1794.48 4187
1796.65 4127
1798.82 4093
1800.99 4133
