# Supplementary material for: Raman spectra simulation of antiplatelet drug-platelet interaction using DFT
Source: Sci Rep. 2024 Jan 16;14:1445. doi: 10.1038/s41598-024-51605-7 (PMC10792092; doi:10.1038/s41598-024-51605-7)
Supplement: Supplementary file 1 — Supplementary Information. [file 41598_2024_51605_MOESM1_ESM.zip › Health/Зюбин_113.txt]

399.352 5548
401.893 5525
404.434 5574
406.973 5637
409.512 5649
412.05 5630
414.588 5622
417.125 5597
419.661 5534
422.197 5572
424.731 5629
427.265 5620.0
429.799 5569
432.331 5555
434.863 5595
437.395 5578
439.925 5520
442.455 5584
444.984 5575
447.513 5593
450.04 5610
452.568 5572
455.094 5523
457.62 5555
460.145 5557
462.669 5533
465.193 5607
467.715 5597
470.238 5544
472.759 5543
475.28 5611
477.8 5582
480.32 5617
482.838 5627
485.356 5647
487.874 5746
490.39 5668
492.906 5707
495.422 5685
497.936 5766
500.45 5728
502.963 5781
505.476 5801
507.988 5876
510.499 5815
513.009 5849
515.519 5853
518.028 5769
520.537 5811
523.044 5809
525.551 5773
528.058 5808
530.563 5746
533.068 5776
535.573 5763
538.076 5702
540.579 5760
543.081 5760
545.583 5746
548.084 5715
550.584 5684
553.083 5696
555.582 5740
558.08 5716
560.577 5665
563.074 5715
565.57 5697
568.066 5671
570.56 5663
573.054 5704
575.548 5692
578.04 5666
580.532 5660
583.023 5624
585.514 5619
588.004 5624
590.493 5634
592.982 5616
595.47 5633
597.957 5697
600.443 5664
602.929 5655
605.414 5690
607.899 5676
610.382 5641
612.866 5654
615.348 5656
617.83 5766
620.311 5749
622.791 5660
625.271 5616
627.75 5634
630.228 5632
632.706 5685
635.183 5729
637.659 5776
640.135 5817
642.61 5766
645.084 5759
647.558 5750
650.031 5722
652.503 5707
654.975 5765
657.446 5714
659.916 5793
662.386 5702
664.855 5793
667.323 5805
669.791 5756
672.257 5714
674.724 5804
677.189 5739
679.654 5772
682.118 5759
684.582 5828
687.045 5805
689.507 5805
691.969 5824
694.43 5892
696.89 5868
699.349 5864
701.808 5815
704.266 5831
706.724 5861
709.181 5920
711.637 5966
714.093 5935
716.547 6003
719.002 5920
721.455 5966
723.908 5940
726.36 5912
728.812 5937
731.263 5932
733.713 5911
736.162 5983
738.611 6007
741.06 6080
743.507 6103
745.954 6105
748.4 6142
750.846 6137
753.291 6177
755.735 6164
758.178 6140
760.621 6068
763.064 6047
765.505 5988
767.946 5884
770.386 5910
772.826 5863
775.265 5875
777.703 5814
780.141 5806
782.578 5827
785.014 5847
787.45 5827
789.885 5858
792.319 5841
794.753 5875
797.186 5913
799.618 5939
802.05 5953
804.481 6019
806.911 5995
809.341 5979
811.77 6025
814.199 6093
816.626 6171
819.054 6275
821.48 6342
823.906 6439
826.331 6425
828.755 6420
831.179 6466
833.602 6432
836.025 6446
838.447 6446
840.868 6481
843.289 6572
845.709 6706
848.128 6756
850.547 6702
852.964 6701
855.382 6649
857.798 6598
860.214 6587
862.63 6563
865.045 6509
867.459 6533
869.872 6535
872.285 6617
874.697 6697
877.108 6675
879.519 6699
881.929 6797
884.339 6805
886.748 6746
889.156 6732
891.564 6688
893.97 6727
896.377 6671
898.782 6752
901.187 6687
903.592 6670
905.995 6710
908.398 6690
910.801 6662
913.203 6723
915.604 6868
918.004 6843
920.404 6870
922.803 6945
925.202 6956
927.6 7048
929.997 7032
932.393 7042
934.789 7048
937.185 7124
939.579 7103
941.973 7057
944.367 7113
946.76 7125
949.152 7159
951.543 7125
953.934 7152
956.324 7187
958.714 7162
961.103 7096
963.491 7122
965.879 7066
968.266 6988
970.652 7024
973.038 6953
975.423 7005
977.807 6965
980.191 6965
982.574 6993
984.957 7110
987.338 7177
989.72 7216
992.1 7297
994.48 7588
996.86 8116
999.238 8561
1001.62 8739
1003.99 8354
1006.37 7857
1008.75 7543
1011.12 7352
1013.5 7196
1015.87 7064
1018.25 6959
1020.62 6977
1022.99 6991
1025.36 7090
1027.73 7120.0
1030.1 7136
1032.47 7025
1034.84 7045
1037.21 6946
1039.58 6981
1041.95 6935
1044.31 7022
1046.68 7029
1049.04 6976
1051.41 7007
1053.77 6984
1056.14 6966
1058.5 6974
1060.86 6963
1063.22 6922
1065.58 6950
1067.95 6983
1070.3 7001
1072.66 6930
1075.02 7045
1077.38 7098
1079.74 7087
1082.09 7054
1084.45 7048
1086.81 7031
1089.16 7079
1091.51 6997
1093.87 7056
1096.22 7074
1098.57 7069
1100.92 7076
1103.28 7079
1105.63 7069
1107.98 7063
1110.32 7084
1112.67 7103
1115.02 7168
1117.37 7240
1119.71 7296
1122.06 7383
1124.41 7357
1126.75 7448
1129.1 7436
1131.44 7278
1133.78 7239
1136.12 7200
1138.47 7267
1140.81 7366
1143.15 7539
1145.49 7802
1147.83 8111
1150.16 8481
1152.5 8676
1154.84 8724
1157.18 8554
1159.51 8206
1161.85 7935
1164.18 7624
1166.52 7518
1168.85 7430
1171.18 7360
1173.52 7320
1175.85 7283
1178.18 7244
1180.51 7197
1182.84 7189
1185.17 7118
1187.5 7202
1189.82 7229
1192.15 7235
1194.48 7296
1196.8 7306
1199.13 7459
1201.46 7460
1203.78 7593
1206.1 7580
1208.43 7568
1210.75 7486
1213.07 7383
1215.39 7367
1217.71 7336
1220.03 7291
1222.35 7299
1224.67 7335
1226.99 7405
1229.31 7454
1231.62 7574
1233.94 7584
1236.26 7695
1238.57 8117
1240.89 7897
1243.2 7662
1245.51 7682
1247.83 7697
1250.14 7675
1252.45 7764
1254.76 7777
1257.07 7741
1259.38 7778
1261.69 7833
1264 7799
1266.31 7781
1268.61 7817
1270.92 7838
1273.23 7807
1275.53 7776
1277.84 7766
1280.14 7780
1282.44 7873
1284.75 7740
1287.05 7792
1289.35 7665
1291.65 7733
1293.95 7736
1296.25 7770
1298.55 7834
1300.85 7799
1303.15 7826
1305.45 7835
1307.74 7828
1310.04 7869
1312.34 7880
1314.63 7914
1316.92 7854
1319.22 7877
1321.51 7832
1323.8 7870.0
1326.1 7828
1328.39 7888
1330.68 7856
1332.97 7798
1335.26 7863
1337.55 7824
1339.84 7833
1342.13 7806
1344.41 7787
1346.7 7631
1348.99 7558
1351.27 7540
1353.56 7451
1355.84 7396
1358.12 7416
1360.41 7361
1362.69 7375
1364.97 7272
1367.25 7197
1369.53 7123
1371.81 7112
1374.09 7082
1376.37 6992
1378.65 6981
1380.93 7049
1383.21 7013
1385.48 7094
1387.76 7061
1390.03 7114
1392.31 7175
1394.58 7188
1396.86 7251
1399.13 7284
1401.4 7285
1403.67 7325
1405.94 7316
1408.22 7328
1410.49 7297
1412.75 7321
1415.02 7340
1417.29 7347
1419.56 7408
1421.83 7406
1424.09 7434
1426.36 7503
1428.62 7538
1430.89 7730
1433.15 7914
1435.42 8001
1437.68 8214
1439.94 8383
1442.2 8452
1444.46 8531
1446.73 8533
1448.99 8571
1451.24 8470
1453.5 8421
1455.76 8325
1458.02 8251
1460.28 8118
1462.53 8015
1464.79 7922
1467.04 7806
1469.3 7641
1471.55 7450
1473.81 7413
1476.06 7273
1478.31 7148
1480.56 7078
1482.81 7001
1485.07 6981
1487.32 6936
1489.56 6978
1491.81 6915
1494.06 7022
1496.31 7036
1498.56 7125
1500.8 7200
1503.05 7319
1505.29 7459
1507.54 7700
1509.78 7925
1512.03 8077
1514.27 8175
1516.51 8370
1518.75 8286
1521 8271
1523.24 8173
1525.48 7941
1527.72 7836
1529.95 7660
1532.19 7415
1534.43 7350.0
1536.67 7098
1538.9 7075
1541.14 6979
1543.38 6869
1545.61 7007
1547.85 6975
1550.08 7001
1552.31 7023
1554.54 7036
1556.78 6949
1559.01 6958
1561.24 6916
1563.47 6930
1565.7 6948
1567.93 6939
1570.16 6901
1572.38 6907
1574.61 6972
1576.84 7006
1579.07 7016
1581.29 7020
1583.52 7023
1585.74 7059
1587.96 7037
1590.19 6958
1592.41 6978
1594.63 6925
1596.85 6984
1599.08 7010
1601.3 7113
1603.52 7102
1605.74 7169
1607.95 7193
1610.17 7214
1612.39 7113
1614.61 7213
1616.82 7187
1619.04 7177
1621.25 7084
1623.47 7064
1625.68 7079
1627.9 7099
1630.11 7062
1632.32 7169
1634.53 7175
1636.75 7253
1638.96 7339
1641.17 7384
1643.38 7485
1645.59 7605
1647.79 7782
1650 7916
1652.21 7998
1654.42 8285
1656.62 8338
1658.83 8428
1661.03 8412
1663.24 8367
1665.44 8330
1667.64 8174
1669.85 8262
1672.05 8090
1674.25 7964
1676.45 7888
1678.65 7791
1680.85 7660
1683.05 7544
1685.25 7441
1687.45 7287
1689.65 7203
1691.84 7128
1694.04 7025
1696.24 6912
1698.43 6784
1700.63 6703
1702.82 6640
1705.02 6570
1707.21 6551
1709.4 6500
1711.59 6473
1713.79 6374
1715.98 6344
1718.17 6391
1720.36 6369
1722.55 6323
1724.73 6365
1726.92 6412
1729.11 6337
1731.3 6366
1733.48 6370
1735.67 6348
1737.85 6298
1740.04 6339
1742.22 6492
1744.41 6403
1746.59 6356
1748.77 6311
1750.96 6308
1753.14 6309
1755.32 6329
1757.5 6316
1759.68 6308
1761.86 6346
1764.04 6275
1766.21 6291
1768.39 6304
1770.57 6273
1772.74 6265
1774.92 6297
1777.1 6257
1779.27 6253
1781.44 6299
1783.62 6263
1785.79 6227
1787.96 6220
1790.14 6263
1792.31 6264
1794.48 6246
1796.65 6284
1798.82 6260
1800.99 6250
