# Supplementary material for: Raman spectra simulation of antiplatelet drug-platelet interaction using DFT
Source: Sci Rep. 2024 Jan 16;14:1445. doi: 10.1038/s41598-024-51605-7 (PMC10792092; doi:10.1038/s41598-024-51605-7)
Supplement: Supplementary file 1 — Supplementary Information. [file 41598_2024_51605_MOESM1_ESM.zip › Health/Зюбин_114.txt]

399.352 5486
401.893 5503
404.434 5436
406.973 5514
409.512 5462
412.05 5532
414.588 5510
417.125 5571
419.661 5520
422.197 5538
424.731 5525
427.265 5551
429.799 5497
432.331 5461
434.863 5492
437.395 5532
439.925 5491
442.455 5493
444.984 5525
447.513 5522
450.04 5509
452.568 5457
455.094 5500
457.62 5482
460.145 5470
462.669 5463
465.193 5505
467.715 5498
470.238 5491
472.759 5522
475.28 5528
477.8 5575
480.32 5567
482.838 5557
485.356 5560
487.874 5617
490.39 5628
492.906 5554
495.422 5676
497.936 5696
500.45 5723
502.963 5761
505.476 5717
507.988 5776
510.499 5775
513.009 5755
515.519 5754
518.028 5733
520.537 5731
523.044 5734
525.551 5723
528.058 5679
530.563 5664
533.068 5641
535.573 5666
538.076 5694
540.579 5635
543.081 5643
545.583 5656
548.084 5660
550.584 5640
553.083 5567
555.582 5654
558.08 5613
560.577 5644
563.074 5604
565.57 5631
568.066 5619
570.56 5602
573.054 5551
575.548 5576
578.04 5555
580.532 5571
583.023 5555
585.514 5560
588.004 5567
590.493 5561
592.982 5568
595.47 5580
597.957 5596
600.443 5580
602.929 5604
605.414 5544
607.899 5558
610.382 5552
612.866 5582
615.348 5661
617.83 5682
620.311 5705
622.791 5675
625.271 5604
627.75 5652
630.228 5590
632.706 5600
635.183 5642
637.659 5753
640.135 5771
642.61 5743
645.084 5748
647.558 5686
650.031 5670
652.503 5638
654.975 5669
657.446 5654
659.916 5716
662.386 5687
664.855 5741
667.323 5711
669.791 5763
672.257 5700
674.724 5732
677.189 5729
679.654 5694
682.118 5742
684.582 5728
687.045 5752
689.507 5750
691.969 5729
694.43 5786
696.89 5791
699.349 5746
701.808 5744
704.266 5750
706.724 5797
709.181 5776
711.637 5814
714.093 5866
716.547 5892
719.002 5844
721.455 5823
723.908 5868
726.36 5869
728.812 5896
731.263 5808
733.713 5864
736.162 5907
738.611 5927
741.06 5973
743.507 6004
745.954 5952
748.4 5987
750.846 6063
753.291 6048
755.735 6055
758.178 6002
760.621 6013
763.064 5904
765.505 5924
767.946 5894
770.386 5833
772.826 5791
775.265 5800
777.703 5808
780.141 5754
782.578 5737
785.014 5781
787.45 5847
789.885 5828
792.319 5775
794.753 5846
797.186 5824
799.618 5855
802.05 5913
804.481 5920
806.911 5962
809.341 5949
811.77 5959
814.199 6055
816.626 6120
819.054 6276
821.48 6261
823.906 6323
826.331 6327
828.755 6396
831.179 6364
833.602 6354
836.025 6357
838.447 6320
840.868 6438
843.289 6511
845.709 6611
848.128 6655
850.547 6672
852.964 6528
855.382 6559
857.798 6498
860.214 6522
862.63 6418
865.045 6499
867.459 6461
869.872 6452
872.285 6541
874.697 6594
877.108 6585
879.519 6575
881.929 6580
884.339 6582
886.748 6540
889.156 6630
891.564 6614
893.97 6627
896.377 6605
898.782 6568
901.187 6610
903.592 6611
905.995 6620
908.398 6588
910.801 6668
913.203 6679
915.604 6725
918.004 6782
920.404 6858
922.803 6849
925.202 6880
927.6 6870.0
929.997 6934
932.393 6952
934.789 6956
937.185 6932
939.579 6971
941.973 6976
944.367 7016
946.76 6962
949.152 6992
951.543 7068
953.934 7054
956.324 7024
958.714 7105
961.103 7072
963.491 6990
965.879 6987
968.266 6852
970.652 6880
973.038 6850.0
975.423 6858
977.807 6855
980.191 6915
982.574 7009
984.957 6969
987.338 6989
989.72 7186
992.1 7242
994.48 7597
996.86 8096
999.238 8563
1001.62 8655
1003.99 8192
1006.37 7712
1008.75 7404
1011.12 7235
1013.5 7045
1015.87 6982
1018.25 6914
1020.62 6922
1022.99 7011
1025.36 7009
1027.73 7039
1030.1 7058
1032.47 7008
1034.84 6936
1037.21 6913
1039.58 6910
1041.95 6903
1044.31 6832
1046.68 6889
1049.04 6868
1051.41 6925
1053.77 6833
1056.14 6811
1058.5 6835
1060.86 6829
1063.22 6809
1065.58 6843
1067.95 6841
1070.3 6822
1072.66 6858
1075.02 6931
1077.38 6928
1079.74 6912
1082.09 6939
1084.45 6967
1086.81 6950
1089.16 6880
1091.51 6963
1093.87 6904
1096.22 6966
1098.57 6969
1100.92 6972
1103.28 6990
1105.63 6985
1107.98 6973
1110.32 6969
1112.67 7021
1115.02 6979
1117.37 7128
1119.71 7231
1122.06 7275
1124.41 7279
1126.75 7269
1129.1 7200
1131.44 7161
1133.78 7172
1136.12 7187
1138.47 7222
1140.81 7327
1143.15 7469
1145.49 7767
1147.83 8077
1150.16 8401
1152.5 8590
1154.84 8562
1157.18 8404
1159.51 8086
1161.85 7784
1164.18 7560
1166.52 7413
1168.85 7337
1171.18 7350
1173.52 7252
1175.85 7208
1178.18 7115
1180.51 7098
1182.84 7132
1185.17 7135
1187.5 7149
1189.82 7173
1192.15 7120.0
1194.48 7293
1196.8 7317
1199.13 7319
1201.46 7441
1203.78 7439
1206.1 7450
1208.43 7442
1210.75 7355
1213.07 7295
1215.39 7244
1217.71 7243
1220.03 7222
1222.35 7285
1224.67 7344
1226.99 7308
1229.31 7372
1231.62 7414
1233.94 7443
1236.26 7493
1238.57 7492
1240.89 7555
1243.2 7600.0
1245.51 7572
1247.83 7624
1250.14 7558
1252.45 7620
1254.76 7597
1257.07 7600
1259.38 7613
1261.69 7669
1264 7672
1266.31 7697
1268.61 7730
1270.92 7699
1273.23 7671
1275.53 7660
1277.84 7637
1280.14 7697
1282.44 7676
1284.75 7607
1287.05 7560
1289.35 7598
1291.65 7620.0
1293.95 7602
1296.25 7618
1298.55 7673
1300.85 7646
1303.15 7642
1305.45 7732
1307.74 7695
1310.04 7742
1312.34 7717
1314.63 7676
1316.92 7810
1319.22 7709
1321.51 7754
1323.8 7733
1326.1 7677
1328.39 7679
1330.68 7727
1332.97 7768
1335.26 7764
1337.55 7754
1339.84 7759
1342.13 7726
1344.41 7559
1346.7 7496
1348.99 7451
1351.27 7434
1353.56 7346
1355.84 7319
1358.12 7274
1360.41 7237
1362.69 7159
1364.97 7116
1367.25 7067
1369.53 7026
1371.81 7038
1374.09 6949
1376.37 6949
1378.65 7022
1380.93 6928
1383.21 6973
1385.48 7018
1387.76 7068
1390.03 7129
1392.31 7133
1394.58 7197
1396.86 7175
1399.13 7261
1401.4 7231
1403.67 7214
1405.94 7277
1408.22 7259
1410.49 7249
1412.75 7233
1415.02 7277
1417.29 7306
1419.56 7307
1421.83 7261
1424.09 7273
1426.36 7398
1428.62 7422
1430.89 7599
1433.15 7743
1435.42 7864
1437.68 8087
1439.94 8191
1442.2 8265
1444.46 8285
1446.73 8359
1448.99 8336
1451.24 8304
1453.5 8198
1455.76 8184
1458.02 8064
1460.28 7990
1462.53 7889
1464.79 7782
1467.04 7684
1469.3 7464
1471.55 7379
1473.81 7243
1476.06 7143
1478.31 7010
1480.56 6975
1482.81 6940
1485.07 6906
1487.32 6909
1489.56 6832
1491.81 6886
1494.06 6895
1496.31 7033
1498.56 7023
1500.8 7196
1503.05 7335
1505.29 7473
1507.54 7609
1509.78 7805
1512.03 8085
1514.27 8193
1516.51 8293
1518.75 8287
1521 8223
1523.24 8116
1525.48 7944
1527.72 7831
1529.95 7618
1532.19 7380
1534.43 7209
1536.67 7100
1538.9 6979
1541.14 6934
1543.38 6941
1545.61 6900
1547.85 6942
1550.08 6947
1552.31 6924
1554.54 6926
1556.78 6926
1559.01 6932
1561.24 6897
1563.47 6877
1565.7 6849
1567.93 6845
1570.16 6818
1572.38 6869
1574.61 6834
1576.84 6898
1579.07 6901
1581.29 6920
1583.52 6968
1585.74 6952
1587.96 6964
1590.19 6946
1592.41 6894
1594.63 6850.0
1596.85 6972
1599.08 6946
1601.3 7100
1603.52 7093
1605.74 7131
1607.95 7158
1610.17 7146
1612.39 7093
1614.61 7133
1616.82 7142
1619.04 7074
1621.25 7073
1623.47 7018
1625.68 6986
1627.9 7021
1630.11 7100
1632.32 7062
1634.53 7112
1636.75 7202
1638.96 7275
1641.17 7313
1643.38 7443
1645.59 7565
1647.79 7634
1650 7801
1652.21 7926
1654.42 8102
1656.62 8140
1658.83 8134
1661.03 8158
1663.24 8147
1665.44 8046
1667.64 7997
1669.85 8018
1672.05 7929
1674.25 7796
1676.45 7766
1678.65 7669
1680.85 7552
1683.05 7505
1685.25 7383
1687.45 7224
1689.65 7133
1691.84 7055
1694.04 6982
1696.24 6899
1698.43 6798
1700.63 6720
1702.82 6626
1705.02 6542
1707.21 6452
1709.4 6496
1711.59 6443
1713.79 6409
1715.98 6414
1718.17 6427
1720.36 6383
1722.55 6354
1724.73 6384
1726.92 6354
1729.11 6329
1731.3 6375
1733.48 6353
1735.67 6340
1737.85 6310
1740.04 6322
1742.22 6350
1744.41 6331
1746.59 6303
1748.77 6345
1750.96 6286
1753.14 6328
1755.32 6338
1757.5 6314
1759.68 6363
1761.86 6330
1764.04 6334
1766.21 6361
1768.39 6303
1770.57 6314
1772.74 6339
1774.92 6321
1777.1 6262
1779.27 6340
1781.44 6292
1783.62 6307
1785.79 6279
1787.96 6288
1790.14 6244
1792.31 6240
1794.48 6309
1796.65 6309
1798.82 6304
1800.99 6246
