# Supplementary material for: Raman spectra simulation of antiplatelet drug-platelet interaction using DFT
Source: Sci Rep. 2024 Jan 16;14:1445. doi: 10.1038/s41598-024-51605-7 (PMC10792092; doi:10.1038/s41598-024-51605-7)
Supplement: Supplementary file 1 — Supplementary Information. [file 41598_2024_51605_MOESM1_ESM.zip › Health/Зюбин_115.txt]

399.352 5594
401.893 5647
404.434 5611
406.973 5664
409.512 5603
412.05 5667
414.588 5651
417.125 5674
419.661 5654
422.197 5600.0
424.731 5656
427.265 5600
429.799 5605
432.331 5628
434.863 5658
437.395 5608
439.925 5593
442.455 5616
444.984 5644
447.513 5602
450.04 5607
452.568 5606
455.094 5631
457.62 5603
460.145 5580
462.669 5596
465.193 5592
467.715 5566
470.238 5671
472.759 5651
475.28 5614
477.8 5689
480.32 5690
482.838 5694
485.356 5684
487.874 5727
490.39 5754
492.906 5795
495.422 5804
497.936 5794
500.45 5826
502.963 5862
505.476 5855
507.988 5903
510.499 5901
513.009 5906
515.519 5804
518.028 5870
520.537 5863
523.044 5822
525.551 5806
528.058 5807
530.563 5754
533.068 5741
535.573 5757
538.076 5777
540.579 5823
543.081 5820
545.583 5750
548.084 5762
550.584 5700
553.083 5751
555.582 5777
558.08 5727
560.577 5707
563.074 5680
565.57 5696
568.066 5694
570.56 5666
573.054 5600
575.548 5698
578.04 5644
580.532 5645
583.023 5622
585.514 5609
588.004 5649
590.493 5639
592.982 5610
595.47 5634
597.957 5627
600.443 5628
602.929 5662
605.414 5654
607.899 5644
610.382 5667
612.866 5705
615.348 5722
617.83 5737
620.311 5745
622.791 5708
625.271 5641
627.75 5700
630.228 5645
632.706 5691
635.183 5688
637.659 5831
640.135 5829
642.61 5830
645.084 5758
647.558 5721
650.031 5764
652.503 5744
654.975 5705
657.446 5748
659.916 5744
662.386 5756
664.855 5748
667.323 5759
669.791 5724
672.257 5738
674.724 5752
677.189 5771
679.654 5788
682.118 5747
684.582 5762
687.045 5731
689.507 5807
691.969 5771
694.43 5845
696.89 5832
699.349 5824
701.808 5805
704.266 5835
706.724 5830
709.181 5825
711.637 5908
714.093 5911
716.547 5921
719.002 5904
721.455 5884
723.908 5869
726.36 5957
728.812 5895
731.263 5917
733.713 5906
736.162 5977
738.611 5987
741.06 6036
743.507 6021
745.954 6031
748.4 6090
750.846 6122
753.291 6134
755.735 6085
758.178 6067
760.621 5927
763.064 5943
765.505 5857
767.946 5853
770.386 5895
772.826 5876
775.265 5798
777.703 5772
780.141 5775
782.578 5825
785.014 5762
787.45 5814
789.885 5863
792.319 5852
794.753 5875
797.186 5933
799.618 5926
802.05 5943
804.481 5973
806.911 5989
809.341 5958
811.77 6036
814.199 6095
816.626 6193
819.054 6235
821.48 6340
823.906 6368
826.331 6373
828.755 6426
831.179 6383
833.602 6423
836.025 6402
838.447 6494
840.868 6536
843.289 6616
845.709 6754
848.128 6707
850.547 6721
852.964 6701
855.382 6599
857.798 6536
860.214 6492
862.63 6503
865.045 6529
867.459 6500
869.872 6560
872.285 6580
874.697 6620
877.108 6608
879.519 6584
881.929 6662
884.339 6633
886.748 6648
889.156 6667
891.564 6691
893.97 6672
896.377 6659
898.782 6679
901.187 6648
903.592 6667
905.995 6677
908.398 6707
910.801 6737
913.203 6776
915.604 6793
918.004 6849
920.404 6913
922.803 6960
925.202 6920
927.6 6995
929.997 7029
932.393 7054
934.789 7066
937.185 7035
939.579 7112
941.973 7127
944.367 7082
946.76 7115
949.152 7102
951.543 7197
953.934 7159
956.324 7138
958.714 7090
961.103 7078
963.491 7069
965.879 6994
968.266 6978
970.652 6956
973.038 6896
975.423 6944
977.807 6908
980.191 6929
982.574 6974
984.957 7029
987.338 7077
989.72 7230
992.1 7378
994.48 7736
996.86 8275
999.238 8693
1001.62 8650
1003.99 8137
1006.37 7695
1008.75 7370
1011.12 7217
1013.5 7067
1015.87 6962
1018.25 6928
1020.62 6897
1022.99 7011
1025.36 7097
1027.73 7158
1030.1 7168
1032.47 7064
1034.84 7015
1037.21 6941
1039.58 6931
1041.95 6918
1044.31 6965
1046.68 6875
1049.04 6977
1051.41 6930
1053.77 6886
1056.14 6870
1058.5 6910
1060.86 6825
1063.22 6908
1065.58 6850.0
1067.95 6928
1070.3 6932
1072.66 6944
1075.02 6969
1077.38 7017
1079.74 7022
1082.09 6973
1084.45 7045
1086.81 6989
1089.16 6999
1091.51 7039
1093.87 6999
1096.22 6958
1098.57 6990
1100.92 7012
1103.28 7034
1105.63 7042
1107.98 7009
1110.32 7037
1112.67 7049
1115.02 7058
1117.37 7183
1119.71 7288
1122.06 7359
1124.41 7457
1126.75 7335
1129.1 7341
1131.44 7256
1133.78 7238
1136.12 7275
1138.47 7249
1140.81 7411
1143.15 7590
1145.49 7799
1147.83 8216
1150.16 8457
1152.5 8597
1154.84 8618
1157.18 8331
1159.51 8013
1161.85 7669
1164.18 7531
1166.52 7394
1168.85 7352
1171.18 7295
1173.52 7222
1175.85 7185
1178.18 7119
1180.51 7149
1182.84 7107
1185.17 7120
1187.5 7138
1189.82 7211
1192.15 7212
1194.48 7270
1196.8 7339
1199.13 7410
1201.46 7484
1203.78 7493
1206.1 7528
1208.43 7445
1210.75 7430
1213.07 7332
1215.39 7274
1217.71 7179
1220.03 7239
1222.35 7287
1224.67 7345
1226.99 7345
1229.31 7452
1231.62 7490
1233.94 7583
1236.26 7624
1238.57 7620.0
1240.89 7546
1243.2 7662
1245.51 7646
1247.83 7647
1250.14 7653
1252.45 7684
1254.76 7697
1257.07 7653
1259.38 7673
1261.69 7744
1264 7735
1266.31 7698
1268.61 7782
1270.92 7738
1273.23 7759
1275.53 7752
1277.84 7727
1280.14 7732
1282.44 7726
1284.75 7651
1287.05 7672
1289.35 7645
1291.65 7636
1293.95 7666
1296.25 7754
1298.55 7685
1300.85 7680
1303.15 7750
1305.45 7734
1307.74 7761
1310.04 7832
1312.34 7826
1314.63 7812
1316.92 7789
1319.22 7849
1321.51 7836
1323.8 7776
1326.1 7844
1328.39 7836
1330.68 7878
1332.97 7870.0
1335.26 7912
1337.55 7833
1339.84 7804
1342.13 7730
1344.41 7650
1346.7 7535
1348.99 7512
1351.27 7473
1353.56 7449
1355.84 7452
1358.12 7292
1360.41 7275
1362.69 7255
1364.97 7138
1367.25 7123
1369.53 7009
1371.81 7022
1374.09 7017
1376.37 6999
1378.65 7014
1380.93 6962
1383.21 7039
1385.48 7071
1387.76 7051
1390.03 7120.0
1392.31 7193
1394.58 7169
1396.86 7305
1399.13 7262
1401.4 7278
1403.67 7330
1405.94 7359
1408.22 7311
1410.49 7291
1412.75 7349
1415.02 7349
1417.29 7316
1419.56 7377
1421.83 7356
1424.09 7392
1426.36 7449
1428.62 7497
1430.89 7645
1433.15 7798
1435.42 7961
1437.68 8157
1439.94 8273
1442.2 8367
1444.46 8474
1446.73 8463
1448.99 8485
1451.24 8358
1453.5 8351
1455.76 8275
1458.02 8151
1460.28 8055
1462.53 8002
1464.79 7855
1467.04 7689
1469.3 7506
1471.55 7350.0
1473.81 7273
1476.06 7117
1478.31 7070
1480.56 6941
1482.81 6960
1485.07 6909
1487.32 6900
1489.56 6835
1491.81 6860
1494.06 6945
1496.31 6977
1498.56 7052
1500.8 7145
1503.05 7319
1505.29 7501
1507.54 7704
1509.78 7874
1512.03 8012
1514.27 8146
1516.51 8201
1518.75 8178
1521 8093
1523.24 7962
1525.48 7842
1527.72 7648
1529.95 7455
1532.19 7278
1534.43 7142
1536.67 7026
1538.9 6902
1541.14 6870
1543.38 6862
1545.61 6850
1547.85 6833
1550.08 6909
1552.31 6907
1554.54 6982
1556.78 6929
1559.01 6898
1561.24 6870.0
1563.47 6854
1565.7 6873
1567.93 6790
1570.16 6839
1572.38 6833
1574.61 6876
1576.84 6886
1579.07 6930
1581.29 6919
1583.52 6983
1585.74 6945
1587.96 6932
1590.19 6928
1592.41 6955
1594.63 6941
1596.85 6905
1599.08 7013
1601.3 7063
1603.52 7126
1605.74 7169
1607.95 7207
1610.17 7231
1612.39 7097
1614.61 7158
1616.82 7119
1619.04 7113
1621.25 7100.0
1623.47 7000
1625.68 6981
1627.9 6999
1630.11 7016
1632.32 7092
1634.53 7181
1636.75 7229
1638.96 7313
1641.17 7378
1643.38 7512
1645.59 7633
1647.79 7723
1650 7908
1652.21 8063
1654.42 8209
1656.62 8303
1658.83 8329
1661.03 8226
1663.24 8222
1665.44 8189
1667.64 8133
1669.85 8010
1672.05 7957
1674.25 7830
1676.45 7699
1678.65 7602
1680.85 7495
1683.05 7436
1685.25 7339
1687.45 7236
1689.65 7106
1691.84 7044
1694.04 6944
1696.24 6799
1698.43 6776
1700.63 6665
1702.82 6570
1705.02 6517
1707.21 6506
1709.4 6392
1711.59 6372
1713.79 6360
1715.98 6330
1718.17 6358
1720.36 6299
1722.55 6354
1724.73 6293
1726.92 6303
1729.11 6300
1731.3 6279
1733.48 6277
1735.67 6329
1737.85 6283
1740.04 6283
1742.22 6303
1744.41 6301
1746.59 6254
1748.77 6271
1750.96 6267
1753.14 6296
1755.32 6274
1757.5 6246
1759.68 6239
1761.86 6322
1764.04 6233
1766.21 6241
1768.39 6323
1770.57 6254
1772.74 6278
1774.92 6230
1777.1 6210
1779.27 6264
1781.44 6197
1783.62 6226
1785.79 6202
1787.96 6230
1790.14 6234
1792.31 6222
1794.48 6168
1796.65 6234
1798.82 6183
1800.99 6219
