# Supplementary material for: Raman spectra simulation of antiplatelet drug-platelet interaction using DFT
Source: Sci Rep. 2024 Jan 16;14:1445. doi: 10.1038/s41598-024-51605-7 (PMC10792092; doi:10.1038/s41598-024-51605-7)
Supplement: Supplementary file 1 — Supplementary Information. [file 41598_2024_51605_MOESM1_ESM.zip › Health/Зюбин_116.txt]

399.352 5515
401.893 5494
404.434 5478
406.973 5486
409.512 5535
412.05 5546
414.588 5511
417.125 5502
419.661 5605
422.197 5549
424.731 5558
427.265 5578
429.799 5584
432.331 5500
434.863 5544
437.395 5559
439.925 5504
442.455 5559
444.984 5479
447.513 5546
450.04 5508
452.568 5541
455.094 5505
457.62 5493
460.145 5510
462.669 5454
465.193 5500
467.715 5515
470.238 5500
472.759 5494
475.28 5563
477.8 5521
480.32 5471
482.838 5478
485.356 5577
487.874 5554
490.39 5574
492.906 5576
495.422 5574
497.936 5577
500.45 5538
502.963 5589
505.476 5613
507.988 5593
510.499 5606
513.009 5624
515.519 5632
518.028 5636
520.537 5620
523.044 5638
525.551 5700
528.058 5687
530.563 5632
533.068 5620
535.573 5597
538.076 5589
540.579 5609
543.081 5596
545.583 5614
548.084 5568
550.584 5562
553.083 5569
555.582 5546
558.08 5511
560.577 5551
563.074 5533
565.57 5571
568.066 5555
570.56 5547
573.054 5599
575.548 5542
578.04 5540
580.532 5545
583.023 5540
585.514 5544
588.004 5559
590.493 5522
592.982 5542
595.47 5517
597.957 5564
600.443 5585
602.929 5584
605.414 5590
607.899 5620
610.382 5649
612.866 5588
615.348 5605
617.83 5624
620.311 5618
622.791 5618
625.271 5627
627.75 5636
630.228 5653
632.706 5559
635.183 5582
637.659 5614
640.135 5647
642.61 5668
645.084 5711
647.558 5732
650.031 5684
652.503 5628
654.975 5669
657.446 5627
659.916 5616
662.386 5685
664.855 5664
667.323 5645
669.791 5661
672.257 5686
674.724 5698
677.189 5655
679.654 5702
682.118 5726
684.582 5700
687.045 5665
689.507 5733
691.969 5726
694.43 5743
696.89 5789
699.349 5799
701.808 5790
704.266 5748
706.724 5764
709.181 5808
711.637 5755
714.093 5833
716.547 5824
719.002 5801
721.455 5862
723.908 5837
726.36 5870
728.812 5841
731.263 5870
733.713 5910
736.162 5831
738.611 5881
741.06 5896
743.507 5948
745.954 5970
748.4 5955
750.846 5980
753.291 6031
755.735 6009
758.178 5980
760.621 5997
763.064 5948
765.505 6010
767.946 5882
770.386 5900
772.826 5878
775.265 5860
777.703 5867
780.141 5859
782.578 5798
785.014 5810
787.45 5841
789.885 5863
792.319 5864
794.753 5902
797.186 5882
799.618 5911
802.05 5909
804.481 5948
806.911 5932
809.341 5942
811.77 5986
814.199 6000
816.626 6005
819.054 6006
821.48 6065
823.906 6114
826.331 6166
828.755 6179
831.179 6202
833.602 6215
836.025 6174
838.447 6207
840.868 6196
843.289 6207
845.709 6288
848.128 6337
850.547 6430
852.964 6421
855.382 6440
857.798 6476
860.214 6412
862.63 6463
865.045 6348
867.459 6425
869.872 6380
872.285 6405
874.697 6449
877.108 6433
879.519 6471
881.929 6397
884.339 6497
886.748 6432
889.156 6463
891.564 6416
893.97 6394
896.377 6442
898.782 6429
901.187 6426
903.592 6401
905.995 6419
908.398 6443
910.801 6436
913.203 6447
915.604 6469
918.004 6530
920.404 6530
922.803 6542
925.202 6605
927.6 6608
929.997 6649
932.393 6628
934.789 6694
937.185 6763
939.579 6754
941.973 6741
944.367 6717
946.76 6800
949.152 6808
951.543 6844
953.934 6910
956.324 6954
958.714 6949
961.103 7026
963.491 6982
965.879 6940
968.266 6973
970.652 6920
973.038 6859
975.423 6908
977.807 6866
980.191 6839
982.574 6895
984.957 6930
987.338 6929
989.72 6992
992.1 7045
994.48 7145
996.86 7375
999.238 7640
1001.62 7978
1003.99 8275
1006.37 8374
1008.75 8208
1011.12 7916
1013.5 7651
1015.87 7404
1018.25 7282
1020.62 7105
1022.99 7099
1025.36 7043
1027.73 6974
1030.1 6981
1032.47 6955
1034.84 6919
1037.21 6951
1039.58 6957
1041.95 6849
1044.31 6934
1046.68 6933
1049.04 6981
1051.41 6946
1053.77 6937
1056.14 6969
1058.5 6870
1060.86 6891
1063.22 6935
1065.58 6905
1067.95 6853
1070.3 6917
1072.66 6876
1075.02 6908
1077.38 6893
1079.74 6978
1082.09 6936
1084.45 7013
1086.81 7048
1089.16 7016
1091.51 6983
1093.87 7044
1096.22 7052
1098.57 6993
1100.92 7047
1103.28 7045
1105.63 7041
1107.98 7019
1110.32 7088
1112.67 7081
1115.02 7153
1117.37 7122
1119.71 7206
1122.06 7325
1124.41 7367
1126.75 7468
1129.1 7568
1131.44 7600
1133.78 7677
1136.12 7779
1138.47 7799
1140.81 7827
1143.15 8019
1145.49 8237
1147.83 8567
1150.16 9096
1152.5 9636
1154.84 10311
1157.18 10571
1159.51 10644
1161.85 10172
1164.18 9520
1166.52 8857
1168.85 8452
1171.18 8131
1173.52 7859
1175.85 7837
1178.18 7694
1180.51 7597
1182.84 7588
1185.17 7595
1187.5 7526
1189.82 7564
1192.15 7514
1194.48 7543
1196.8 7595
1199.13 7604
1201.46 7603
1203.78 7574
1206.1 7526
1208.43 7541
1210.75 7557
1213.07 7519
1215.39 7481
1217.71 7414
1220.03 7370
1222.35 7353
1224.67 7330
1226.99 7267
1229.31 7261
1231.62 7264
1233.94 7241
1236.26 7252
1238.57 7337
1240.89 7370
1243.2 7316
1245.51 7367
1247.83 7404
1250.14 7427
1252.45 7472
1254.76 7421
1257.07 7453
1259.38 7461
1261.69 7525
1264 7561
1266.31 7551
1268.61 7557
1270.92 7597
1273.23 7537
1275.53 7539
1277.84 7553
1280.14 7584
1282.44 7626
1284.75 7564
1287.05 7590
1289.35 7579
1291.65 7498
1293.95 7523
1296.25 7542
1298.55 7524
1300.85 7519
1303.15 7478
1305.45 7461
1307.74 7515
1310.04 7471
1312.34 7477
1314.63 7457
1316.92 7481
1319.22 7436
1321.51 7445
1323.8 7512
1326.1 7428
1328.39 7430
1330.68 7437
1332.97 7468
1335.26 7492
1337.55 7492
1339.84 7481
1342.13 7507
1344.41 7517
1346.7 7457
1348.99 7399
1351.27 7364
1353.56 7349
1355.84 7341
1358.12 7281
1360.41 7224
1362.69 7287
1364.97 7259
1367.25 7254
1369.53 7261
1371.81 7164
1374.09 7144
1376.37 7169
1378.65 7190
1380.93 7166
1383.21 7106
1385.48 7135
1387.76 7152
1390.03 7237
1392.31 7211
1394.58 7167
1396.86 7205
1399.13 7246
1401.4 7256
1403.67 7188
1405.94 7248
1408.22 7289
1410.49 7315
1412.75 7249
1415.02 7256
1417.29 7227
1419.56 7292
1421.83 7304
1424.09 7311
1426.36 7298
1428.62 7328
1430.89 7373
1433.15 7474
1435.42 7536
1437.68 7654
1439.94 7777
1442.2 7819
1444.46 7920
1446.73 8045
1448.99 8004
1451.24 7994
1453.5 8080
1455.76 8055
1458.02 7895
1460.28 7929
1462.53 7873
1464.79 7745
1467.04 7757
1469.3 7660
1471.55 7604
1473.81 7514
1476.06 7477
1478.31 7425
1480.56 7378
1482.81 7364
1485.07 7364
1487.32 7356
1489.56 7350
1491.81 7426
1494.06 7412
1496.31 7512
1498.56 7586
1500.8 7726
1503.05 7879
1505.29 8155
1507.54 8462
1509.78 8762
1512.03 9171
1514.27 9562
1516.51 9997
1518.75 10300
1521 10390
1523.24 10406
1525.48 10254
1527.72 9984
1529.95 9623
1532.19 9232
1534.43 8834
1536.67 8429
1538.9 8073
1541.14 7867
1543.38 7563
1545.61 7423
1547.85 7321
1550.08 7290
1552.31 7269
1554.54 7248
1556.78 7188
1559.01 7213
1561.24 7142
1563.47 7201
1565.7 7136
1567.93 7119
1570.16 7114
1572.38 7113
1574.61 7133
1576.84 7152
1579.07 7186
1581.29 7182
1583.52 7195
1585.74 7221
1587.96 7244
1590.19 7194
1592.41 7190
1594.63 7158
1596.85 7142
1599.08 7095
1601.3 7054
1603.52 7069
1605.74 7139
1607.95 7179
1610.17 7128
1612.39 7154
1614.61 7069
1616.82 7142
1619.04 7085
1621.25 7103
1623.47 7139
1625.68 7091
1627.9 7093
1630.11 7050
1632.32 7024
1634.53 7072
1636.75 7104
1638.96 7149
1641.17 7169
1643.38 7198
1645.59 7252
1647.79 7303
1650 7372
1652.21 7404
1654.42 7459
1656.62 7557
1658.83 7614
1661.03 7710
1663.24 7781
1665.44 7762
1667.64 7690
1669.85 7651
1672.05 7652
1674.25 7633
1676.45 7557
1678.65 7404
1680.85 7393
1683.05 7283
1685.25 7284
1687.45 7208
1689.65 7154
1691.84 7030
1694.04 7027
1696.24 6982
1698.43 6926
1700.63 6831
1702.82 6903
1705.02 6760
1707.21 6803
1709.4 6781
1711.59 6654
1713.79 6722
1715.98 6681
1718.17 6631
1720.36 6676
1722.55 6638
1724.73 6622
1726.92 6599
1729.11 6646
1731.3 6655
1733.48 6681
1735.67 6598
1737.85 6600
1740.04 6624
1742.22 6633
1744.41 6686
1746.59 6667
1748.77 6584
1750.96 6630
1753.14 6645
1755.32 6630
1757.5 6668
1759.68 6567
1761.86 6573
1764.04 6623
1766.21 6630
1768.39 6615
1770.57 6559
1772.74 6617
1774.92 6611
1777.1 6544
1779.27 6604
1781.44 6548
1783.62 6592
1785.79 6592
1787.96 6574
1790.14 6596
1792.31 6600
1794.48 6554
1796.65 6597
1798.82 6539
1800.99 6522
