# Supplementary material for: Raman spectra simulation of antiplatelet drug-platelet interaction using DFT
Source: Sci Rep. 2024 Jan 16;14:1445. doi: 10.1038/s41598-024-51605-7 (PMC10792092; doi:10.1038/s41598-024-51605-7)
Supplement: Supplementary file 1 — Supplementary Information. [file 41598_2024_51605_MOESM1_ESM.zip › Health/Зюбин_117.txt]

399.352 9058
401.893 9025
404.434 9092
406.973 9094
409.512 9111
412.05 9087
414.588 9114
417.125 9125
419.661 9145
422.197 9063
424.731 9141
427.265 9212
429.799 9167
432.331 9160
434.863 9108
437.395 9075
439.925 9152
442.455 9171
444.984 9106
447.513 9142
450.04 9215
452.568 9193
455.094 9160
457.62 9250
460.145 9234
462.669 9298
465.193 9276
467.715 9226
470.238 9219
472.759 9163
475.28 9256
477.8 9247
480.32 9236
482.838 9290
485.356 9358
487.874 9298
490.39 9341
492.906 9404
495.422 9410
497.936 9400
500.45 9381
502.963 9398
505.476 9390
507.988 9403
510.499 9384
513.009 9450
515.519 9445
518.028 9436
520.537 9486
523.044 9491
525.551 9514
528.058 9447
530.563 9495
533.068 9424
535.573 9512
538.076 9522
540.579 9476
543.081 9419
545.583 9469
548.084 9464
550.584 9489
553.083 9405
555.582 9437
558.08 9471
560.577 9436
563.074 9454
565.57 9509
568.066 9483
570.56 9462
573.054 9512
575.548 9514
578.04 9560
580.532 9553
583.023 9544
585.514 9572
588.004 9521
590.493 9475
592.982 9598
595.47 9531
597.957 9575
600.443 9579
602.929 9620
605.414 9718
607.899 9691
610.382 9603
612.866 9731
615.348 9688
617.83 9676
620.311 9710
622.791 9727
625.271 9708
627.75 9710
630.228 9683
632.706 9706
635.183 9744
637.659 9740
640.135 9862
642.61 9755
645.084 9823
647.558 9879
650.031 9836
652.503 9894
654.975 9875
657.446 9927
659.916 9870
662.386 9854
664.855 9870
667.323 9859
669.791 9855
672.257 9841
674.724 9878
677.189 9916
679.654 9868
682.118 9915
684.582 9895
687.045 9906
689.507 9926
691.969 9918
694.43 9969
696.89 9970
699.349 9996
701.808 10019
704.266 10015
706.724 9959
709.181 10059
711.637 9980
714.093 9973
716.547 10040
719.002 9998
721.455 9977
723.908 10270
726.36 10383
728.812 10096
731.263 10151
733.713 10130
736.162 10105
738.611 10196
741.06 10215
743.507 10186
745.954 10239
748.4 10160
750.846 10291
753.291 10219
755.735 10196
758.178 10228
760.621 10212
763.064 10258
765.505 10182
767.946 10206
770.386 10272
772.826 10233
775.265 10266
777.703 10276
780.141 10262
782.578 10251
785.014 10178
787.45 10227
789.885 10235
792.319 10304
794.753 10247
797.186 10269
799.618 10312
802.05 10283
804.481 10304
806.911 10351
809.341 10457
811.77 10449
814.199 10440
816.626 10450
819.054 10467
821.48 10488
823.906 10539
826.331 10581
828.755 10470
831.179 10550
833.602 10560
836.025 10605
838.447 10623
840.868 10527
843.289 10675
845.709 10586
848.128 10726
850.547 10688
852.964 10710
855.382 10845
857.798 10794
860.214 10791
862.63 10815
865.045 10763
867.459 10744
869.872 10771
872.285 10765
874.697 10888
877.108 10823
879.519 10911
881.929 10826
884.339 10836
886.748 10843
889.156 10924
891.564 10972
893.97 10834
896.377 10896
898.782 10874
901.187 10906
903.592 10889
905.995 10899
908.398 10908
910.801 10935
913.203 10922
915.604 10924
918.004 10974
920.404 10965
922.803 11006
925.202 10959
927.6 11050
929.997 11047
932.393 11135
934.789 11237
937.185 11148
939.579 11184
941.973 11270
944.367 11198
946.76 11307
949.152 11360
951.543 11380
953.934 11478
956.324 11384
958.714 11455
961.103 11498
963.491 11560
965.879 11518
968.266 11545
970.652 11487
973.038 11544
975.423 11530
977.807 11468
980.191 11509
982.574 11444
984.957 11535
987.338 11491
989.72 11549
992.1 11699
994.48 11785
996.86 11935
999.238 12115
1001.62 12354
1003.99 12495
1006.37 12523
1008.75 12562
1011.12 12322
1013.5 12123
1015.87 11965
1018.25 11958
1020.62 11768
1022.99 11754
1025.36 11667
1027.73 11661
1030.1 11627
1032.47 11656
1034.84 11630
1037.21 11531
1039.58 11522
1041.95 11531
1044.31 11599
1046.68 11621
1049.04 11628
1051.41 11658
1053.77 11649
1056.14 11691
1058.5 11677
1060.86 11653
1063.22 11657
1065.58 11729
1067.95 11666
1070.3 11693
1072.66 11709
1075.02 11756
1077.38 11697
1079.74 11779
1082.09 11746
1084.45 11833
1086.81 11844
1089.16 11888
1091.51 11867
1093.87 11915
1096.22 11997
1098.57 11895
1100.92 11961
1103.28 11977
1105.63 11965
1107.98 11999
1110.32 12037
1112.67 11981
1115.02 12014
1117.37 12098
1119.71 12172
1122.06 12232
1124.41 12336
1126.75 12413
1129.1 12496
1131.44 12616
1133.78 12641
1136.12 12810
1138.47 12778
1140.81 12954
1143.15 13090
1145.49 13316
1147.83 13660
1150.16 14072
1152.5 14670
1154.84 15339
1157.18 15515
1159.51 15511
1161.85 15098
1164.18 14490
1166.52 13846
1168.85 13472
1171.18 13128
1173.52 13055
1175.85 12968
1178.18 12906
1180.51 12816
1182.84 12815
1185.17 12825
1187.5 12753
1189.82 12795
1192.15 12763
1194.48 12801
1196.8 12824
1199.13 12786
1201.46 12768
1203.78 12788
1206.1 12713
1208.43 12767
1210.75 12693
1213.07 12712
1215.39 12663
1217.71 12674
1220.03 12689
1222.35 12589
1224.67 12518
1226.99 12495
1229.31 12516
1231.62 12461
1233.94 12381
1236.26 12488
1238.57 12496
1240.89 12595
1243.2 12508
1245.51 12526
1247.83 12556
1250.14 12662
1252.45 12639
1254.76 12639
1257.07 12809
1259.38 12807
1261.69 12738
1264 12795
1266.31 12801
1268.61 12789
1270.92 12726
1273.23 12833
1275.53 12852
1277.84 12862
1280.14 12788
1282.44 12876
1284.75 12955
1287.05 12917
1289.35 12931
1291.65 12894
1293.95 12921
1296.25 12931
1298.55 12873
1300.85 12896
1303.15 12884
1305.45 12917
1307.74 12832
1310.04 12775
1312.34 12885
1314.63 12807
1316.92 12748
1319.22 12959
1321.51 12868
1323.8 12867
1326.1 12813
1328.39 12737
1330.68 12827
1332.97 12814
1335.26 12814
1337.55 12914
1339.84 12901
1342.13 12902
1344.41 12966
1346.7 12923
1348.99 12870
1351.27 12849
1353.56 12914
1355.84 12846
1358.12 12871
1360.41 12846
1362.69 12873
1364.97 12802
1367.25 12876
1369.53 12935
1371.81 12900
1374.09 12904
1376.37 12871
1378.65 12898
1380.93 12968
1383.21 12883
1385.48 12944
1387.76 12818
1390.03 12939
1392.31 12952
1394.58 12918
1396.86 12927
1399.13 12862
1401.4 12907
1403.67 12930
1405.94 12930
1408.22 12960
1410.49 12934
1412.75 12979
1415.02 13064
1417.29 12969
1419.56 12987
1421.83 13052
1424.09 13027
1426.36 13053
1428.62 12954
1430.89 13048
1433.15 13070
1435.42 13107
1437.68 13183
1439.94 13173
1442.2 13268
1444.46 13369
1446.73 13355
1448.99 13375
1451.24 13489
1453.5 13443
1455.76 13463
1458.02 13450
1460.28 13454
1462.53 13395
1464.79 13456
1467.04 13339
1469.3 13396
1471.55 13320
1473.81 13280
1476.06 13282
1478.31 13274
1480.56 13311
1482.81 13345
1485.07 13356
1487.32 13398
1489.56 13385
1491.81 13488
1494.06 13598
1496.31 13741
1498.56 13830
1500.8 13917
1503.05 14193
1505.29 14266
1507.54 14649
1509.78 14963
1512.03 15354
1514.27 15813
1516.51 16209
1518.75 16389
1521 16559
1523.24 16515
1525.48 16370
1527.72 16193
1529.95 15874
1532.19 15476
1534.43 15147
1536.67 14922
1538.9 14527
1541.14 14346
1543.38 14088
1545.61 13947
1547.85 13817
1550.08 13813
1552.31 13723
1554.54 13682
1556.78 13652
1559.01 13620
1561.24 13679
1563.47 13569
1565.7 13588
1567.93 13643
1570.16 13587
1572.38 13566
1574.61 13623
1576.84 13601
1579.07 13702
1581.29 13655
1583.52 13695
1585.74 13682
1587.96 13711
1590.19 13663
1592.41 13680
1594.63 13630
1596.85 13480
1599.08 13460
1601.3 13476
1603.52 13386
1605.74 13435
1607.95 13509
1610.17 13447
1612.39 13325
1614.61 13411
1616.82 13411
1619.04 13370
1621.25 13360
1623.47 13362
1625.68 13277
1627.9 13251
1630.11 13162
1632.32 13090
1634.53 13075
1636.75 13147
1638.96 13117
1641.17 13033
1643.38 13094
1645.59 13120
1647.79 13031
1650 13019
1652.21 13094
1654.42 12997
1656.62 12988
1658.83 13047
1661.03 13084
1663.24 13119
1665.44 13100
1667.64 12959
1669.85 12913
1672.05 12891
1674.25 12830
1676.45 12801
1678.65 12797
1680.85 12728
1683.05 12712
1685.25 12622
1687.45 12711
1689.65 12682
1691.84 12630
1694.04 12600
1696.24 12596
1698.43 12622
1700.63 12586
1702.82 12636
1705.02 12505
1707.21 12549
1709.4 12497
1711.59 12456
1713.79 12461
1715.98 12304
1718.17 12471
1720.36 12418
1722.55 12432
1724.73 12311
1726.92 12402
1729.11 12357
1731.3 12405
1733.48 12448
1735.67 12474
1737.85 12431
1740.04 12423
1742.22 12438
1744.41 12429
1746.59 12455
1748.77 12421
1750.96 12370
1753.14 12453
1755.32 12421
1757.5 12392
1759.68 12341
1761.86 12389
1764.04 12356
1766.21 12412
1768.39 12404
1770.57 12339
1772.74 12380
1774.92 12401
1777.1 12343
1779.27 12410
1781.44 12317
1783.62 12399
1785.79 12478
1787.96 12331
1790.14 12306
1792.31 12393
1794.48 12328
1796.65 12269
1798.82 12272
1800.99 12212
