# Supplementary material for: Raman spectra simulation of antiplatelet drug-platelet interaction using DFT
Source: Sci Rep. 2024 Jan 16;14:1445. doi: 10.1038/s41598-024-51605-7 (PMC10792092; doi:10.1038/s41598-024-51605-7)
Supplement: Supplementary file 1 — Supplementary Information. [file 41598_2024_51605_MOESM1_ESM.zip › Health/Зюбин_118.txt]

399.352 6568
401.893 6582
404.434 6613
406.973 6646
409.512 6642
412.05 6632
414.588 6686
417.125 6718
419.661 6736
422.197 6679
424.731 6704
427.265 6723
429.799 6688
432.331 6687
434.863 6658
437.395 6631
439.925 6643
442.455 6637
444.984 6585
447.513 6592
450.04 6673
452.568 6662
455.094 6654
457.62 6676
460.145 6653
462.669 6641
465.193 6620
467.715 6606
470.238 6615
472.759 6645
475.28 6663
477.8 6659
480.32 6646
482.838 6697
485.356 6707
487.874 6761
490.39 6766
492.906 6804
495.422 6792
497.936 6771
500.45 6787
502.963 6784
505.476 6812
507.988 6816
510.499 6816
513.009 6845
515.519 6830
518.028 6865
520.537 6903
523.044 6883
525.551 6869
528.058 6839
530.563 6876
533.068 6836
535.573 6894
538.076 6878
540.579 6817
543.081 6807
545.583 6800
548.084 6745
550.584 6753
553.083 6708
555.582 6733
558.08 6687
560.577 6681
563.074 6748
565.57 6732
568.066 6750
570.56 6740
573.054 6792
575.548 6731
578.04 6744
580.532 6726
583.023 6703
585.514 6701
588.004 6701
590.493 6740
592.982 6694
595.47 6672
597.957 6678
600.443 6694
602.929 6702
605.414 6755
607.899 6776
610.382 6777
612.866 6772
615.348 6748
617.83 6783
620.311 6854
622.791 6860
625.271 6830
627.75 6760
630.228 6736
632.706 6725
635.183 6761
637.659 6805
640.135 6789
642.61 6858
645.084 6900
647.558 6882
650.031 6862
652.503 6850
654.975 6853
657.446 6877
659.916 6827
662.386 6823
664.855 6891
667.323 6849
669.791 6874
672.257 6885
674.724 6883
677.189 6812
679.654 6884
682.118 6850
684.582 6847
687.045 6884
689.507 6943
691.969 6943
694.43 6902
696.89 7006
699.349 6984
701.808 7032
704.266 7017
706.724 7031
709.181 7011
711.637 7020
714.093 7086
716.547 7070
719.002 7118
721.455 7114
723.908 7169
726.36 7180
728.812 7105
731.263 7163
733.713 7125
736.162 7160
738.611 7194
741.06 7254
743.507 7279
745.954 7293
748.4 7364
750.846 7379
753.291 7313
755.735 7366
758.178 7356
760.621 7317
763.064 7269
765.505 7233
767.946 7181
770.386 7181
772.826 7103
775.265 7075
777.703 7068
780.141 7102
782.578 7069
785.014 7103
787.45 7082
789.885 7045
792.319 7066
794.753 7039
797.186 7085
799.618 7144
802.05 7084
804.481 7141
806.911 7162
809.341 7265
811.77 7225
814.199 7284
816.626 7296
819.054 7367
821.48 7448
823.906 7547
826.331 7586
828.755 7665
831.179 7666
833.602 7668
836.025 7724
838.447 7734
840.868 7668
843.289 7741
845.709 7821
848.128 7858
850.547 8038
852.964 8114
855.382 8128
857.798 8148
860.214 8051
862.63 7925
865.045 7869
867.459 7959
869.872 7948
872.285 7988
874.697 7976
877.108 8051
879.519 8049
881.929 8008
884.339 8006
886.748 8008
889.156 8034
891.564 8047
893.97 8108
896.377 7994
898.782 8006
901.187 8047
903.592 8020
905.995 8019
908.398 8071
910.801 8094
913.203 8041
915.604 8119
918.004 8145
920.404 8223
922.803 8212
925.202 8350
927.6 8288
929.997 8408
932.393 8390
934.789 8485
937.185 8489
939.579 8534
941.973 8532
944.367 8576
946.76 8755
949.152 8634
951.543 8656
953.934 8728
956.324 8714
958.714 8695
961.103 8756
963.491 8767
965.879 8730
968.266 8662
970.652 8606
973.038 8558
975.423 8514
977.807 8616
980.191 8514
982.574 8571
984.957 8583
987.338 8609
989.72 8680
992.1 8812
994.48 8956
996.86 9197
999.238 9692
1001.62 10336
1003.99 10693
1006.37 10698
1008.75 10269
1011.12 9864
1013.5 9481
1015.87 9218
1018.25 8972
1020.62 8878
1022.99 8782
1025.36 8763
1027.73 8702
1030.1 8775
1032.47 8759
1034.84 8691
1037.21 8688
1039.58 8638
1041.95 8644
1044.31 8679
1046.68 8704
1049.04 8659
1051.41 8667
1053.77 8684
1056.14 8642
1058.5 8588
1060.86 8638
1063.22 8643
1065.58 8542
1067.95 8617
1070.3 8551
1072.66 8583
1075.02 8579
1077.38 8581
1079.74 8666
1082.09 8703
1084.45 8693
1086.81 8690
1089.16 8756
1091.51 8751
1093.87 8758
1096.22 8740
1098.57 8799
1100.92 8824
1103.28 8787
1105.63 8810
1107.98 8795
1110.32 8785
1112.67 8896
1115.02 8862
1117.37 8911
1119.71 8974
1122.06 9024
1124.41 9158
1126.75 9313
1129.1 9479
1131.44 9416
1133.78 9502
1136.12 9507
1138.47 9492
1140.81 9531
1143.15 9733
1145.49 10014
1147.83 10378
1150.16 10963
1152.5 11746
1154.84 12359
1157.18 12709
1159.51 12771
1161.85 12243
1164.18 11479
1166.52 10679
1168.85 10117
1171.18 9862
1173.52 9669
1175.85 9513
1178.18 9368
1180.51 9369
1182.84 9269
1185.17 9202
1187.5 9200
1189.82 9164
1192.15 9211
1194.48 9224
1196.8 9267
1199.13 9335
1201.46 9261
1203.78 9335
1206.1 9334
1208.43 9360
1210.75 9356
1213.07 9310
1215.39 9204
1217.71 9189
1220.03 9149
1222.35 9017
1224.67 9048
1226.99 9058
1229.31 9061
1231.62 9049
1233.94 9089
1236.26 9115
1238.57 9238
1240.89 9242
1243.2 9343
1245.51 9308
1247.83 9258
1250.14 9361
1252.45 9433
1254.76 9447
1257.07 9466
1259.38 9533
1261.69 9428
1264 9508
1266.31 9583
1268.61 9546
1270.92 9630
1273.23 9631
1275.53 9495
1277.84 9533
1280.14 9509
1282.44 9532
1284.75 9495
1287.05 9533
1289.35 9492
1291.65 9445
1293.95 9488
1296.25 9420
1298.55 9492
1300.85 9507
1303.15 9446
1305.45 9555
1307.74 9501
1310.04 9460
1312.34 9505
1314.63 9488
1316.92 9487
1319.22 9433
1321.51 9427
1323.8 9431
1326.1 9423
1328.39 9469
1330.68 9484
1332.97 9465
1335.26 9451
1337.55 9468
1339.84 9525
1342.13 9507
1344.41 9462
1346.7 9364
1348.99 9372
1351.27 9306
1353.56 9212
1355.84 9148
1358.12 9148
1360.41 9026
1362.69 9024
1364.97 8949
1367.25 8806
1369.53 8857
1371.81 8814
1374.09 8745
1376.37 8750
1378.65 8759
1380.93 8695
1383.21 8704
1385.48 8700
1387.76 8771
1390.03 8773
1392.31 8824
1394.58 8825
1396.86 8858
1399.13 8858
1401.4 8856
1403.67 8870
1405.94 8877
1408.22 8904
1410.49 8968
1412.75 8932
1415.02 8949
1417.29 8983
1419.56 8978
1421.83 9061
1424.09 9071
1426.36 9077
1428.62 9101
1430.89 9196
1433.15 9303
1435.42 9385
1437.68 9593
1439.94 9759
1442.2 9961
1444.46 10115
1446.73 10178
1448.99 10230
1451.24 10286
1453.5 10371
1455.76 10220
1458.02 10125
1460.28 10071
1462.53 9974
1464.79 9903
1467.04 9759
1469.3 9643
1471.55 9457
1473.81 9305
1476.06 9167
1478.31 9070
1480.56 8978
1482.81 8798
1485.07 8788
1487.32 8766
1489.56 8775
1491.81 8742
1494.06 8817
1496.31 8952
1498.56 9017
1500.8 9175
1503.05 9358
1505.29 9594
1507.54 9919
1509.78 10396
1512.03 10839
1514.27 11395
1516.51 11788
1518.75 12011
1521 12257
1523.24 12185
1525.48 11990
1527.72 11677
1529.95 11309
1532.19 10832
1534.43 10355
1536.67 9927
1538.9 9473
1541.14 9226
1543.38 8966
1545.61 8799
1547.85 8736
1550.08 8681
1552.31 8677
1554.54 8570
1556.78 8664
1559.01 8566
1561.24 8509
1563.47 8467
1565.7 8473
1567.93 8410
1570.16 8447
1572.38 8430
1574.61 8454
1576.84 8495
1579.07 8451
1581.29 8487
1583.52 8597
1585.74 8604
1587.96 8597
1590.19 8645
1592.41 8591
1594.63 8531
1596.85 8451
1599.08 8489
1601.3 8479
1603.52 8428
1605.74 8543
1607.95 8500
1610.17 8587
1612.39 8632
1614.61 8552
1616.82 8563
1619.04 8651
1621.25 8614
1623.47 8587
1625.68 8572
1627.9 8533
1630.11 8574
1632.32 8513
1634.53 8500
1636.75 8577
1638.96 8578
1641.17 8699
1643.38 8763
1645.59 8879
1647.79 8977
1650 9015
1652.21 9253
1654.42 9417
1656.62 9468
1658.83 9676
1661.03 9781
1663.24 9865
1665.44 9837
1667.64 9819
1669.85 9776
1672.05 9614
1674.25 9596
1676.45 9492
1678.65 9294
1680.85 9262
1683.05 9068
1685.25 8962
1687.45 8812
1689.65 8717
1691.84 8531
1694.04 8502
1696.24 8427
1698.43 8338
1700.63 8176
1702.82 8147
1705.02 8074
1707.21 8017
1709.4 7858
1711.59 7844
1713.79 7797
1715.98 7755
1718.17 7741
1720.36 7713
1722.55 7718
1724.73 7737
1726.92 7691
1729.11 7639
1731.3 7697
1733.48 7687
1735.67 7734
1737.85 7714
1740.04 7714
1742.22 7707
1744.41 7685
1746.59 7714
1748.77 7718
1750.96 7663
1753.14 7680
1755.32 7642
1757.5 7597
1759.68 7644
1761.86 7595
1764.04 7581
1766.21 7604
1768.39 7643
1770.57 7608
1772.74 7582
1774.92 7553
1777.1 7527
1779.27 7620
1781.44 7573
1783.62 7556
1785.79 7566
1787.96 7574
1790.14 7619
1792.31 7578
1794.48 7514
1796.65 7532
1798.82 7573
1800.99 7518
