# Supplementary material for: Raman spectra simulation of antiplatelet drug-platelet interaction using DFT
Source: Sci Rep. 2024 Jan 16;14:1445. doi: 10.1038/s41598-024-51605-7 (PMC10792092; doi:10.1038/s41598-024-51605-7)
Supplement: Supplementary file 1 — Supplementary Information. [file 41598_2024_51605_MOESM1_ESM.zip › Health/Зюбин_12.txt]

399.352 38742
401.893 38742
404.434 38636
406.973 38811
409.512 38853
412.05 38828
414.588 38962
417.125 39100
419.661 38965
422.197 38958
424.731 39128
427.265 39107
429.799 39109
432.331 39103
434.863 39189
437.395 39085
439.925 39100
442.455 38988
444.984 38944
447.513 39043
450.04 39009
452.568 39258
455.094 39302
457.62 39214
460.145 39357
462.669 39373
465.193 39428
467.715 39531
470.238 39298
472.759 39439
475.28 39352
477.8 39550
480.32 39518
482.838 39663
485.356 39655
487.874 39641
490.39 39887
492.906 39963
495.422 39929
497.936 40073
500.45 40147
502.963 40230
505.476 40320
507.988 40311
510.499 40421
513.009 40498
515.519 40360
518.028 40315
520.537 40244
523.044 40415
525.551 40324
528.058 40240
530.563 40313
533.068 40085
535.573 40249
538.076 40445
540.579 40248
543.081 40467
545.583 40448
548.084 40381
550.584 40289
553.083 40452
555.582 40401
558.08 40487
560.577 40323
563.074 40387
565.57 40394
568.066 40325
570.56 40554
573.054 40687
575.548 40630
578.04 40784
580.532 40871
583.023 41037
585.514 40787
588.004 40967
590.493 40966
592.982 41011
595.47 41090
597.957 41125
600.443 41133
602.929 41230
605.414 41318
607.899 41175
610.382 41339
612.866 41284
615.348 41465
617.83 41563
620.311 41837
622.791 41630
625.271 41915
627.75 41653
630.228 41765
632.706 41707
635.183 41822
637.659 41799
640.135 41952
642.61 41952
645.084 42031
647.558 42235
650.031 41990
652.503 42069
654.975 42166
657.446 42245
659.916 42357
662.386 42477
664.855 42372
667.323 42495
669.791 42302
672.257 42389
674.724 42577
677.189 42341
679.654 42269
682.118 42360
684.582 42471
687.045 42485
689.507 42481
691.969 42604
694.43 42588
696.89 42553
699.349 42788
701.808 42711
704.266 42693
706.724 42805
709.181 42661
711.637 42774
714.093 42993
716.547 42991
719.002 42929
721.455 43057
723.908 43015
726.36 43016
728.812 43126
731.263 43158
733.713 43430
736.162 43359
738.611 43512
741.06 43638
743.507 43600
745.954 43857
748.4 43750
750.846 43753
753.291 43628
755.735 43729
758.178 43640
760.621 43721
763.064 43548
765.505 43714
767.946 43673
770.386 43634
772.826 43734
775.265 43851
777.703 43904
780.141 43952
782.578 43997
785.014 44148
787.45 44129
789.885 44315
792.319 44252
794.753 44197
797.186 44439
799.618 44373
802.05 44308
804.481 44523
806.911 44588
809.341 44812
811.77 44777
814.199 44774
816.626 45020
819.054 45248
821.48 45300
823.906 45442
826.331 45508
828.755 45588
831.179 45535
833.602 45507
836.025 45686
838.447 45569
840.868 45728
843.289 46009
845.709 45946
848.128 46125
850.547 46186
852.964 46425
855.382 46474
857.798 46538
860.214 46485
862.63 46662
865.045 46720
867.459 46651
869.872 46927
872.285 46885
874.697 46972
877.108 47066
879.519 47136
881.929 47111
884.339 46897
886.748 46931
889.156 46946
891.564 47198
893.97 47225
896.377 47197
898.782 47023
901.187 47160
903.592 47220
905.995 47333
908.398 47455
910.801 47506
913.203 47439
915.604 47628
918.004 47756
920.404 47797
922.803 48002
925.202 48001
927.6 48154
929.997 48228
932.393 48499
934.789 48487
937.185 48626
939.579 48883
941.973 49151
944.367 49368
946.76 49505
949.152 49706
951.543 49897
953.934 49962
956.324 50195
958.714 50279
961.103 50023
963.491 49540
965.879 49838
968.266 49767
970.652 49867
973.038 49810
975.423 49930
977.807 49904
980.191 50044
982.574 50200
984.957 50450
987.338 50622
989.72 50853
992.1 51279
994.48 51995
996.86 52880
999.238 53957
1001.62 55004
1003.99 55105
1006.37 54572
1008.75 53846
1011.12 52887
1013.5 52373
1015.87 52017
1018.25 51650
1020.62 51599
1022.99 51412
1025.36 51315
1027.73 51300
1030.1 51303
1032.47 51104
1034.84 51081
1037.21 50794
1039.58 50896
1041.95 50785
1044.31 50719
1046.68 50718
1049.04 50959
1051.41 51031
1053.77 51170
1056.14 51344
1058.5 51234
1060.86 51302
1063.22 51561
1065.58 51455
1067.95 51589
1070.3 51676
1072.66 51666
1075.02 51666
1077.38 51948
1079.74 51834
1082.09 51900
1084.45 52108
1086.81 52176
1089.16 52188
1091.51 52253
1093.87 52210
1096.22 52425
1098.57 52677
1100.92 52824
1103.28 52861
1105.63 53003
1107.98 53020
1110.32 53075
1112.67 53464
1115.02 53598
1117.37 53799
1119.71 54023
1122.06 54149
1124.41 54590
1126.75 54987
1129.1 55275
1131.44 55469
1133.78 55701
1136.12 56340
1138.47 56966
1140.81 57574
1143.15 58579
1145.49 60021
1147.83 61161
1150.16 62759
1152.5 63982
1154.84 64553
1157.18 64467
1159.51 63781
1161.85 62384
1164.18 60536
1166.52 59063
1168.85 58104
1171.18 57378
1173.52 57229
1175.85 56928
1178.18 56883
1180.51 56821
1182.84 56925
1185.17 56834
1187.5 56922
1189.82 56910
1192.15 57116
1194.48 57115
1196.8 57182
1199.13 57191
1201.46 57013
1203.78 57056
1206.1 57176
1208.43 57091
1210.75 57130
1213.07 57145
1215.39 57297
1217.71 57015
1220.03 57038
1222.35 56773
1224.67 56913
1226.99 56661
1229.31 56969
1231.62 56996
1233.94 57173
1236.26 57206
1238.57 57176
1240.89 57224
1243.2 57273
1245.51 57451
1247.83 57629
1250.14 57568
1252.45 57646
1254.76 57623
1257.07 57926
1259.38 57946
1261.69 58134
1264 58345
1266.31 58263
1268.61 58439
1270.92 58492
1273.23 58426
1275.53 58486
1277.84 58487
1280.14 58610
1282.44 58774
1284.75 58746
1287.05 58713
1289.35 58456
1291.65 58421
1293.95 58426
1296.25 58467
1298.55 58617
1300.85 58574
1303.15 58854
1305.45 59224
1307.74 59229
1310.04 59032
1312.34 58712
1314.63 58745
1316.92 58785
1319.22 58684
1321.51 58642
1323.8 58719
1326.1 58706
1328.39 58792
1330.68 58861
1332.97 58939
1335.26 58948
1337.55 59152
1339.84 59090
1342.13 59035
1344.41 59138
1346.7 58982
1348.99 59003
1351.27 59042
1353.56 59064
1355.84 59034
1358.12 59010
1360.41 59075
1362.69 59008
1364.97 58893
1367.25 58732
1369.53 58826
1371.81 58870
1374.09 58698
1376.37 58763
1378.65 58913
1380.93 58890
1383.21 58807
1385.48 58996
1387.76 58961
1390.03 58909
1392.31 59067
1394.58 59053
1396.86 59026
1399.13 58947
1401.4 58858
1403.67 58957
1405.94 59006
1408.22 58907
1410.49 58934
1412.75 58953
1415.02 58942
1417.29 59053
1419.56 59098
1421.83 58987
1424.09 59059
1426.36 59122
1428.62 59356
1430.89 59392
1433.15 59406
1435.42 59673
1437.68 59560
1439.94 59745
1442.2 59894
1444.46 59907
1446.73 59946
1448.99 60053
1451.24 59988
1453.5 60018
1455.76 59999
1458.02 60043
1460.28 59953
1462.53 59981
1464.79 59947
1467.04 59931
1469.3 59882
1471.55 59770
1473.81 59680
1476.06 59588
1478.31 59700
1480.56 59633
1482.81 59628
1485.07 59756
1487.32 59819
1489.56 59759
1491.81 60048
1494.06 60238
1496.31 60447
1498.56 60680
1500.8 60993
1503.05 61456
1505.29 61944
1507.54 62619
1509.78 63260
1512.03 64055
1514.27 64488
1516.51 64760
1518.75 64786
1521 64466
1523.24 64148
1525.48 63574
1527.72 62952
1529.95 62336
1532.19 61828
1534.43 61204
1536.67 60756
1538.9 60543
1541.14 60319
1543.38 60090
1545.61 60057
1547.85 60014
1550.08 59958
1552.31 59900
1554.54 59821
1556.78 59873
1559.01 59803
1561.24 59767
1563.47 59784
1565.7 59778
1567.93 59766
1570.16 59711
1572.38 59642
1574.61 59731
1576.84 59656
1579.07 59806
1581.29 59747
1583.52 59778
1585.74 59762
1587.96 59775
1590.19 59728
1592.41 59729
1594.63 59695
1596.85 59679
1599.08 59568
1601.3 59589
1603.52 59516
1605.74 59549
1607.95 59620
1610.17 59590
1612.39 59598
1614.61 59514
1616.82 59401
1619.04 59470
1621.25 59457
1623.47 59510
1625.68 59458
1627.9 59343
1630.11 59299
1632.32 59214
1634.53 59201
1636.75 59092
1638.96 59149
1641.17 58933
1643.38 58834
1645.59 58756
1647.79 58746
1650 58755
1652.21 58770
1654.42 58594
1656.62 58691
1658.83 58785
1661.03 58637
1663.24 58697
1665.44 58593
1667.64 58496
1669.85 58296
1672.05 58259
1674.25 58117
1676.45 57907
1678.65 57956
1680.85 57854
1683.05 57673
1685.25 57484
1687.45 57421
1689.65 57353
1691.84 57222
1694.04 57392
1696.24 57225
1698.43 57189
1700.63 57325
1702.82 57156
1705.02 57096
1707.21 56995
1709.4 57113
1711.59 57050
1713.79 56900
1715.98 56870
1718.17 56988
1720.36 56884
1722.55 56832
1724.73 56723
1726.92 56828
1729.11 56750
1731.3 56931
1733.48 56855
1735.67 56782
1737.85 56910
1740.04 56688
1742.22 56832
1744.41 56856
1746.59 56916
1748.77 56834
1750.96 56904
1753.14 56736
1755.32 57061
1757.5 57139
1759.68 56758
1761.86 56817
1764.04 56807
1766.21 56771
1768.39 56686
1770.57 56793
1772.74 56697
1774.92 56674
1777.1 56822
1779.27 56607
1781.44 56668
1783.62 56645
1785.79 56772
1787.96 56726
1790.14 56786
1792.31 56738
1794.48 56810
1796.65 56664
1798.82 56552
1800.99 56642
