# Supplementary material for: Raman spectra simulation of antiplatelet drug-platelet interaction using DFT
Source: Sci Rep. 2024 Jan 16;14:1445. doi: 10.1038/s41598-024-51605-7 (PMC10792092; doi:10.1038/s41598-024-51605-7)
Supplement: Supplementary file 1 — Supplementary Information. [file 41598_2024_51605_MOESM1_ESM.zip › Health/Зюбин_123.txt]

399.352 8183
401.893 8172
404.434 8181
406.973 8248
409.512 8262
412.05 8237
414.588 8292
417.125 8271
419.661 8316
422.197 8320
424.731 8313
427.265 8316
429.799 8322
432.331 8340
434.863 8250
437.395 8310
439.925 8344
442.455 8277
444.984 8213
447.513 8200
450.04 8208
452.568 8270
455.094 8297
457.62 8327
460.145 8282
462.669 8297
465.193 8281
467.715 8306
470.238 8307
472.759 8305
475.28 8320
477.8 8323
480.32 8316
482.838 8285
485.356 8317
487.874 8317
490.39 8369
492.906 8403
495.422 8349
497.936 8420
500.45 8397
502.963 8432
505.476 8404
507.988 8539
510.499 8450
513.009 8496
515.519 8531
518.028 8528
520.537 8540
523.044 8462
525.551 8470
528.058 8491
530.563 8505
533.068 8546
535.573 8473
538.076 8475
540.579 8440
543.081 8506
545.583 8465
548.084 8470
550.584 8461
553.083 8466
555.582 8396
558.08 8399
560.577 8456
563.074 8412
565.57 8427
568.066 8449
570.56 8399
573.054 8464
575.548 8472
578.04 8509
580.532 8491
583.023 8476
585.514 8527
588.004 8555
590.493 8544
592.982 8568
595.47 8511
597.957 8552
600.443 8561
602.929 8571
605.414 8645
607.899 8565
610.382 8530
612.866 8671
615.348 8649
617.83 8697
620.311 8678
622.791 8636
625.271 8643
627.75 8620
630.228 8657
632.706 8627
635.183 8649
637.659 8657
640.135 8684
642.61 8650
645.084 8760
647.558 8700
650.031 8610
652.503 8702
654.975 8759
657.446 8722
659.916 8684
662.386 8708
664.855 8713
667.323 8753
669.791 8687
672.257 8681
674.724 8760
677.189 8732
679.654 8728
682.118 8686
684.582 8668
687.045 8687
689.507 8679
691.969 8697
694.43 8708
696.89 8810
699.349 8830
701.808 8799
704.266 8816
706.724 8781
709.181 8801
711.637 8822
714.093 8788
716.547 8850
719.002 8832
721.455 8889
723.908 8947
726.36 8850
728.812 8913
731.263 8877
733.713 8900
736.162 8814
738.611 8951
741.06 8971
743.507 9004
745.954 9015
748.4 9045
750.846 9076
753.291 9079
755.735 9034
758.178 8958
760.621 8990
763.064 9012
765.505 8990
767.946 8899
770.386 8944
772.826 8955
775.265 8907
777.703 8891
780.141 8941
782.578 8986
785.014 8938
787.45 8936
789.885 8998
792.319 8997
794.753 8997
797.186 8990
799.618 9008
802.05 8994
804.481 9197
806.911 9370
809.341 9102
811.77 9139
814.199 9112
816.626 9180
819.054 9213
821.48 9278
823.906 9236
826.331 9317
828.755 9300
831.179 9342
833.602 9268
836.025 9284
838.447 9298
840.868 9324
843.289 9372
845.709 9392
848.128 9489
850.547 9513
852.964 9534
855.382 9540
857.798 9499
860.214 9589
862.63 9627
865.045 9633
867.459 9593
869.872 9656
872.285 9642
874.697 9602
877.108 9663
879.519 9694
881.929 9676
884.339 9567
886.748 9632
889.156 9678
891.564 9592
893.97 9602
896.377 9536
898.782 9559
901.187 9687
903.592 9651
905.995 9658
908.398 9694
910.801 9578
913.203 9632
915.604 9673
918.004 9641
920.404 9780
922.803 9801
925.202 9798
927.6 9820
929.997 9882
932.393 9869
934.789 9919
937.185 10012
939.579 10040
941.973 10039
944.367 10100
946.76 10154
949.152 10290
951.543 10316
953.934 10333
956.324 10400
958.714 10364
961.103 10401
963.491 10425
965.879 10357
968.266 10333
970.652 10320
973.038 10225
975.423 10225
977.807 10256
980.191 10311
982.574 10377
984.957 10382
987.338 10405
989.72 10490
992.1 10523
994.48 10776
996.86 11053
999.238 11337
1001.62 11814
1003.99 12079
1006.37 12065
1008.75 11757
1011.12 11488
1013.5 11206
1015.87 10977
1018.25 10857
1020.62 10684
1022.99 10635
1025.36 10575
1027.73 10539
1030.1 10548
1032.47 10487
1034.84 10345
1037.21 10303
1039.58 10261
1041.95 10258
1044.31 10265
1046.68 10317
1049.04 10301
1051.41 10272
1053.77 10332
1056.14 10243
1058.5 10363
1060.86 10335
1063.22 10397
1065.58 10334
1067.95 10269
1070.3 10388
1072.66 10316
1075.02 10421
1077.38 10300
1079.74 10393
1082.09 10426
1084.45 10452
1086.81 10423
1089.16 10426
1091.51 10451
1093.87 10522
1096.22 10516
1098.57 10479
1100.92 10569
1103.28 10555
1105.63 10637
1107.98 10599
1110.32 10677
1112.67 10709
1115.02 10765
1117.37 10728
1119.71 10847
1122.06 10943
1124.41 11056
1126.75 11206
1129.1 11342
1131.44 11448
1133.78 11568
1136.12 11597
1138.47 11692
1140.81 11963
1143.15 12215
1145.49 12627
1147.83 13193
1150.16 13941
1152.5 14982
1154.84 15840
1157.18 16319
1159.51 16180
1161.85 15309
1164.18 14215
1166.52 13268
1168.85 12595
1171.18 12141
1173.52 11932
1175.85 11736
1178.18 11693
1180.51 11583
1182.84 11538
1185.17 11540
1187.5 11567
1189.82 11489
1192.15 11578
1194.48 11545
1196.8 11598
1199.13 11545
1201.46 11493
1203.78 11390
1206.1 11361
1208.43 11305
1210.75 11295
1213.07 11260
1215.39 11305
1217.71 11237
1220.03 11202
1222.35 11083
1224.67 11027
1226.99 11019
1229.31 10988
1231.62 10947
1233.94 10939
1236.26 10905
1238.57 10919
1240.89 10920
1243.2 10894
1245.51 11025
1247.83 11012
1250.14 11064
1252.45 11070
1254.76 11122
1257.07 11127
1259.38 11149
1261.69 11194
1264 11284
1266.31 11258
1268.61 11295
1270.92 11306
1273.23 11360
1275.53 11286
1277.84 11306
1280.14 11328
1282.44 11300
1284.75 11319
1287.05 11325
1289.35 11283
1291.65 11212
1293.95 11236
1296.25 11146
1298.55 11161
1300.85 11125
1303.15 11182
1305.45 11186
1307.74 11119
1310.04 11188
1312.34 11152
1314.63 11177
1316.92 11120
1319.22 11107
1321.51 11143
1323.8 11057
1326.1 11130
1328.39 11034
1330.68 11043
1332.97 11153
1335.26 11139
1337.55 11137
1339.84 11200
1342.13 11232
1344.41 11191
1346.7 11181
1348.99 11127
1351.27 11061
1353.56 11144
1355.84 11108
1358.12 11108
1360.41 11061
1362.69 11001
1364.97 10993
1367.25 10917
1369.53 10936
1371.81 10836
1374.09 10846
1376.37 10828
1378.65 10831
1380.93 10853
1383.21 10893
1385.48 10864
1387.76 10942
1390.03 10939
1392.31 10888
1394.58 10900
1396.86 10950
1399.13 10849
1401.4 10914
1403.67 10882
1405.94 10866
1408.22 10901
1410.49 10889
1412.75 10853
1415.02 10792
1417.29 10923
1419.56 10863
1421.83 10932
1424.09 10991
1426.36 11050
1428.62 11078
1430.89 11025
1433.15 11159
1435.42 11233
1437.68 11361
1439.94 11444
1442.2 11473
1444.46 11599
1446.73 11631
1448.99 11636
1451.24 11776
1453.5 11684
1455.76 11714
1458.02 11614
1460.28 11576
1462.53 11592
1464.79 11483
1467.04 11513
1469.3 11533
1471.55 11390
1473.81 11306
1476.06 11219
1478.31 11224
1480.56 11220
1482.81 11215
1485.07 11232
1487.32 11223
1489.56 11276
1491.81 11359
1494.06 11489
1496.31 11610
1498.56 11770
1500.8 11968
1503.05 12326
1505.29 12652
1507.54 13159
1509.78 13740
1512.03 14409
1514.27 15094
1516.51 15626
1518.75 16058
1521 16153
1523.24 16156
1525.48 15947
1527.72 15578
1529.95 14940
1532.19 14357
1534.43 13642
1536.67 13023
1538.9 12514
1541.14 12167
1543.38 11784
1545.61 11610
1547.85 11519
1550.08 11415
1552.31 11257
1554.54 11229
1556.78 11245
1559.01 11139
1561.24 11074
1563.47 11104
1565.7 11110
1567.93 11098
1570.16 11071
1572.38 11042
1574.61 11072
1576.84 11152
1579.07 11020
1581.29 11091
1583.52 11151
1585.74 11126
1587.96 11204
1590.19 11142
1592.41 11154
1594.63 11081
1596.85 10974
1599.08 11010
1601.3 10970
1603.52 10934
1605.74 10981
1607.95 10933
1610.17 10915
1612.39 10932
1614.61 10886
1616.82 10902
1619.04 10835
1621.25 10966
1623.47 10976
1625.68 10908
1627.9 10913
1630.11 10806
1632.32 10879
1634.53 10855
1636.75 10868
1638.96 10973
1641.17 10978
1643.38 10985
1645.59 10987
1647.79 11036
1650 11025
1652.21 11116
1654.42 11028
1656.62 11178
1658.83 11168
1661.03 11182
1663.24 11195
1665.44 11165
1667.64 11182
1669.85 11017
1672.05 11023
1674.25 10985
1676.45 10907
1678.65 10813
1680.85 10762
1683.05 10713
1685.25 10613
1687.45 10501
1689.65 10449
1691.84 10457
1694.04 10404
1696.24 10470
1698.43 10358
1700.63 10364
1702.82 10286
1705.02 10250
1707.21 10260
1709.4 10250
1711.59 10183
1713.79 10210
1715.98 10124
1718.17 10172
1720.36 10206
1722.55 10184
1724.73 10188
1726.92 10130
1729.11 10064
1731.3 10142
1733.48 10131
1735.67 10117
1737.85 10197
1740.04 10162
1742.22 10076
1744.41 10135
1746.59 10127
1748.77 10163
1750.96 10157
1753.14 10141
1755.32 10092
1757.5 10153
1759.68 10134
1761.86 10053
1764.04 10054
1766.21 10073
1768.39 10039
1770.57 10033
1772.74 10078
1774.92 10063
1777.1 10053
1779.27 10093
1781.44 10137
1783.62 10076
1785.79 10123
1787.96 10054
1790.14 10037
1792.31 10036
1794.48 9992
1796.65 9950
1798.82 9981
1800.99 10029
