# Supplementary material for: Raman spectra simulation of antiplatelet drug-platelet interaction using DFT
Source: Sci Rep. 2024 Jan 16;14:1445. doi: 10.1038/s41598-024-51605-7 (PMC10792092; doi:10.1038/s41598-024-51605-7)
Supplement: Supplementary file 1 — Supplementary Information. [file 41598_2024_51605_MOESM1_ESM.zip › Health/Зюбин_124.txt]

399.352 5476
401.893 5421
404.434 5490
406.973 5453
409.512 5495
412.05 5542
414.588 5514
417.125 5551
419.661 5588
422.197 5526
424.731 5508
427.265 5526
429.799 5510
432.331 5484
434.863 5494
437.395 5510
439.925 5438
442.455 5500
444.984 5485
447.513 5460
450.04 5493
452.568 5522
455.094 5510
457.62 5540
460.145 5480
462.669 5471
465.193 5474
467.715 5481
470.238 5464
472.759 5439
475.28 5521
477.8 5476
480.32 5472
482.838 5511
485.356 5486
487.874 5584
490.39 5555
492.906 5630
495.422 5608
497.936 5585
500.45 5618
502.963 5681
505.476 5669
507.988 5719
510.499 5702
513.009 5755
515.519 5747
518.028 5678
520.537 5725
523.044 5642
525.551 5703
528.058 5683
530.563 5674
533.068 5678
535.573 5674
538.076 5678
540.579 5635
543.081 5696
545.583 5654
548.084 5650
550.584 5657
553.083 5653
555.582 5665
558.08 5598
560.577 5586
563.074 5563
565.57 5618
568.066 5670
570.56 5570
573.054 5612
575.548 5577
578.04 5645
580.532 5555
583.023 5576
585.514 5591
588.004 5590
590.493 5543
592.982 5567
595.47 5593
597.957 5570
600.443 5572
602.929 5582
605.414 5559
607.899 5575
610.382 5620
612.866 5624
615.348 5614
617.83 5628
620.311 5697
622.791 5701
625.271 5651
627.75 5596
630.228 5605
632.706 5576
635.183 5620
637.659 5588
640.135 5644
642.61 5688
645.084 5739
647.558 5713
650.031 5684
652.503 5673
654.975 5664
657.446 5700
659.916 5700
662.386 5698
664.855 5658
667.323 5668
669.791 5646
672.257 5677
674.724 5684
677.189 5670
679.654 5670
682.118 5655
684.582 5663
687.045 5660
689.507 5661
691.969 5723
694.43 5713
696.89 5773
699.349 5779
701.808 5782
704.266 5773
706.724 5813
709.181 5761
711.637 5793
714.093 5842
716.547 5826
719.002 5859
721.455 5852
723.908 5880
726.36 5860
728.812 5863
731.263 5791
733.713 5843
736.162 5894
738.611 5890
741.06 5921
743.507 5975
745.954 5943
748.4 5964
750.846 5958
753.291 5976
755.735 5989
758.178 5976
760.621 5978
763.064 5953
765.505 5896
767.946 5831
770.386 5813
772.826 5849
775.265 5815
777.703 5821
780.141 5838
782.578 5811
785.014 5792
787.45 5814
789.885 5784
792.319 5790
794.753 5850
797.186 5812
799.618 5840
802.05 5831
804.481 5868
806.911 5933
809.341 5909
811.77 5880
814.199 5946
816.626 6009
819.054 6083
821.48 6093
823.906 6165
826.331 6256
828.755 6277
831.179 6278
833.602 6243
836.025 6317
838.447 6263
840.868 6227
843.289 6292
845.709 6303
848.128 6350
850.547 6460
852.964 6551
855.382 6482
857.798 6535
860.214 6440
862.63 6454
865.045 6433
867.459 6387
869.872 6360
872.285 6428
874.697 6436
877.108 6444
879.519 6439
881.929 6471
884.339 6445
886.748 6434
889.156 6454
891.564 6449
893.97 6493
896.377 6493
898.782 6512
901.187 6543
903.592 6562
905.995 6530
908.398 6579
910.801 6554
913.203 6494
915.604 6547
918.004 6593
920.404 6679
922.803 6653
925.202 6660
927.6 6708
929.997 6737
932.393 6728
934.789 6828
937.185 6857
939.579 6838
941.973 6887
944.367 6853
946.76 6856
949.152 6861
951.543 6890
953.934 6894
956.324 6957
958.714 6950
961.103 6873
963.491 6931
965.879 6910
968.266 6850
970.652 6833
973.038 6770
975.423 6820
977.807 6785
980.191 6714
982.574 6798
984.957 6730
987.338 6836
989.72 6924
992.1 6948
994.48 7006
996.86 7120
999.238 7400
1001.62 7811
1003.99 8047
1006.37 8014
1008.75 7664
1011.12 7408
1013.5 7156
1015.87 7036
1018.25 6884
1020.62 6808
1022.99 6820
1025.36 6866
1027.73 6882
1030.1 6849
1032.47 6945
1034.84 6900
1037.21 6816
1039.58 6779
1041.95 6729
1044.31 6726
1046.68 6733
1049.04 6732
1051.41 6776
1053.77 6732
1056.14 6783
1058.5 6745
1060.86 6782
1063.22 6789
1065.58 6703
1067.95 6731
1070.3 6745
1072.66 6759
1075.02 6860
1077.38 6785
1079.74 6805
1082.09 6774
1084.45 6764
1086.81 6827
1089.16 6840
1091.51 6800
1093.87 6825
1096.22 6828
1098.57 6829
1100.92 6901
1103.28 6909
1105.63 6909
1107.98 6887
1110.32 6926
1112.67 6900
1115.02 6925
1117.37 6868
1119.71 6922
1122.06 6979
1124.41 7028
1126.75 7100
1129.1 7129
1131.44 7155
1133.78 7122
1136.12 7096
1138.47 7100
1140.81 7160
1143.15 7238
1145.49 7355
1147.83 7524
1150.16 7828
1152.5 8040
1154.84 8361
1157.18 8526
1159.51 8447
1161.85 8197
1164.18 7962
1166.52 7571
1168.85 7403
1171.18 7229
1173.52 7207
1175.85 7166
1178.18 7155
1180.51 7106
1182.84 7037
1185.17 7064
1187.5 7008
1189.82 7029
1192.15 7012
1194.48 7068
1196.8 7057
1199.13 7098
1201.46 7162
1203.78 7214
1206.1 7222
1208.43 7221
1210.75 7275
1213.07 7314
1215.39 7222
1217.71 7097
1220.03 7145
1222.35 7087
1224.67 7146
1226.99 7148
1229.31 7178
1231.62 7200
1233.94 7165
1236.26 7295
1238.57 7196
1240.89 7241
1243.2 7243
1245.51 7266
1247.83 7372
1250.14 7300
1252.45 7332
1254.76 7406
1257.07 7413
1259.38 7445
1261.69 7495
1264 7536
1266.31 7501
1268.61 7497
1270.92 7574
1273.23 7519
1275.53 7497
1277.84 7529
1280.14 7472
1282.44 7456
1284.75 7437
1287.05 7450
1289.35 7503
1291.65 7478
1293.95 7427
1296.25 7410
1298.55 7475
1300.85 7546
1303.15 7556
1305.45 7533
1307.74 7528
1310.04 7562
1312.34 7596
1314.63 7502
1316.92 7620
1319.22 7481
1321.51 7500
1323.8 7469
1326.1 7467
1328.39 7467
1330.68 7517
1332.97 7456
1335.26 7464
1337.55 7585
1339.84 7552
1342.13 7530
1344.41 7525
1346.7 7493
1348.99 7370
1351.27 7364
1353.56 7309
1355.84 7265
1358.12 7206
1360.41 7096
1362.69 7086
1364.97 7053
1367.25 6979
1369.53 7024
1371.81 6964
1374.09 6934
1376.37 6922
1378.65 6895
1380.93 6896
1383.21 6965
1385.48 6942
1387.76 6957
1390.03 6971
1392.31 6952
1394.58 6978
1396.86 7014
1399.13 7081
1401.4 7056
1403.67 7060
1405.94 7089
1408.22 7078
1410.49 7118
1412.75 7071
1415.02 7092
1417.29 7164
1419.56 7179
1421.83 7180
1424.09 7204
1426.36 7220
1428.62 7178
1430.89 7247
1433.15 7367
1435.42 7521
1437.68 7628
1439.94 7744
1442.2 7901
1444.46 7929
1446.73 8053
1448.99 8095
1451.24 8111
1453.5 8129
1455.76 8059
1458.02 7975
1460.28 7918
1462.53 7889
1464.79 7864
1467.04 7712
1469.3 7615
1471.55 7524
1473.81 7342
1476.06 7341
1478.31 7148
1480.56 7046
1482.81 7025
1485.07 6975
1487.32 6909
1489.56 6863
1491.81 6839
1494.06 6885
1496.31 6941
1498.56 6933
1500.8 7087
1503.05 7155
1505.29 7177
1507.54 7357
1509.78 7595
1512.03 7746
1514.27 7963
1516.51 8146
1518.75 8221
1521 8214
1523.24 8228
1525.48 8203
1527.72 8077
1529.95 7922
1532.19 7754
1534.43 7533
1536.67 7370
1538.9 7145
1541.14 7068
1543.38 6951
1545.61 7001
1547.85 6897
1550.08 6913
1552.31 6917
1554.54 6928
1556.78 6895
1559.01 6844
1561.24 6892
1563.47 6818
1565.7 6846
1567.93 6796
1570.16 6787
1572.38 6793
1574.61 6784
1576.84 6860
1579.07 6835
1581.29 6887
1583.52 6910
1585.74 6920
1587.96 6961
1590.19 6964
1592.41 6895
1594.63 6936
1596.85 6905
1599.08 6875
1601.3 6870
1603.52 6938
1605.74 6932
1607.95 6996
1610.17 7050
1612.39 6986
1614.61 7034
1616.82 6972
1619.04 7043
1621.25 7070
1623.47 7006
1625.68 7026
1627.9 7059
1630.11 6993
1632.32 6995
1634.53 6979
1636.75 7028
1638.96 7117
1641.17 7106
1643.38 7180
1645.59 7265
1647.79 7362
1650 7431
1652.21 7589
1654.42 7739
1656.62 7822
1658.83 7979
1661.03 8032
1663.24 8074
1665.44 8131
1667.64 8021
1669.85 7992
1672.05 7884
1674.25 7772
1676.45 7733
1678.65 7670
1680.85 7555
1683.05 7397
1685.25 7299
1687.45 7226
1689.65 7123
1691.84 7126
1694.04 6981
1696.24 6942
1698.43 6839
1700.63 6765
1702.82 6682
1705.02 6706
1707.21 6630
1709.4 6576
1711.59 6540
1713.79 6494
1715.98 6458
1718.17 6425
1720.36 6454
1722.55 6436
1724.73 6368
1726.92 6368
1729.11 6365
1731.3 6425
1733.48 6372
1735.67 6396
1737.85 6383
1740.04 6397
1742.22 6383
1744.41 6429
1746.59 6395
1748.77 6370
1750.96 6397
1753.14 6414
1755.32 6341
1757.5 6416
1759.68 6410
1761.86 6306
1764.04 6368
1766.21 6324
1768.39 6360
1770.57 6356
1772.74 6330
1774.92 6328
1777.1 6352
1779.27 6310
1781.44 6326
1783.62 6294
1785.79 6308
1787.96 6344
1790.14 6340
1792.31 6343
1794.48 6306
1796.65 6318
1798.82 6277
1800.99 6373
