# Supplementary material for: Raman spectra simulation of antiplatelet drug-platelet interaction using DFT
Source: Sci Rep. 2024 Jan 16;14:1445. doi: 10.1038/s41598-024-51605-7 (PMC10792092; doi:10.1038/s41598-024-51605-7)
Supplement: Supplementary file 1 — Supplementary Information. [file 41598_2024_51605_MOESM1_ESM.zip › Health/Зюбин_125.txt]

399.352 5702
401.893 5730
404.434 5695
406.973 5748
409.512 5710
412.05 5744
414.588 5692
417.125 5746
419.661 5718
422.197 5799
424.731 5802
427.265 5772
429.799 5759
432.331 5701
434.863 5712
437.395 5751
439.925 5757
442.455 5703
444.984 5751
447.513 5655
450.04 5750
452.568 5711
455.094 5718
457.62 5702
460.145 5716
462.669 5697
465.193 5750
467.715 5733
470.238 5687
472.759 5718
475.28 5696
477.8 5688
480.32 5727
482.838 5757
485.356 5729
487.874 5761
490.39 5733
492.906 5732
495.422 5796
497.936 5770
500.45 5838
502.963 5794
505.476 5807
507.988 5808
510.499 5823
513.009 5860
515.519 5839
518.028 5870
520.537 5878
523.044 5868
525.551 5870
528.058 5846
530.563 5812
533.068 5833
535.573 5848
538.076 5821
540.579 5791
543.081 5829
545.583 5791
548.084 5824
550.584 5800
553.083 5812
555.582 5804
558.08 5771
560.577 5799
563.074 5766
565.57 5791
568.066 5883
570.56 5764
573.054 5799
575.548 5861
578.04 5754
580.532 5755
583.023 5760
585.514 5781
588.004 5786
590.493 5787
592.982 5747
595.47 5764
597.957 5831
600.443 5802
602.929 5774
605.414 5858
607.899 5817
610.382 5784
612.866 5816
615.348 5837
617.83 5833
620.311 5858
622.791 5853
625.271 5862
627.75 5818
630.228 5864
632.706 5854
635.183 5849
637.659 5809
640.135 5930
642.61 5927
645.084 5916
647.558 5923
650.031 5911
652.503 5830
654.975 5903
657.446 5933
659.916 5924
662.386 5905
664.855 5904
667.323 5951
669.791 5956
672.257 5969
674.724 5980
677.189 5936
679.654 5941
682.118 5946
684.582 5977
687.045 5905
689.507 5891
691.969 5961
694.43 6009
696.89 6077
699.349 6028
701.808 6039
704.266 6074
706.724 6014
709.181 6046
711.637 6080
714.093 6046
716.547 6081
719.002 6139
721.455 6084
723.908 6037
726.36 6105
728.812 6117
731.263 6089
733.713 6133
736.162 6172
738.611 6216
741.06 6234
743.507 6268
745.954 6306
748.4 6349
750.846 6350
753.291 6341
755.735 6316
758.178 6302
760.621 6249
763.064 6199
765.505 6230
767.946 6170
770.386 6166
772.826 6133
775.265 6084
777.703 6111
780.141 6166
782.578 6117
785.014 6156
787.45 6118
789.885 6153
792.319 6154
794.753 6147
797.186 6142
799.618 6143
802.05 6183
804.481 6162
806.911 6193
809.341 6233
811.77 6199
814.199 6243
816.626 6295
819.054 6368
821.48 6381
823.906 6445
826.331 6474
828.755 6485
831.179 6529
833.602 6487
836.025 6466
838.447 6501
840.868 6482
843.289 6561
845.709 6529
848.128 6608
850.547 6622
852.964 6764
855.382 6798
857.798 6725
860.214 6696
862.63 6726
865.045 6653
867.459 6660
869.872 6704
872.285 6738
874.697 6712
877.108 6754
879.519 6729
881.929 6702
884.339 6687
886.748 6695
889.156 6736
891.564 6742
893.97 6720
896.377 6720
898.782 6728
901.187 6781
903.592 6794
905.995 6724
908.398 6738
910.801 6792
913.203 6745
915.604 6821
918.004 6829
920.404 6822
922.803 6879
925.202 6877
927.6 6943
929.997 6997
932.393 6928
934.789 7012
937.185 6990
939.579 7074
941.973 7092
944.367 7122
946.76 7168
949.152 7249
951.543 7279
953.934 7309
956.324 7255
958.714 7284
961.103 7315
963.491 7298
965.879 7302
968.266 7275
970.652 7218
973.038 7167
975.423 7211
977.807 7212
980.191 7241
982.574 7176
984.957 7286
987.338 7301
989.72 7417
992.1 7443
994.48 7580
996.86 7753
999.238 8071
1001.62 8418
1003.99 8703
1006.37 8652
1008.75 8436
1011.12 8144
1013.5 7897
1015.87 7692
1018.25 7603
1020.62 7506
1022.99 7463
1025.36 7363
1027.73 7365
1030.1 7334
1032.47 7335
1034.84 7312
1037.21 7238
1039.58 7216
1041.95 7210
1044.31 7254
1046.68 7235
1049.04 7181
1051.41 7236
1053.77 7273
1056.14 7234
1058.5 7266
1060.86 7217
1063.22 7270
1065.58 7215
1067.95 7150
1070.3 7247
1072.66 7226
1075.02 7266
1077.38 7244
1079.74 7232
1082.09 7311
1084.45 7336
1086.81 7346
1089.16 7320
1091.51 7265
1093.87 7385
1096.22 7316
1098.57 7314
1100.92 7320
1103.28 7429
1105.63 7414
1107.98 7375
1110.32 7411
1112.67 7465
1115.02 7512
1117.37 7589
1119.71 7543
1122.06 7609
1124.41 7678
1126.75 7901
1129.1 8068
1131.44 8033
1133.78 8014
1136.12 8087
1138.47 8051
1140.81 8266
1143.15 8381
1145.49 8694
1147.83 9054
1150.16 9550
1152.5 10179
1154.84 10785
1157.18 10972
1159.51 10883
1161.85 10440
1164.18 9757
1166.52 9162
1168.85 8667
1171.18 8453
1173.52 8229
1175.85 8210
1178.18 8349
1180.51 7979
1182.84 7894
1185.17 7959
1187.5 7943
1189.82 7924
1192.15 7925
1194.48 7842
1196.8 7903
1199.13 7887
1201.46 7862
1203.78 7845
1206.1 7861
1208.43 7882
1210.75 7852
1213.07 7778
1215.39 7737
1217.71 7749
1220.03 7715
1222.35 7641
1224.67 7666
1226.99 7611
1229.31 7612
1231.62 7635
1233.94 7700
1236.26 7640
1238.57 7609
1240.89 7615
1243.2 7661
1245.51 7683
1247.83 7694
1250.14 7699
1252.45 7674
1254.76 7761
1257.07 7793
1259.38 7789
1261.69 7787
1264 7835
1266.31 7862
1268.61 7840
1270.92 7888
1273.23 7846
1275.53 7829
1277.84 7874
1280.14 7854
1282.44 7885
1284.75 7860
1287.05 7834
1289.35 7833
1291.65 7788
1293.95 7768
1296.25 7727
1298.55 7778
1300.85 7844
1303.15 7813
1305.45 7843
1307.74 7807
1310.04 7840
1312.34 7794
1314.63 7790
1316.92 7752
1319.22 7760
1321.51 7714
1323.8 7675
1326.1 7752
1328.39 7742
1330.68 7699
1332.97 7686
1335.26 7735
1337.55 7763
1339.84 7769
1342.13 7791
1344.41 7790
1346.7 7773
1348.99 7783
1351.27 7639
1353.56 7655
1355.84 7671
1358.12 7599
1360.41 7623
1362.69 7590
1364.97 7533
1367.25 7485
1369.53 7493
1371.81 7519
1374.09 7449
1376.37 7475
1378.65 7449
1380.93 7464
1383.21 7452
1385.48 7461
1387.76 7495
1390.03 7520
1392.31 7495
1394.58 7484
1396.86 7522
1399.13 7545
1401.4 7535
1403.67 7491
1405.94 7487
1408.22 7534
1410.49 7552
1412.75 7528
1415.02 7544
1417.29 7498
1419.56 7565
1421.83 7610
1424.09 7547
1426.36 7673
1428.62 7689
1430.89 7672
1433.15 7746
1435.42 7833
1437.68 7903
1439.94 8001
1442.2 8102
1444.46 8113
1446.73 8158
1448.99 8184
1451.24 8211
1453.5 8229
1455.76 8229
1458.02 8096
1460.28 8120
1462.53 8077
1464.79 8048
1467.04 8049
1469.3 7931
1471.55 7838
1473.81 7793
1476.06 7725
1478.31 7682
1480.56 7683
1482.81 7548
1485.07 7556
1487.32 7633
1489.56 7615
1491.81 7639
1494.06 7653
1496.31 7775
1498.56 7872
1500.8 8001
1503.05 8268
1505.29 8508
1507.54 8787
1509.78 9172
1512.03 9633
1514.27 9954
1516.51 10453
1518.75 10639
1521 10660
1523.24 10664
1525.48 10573
1527.72 10229
1529.95 9894
1532.19 9470
1534.43 9031
1536.67 8659
1538.9 8333
1541.14 8068
1543.38 7847
1545.61 7719
1547.85 7708
1550.08 7591
1552.31 7590
1554.54 7567
1556.78 7537
1559.01 7530
1561.24 7494
1563.47 7487
1565.7 7446
1567.93 7410
1570.16 7395
1572.38 7425
1574.61 7447
1576.84 7414
1579.07 7457
1581.29 7449
1583.52 7544
1585.74 7535
1587.96 7537
1590.19 7587
1592.41 7569
1594.63 7509
1596.85 7428
1599.08 7435
1601.3 7399
1603.52 7400
1605.74 7395
1607.95 7431
1610.17 7486
1612.39 7424
1614.61 7408
1616.82 7417
1619.04 7448
1621.25 7415
1623.47 7396
1625.68 7385
1627.9 7394
1630.11 7435
1632.32 7391
1634.53 7413
1636.75 7396
1638.96 7458
1641.17 7503
1643.38 7547
1645.59 7546
1647.79 7519
1650 7598
1652.21 7643
1654.42 7698
1656.62 7864
1658.83 7866
1661.03 7925
1663.24 8015
1665.44 7979
1667.64 7935
1669.85 7891
1672.05 7845
1674.25 7836
1676.45 7774
1678.65 7740
1680.85 7746
1683.05 7564
1685.25 7531
1687.45 7423
1689.65 7363
1691.84 7319
1694.04 7283
1696.24 7246
1698.43 7135
1700.63 7100
1702.82 7104
1705.02 7078
1707.21 7013
1709.4 7003
1711.59 6937
1713.79 6932
1715.98 6896
1718.17 6864
1720.36 6875
1722.55 6894
1724.73 6845
1726.92 6921
1729.11 6879
1731.3 6890
1733.48 6917
1735.67 6894
1737.85 6829
1740.04 6868
1742.22 6867
1744.41 6903
1746.59 6926
1748.77 6859
1750.96 6918
1753.14 6877
1755.32 6909
1757.5 6854
1759.68 6879
1761.86 6839
1764.04 6842
1766.21 6830
1768.39 6833
1770.57 6810
1772.74 6870
1774.92 6780
1777.1 6838
1779.27 6831
1781.44 6772
1783.62 6783
1785.79 6803
1787.96 6778
1790.14 6845
1792.31 6775
1794.48 6878
1796.65 6818
1798.82 6789
1800.99 6809
