# Supplementary material for: Raman spectra simulation of antiplatelet drug-platelet interaction using DFT
Source: Sci Rep. 2024 Jan 16;14:1445. doi: 10.1038/s41598-024-51605-7 (PMC10792092; doi:10.1038/s41598-024-51605-7)
Supplement: Supplementary file 1 — Supplementary Information. [file 41598_2024_51605_MOESM1_ESM.zip › Health/Зюбин_13.txt]

399.352 11498
401.893 11505
404.434 11498
406.973 11578
409.512 11548
412.05 11537
414.588 11592
417.125 11605
419.661 11602
422.197 11549
424.731 11689
427.265 11578
429.799 11616
432.331 11577
434.863 11521
437.395 11584
439.925 11513
442.455 11498
444.984 11602
447.513 11594
450.04 11561
452.568 11462
455.094 11565
457.62 11475
460.145 11521
462.669 11550
465.193 11610
467.715 11463
470.238 11521
472.759 11495
475.28 11527
477.8 11459
480.32 11536
482.838 11489
485.356 11528
487.874 11505
490.39 11546
492.906 11635
495.422 11703
497.936 11616
500.45 11632
502.963 11685
505.476 11670
507.988 11716
510.499 11676
513.009 11646
515.519 11710
518.028 11660
520.537 11693
523.044 11590
525.551 11708
528.058 11625
530.563 11613
533.068 11631
535.573 11577
538.076 11572
540.579 11602
543.081 11610
545.583 11604
548.084 11596
550.584 11514
553.083 11580
555.582 11517
558.08 11534
560.577 11471
563.074 11552
565.57 11449
568.066 11525
570.56 11543
573.054 11553
575.548 11603
578.04 11522
580.532 11652
583.023 11552
585.514 11570
588.004 11568
590.493 11503
592.982 11553
595.47 11548
597.957 11527
600.443 11566
602.929 11603
605.414 11560
607.899 11615
610.382 11547
612.866 11577
615.348 11614
617.83 11674
620.311 11635
622.791 11784
625.271 11669
627.75 11656
630.228 11560
632.706 11671
635.183 11663
637.659 11612
640.135 11703
642.61 11738
645.084 11719
647.558 11791
650.031 11689
652.503 11713
654.975 11702
657.446 11771
659.916 11770
662.386 11793
664.855 11802
667.323 11827
669.791 11771
672.257 11763
674.724 11775
677.189 11802
679.654 11719
682.118 11701
684.582 11771
687.045 11746
689.507 11829
691.969 11833
694.43 11874
696.89 11841
699.349 11782
701.808 11915
704.266 11794
706.724 11899
709.181 11883
711.637 11816
714.093 11877
716.547 11825
719.002 11969
721.455 11807
723.908 11891
726.36 12085
728.812 11948
731.263 11821
733.713 11987
736.162 11976
738.611 12035
741.06 11969
743.507 12069
745.954 12102
748.4 12051
750.846 12148
753.291 12025
755.735 12104
758.178 12091
760.621 12074
763.064 12084
765.505 12045
767.946 11999
770.386 12029
772.826 11985
775.265 12035
777.703 12067
780.141 12080
782.578 12018
785.014 11972
787.45 11979
789.885 12034
792.319 12135
794.753 12110
797.186 12109
799.618 12134
802.05 12149
804.481 12195
806.911 12216
809.341 12196
811.77 12170
814.199 12327
816.626 12380
819.054 12420
821.48 12439
823.906 12495
826.331 12530
828.755 12531
831.179 12578
833.602 12520
836.025 12508
838.447 12490
840.868 12652
843.289 12518
845.709 12660
848.128 12754
850.547 12820
852.964 12868
855.382 12848
857.798 12914
860.214 12881
862.63 12855
865.045 12894
867.459 12847
869.872 12891
872.285 12913
874.697 12926
877.108 12907
879.519 12920
881.929 12929
884.339 12844
886.748 12966
889.156 13003
891.564 12945
893.97 12856
896.377 12958
898.782 12867
901.187 12880
903.592 12981
905.995 12969
908.398 12969
910.801 13059
913.203 12979
915.604 13000
918.004 13144
920.404 13121
922.803 13209
925.202 13176
927.6 13177
929.997 13296
932.393 13297
934.789 13353
937.185 13369
939.579 13460
941.973 13518
944.367 13527
946.76 13734
949.152 13810
951.543 13879
953.934 13855
956.324 13918
958.714 13942
961.103 13887
963.491 13779
965.879 13866
968.266 13744
970.652 13716
973.038 13668
975.423 13681
977.807 13590
980.191 13720
982.574 13761
984.957 13837
987.338 13941
989.72 14056
992.1 14298
994.48 14583
996.86 14986
999.238 15527
1001.62 15912
1003.99 16211
1006.37 15925
1008.75 15567
1011.12 15036
1013.5 14738
1015.87 14508
1018.25 14379
1020.62 14205
1022.99 14118
1025.36 14208
1027.73 14106
1030.1 13999
1032.47 14010
1034.84 13994
1037.21 13819
1039.58 13822
1041.95 13680
1044.31 13826
1046.68 13801
1049.04 13855
1051.41 13728
1053.77 13824
1056.14 13768
1058.5 13856
1060.86 13793
1063.22 13836
1065.58 13834
1067.95 13841
1070.3 13911
1072.66 13874
1075.02 13884
1077.38 13946
1079.74 13864
1082.09 13888
1084.45 13933
1086.81 13947
1089.16 14040
1091.51 13994
1093.87 13971
1096.22 14037
1098.57 14022
1100.92 14121
1103.28 14118
1105.63 14157
1107.98 14049
1110.32 14232
1112.67 14304
1115.02 14295
1117.37 14383
1119.71 14489
1122.06 14626
1124.41 14787
1126.75 14806
1129.1 15036
1131.44 15086
1133.78 15308
1136.12 15497
1138.47 15750
1140.81 16136
1143.15 16484
1145.49 17243
1147.83 18019
1150.16 18968
1152.5 20170
1154.84 20901
1157.18 20663
1159.51 19925
1161.85 18708
1164.18 17559
1166.52 16486
1168.85 15949
1171.18 15623
1173.52 15384
1175.85 15352
1178.18 15189
1180.51 15232
1182.84 15136
1185.17 15055
1187.5 15144
1189.82 15169
1192.15 15100
1194.48 15119
1196.8 15182
1199.13 15128
1201.46 15037
1203.78 15013
1206.1 14943
1208.43 14959
1210.75 14988
1213.07 15487
1215.39 14908
1217.71 14844
1220.03 14728
1222.35 14635
1224.67 14508
1226.99 14453
1229.31 14533
1231.62 14501
1233.94 14425
1236.26 14415
1238.57 14483
1240.89 14555
1243.2 14571
1245.51 14525
1247.83 14631
1250.14 14622
1252.45 14676
1254.76 14730
1257.07 14788
1259.38 14764
1261.69 14896
1264 14850
1266.31 14840
1268.61 14951
1270.92 14860
1273.23 14870
1275.53 14849
1277.84 14937
1280.14 14961
1282.44 14998
1284.75 14966
1287.05 14945
1289.35 14870
1291.65 14863
1293.95 14757
1296.25 14728
1298.55 14704
1300.85 14724
1303.15 14677
1305.45 14690
1307.74 14701
1310.04 14658
1312.34 14652
1314.63 14683
1316.92 14671
1319.22 14642
1321.51 14717
1323.8 14656
1326.1 14614
1328.39 14628
1330.68 14652
1332.97 14688
1335.26 14719
1337.55 14742
1339.84 14683
1342.13 14675
1344.41 14604
1346.7 14676
1348.99 14685
1351.27 14653
1353.56 14624
1355.84 14628
1358.12 14645
1360.41 14496
1362.69 14453
1364.97 14363
1367.25 14385
1369.53 14426
1371.81 14365
1374.09 14398
1376.37 14320
1378.65 14335
1380.93 14362
1383.21 14372
1385.48 14464
1387.76 14456
1390.03 14438
1392.31 14480
1394.58 14439
1396.86 14408
1399.13 14474
1401.4 14436
1403.67 14536
1405.94 14522
1408.22 14465
1410.49 14456
1412.75 14485
1415.02 14456
1417.29 14648
1419.56 14547
1421.83 14647
1424.09 14590
1426.36 14628
1428.62 14606
1430.89 14683
1433.15 14755
1435.42 14843
1437.68 14853
1439.94 15030
1442.2 15157
1444.46 15156
1446.73 15252
1448.99 15267
1451.24 15328
1453.5 15247
1455.76 15201
1458.02 15161
1460.28 15229
1462.53 15083
1464.79 15014
1467.04 15018
1469.3 14974
1471.55 14938
1473.81 14830
1476.06 14736
1478.31 14737
1480.56 14679
1482.81 14725
1485.07 14684
1487.32 14770
1489.56 14886
1491.81 14979
1494.06 15065
1496.31 15285
1498.56 15532
1500.8 15965
1503.05 16450
1505.29 16867
1507.54 17676
1509.78 18535
1512.03 19332
1514.27 19915
1516.51 20294
1518.75 20246
1521 19870.0
1523.24 19426
1525.48 18831
1527.72 17974
1529.95 17435
1532.19 16687
1534.43 16030
1536.67 15578
1538.9 15179
1541.14 14962
1543.38 14702
1545.61 14543
1547.85 14555
1550.08 14420
1552.31 14408
1554.54 14334
1556.78 14354
1559.01 14252
1561.24 14217
1563.47 14225
1565.7 14166
1567.93 14073
1570.16 14185
1572.38 14139
1574.61 14172
1576.84 14143
1579.07 14234
1581.29 14242
1583.52 14207
1585.74 14224
1587.96 14161
1590.19 14185
1592.41 14109
1594.63 14071
1596.85 14051
1599.08 14057
1601.3 14072
1603.52 13999
1605.74 13988
1607.95 14110
1610.17 14057
1612.39 14092
1614.61 14041
1616.82 13995
1619.04 14068
1621.25 14046
1623.47 14090
1625.68 14027
1627.9 14013
1630.11 13997
1632.32 13932
1634.53 13970
1636.75 13978
1638.96 14013
1641.17 14015
1643.38 13862
1645.59 13976
1647.79 14011
1650 14005
1652.21 14187
1654.42 14231
1656.62 14255
1658.83 14365
1661.03 14284
1663.24 14363
1665.44 14323
1667.64 14129
1669.85 14211
1672.05 14156
1674.25 14105
1676.45 14043
1678.65 14058
1680.85 13962
1683.05 13916
1685.25 13872
1687.45 13876
1689.65 13698
1691.84 13639
1694.04 13666
1696.24 13642
1698.43 13553
1700.63 13548
1702.82 13581
1705.02 13542
1707.21 13450
1709.4 13417
1711.59 13389
1713.79 13355
1715.98 13366
1718.17 13247
1720.36 13345
1722.55 13305
1724.73 13281
1726.92 13181
1729.11 13205
1731.3 13248
1733.48 13263
1735.67 13330
1737.85 13253
1740.04 13219
1742.22 13343
1744.41 13235
1746.59 13302
1748.77 13225
1750.96 13208
1753.14 13246
1755.32 13172
1757.5 13201
1759.68 13220
1761.86 13158
1764.04 13142
1766.21 13186
1768.39 13171
1770.57 13157
1772.74 13158
1774.92 13132
1777.1 13088
1779.27 13146
1781.44 13158
1783.62 13135
1785.79 13199
1787.96 13124
1790.14 13114
1792.31 13104
1794.48 13092
1796.65 13044
1798.82 13038
1800.99 13082
