# Supplementary material for: Raman spectra simulation of antiplatelet drug-platelet interaction using DFT
Source: Sci Rep. 2024 Jan 16;14:1445. doi: 10.1038/s41598-024-51605-7 (PMC10792092; doi:10.1038/s41598-024-51605-7)
Supplement: Supplementary file 1 — Supplementary Information. [file 41598_2024_51605_MOESM1_ESM.zip › Health/Зюбин_14.txt]

399.352 14460
401.893 14428
404.434 14496
406.973 14608
409.512 14542
412.05 14548
414.588 14569
417.125 14556
419.661 14647
422.197 14546
424.731 14592
427.265 14548
429.799 14601
432.331 14519
434.863 14494
437.395 14453
439.925 14429
442.455 14396
444.984 14472
447.513 14497
450.04 14481
452.568 14407
455.094 14441
457.62 14458
460.145 14447
462.669 14509
465.193 14490
467.715 14403
470.238 14387
472.759 14489
475.28 14361
477.8 14423
480.32 14403
482.838 14446
485.356 14373
487.874 14563
490.39 14575
492.906 14564
495.422 14580
497.936 14646
500.45 14652
502.963 14745
505.476 14761
507.988 14693
510.499 14679
513.009 14692
515.519 14649
518.028 14697
520.537 14675
523.044 14597
525.551 14595
528.058 14546
530.563 14590
533.068 14582
535.573 14528
538.076 14568
540.579 14549
543.081 14471
545.583 14459
548.084 14480
550.584 14426
553.083 14407
555.582 14391
558.08 14445
560.577 14374
563.074 14322
565.57 14471
568.066 14391
570.56 14395
573.054 14411
575.548 14489
578.04 14433
580.532 14474
583.023 14500
585.514 14454
588.004 14400
590.493 14433
592.982 14427
595.47 14458
597.957 14468
600.443 14356
602.929 14398
605.414 14488
607.899 14443
610.382 14424
612.866 14553
615.348 14542
617.83 14573
620.311 14575
622.791 14600
625.271 14631
627.75 14445
630.228 14559
632.706 14471
635.183 14445
637.659 14648
640.135 14619
642.61 14643
645.084 14616
647.558 14657
650.031 14537
652.503 14752
654.975 14684
657.446 14625
659.916 14660
662.386 14698
664.855 14663
667.323 14673
669.791 14689
672.257 14721
674.724 14714
677.189 14620
679.654 14649
682.118 14575
684.582 14689
687.045 14728
689.507 14683
691.969 14742
694.43 14693
696.89 14775
699.349 14746
701.808 14859
704.266 14781
706.724 14823
709.181 14790
711.637 14814
714.093 14802
716.547 14804
719.002 14880
721.455 14816
723.908 14884
726.36 14858
728.812 14901
731.263 14845
733.713 15014
736.162 14959
738.611 14991
741.06 15013
743.507 15080
745.954 15182
748.4 15045
750.846 15133
753.291 15092
755.735 15057
758.178 15033
760.621 15063
763.064 14919
765.505 14982
767.946 15006
770.386 14885
772.826 15019
775.265 14980
777.703 14931
780.141 14930
782.578 14987
785.014 15004
787.45 14903
789.885 15079
792.319 15035
794.753 15097
797.186 15106
799.618 15116
802.05 15131
804.481 15158
806.911 15196
809.341 15237
811.77 15605
814.199 15339
816.626 15488
819.054 15580
821.48 15587
823.906 15690
826.331 15758
828.755 15745
831.179 15768
833.602 15805
836.025 15776
838.447 15726
840.868 15831
843.289 15920
845.709 16018
848.128 16159
850.547 16160
852.964 16262
855.382 16234
857.798 16231
860.214 16205
862.63 16167
865.045 16287
867.459 16234
869.872 16269
872.285 16225
874.697 16287
877.108 16361
879.519 16311
881.929 16281
884.339 16307
886.748 16217
889.156 16315
891.564 16307
893.97 16359
896.377 16400
898.782 16271
901.187 16306
903.592 16408
905.995 16298
908.398 16265
910.801 16466
913.203 16407
915.604 16462
918.004 16419
920.404 16622
922.803 16602
925.202 16696
927.6 16763
929.997 16847
932.393 16882
934.789 16959
937.185 16947
939.579 17061
941.973 17243
944.367 17266
946.76 17326
949.152 17569
951.543 17633
953.934 17672
956.324 17615
958.714 17639
961.103 17552
963.491 17379
965.879 17413
968.266 17391
970.652 17372
973.038 17424
975.423 17331
977.807 17399
980.191 17480
982.574 17483
984.957 17597
987.338 17684
989.72 17913
992.1 18206
994.48 18573
996.86 19290
999.238 20189
1001.62 20673
1003.99 20779
1006.37 20396
1008.75 19788
1011.12 19070
1013.5 18592
1015.87 18241
1018.25 18120.0
1020.62 18026
1022.99 17779
1025.36 17856
1027.73 17823
1030.1 17748
1032.47 17647
1034.84 17528
1037.21 17448
1039.58 17458
1041.95 17404
1044.31 17327
1046.68 17296
1049.04 17378
1051.41 17366
1053.77 17510
1056.14 17397
1058.5 17337
1060.86 17485
1063.22 17343
1065.58 17529
1067.95 17420
1070.3 17462
1072.66 17436
1075.02 17498
1077.38 17511
1079.74 17620.0
1082.09 17570
1084.45 17492
1086.81 17577
1089.16 17608
1091.51 17613
1093.87 17665
1096.22 17745
1098.57 17860
1100.92 17872
1103.28 17957
1105.63 17896
1107.98 17888
1110.32 17981
1112.67 18076
1115.02 18060
1117.37 18301
1119.71 18356
1122.06 18463
1124.41 18674
1126.75 18819
1129.1 19023
1131.44 19049
1133.78 19394
1136.12 19671
1138.47 19956
1140.81 20348
1143.15 20932
1145.49 21809
1147.83 23031
1150.16 24410
1152.5 25909
1154.84 26815
1157.18 26679
1159.51 25556
1161.85 23837
1164.18 22167
1166.52 20870
1168.85 20181
1171.18 19781
1173.52 19551
1175.85 19335
1178.18 19322
1180.51 19129
1182.84 19150
1185.17 19157
1187.5 19099
1189.82 19079
1192.15 19101
1194.48 19046
1196.8 19131
1199.13 19053
1201.46 19084
1203.78 19031
1206.1 18912
1208.43 18959
1210.75 18887
1213.07 18840
1215.39 18776
1217.71 18627
1220.03 18522
1222.35 18405
1224.67 18394
1226.99 18233
1229.31 18290
1231.62 18295
1233.94 18311
1236.26 18326
1238.57 18383
1240.89 18329
1243.2 18428
1245.51 18522
1247.83 18437
1250.14 18561
1252.45 18498
1254.76 18652
1257.07 18697
1259.38 18771
1261.69 18844
1264 18915
1266.31 18963
1268.61 18952
1270.92 18821
1273.23 18785
1275.53 18783
1277.84 18904
1280.14 18885
1282.44 18973
1284.75 19005
1287.05 18933
1289.35 18826
1291.65 18840
1293.95 18752
1296.25 18549
1298.55 18620
1300.85 18612
1303.15 18576
1305.45 18582
1307.74 18581
1310.04 18660
1312.34 18652
1314.63 18644
1316.92 18613
1319.22 18499
1321.51 18590
1323.8 18453
1326.1 18525
1328.39 18542
1330.68 18466
1332.97 18595
1335.26 18648
1337.55 18594
1339.84 18576
1342.13 18631
1344.41 18583
1346.7 18383
1348.99 18394
1351.27 18367
1353.56 18443
1355.84 18435
1358.12 18236
1360.41 18244
1362.69 18095
1364.97 18023
1367.25 17919
1369.53 17923
1371.81 17845
1374.09 17964
1376.37 17870
1378.65 18016
1380.93 17976
1383.21 18032
1385.48 18052
1387.76 18037
1390.03 18093
1392.31 18112
1394.58 18148
1396.86 18054
1399.13 18070
1401.4 18124
1403.67 18115
1405.94 18167
1408.22 18109
1410.49 18244
1412.75 18129
1415.02 18154
1417.29 18315
1419.56 18309
1421.83 18267
1424.09 18366
1426.36 18414
1428.62 18402
1430.89 18469
1433.15 18584
1435.42 18676
1437.68 18872
1439.94 19017
1442.2 19188
1444.46 19344
1446.73 19333
1448.99 19469
1451.24 19404
1453.5 19367
1455.76 19361
1458.02 19275
1460.28 19214
1462.53 19070
1464.79 19003
1467.04 18835
1469.3 18720
1471.55 18702
1473.81 18598
1476.06 18372
1478.31 18374
1480.56 18365
1482.81 18265
1485.07 18372
1487.32 18346
1489.56 18510
1491.81 18599
1494.06 18829
1496.31 19132
1498.56 19425
1500.8 19865
1503.05 20484
1505.29 21243
1507.54 22218
1509.78 23433
1512.03 24460
1514.27 25369
1516.51 25780
1518.75 25809
1521 25256
1523.24 24578
1525.48 23845
1527.72 22919
1529.95 21933
1532.19 20931
1534.43 20139
1536.67 19404
1538.9 18829
1541.14 18583
1543.38 18328
1545.61 18120
1547.85 17975
1550.08 17923
1552.31 17914
1554.54 17734
1556.78 17697
1559.01 17637
1561.24 17565
1563.47 17507
1565.7 17452
1567.93 17444
1570.16 17398
1572.38 17508
1574.61 17500
1576.84 17467
1579.07 17526
1581.29 17518
1583.52 17565
1585.74 17597
1587.96 17594
1590.19 17542
1592.41 17504
1594.63 17472
1596.85 17426
1599.08 17352
1601.3 17384
1603.52 17386
1605.74 17437
1607.95 17477
1610.17 17505
1612.39 17412
1614.61 17449
1616.82 17379
1619.04 17367
1621.25 17339
1623.47 17323
1625.68 17306
1627.9 17235
1630.11 17183
1632.32 17261
1634.53 17309
1636.75 17208
1638.96 17296
1641.17 17309
1643.38 17386
1645.59 17496
1647.79 17534
1650 17624
1652.21 17652
1654.42 17729
1656.62 17941
1658.83 17994
1661.03 17990
1663.24 18011
1665.44 17936
1667.64 17876
1669.85 17768
1672.05 17771
1674.25 17616
1676.45 17551
1678.65 17441
1680.85 17313
1683.05 17132
1685.25 17094
1687.45 16990
1689.65 16940
1691.84 16807
1694.04 16705
1696.24 16698
1698.43 16619
1700.63 16529
1702.82 16500
1705.02 16460
1707.21 16440
1709.4 16319
1711.59 16285
1713.79 16316
1715.98 16213
1718.17 16146
1720.36 16135
1722.55 16008
1724.73 16130
1726.92 16085
1729.11 16054
1731.3 16053
1733.48 15985
1735.67 16066
1737.85 16065
1740.04 16099
1742.22 16113
1744.41 16055
1746.59 16054
1748.77 16106
1750.96 16004
1753.14 16056
1755.32 16066
1757.5 16011
1759.68 15975
1761.86 15941
1764.04 15909
1766.21 15962
1768.39 15901
1770.57 15928
1772.74 15905
1774.92 15933
1777.1 15939
1779.27 15861
1781.44 15825
1783.62 15821
1785.79 15820
1787.96 15939
1790.14 15954
1792.31 15773
1794.48 15730
1796.65 15870
1798.82 15814
1800.99 15846
