# Supplementary material for: Raman spectra simulation of antiplatelet drug-platelet interaction using DFT
Source: Sci Rep. 2024 Jan 16;14:1445. doi: 10.1038/s41598-024-51605-7 (PMC10792092; doi:10.1038/s41598-024-51605-7)
Supplement: Supplementary file 1 — Supplementary Information. [file 41598_2024_51605_MOESM1_ESM.zip › Health/Зюбин_15.txt]

399.352 16645
401.893 16632
404.434 16713
406.973 16685
409.512 16717
412.05 16657
414.588 16764
417.125 16814
419.661 16747
422.197 16793
424.731 16764
427.265 16750
429.799 16751
432.331 16684
434.863 16569
437.395 16637
439.925 16661
442.455 16670
444.984 16754
447.513 16680
450.04 16716
452.568 16594
455.094 16754
457.62 16757
460.145 16709
462.669 16751
465.193 16740
467.715 16739
470.238 16793
472.759 16700
475.28 16643
477.8 16612
480.32 16683
482.838 16682
485.356 16634
487.874 16682
490.39 16807
492.906 16870
495.422 16830
497.936 16869
500.45 16941
502.963 16912
505.476 16951
507.988 16908
510.499 16993
513.009 16943
515.519 16916
518.028 16931
520.537 16885
523.044 16906
525.551 16938
528.058 16880
530.563 16772
533.068 16883
535.573 16918
538.076 16805
540.579 16832
543.081 16792
545.583 16838
548.084 16807
550.584 16739
553.083 16761
555.582 16616
558.08 16800
560.577 16740
563.074 16704
565.57 16814
568.066 16760
570.56 16880
573.054 16874
575.548 16901
578.04 16834
580.532 16834
583.023 16860
585.514 16904
588.004 16940
590.493 16936
592.982 16901
595.47 16902
597.957 16912
600.443 16840
602.929 16874
605.414 16893
607.899 17009
610.382 16904
612.866 16992
615.348 17075
617.83 17060
620.311 17128
622.791 17156
625.271 17083
627.75 17009
630.228 17122
632.706 17089
635.183 17057
637.659 17024
640.135 17177
642.61 17124
645.084 17213
647.558 17124
650.031 17213
652.503 17253
654.975 17197
657.446 17246
659.916 17242
662.386 17316
664.855 17253
667.323 17243
669.791 17268
672.257 17343
674.724 17271
677.189 17211
679.654 17222
682.118 17250
684.582 17231
687.045 17249
689.507 17306
691.969 17324
694.43 17382
696.89 17292
699.349 17413
701.808 17422
704.266 17438
706.724 17359
709.181 17435
711.637 17499
714.093 17373
716.547 17399
719.002 17525
721.455 17418
723.908 17432
726.36 17517
728.812 17572
731.263 17545
733.713 17524
736.162 17635
738.611 17647
741.06 17665
743.507 17695
745.954 17715
748.4 17685
750.846 17725
753.291 17714
755.735 17732
758.178 17548
760.621 17659
763.064 17684
765.505 17705
767.946 17634
770.386 17684
772.826 17707
775.265 17805
777.703 17738
780.141 17662
782.578 17776
785.014 17744
787.45 17843
789.885 17730
792.319 17745
794.753 17710
797.186 17787
799.618 17784
802.05 17904
804.481 17902
806.911 18009
809.341 17984
811.77 18090
814.199 18128
816.626 18195
819.054 18154
821.48 18282
823.906 18416
826.331 18475
828.755 18477
831.179 18547
833.602 18451
836.025 18485
838.447 18430
840.868 18580
843.289 18505
845.709 18594
848.128 18752
850.547 18776
852.964 18877
855.382 18802
857.798 18879
860.214 18877
862.63 18831
865.045 18868
867.459 18812
869.872 18992
872.285 18953
874.697 19025
877.108 19059
879.519 19021
881.929 19043
884.339 19027
886.748 18933
889.156 18960
891.564 18991
893.97 18990
896.377 18985
898.782 19043
901.187 19047
903.592 19100
905.995 18970
908.398 19023
910.801 19064
913.203 19051
915.604 19131
918.004 19194
920.404 19245
922.803 19306
925.202 19315
927.6 19358
929.997 19466
932.393 19533
934.789 19635
937.185 19702
939.579 19823
941.973 19947
944.367 20028
946.76 20054
949.152 20156
951.543 20324
953.934 20315
956.324 20359
958.714 20332
961.103 20388
963.491 20147
965.879 20302
968.266 20164
970.652 20130
973.038 20144
975.423 20158
977.807 20111
980.191 20159
982.574 20280
984.957 20438
987.338 20569
989.72 20648
992.1 20969
994.48 21394
996.86 22047
999.238 22798
1001.62 23254
1003.99 23404
1006.37 22852
1008.75 22359
1011.12 21923
1013.5 21395
1015.87 21049
1018.25 20947
1020.62 20895
1022.99 20624
1025.36 20621
1027.73 20523
1030.1 20474
1032.47 20409
1034.84 20316
1037.21 20330
1039.58 20233
1041.95 20193
1044.31 20216
1046.68 20285
1049.04 20176
1051.41 20173
1053.77 20325
1056.14 20346
1058.5 20396
1060.86 20365
1063.22 20375
1065.58 20401
1067.95 20371
1070.3 20410
1072.66 20312
1075.02 20405
1077.38 20493
1079.74 20429
1082.09 20500
1084.45 20437
1086.81 20522
1089.16 20611
1091.51 20495
1093.87 20641
1096.22 20788
1098.57 20832
1100.92 20818
1103.28 20782
1105.63 20909
1107.98 20902
1110.32 21011
1112.67 20934
1115.02 21069
1117.37 21211
1119.71 21286
1122.06 21322
1124.41 21734
1126.75 21874
1129.1 22088
1131.44 22302
1133.78 22524
1136.12 22783
1138.47 23199
1140.81 23634
1143.15 24401
1145.49 25232
1147.83 26571
1150.16 28037
1152.5 29510
1154.84 30182
1157.18 29815
1159.51 28369
1161.85 26756
1164.18 25054
1166.52 24003
1168.85 23157
1171.18 22783
1173.52 22611
1175.85 22588
1178.18 22396
1180.51 22325
1182.84 22197
1185.17 22303
1187.5 22164
1189.82 22227
1192.15 22299
1194.48 22213
1196.8 22160
1199.13 22278
1201.46 22157
1203.78 22069
1206.1 21960
1208.43 22005
1210.75 22065
1213.07 21917
1215.39 21881
1217.71 21783
1220.03 21599
1222.35 21464
1224.67 21306
1226.99 21290
1229.31 21361
1231.62 21400
1233.94 21307
1236.26 21274
1238.57 21238
1240.89 21383
1243.2 21361
1245.51 21473
1247.83 21396
1250.14 21524
1252.45 21632
1254.76 21626
1257.07 21705
1259.38 21774
1261.69 21863
1264 21877
1266.31 21822
1268.61 21938
1270.92 21796
1273.23 22006
1275.53 21922
1277.84 22002
1280.14 22017
1282.44 22059
1284.75 22124
1287.05 22043
1289.35 21842
1291.65 21822
1293.95 21774
1296.25 21605
1298.55 21684
1300.85 21660
1303.15 21583
1305.45 21448
1307.74 21612
1310.04 21533
1312.34 21596
1314.63 21602
1316.92 21603
1319.22 21621
1321.51 21587
1323.8 21483
1326.1 21432
1328.39 21501
1330.68 21525
1332.97 21547
1335.26 21531
1337.55 21601
1339.84 21725
1342.13 21606
1344.41 21549
1346.7 21425
1348.99 21567
1351.27 21514
1353.56 21568
1355.84 21465
1358.12 21419
1360.41 21415
1362.69 21391
1364.97 21300
1367.25 21265
1369.53 21186
1371.81 21205
1374.09 21113
1376.37 21219
1378.65 21199
1380.93 21263
1383.21 21228
1385.48 21288
1387.76 21332
1390.03 21320
1392.31 21374
1394.58 21404
1396.86 21328
1399.13 21263
1401.4 21316
1403.67 21264
1405.94 21266
1408.22 21262
1410.49 21274
1412.75 21324
1415.02 21381
1417.29 21407
1419.56 21436
1421.83 21502
1424.09 21435
1426.36 21575
1428.62 21639
1430.89 21613
1433.15 21652
1435.42 21808
1437.68 21917
1439.94 22035
1442.2 22177
1444.46 22166
1446.73 22411
1448.99 22392
1451.24 22406
1453.5 22396
1455.76 22350
1458.02 22244
1460.28 22270
1462.53 22151
1464.79 22064
1467.04 22101
1469.3 21959
1471.55 21933
1473.81 21859
1476.06 21819
1478.31 21777
1480.56 21653
1482.81 21749
1485.07 21762
1487.32 21850
1489.56 21925
1491.81 22100
1494.06 22308
1496.31 22694
1498.56 22998
1500.8 23496
1503.05 24283
1505.29 25095
1507.54 26231
1509.78 27391
1512.03 28304
1514.27 29162
1516.51 29529
1518.75 29299
1521 28786
1523.24 28172
1525.48 27203
1527.72 26106
1529.95 25308
1532.19 24175
1534.43 23431
1536.67 22744
1538.9 22198
1541.14 22012
1543.38 21749
1545.61 21548
1547.85 21491
1550.08 21247
1552.31 21315
1554.54 21176
1556.78 21207
1559.01 21016
1561.24 21024
1563.47 20893
1565.7 20985
1567.93 20935
1570.16 20873
1572.38 20998
1574.61 20981
1576.84 21000
1579.07 20972
1581.29 21217
1583.52 20990
1585.74 20993
1587.96 21015
1590.19 20991
1592.41 20922
1594.63 20789
1596.85 20790
1599.08 20792
1601.3 20768
1603.52 20748
1605.74 20825
1607.95 20775
1610.17 20839
1612.39 20796
1614.61 20778
1616.82 20772
1619.04 20805
1621.25 20611
1623.47 20809
1625.68 20724
1627.9 20627
1630.11 20573
1632.32 20655
1634.53 20644
1636.75 20723
1638.96 20717
1641.17 20698
1643.38 20685
1645.59 20668
1647.79 20735
1650 20839
1652.21 20873
1654.42 21011
1656.62 21026
1658.83 21066
1661.03 20964
1663.24 21042
1665.44 20989
1667.64 20930
1669.85 20953
1672.05 20906
1674.25 20744
1676.45 20670
1678.65 20642
1680.85 20507
1683.05 20481
1685.25 20263
1687.45 20251
1689.65 20198
1691.84 20255
1694.04 20216
1696.24 20286
1698.43 20134
1700.63 20120
1702.82 20059
1705.02 20072
1707.21 19894
1709.4 19811
1711.59 19860
1713.79 19768
1715.98 19841
1718.17 19776
1720.36 19701
1722.55 19671
1724.73 20010
1726.92 20034
1729.11 19692
1731.3 19678
1733.48 19739
1735.67 19784
1737.85 19742
1740.04 19641
1742.22 19761
1744.41 19670
1746.59 19742
1748.77 19726
1750.96 19653
1753.14 19730
1755.32 19626
1757.5 19604
1759.68 19622
1761.86 19626
1764.04 19600
1766.21 19539
1768.39 19662
1770.57 19605
1772.74 19597
1774.92 19628
1777.1 19501
1779.27 19537
1781.44 19533
1783.62 19569
1785.79 19456
1787.96 19529
1790.14 19540
1792.31 19391
1794.48 19601
1796.65 19431
1798.82 19470
1800.99 19429
