# Supplementary material for: Raman spectra simulation of antiplatelet drug-platelet interaction using DFT
Source: Sci Rep. 2024 Jan 16;14:1445. doi: 10.1038/s41598-024-51605-7 (PMC10792092; doi:10.1038/s41598-024-51605-7)
Supplement: Supplementary file 1 — Supplementary Information. [file 41598_2024_51605_MOESM1_ESM.zip › Health/Зюбин_16.txt]

399.352 17393
401.893 17486
404.434 17536
406.973 17446
409.512 17531
412.05 17612
414.588 17512
417.125 17542
419.661 17492
422.197 17525
424.731 17552
427.265 17718
429.799 17554
432.331 17432
434.863 17475
437.395 17449
439.925 17388
442.455 17352
444.984 17381
447.513 17404
450.04 17424
452.568 17431
455.094 17458
457.62 17457
460.145 17378
462.669 17457
465.193 17377
467.715 17459
470.238 17387
472.759 17350
475.28 17379
477.8 17308
480.32 17273
482.838 17413
485.356 17405
487.874 17448
490.39 17454
492.906 17610
495.422 17644
497.936 17620.0
500.45 17686
502.963 17676
505.476 17798
507.988 17743
510.499 17780
513.009 17717
515.519 17757
518.028 17730
520.537 17635
523.044 17664
525.551 17535
528.058 17545
530.563 17696
533.068 17534
535.573 17575
538.076 17463
540.579 17485
543.081 17392
545.583 17439
548.084 17370.0
550.584 17388
553.083 17392
555.582 17328
558.08 17389
560.577 17380
563.074 17374
565.57 17418
568.066 17422
570.56 17392
573.054 17405
575.548 17402
578.04 17387
580.532 17434
583.023 17384
585.514 17482
588.004 17450
590.493 17409
592.982 17398
595.47 17411
597.957 17441
600.443 17427
602.929 17462
605.414 17488
607.899 17541
610.382 17511
612.866 17494
615.348 17554
617.83 17598
620.311 17656
622.791 17618
625.271 17440
627.75 17593
630.228 17545
632.706 17522
635.183 17549
637.659 17655
640.135 17562
642.61 17681
645.084 17714
647.558 17701
650.031 17594
652.503 17659
654.975 17798
657.446 17793
659.916 17712
662.386 17769
664.855 17834
667.323 17714
669.791 17779
672.257 17729
674.724 17721
677.189 17594
679.654 17667
682.118 17678
684.582 17756
687.045 17736
689.507 17816
691.969 17752
694.43 17905
696.89 17875
699.349 17908
701.808 17871
704.266 17984
706.724 17982
709.181 17817
711.637 17916
714.093 17995
716.547 18012
719.002 17974
721.455 17902
723.908 17958
726.36 18012
728.812 17991
731.263 18081
733.713 17984
736.162 18158
738.611 18234
741.06 18265
743.507 18251
745.954 18167
748.4 18344
750.846 18277
753.291 18351
755.735 18241
758.178 18355
760.621 18292
763.064 18230
765.505 18202
767.946 18143
770.386 18091
772.826 18141
775.265 18293
777.703 18219
780.141 18216
782.578 18275
785.014 18188
787.45 18175
789.885 18249
792.319 18299
794.753 18297
797.186 18334
799.618 18389
802.05 18447
804.481 18510
806.911 18515
809.341 18534
811.77 18667
814.199 18635
816.626 18840
819.054 18931
821.48 19135
823.906 19094
826.331 19168
828.755 19192
831.179 19134
833.602 19171
836.025 19092
838.447 19094
840.868 19314
843.289 19461
845.709 19529
848.128 19610
850.547 19646
852.964 19739
855.382 19684
857.798 19685
860.214 19672
862.63 19742
865.045 19836
867.459 19760
869.872 19803
872.285 19992
874.697 19869
877.108 19899
879.519 19925
881.929 19838
884.339 19902
886.748 19816
889.156 19854
891.564 19859
893.97 19931
896.377 19999
898.782 19841
901.187 19889
903.592 19804
905.995 19919
908.398 19948
910.801 19808
913.203 19976
915.604 19982
918.004 20088
920.404 20087
922.803 20226
925.202 20306
927.6 20339
929.997 20523
932.393 20476
934.789 20688
937.185 20695
939.579 20880
941.973 20980
944.367 21211
946.76 21250
949.152 21392
951.543 21470
953.934 21561
956.324 21581
958.714 21613
961.103 21579
963.491 21289
965.879 21339
968.266 21262
970.652 21184
973.038 21218
975.423 21074
977.807 21195
980.191 21232
982.574 21326
984.957 21580
987.338 21778
989.72 22072
992.1 22510
994.48 23097
996.86 24041
999.238 25173
1001.62 25827
1003.99 25616
1006.37 24964
1008.75 24122
1011.12 23304
1013.5 22732
1015.87 22409
1018.25 22143
1020.62 22048
1022.99 21948
1025.36 21873
1027.73 21776
1030.1 21706
1032.47 21628
1034.84 21423
1037.21 21338
1039.58 21232
1041.95 21271
1044.31 21294
1046.68 21262
1049.04 21263
1051.41 21244
1053.77 21401
1056.14 21368
1058.5 21364
1060.86 21437
1063.22 21411
1065.58 21538
1067.95 21452
1070.3 21333
1072.66 21508
1075.02 21395
1077.38 21419
1079.74 21556
1082.09 21579
1084.45 21616
1086.81 21613
1089.16 21627
1091.51 21757
1093.87 21683
1096.22 21818
1098.57 21890
1100.92 21915
1103.28 21932
1105.63 22053
1107.98 22079
1110.32 22025
1112.67 22103
1115.02 22305
1117.37 22370.0
1119.71 22607
1122.06 22836
1124.41 23090
1126.75 23304
1129.1 23533
1131.44 23775
1133.78 24073
1136.12 24386
1138.47 24831
1140.81 25492
1143.15 26380
1145.49 27521
1147.83 29281
1150.16 31183
1152.5 32926
1154.84 33686
1157.18 33058
1159.51 31287
1161.85 29053
1164.18 28365
1166.52 25609
1168.85 24854
1171.18 24249
1173.52 24094
1175.85 23888
1178.18 23826
1180.51 23703
1182.84 23604
1185.17 23500
1187.5 23561
1189.82 23499
1192.15 23586
1194.48 23572
1196.8 23589
1199.13 23604
1201.46 23556
1203.78 23420
1206.1 23368
1208.43 23432
1210.75 23389
1213.07 23242
1215.39 23203
1217.71 22919
1220.03 22829
1222.35 22680
1224.67 22669
1226.99 22547
1229.31 22406
1231.62 22569
1233.94 22631
1236.26 22655
1238.57 22697
1240.89 22682
1243.2 22606
1245.51 22725
1247.83 22689
1250.14 22812
1252.45 22906
1254.76 23025
1257.07 23148
1259.38 23225
1261.69 23176
1264 23310
1266.31 23340
1268.61 23346
1270.92 23143
1273.23 23239
1275.53 23223
1277.84 23349
1280.14 23397
1282.44 23536
1284.75 23472
1287.05 23285
1289.35 23235
1291.65 23034
1293.95 22999
1296.25 22958
1298.55 22924
1300.85 22912
1303.15 22935
1305.45 23051
1307.74 22888
1310.04 23053
1312.34 22874
1314.63 22920
1316.92 22934
1319.22 22961
1321.51 22814
1323.8 22824
1326.1 22839
1328.39 22778
1330.68 22762
1332.97 22828
1335.26 22892
1337.55 22919
1339.84 22966
1342.13 22838
1344.41 22839
1346.7 22673
1348.99 22813
1351.27 22654
1353.56 22668
1355.84 22549
1358.12 22421
1360.41 22368
1362.69 22277
1364.97 22249
1367.25 22111
1369.53 21936
1371.81 22049
1374.09 22029
1376.37 22057
1378.65 22126
1380.93 22096
1383.21 22087
1385.48 22166
1387.76 22183
1390.03 22214
1392.31 22239
1394.58 22333
1396.86 22260
1399.13 22264
1401.4 22255
1403.67 22231
1405.94 22220
1408.22 22250
1410.49 22209
1412.75 22246
1415.02 22288
1417.29 22326
1419.56 22440
1421.83 22441
1424.09 22333
1426.36 22454
1428.62 22538
1430.89 22637
1433.15 22832
1435.42 23036
1437.68 23216
1439.94 23496
1442.2 23682
1444.46 23789
1446.73 23935
1448.99 24028
1451.24 23945
1453.5 23815
1455.76 23724
1458.02 23604
1460.28 23545
1462.53 23526
1464.79 23348
1467.04 23138
1469.3 23072
1471.55 22918
1473.81 22779
1476.06 22602
1478.31 22578
1480.56 22631
1482.81 22562
1485.07 22550
1487.32 22693
1489.56 22854
1491.81 23033
1494.06 23373
1496.31 23688
1498.56 24285
1500.8 24966
1503.05 25840
1505.29 26983
1507.54 28279
1509.78 29612
1512.03 31109
1514.27 32019
1516.51 32295
1518.75 32064
1521 31480
1523.24 30312
1525.48 29213
1527.72 27944
1529.95 26778
1532.19 25529
1534.43 24322
1536.67 23718
1538.9 22939
1541.14 22667
1543.38 22383
1545.61 22114
1547.85 22149
1550.08 21912
1552.31 21863
1554.54 21801
1556.78 21702
1559.01 21623
1561.24 21629
1563.47 21463
1565.7 21431
1567.93 21481
1570.16 21427
1572.38 21436
1574.61 21416
1576.84 21574
1579.07 21476
1581.29 21506
1583.52 21534
1585.74 21545
1587.96 21574
1590.19 21502
1592.41 21440
1594.63 21426
1596.85 21236
1599.08 21284
1601.3 21345
1603.52 21316
1605.74 21403
1607.95 21406
1610.17 21421
1612.39 21420
1614.61 21407
1616.82 21359
1619.04 21391
1621.25 21313
1623.47 21303
1625.68 21148
1627.9 21261
1630.11 21119
1632.32 21246
1634.53 21226
1636.75 21180
1638.96 21281
1641.17 21336
1643.38 21349
1645.59 21517
1647.79 21538
1650 21655
1652.21 21712
1654.42 21903
1656.62 22054
1658.83 22160
1661.03 22183
1663.24 22026
1665.44 22140
1667.64 21917
1669.85 21929
1672.05 21770
1674.25 21712
1676.45 21579
1678.65 21427
1680.85 21334
1683.05 21170
1685.25 20924
1687.45 20981
1689.65 20791
1691.84 20612
1694.04 20680
1696.24 20449
1698.43 20393
1700.63 20326
1702.82 20108
1705.02 20204
1707.21 20016
1709.4 20041
1711.59 19954
1713.79 19938
1715.98 19888
1718.17 19815
1720.36 19719
1722.55 19742
1724.73 19741
1726.92 19662
1729.11 19650
1731.3 19723
1733.48 19713
1735.67 19631
1737.85 19810
1740.04 19733
1742.22 19713
1744.41 19680
1746.59 19590
1748.77 19693
1750.96 19627
1753.14 19609
1755.32 19573
1757.5 19577
1759.68 19598
1761.86 19527
1764.04 19538
1766.21 19488
1768.39 19520
1770.57 19470
1772.74 19446
1774.92 19416
1777.1 19387
1779.27 19467
1781.44 19470
1783.62 19506
1785.79 19570
1787.96 19435
1790.14 19467
1792.31 19370
1794.48 19301
1796.65 19284
1798.82 19314
1800.99 19290
