# Supplementary material for: Raman spectra simulation of antiplatelet drug-platelet interaction using DFT
Source: Sci Rep. 2024 Jan 16;14:1445. doi: 10.1038/s41598-024-51605-7 (PMC10792092; doi:10.1038/s41598-024-51605-7)
Supplement: Supplementary file 1 — Supplementary Information. [file 41598_2024_51605_MOESM1_ESM.zip › Health/Зюбин_17.txt]

399.352 16874
401.893 16945
404.434 16892
406.973 16929
409.512 16957
412.05 16967
414.588 17077
417.125 17180
419.661 16989
422.197 17056
424.731 17058
427.265 16976
429.799 17103
432.331 17004
434.863 16798
437.395 16875
439.925 16876
442.455 16847
444.984 16822
447.513 16919
450.04 16807
452.568 17003
455.094 16909
457.62 16865
460.145 16881
462.669 16904
465.193 16886
467.715 16847
470.238 16885
472.759 16845
475.28 16939
477.8 16829
480.32 16795
482.838 17020
485.356 17000
487.874 17007
490.39 17086
492.906 17111
495.422 17162
497.936 17194
500.45 17194
502.963 17343
505.476 17260
507.988 17303
510.499 17330
513.009 17243
515.519 17312
518.028 17206
520.537 17265
523.044 17255
525.551 17207
528.058 17127
530.563 17143
533.068 17057
535.573 17140
538.076 17127
540.579 17009
543.081 17159
545.583 16961
548.084 16982
550.584 16992
553.083 17048
555.582 16860
558.08 17056
560.577 16902
563.074 16919
565.57 17059
568.066 17017
570.56 17039
573.054 17082
575.548 16958
578.04 17066
580.532 17069
583.023 16923
585.514 17035
588.004 16957
590.493 16931
592.982 16982
595.47 17043
597.957 17016
600.443 17106
602.929 17039
605.414 17006
607.899 17116
610.382 17034
612.866 17158
615.348 17165
617.83 17229
620.311 17398
622.791 17260
625.271 17088
627.75 17219
630.228 17052
632.706 17029
635.183 17177
637.659 17285
640.135 17345
642.61 17844
645.084 17590
647.558 17316
650.031 17334
652.503 17279
654.975 17381
657.446 17314
659.916 17307
662.386 17455
664.855 17484
667.323 17436
669.791 17451
672.257 17326
674.724 17301
677.189 17227
679.654 17310
682.118 17365
684.582 17396
687.045 17485
689.507 17317
691.969 17403
694.43 17540
696.89 17547
699.349 17473
701.808 17479
704.266 17523
706.724 17553
709.181 17540
711.637 17504
714.093 17480
716.547 17489
719.002 17541
721.455 17672
723.908 17648
726.36 17613
728.812 17679
731.263 17610
733.713 17788
736.162 17817
738.611 17849
741.06 17902
743.507 17873
745.954 17868
748.4 17870
750.846 17970
753.291 17972
755.735 17867
758.178 17878
760.621 17833
763.064 17818
765.505 17820
767.946 17738
770.386 17724
772.826 17834
775.265 17704
777.703 17711
780.141 17669
782.578 17673
785.014 17697
787.45 17875
789.885 17749
792.319 17788
794.753 17862
797.186 17769
799.618 17929
802.05 18048
804.481 18010
806.911 18076
809.341 18122
811.77 18203
814.199 18325
816.626 18350
819.054 18486
821.48 18715
823.906 18702
826.331 18767
828.755 18738
831.179 18750
833.602 18788
836.025 18860
838.447 18810
840.868 18894
843.289 19067
845.709 19111
848.128 19320
850.547 19352
852.964 19407
855.382 19381
857.798 19354
860.214 19322
862.63 19269
865.045 19291
867.459 19240
869.872 19349
872.285 19379
874.697 19350
877.108 19412
879.519 19302
881.929 19421
884.339 19452
886.748 19426
889.156 19361
891.564 19380
893.97 19440
896.377 19481
898.782 19503
901.187 19497
903.592 19526
905.995 19569
908.398 19545
910.801 19559
913.203 19582
915.604 19693
918.004 19837
920.404 19856
922.803 19868
925.202 20016
927.6 20141
929.997 20159
932.393 20206
934.789 20314
937.185 20331
939.579 20520
941.973 20562
944.367 20669
946.76 20713
949.152 20911
951.543 21048
953.934 21078
956.324 21006
958.714 21072
961.103 21097
963.491 20729
965.879 20834
968.266 20791
970.652 20730
973.038 20565
975.423 20567
977.807 20706
980.191 20793
982.574 20782
984.957 20922
987.338 21025
989.72 21297
992.1 21729
994.48 22377
996.86 23345
999.238 24471
1001.62 24838
1003.99 24441
1006.37 23844
1008.75 23004
1011.12 22396
1013.5 21912
1015.87 21483
1018.25 21448
1020.62 21306
1022.99 21153
1025.36 21289
1027.73 21144
1030.1 21021
1032.47 20861
1034.84 20757
1037.21 20602
1039.58 20647
1041.95 20639
1044.31 20709
1046.68 20643
1049.04 20661
1051.41 20697
1053.77 20781
1056.14 20638
1058.5 20739
1060.86 20775
1063.22 20768
1065.58 20693
1067.95 20750
1070.3 20730
1072.66 20796
1075.02 20800
1077.38 20884
1079.74 20879
1082.09 20987
1084.45 20961
1086.81 21081
1089.16 20867
1091.51 21058
1093.87 21088
1096.22 21160
1098.57 21237
1100.92 21259
1103.28 21273
1105.63 21347
1107.98 21372
1110.32 21329
1112.67 21429
1115.02 21498
1117.37 21516
1119.71 21833
1122.06 22100
1124.41 22257
1126.75 22549
1129.1 22655
1131.44 22820
1133.78 22965
1136.12 23203
1138.47 23356
1140.81 23996
1143.15 24735
1145.49 25689
1147.83 27096
1150.16 28736
1152.5 30145
1154.84 30960
1157.18 30383
1159.51 28975
1161.85 27085
1164.18 25391
1166.52 24279
1168.85 23533
1171.18 23263
1173.52 23066
1175.85 22948
1178.18 22813
1180.51 22647
1182.84 22628
1185.17 22557
1187.5 22659
1189.82 22646
1192.15 22676
1194.48 22646
1196.8 22763
1199.13 22685
1201.46 22777
1203.78 22744
1206.1 22730
1208.43 22651
1210.75 22614
1213.07 22595
1215.39 22390
1217.71 22269
1220.03 22175
1222.35 21889
1224.67 21877
1226.99 22035
1229.31 21979
1231.62 22053
1233.94 22073
1236.26 22001
1238.57 22150
1240.89 22114
1243.2 22149
1245.51 22258
1247.83 22411
1250.14 22306
1252.45 22412
1254.76 22492
1257.07 22522
1259.38 22643
1261.69 22710
1264 22761
1266.31 22791
1268.61 22806
1270.92 22814
1273.23 22792
1275.53 22730
1277.84 22757
1280.14 22912
1282.44 22940
1284.75 22930
1287.05 22789
1289.35 22709
1291.65 22700
1293.95 22609
1296.25 22483
1298.55 22630
1300.85 22517
1303.15 22504
1305.45 22504
1307.74 22539
1310.04 22560
1312.34 22447
1314.63 22694
1316.92 22560
1319.22 22509
1321.51 22485
1323.8 22592
1326.1 22507
1328.39 22540
1330.68 22544
1332.97 22619
1335.26 22701
1337.55 22635
1339.84 22594
1342.13 22701
1344.41 22561
1346.7 22492
1348.99 22340
1351.27 22253
1353.56 22212
1355.84 22119
1358.12 22110
1360.41 21963
1362.69 21920
1364.97 21770
1367.25 21677
1369.53 21594
1371.81 21567
1374.09 21557
1376.37 21594
1378.65 21547
1380.93 21580
1383.21 21620
1385.48 21626
1387.76 21711
1390.03 21737
1392.31 21742
1394.58 21806
1396.86 21880
1399.13 21884
1401.4 21878
1403.67 21969
1405.94 21846
1408.22 21919
1410.49 22014
1412.75 22130
1415.02 22031
1417.29 22184
1419.56 22023
1421.83 22110
1424.09 22167
1426.36 22174
1428.62 22339
1430.89 22448
1433.15 22633
1435.42 22896
1437.68 22994
1439.94 23403
1442.2 23561
1444.46 23700
1446.73 23816
1448.99 23898
1451.24 23840
1453.5 23770
1455.76 23583
1458.02 23576
1460.28 23437
1462.53 23279
1464.79 23064
1467.04 22964
1469.3 22705
1471.55 22607
1473.81 22434
1476.06 22230
1478.31 22177
1480.56 21977
1482.81 22063
1485.07 22004
1487.32 22083
1489.56 22256
1491.81 22303
1494.06 22539
1496.31 22875
1498.56 23249
1500.8 23807
1503.05 24582
1505.29 25439
1507.54 26508
1509.78 27746
1512.03 28647
1514.27 29614
1516.51 29832
1518.75 29828
1521 29272
1523.24 28611
1525.48 27690
1527.72 26712
1529.95 25739
1532.19 24737
1534.43 23749
1536.67 23216
1538.9 22657
1541.14 22214
1543.38 22010
1545.61 21837
1547.85 21767
1550.08 21652
1552.31 21655
1554.54 21478
1556.78 21420
1559.01 21434
1561.24 21245
1563.47 21162
1565.7 21227
1567.93 21240
1570.16 21222
1572.38 21347
1574.61 21249
1576.84 21317
1579.07 21363
1581.29 21415
1583.52 21277
1585.74 21405
1587.96 21368
1590.19 21312
1592.41 21294
1594.63 21165
1596.85 21204
1599.08 21273
1601.3 21276
1603.52 21218
1605.74 21409
1607.95 21399
1610.17 21504
1612.39 21396
1614.61 21444
1616.82 21332
1619.04 21340
1621.25 21275
1623.47 21242
1625.68 21176
1627.9 21131
1630.11 21201
1632.32 21120.0
1634.53 21212
1636.75 21190
1638.96 21294
1641.17 21263
1643.38 21431
1645.59 21435
1647.79 21667
1650 21875
1652.21 21972
1654.42 22215
1656.62 22376
1658.83 22433
1661.03 22383
1663.24 22344
1665.44 22251
1667.64 22246
1669.85 22090
1672.05 21975
1674.25 21853
1676.45 21622
1678.65 21610
1680.85 21448
1683.05 21238
1685.25 21059
1687.45 20995
1689.65 20822
1691.84 20641
1694.04 20543
1696.24 20547
1698.43 20317
1700.63 20213
1702.82 20220
1705.02 20033
1707.21 19972
1709.4 19894
1711.59 19862
1713.79 19741
1715.98 19729
1718.17 19702
1720.36 19671
1722.55 19733
1724.73 19599
1726.92 19680
1729.11 19663
1731.3 19770
1733.48 19663
1735.67 19664
1737.85 19658
1740.04 19688
1742.22 19672
1744.41 19661
1746.59 19696
1748.77 19620
1750.96 19535
1753.14 19578
1755.32 19501
1757.5 19438
1759.68 19541
1761.86 19563
1764.04 19527
1766.21 19481
1768.39 19430
1770.57 19455
1772.74 19538
1774.92 19488
1777.1 19515
1779.27 19526
1781.44 19485
1783.62 19412
1785.79 19385
1787.96 19408
1790.14 19405
1792.31 19346
1794.48 19399
1796.65 19350
1798.82 19310
1800.99 19270
