# Supplementary material for: Raman spectra simulation of antiplatelet drug-platelet interaction using DFT
Source: Sci Rep. 2024 Jan 16;14:1445. doi: 10.1038/s41598-024-51605-7 (PMC10792092; doi:10.1038/s41598-024-51605-7)
Supplement: Supplementary file 1 — Supplementary Information. [file 41598_2024_51605_MOESM1_ESM.zip › Health/Зюбин_18.txt]

399.352 12838
401.893 12823
404.434 12887
406.973 12874
409.512 12973
412.05 12889
414.588 12994
417.125 12916
419.661 12993
422.197 12978
424.731 12908
427.265 12984
429.799 12883
432.331 12919
434.863 12886
437.395 12789
439.925 12886
442.455 12765
444.984 12797
447.513 12921
450.04 12890
452.568 12964
455.094 12874
457.62 12936
460.145 12833
462.669 12858
465.193 12878
467.715 12881
470.238 12774
472.759 12881
475.28 12789
477.8 12860
480.32 12860
482.838 12782
485.356 12837
487.874 12904
490.39 12857
492.906 12876
495.422 12920
497.936 12959
500.45 13047
502.963 12967
505.476 12967
507.988 13024
510.499 13002
513.009 12896
515.519 12962
518.028 12970
520.537 12978
523.044 12912
525.551 12897
528.058 12889
530.563 12867
533.068 12943
535.573 12925
538.076 12893
540.579 12964
543.081 12910
545.583 12897
548.084 12923
550.584 12753
553.083 12835
555.582 12779
558.08 12839
560.577 12735
563.074 12899
565.57 12774
568.066 12827
570.56 12807
573.054 12842
575.548 12873
578.04 12875
580.532 12878
583.023 12849
585.514 12866
588.004 12863
590.493 12796
592.982 12906
595.47 12926
597.957 12915
600.443 12920
602.929 12907
605.414 12901
607.899 12840
610.382 12979
612.866 12963
615.348 12985
617.83 13016
620.311 13008
622.791 12987
625.271 12953
627.75 12926
630.228 12997
632.706 12994
635.183 12965
637.659 12938
640.135 13005
642.61 13060
645.084 13035
647.558 13091
650.031 13073
652.503 13062
654.975 13095
657.446 13070
659.916 13092
662.386 13079
664.855 13042
667.323 13048
669.791 13023
672.257 12997
674.724 13087
677.189 12998
679.654 13054
682.118 13091
684.582 13025
687.045 12999
689.507 13131
691.969 13092
694.43 13175
696.89 13145
699.349 13161
701.808 13186
704.266 13163
706.724 13135
709.181 13182
711.637 13138
714.093 13104
716.547 13176
719.002 13240
721.455 13197
723.908 13239
726.36 13201
728.812 13167
731.263 13284
733.713 13279
736.162 13294
738.611 13245
741.06 13420
743.507 13309
745.954 13342
748.4 13289
750.846 13309
753.291 13315
755.735 13388
758.178 13370
760.621 13352
763.064 13305
765.505 13306
767.946 13418
770.386 13332
772.826 13382
775.265 13386
777.703 13416
780.141 13315
782.578 13371
785.014 13382
787.45 13432
789.885 13387
792.319 13357
794.753 13400
797.186 13429
799.618 13429
802.05 13549
804.481 13545
806.911 13605
809.341 13537
811.77 13544
814.199 13678
816.626 13717
819.054 13795
821.48 13875
823.906 13837
826.331 13903
828.755 13880
831.179 13848
833.602 13969
836.025 13972
838.447 13913
840.868 13902
843.289 13862
845.709 14038
848.128 14095
850.547 14201
852.964 14258
855.382 14224
857.798 14278
860.214 14292
862.63 14295
865.045 14199
867.459 14338
869.872 14231
872.285 14342
874.697 14350.0
877.108 14324
879.519 14380
881.929 14325
884.339 14304
886.748 14290
889.156 14293
891.564 14295
893.97 14403
896.377 14359
898.782 14340
901.187 14254
903.592 14245
905.995 14315
908.398 14274
910.801 14345
913.203 14392
915.604 14385
918.004 14457
920.404 14441
922.803 14522
925.202 14540
927.6 14587
929.997 14712
932.393 14780
934.789 14742
937.185 14772
939.579 14923
941.973 15037
944.367 15041
946.76 15146
949.152 15235
951.543 15316
953.934 15377
956.324 15456
958.714 15398
961.103 15408
963.491 15123
965.879 15270
968.266 15134
970.652 15194
973.038 15146
975.423 15206
977.807 15235
980.191 15255
982.574 15274
984.957 15506
987.338 15620
989.72 15741
992.1 16024
994.48 16462
996.86 16988
999.238 17485
1001.62 17843
1003.99 17749
1006.37 17387
1008.75 16886
1011.12 16541
1013.5 16271
1015.87 15954
1018.25 15864
1020.62 15809
1022.99 15680
1025.36 15573
1027.73 15552
1030.1 15456
1032.47 15445
1034.84 15278
1037.21 15242
1039.58 15205
1041.95 15238
1044.31 15299
1046.68 15202
1049.04 15334
1051.41 15276
1053.77 15300
1056.14 15341
1058.5 15233
1060.86 15269
1063.22 15293
1065.58 15362
1067.95 15278
1070.3 15346
1072.66 15409
1075.02 15380
1077.38 15397
1079.74 15414
1082.09 15441
1084.45 15489
1086.81 15478
1089.16 15505
1091.51 15614
1093.87 15607
1096.22 15627
1098.57 15694
1100.92 15719
1103.28 15733
1105.63 15809
1107.98 15836
1110.32 15848
1112.67 15762
1115.02 15902
1117.37 16048
1119.71 16219
1122.06 16430
1124.41 16505
1126.75 16693
1129.1 16889
1131.44 17088
1133.78 17233
1136.12 17361
1138.47 17860
1140.81 18264
1143.15 18993
1145.49 19853
1147.83 20985
1150.16 22288
1152.5 23343
1154.84 23637
1157.18 22845
1159.51 21559
1161.85 20133
1164.18 18953
1166.52 18080
1168.85 17569
1171.18 17313
1173.52 17167
1175.85 17076
1178.18 17000
1180.51 16873
1182.84 16890
1185.17 16742
1187.5 16786
1189.82 16754
1192.15 16938
1194.48 16738
1196.8 16714
1199.13 16730
1201.46 16674
1203.78 16682
1206.1 16603
1208.43 16576
1210.75 16573
1213.07 16556
1215.39 16382
1217.71 16366
1220.03 16223
1222.35 16156
1224.67 16118
1226.99 16035
1229.31 15962
1231.62 15924
1233.94 15945
1236.26 15985
1238.57 15994
1240.89 15997
1243.2 15984
1245.51 16069
1247.83 16091
1250.14 16120.0
1252.45 16146
1254.76 16147
1257.07 16331
1259.38 16265
1261.69 16387
1264 16492
1266.31 16385
1268.61 16442
1270.92 16427
1273.23 16359
1275.53 16503
1277.84 16532
1280.14 16545
1282.44 16665
1284.75 16524
1287.05 16506
1289.35 16456
1291.65 16272
1293.95 16281
1296.25 16230
1298.55 16212
1300.85 16264
1303.15 16203
1305.45 16219
1307.74 16220
1310.04 16133
1312.34 16146
1314.63 16157
1316.92 16272
1319.22 16162
1321.51 16015
1323.8 16041
1326.1 16091
1328.39 16026
1330.68 16086
1332.97 16111
1335.26 16153
1337.55 16191
1339.84 16144
1342.13 16134
1344.41 16138
1346.7 16093
1348.99 16035
1351.27 16155
1353.56 16122
1355.84 16065
1358.12 16046
1360.41 15907
1362.69 15953
1364.97 15952
1367.25 15931
1369.53 15860
1371.81 15842
1374.09 15842
1376.37 15933
1378.65 15910
1380.93 15943
1383.21 15854
1385.48 15889
1387.76 15980
1390.03 15956
1392.31 15917
1394.58 15941
1396.86 16012
1399.13 15922
1401.4 16019
1403.67 16131
1405.94 15946
1408.22 15947
1410.49 15924
1412.75 15876
1415.02 16064
1417.29 16120.0
1419.56 16069
1421.83 16162
1424.09 16075
1426.36 16066
1428.62 16108
1430.89 16157
1433.15 16261
1435.42 16354
1437.68 16427
1439.94 16462
1442.2 16628
1444.46 16745
1446.73 16793
1448.99 16730
1451.24 16692
1453.5 16676
1455.76 16737
1458.02 16622
1460.28 16613
1462.53 16621
1464.79 16558
1467.04 16516
1469.3 16400
1471.55 16320
1473.81 16437
1476.06 16397
1478.31 16380
1480.56 16246
1482.81 16260
1485.07 16351
1487.32 16572
1489.56 16615
1491.81 16725
1494.06 17020
1496.31 17292
1498.56 17572
1500.8 18110
1503.05 18748
1505.29 19561
1507.54 20500
1509.78 21460
1512.03 22322
1514.27 22710
1516.51 22869
1518.75 22614
1521 22182
1523.24 21464
1525.48 20755
1527.72 19851
1529.95 19069
1532.19 18243
1534.43 17568
1536.67 17055
1538.9 16622
1541.14 16383
1543.38 16176
1545.61 16079
1547.85 15935
1550.08 15926
1552.31 15882
1554.54 15885
1556.78 15854
1559.01 15744
1561.24 15605
1563.47 15620
1565.7 15670
1567.93 15659
1570.16 15722
1572.38 15591
1574.61 15685
1576.84 15663
1579.07 15740
1581.29 15713
1583.52 15699
1585.74 15683
1587.96 15626
1590.19 15576
1592.41 15561
1594.63 15484
1596.85 15497
1599.08 15443
1601.3 15536
1603.52 15488
1605.74 15512
1607.95 15453
1610.17 15436
1612.39 15480
1614.61 15450
1616.82 15777
1619.04 15700
1621.25 15594
1623.47 15478
1625.68 15373
1627.9 15430
1630.11 15403
1632.32 15407
1634.53 15356
1636.75 15359
1638.96 15338
1641.17 15337
1643.38 15354
1645.59 15687
1647.79 15577
1650 15445
1652.21 15489
1654.42 15521
1656.62 15628
1658.83 15626
1661.03 15641
1663.24 15662
1665.44 15507
1667.64 15485
1669.85 15514
1672.05 15344
1674.25 15360
1676.45 15313
1678.65 15297
1680.85 15186
1683.05 15147
1685.25 15110
1687.45 15103
1689.65 15018
1691.84 15028
1694.04 14938
1696.24 14922
1698.43 14845
1700.63 14886
1702.82 14867
1705.02 14903
1707.21 14816
1709.4 14813
1711.59 14762
1713.79 14733
1715.98 14688
1718.17 14661
1720.36 14584
1722.55 14630
1724.73 14670
1726.92 14580
1729.11 14598
1731.3 14584
1733.48 14662
1735.67 14574
1737.85 14666
1740.04 14663
1742.22 14584
1744.41 14679
1746.59 14574
1748.77 14626
1750.96 14631
1753.14 14561
1755.32 14552
1757.5 14533
1759.68 14580
1761.86 14528
1764.04 14490
1766.21 14509
1768.39 14472
1770.57 14575
1772.74 14461
1774.92 14497
1777.1 14528
1779.27 14493
1781.44 14493
1783.62 14578
1785.79 14581
1787.96 14467
1790.14 14393
1792.31 14449
1794.48 14419
1796.65 14451
1798.82 14427
1800.99 14384
