# Supplementary material for: Raman spectra simulation of antiplatelet drug-platelet interaction using DFT
Source: Sci Rep. 2024 Jan 16;14:1445. doi: 10.1038/s41598-024-51605-7 (PMC10792092; doi:10.1038/s41598-024-51605-7)
Supplement: Supplementary file 1 — Supplementary Information. [file 41598_2024_51605_MOESM1_ESM.zip › Health/Зюбин_19.txt]

399.352 13921
401.893 14036
404.434 13976
406.973 14040
409.512 14077
412.05 14019
414.588 13975
417.125 14059
419.661 14077
422.197 14115
424.731 14095
427.265 14065
429.799 14180
432.331 14069
434.863 13919
437.395 13990
439.925 14016
442.455 13942
444.984 13948
447.513 13946
450.04 13928
452.568 13966
455.094 13973
457.62 14030
460.145 13974
462.669 13892
465.193 13893
467.715 13967
470.238 13968
472.759 13887
475.28 13932
477.8 13918
480.32 13895
482.838 13951
485.356 13968
487.874 13997
490.39 14020
492.906 14009
495.422 13994
497.936 14072
500.45 14122
502.963 14154
505.476 14184
507.988 14212
510.499 14173
513.009 14069
515.519 14061
518.028 14066
520.537 14070
523.044 14146
525.551 14064
528.058 14072
530.563 14075
533.068 14065
535.573 14018
538.076 14079
540.579 13993
543.081 13983
545.583 13998
548.084 13943
550.584 13916
553.083 14194
555.582 13957
558.08 13890
560.577 13823
563.074 13968
565.57 13944
568.066 13977
570.56 13941
573.054 13945
575.548 13991
578.04 13990
580.532 13947
583.023 13941
585.514 13974
588.004 13969
590.493 13935
592.982 13922
595.47 13955
597.957 13957
600.443 13987
602.929 14074
605.414 13997
607.899 13890
610.382 14072
612.866 13985
615.348 14034
617.83 14151
620.311 14071
622.791 14157
625.271 13988
627.75 13996
630.228 14047
632.706 13988
635.183 13979
637.659 14043
640.135 14102
642.61 14166
645.084 14181
647.558 14128
650.031 14168
652.503 14165
654.975 14165
657.446 14155
659.916 14147
662.386 14187
664.855 14238
667.323 14188
669.791 14236
672.257 14166
674.724 14258
677.189 14131
679.654 14263
682.118 14129
684.582 14241
687.045 14261
689.507 14188
691.969 14240
694.43 14338
696.89 14211
699.349 14359
701.808 14305
704.266 14257
706.724 14331
709.181 14338
711.637 14251
714.093 14316
716.547 14291
719.002 14280
721.455 14404
723.908 14334
726.36 14362
728.812 14356
731.263 14420
733.713 14446
736.162 14495
738.611 14541
741.06 14502
743.507 14615
745.954 14502
748.4 14540
750.846 14539
753.291 14592
755.735 14548
758.178 14505
760.621 14529
763.064 14551
765.505 14473
767.946 14460
770.386 14566
772.826 14446
775.265 14489
777.703 14538
780.141 14503
782.578 14516
785.014 14519
787.45 14561
789.885 14576
792.319 14524
794.753 14622
797.186 14614
799.618 14663
802.05 14687
804.481 14722
806.911 14707
809.341 14887
811.77 14900
814.199 14971
816.626 14960
819.054 14983
821.48 15177
823.906 15098
826.331 15232
828.755 15209
831.179 15209
833.602 15224
836.025 15204
838.447 15188
840.868 15153
843.289 15369
845.709 15358
848.128 15540
850.547 15619
852.964 15604
855.382 15639
857.798 15554
860.214 15515
862.63 15617
865.045 15543
867.459 15594
869.872 15631
872.285 15629
874.697 15616
877.108 15683
879.519 15668
881.929 15665
884.339 15648
886.748 15658
889.156 15697
891.564 15642
893.97 15594
896.377 15650
898.782 15675
901.187 15669
903.592 15714
905.995 15740
908.398 15650
910.801 15714
913.203 15811
915.604 15854
918.004 15815
920.404 15929
922.803 15904
925.202 16072
927.6 16040
929.997 16076
932.393 16151
934.789 16245
937.185 16452
939.579 16423
941.973 16598
944.367 16637
946.76 16807
949.152 16736
951.543 16877
953.934 16844
956.324 17037
958.714 16929
961.103 16924
963.491 16678
965.879 16736
968.266 16709
970.652 16659
973.038 16624
975.423 16749
977.807 16708
980.191 16749
982.574 16878
984.957 16975
987.338 17169
989.72 17444
992.1 17595
994.48 18195
996.86 18826
999.238 19450
1001.62 19931
1003.99 19751
1006.37 19165
1008.75 18637
1011.12 18228
1013.5 17702
1015.87 17498
1018.25 17342
1020.62 17310
1022.99 17164
1025.36 17101
1027.73 17066
1030.1 16900
1032.47 16826
1034.84 16820
1037.21 16757
1039.58 16784
1041.95 16816
1044.31 16755
1046.68 16746
1049.04 16773
1051.41 16809
1053.77 16869
1056.14 16742
1058.5 16702
1060.86 16875
1063.22 16873
1065.58 17171
1067.95 16767
1070.3 16873
1072.66 16836
1075.02 16867
1077.38 16909
1079.74 16917
1082.09 17021
1084.45 16923
1086.81 16960
1089.16 17058
1091.51 17081
1093.87 17027
1096.22 17157
1098.57 17212
1100.92 17323
1103.28 17286
1105.63 17273
1107.98 17346
1110.32 17428
1112.67 17444
1115.02 17437
1117.37 17570
1119.71 17910
1122.06 17979
1124.41 18086
1126.75 18424
1129.1 18566
1131.44 18690
1133.78 18906
1136.12 19251
1138.47 19575
1140.81 20036
1143.15 20920
1145.49 21915
1147.83 23312
1150.16 24760
1152.5 25825
1154.84 26178
1157.18 25156
1159.51 23775
1161.85 22097
1164.18 20744
1166.52 19798
1168.85 19241
1171.18 18923
1173.52 18760
1175.85 18659
1178.18 18615
1180.51 18620.0
1182.84 18559
1185.17 18461
1187.5 18447
1189.82 18489
1192.15 18470
1194.48 18359
1196.8 18479
1199.13 18323
1201.46 18340
1203.78 18304
1206.1 18240
1208.43 18262
1210.75 18247
1213.07 18165
1215.39 18128
1217.71 18051
1220.03 17927
1222.35 17703
1224.67 17633
1226.99 17759
1229.31 17527
1231.62 17679
1233.94 17756
1236.26 17579
1238.57 17741
1240.89 17646
1243.2 17769
1245.51 17824
1247.83 17813
1250.14 17867
1252.45 17943
1254.76 18003
1257.07 18011
1259.38 18155
1261.69 18104
1264 18120.0
1266.31 18162
1268.61 18146
1270.92 18111
1273.23 18136
1275.53 18132
1277.84 18235
1280.14 18174
1282.44 18369
1284.75 18295
1287.05 18234
1289.35 18181
1291.65 17993
1293.95 17933
1296.25 17879
1298.55 17934
1300.85 17908
1303.15 17840
1305.45 17937
1307.74 17915
1310.04 17875
1312.34 17870
1314.63 17854
1316.92 17826
1319.22 17903
1321.51 17751
1323.8 17800
1326.1 17751
1328.39 17807
1330.68 17794
1332.97 17808
1335.26 17898
1337.55 17884
1339.84 17909
1342.13 17761
1344.41 17868
1346.7 17715
1348.99 17788
1351.27 17730
1353.56 17702
1355.84 17663
1358.12 17608
1360.41 17594
1362.69 17485
1364.97 17439
1367.25 17438
1369.53 17523
1371.81 17448
1374.09 17421
1376.37 17330
1378.65 17463
1380.93 17500
1383.21 17475
1385.48 17448
1387.76 17483
1390.03 17615
1392.31 17576
1394.58 17488
1396.86 17523
1399.13 17507
1401.4 17636
1403.67 17492
1405.94 17496
1408.22 17631
1410.49 17672
1412.75 17660
1415.02 17683
1417.29 17688
1419.56 17645
1421.83 17688
1424.09 17748
1426.36 17713
1428.62 17786
1430.89 17790
1433.15 17978
1435.42 18106
1437.68 18150
1439.94 18246
1442.2 18481
1444.46 18471
1446.73 18618
1448.99 18742
1451.24 18527
1453.5 18580
1455.76 18373
1458.02 18456
1460.28 18416
1462.53 18359
1464.79 18256
1467.04 18164
1469.3 18076
1471.55 18013
1473.81 18045
1476.06 17934
1478.31 17970
1480.56 17822
1482.81 17850
1485.07 17855
1487.32 18069
1489.56 18200
1491.81 18324
1494.06 18573
1496.31 18900
1498.56 19294
1500.8 19857
1503.05 20600.0
1505.29 21570
1507.54 22602
1509.78 23647
1512.03 24607
1514.27 25090
1516.51 25229
1518.75 24807
1521 24202
1523.24 23429
1525.48 22707
1527.72 21648
1529.95 20769
1532.19 19936
1534.43 19109
1536.67 18656
1538.9 18162
1541.14 17873
1543.38 17775
1545.61 17606
1547.85 17550
1550.08 17421
1552.31 17342
1554.54 17321
1556.78 17228
1559.01 17138
1561.24 17129
1563.47 17083
1565.7 17116
1567.93 17028
1570.16 17182
1572.38 17113
1574.61 17126
1576.84 17150
1579.07 17217
1581.29 17182
1583.52 17205
1585.74 17180
1587.96 17133
1590.19 17151
1592.41 16964
1594.63 16983
1596.85 17037
1599.08 16967
1601.3 16976
1603.52 16978
1605.74 16990
1607.95 16955
1610.17 16910
1612.39 16980
1614.61 16850
1616.82 17011
1619.04 16949
1621.25 16886
1623.47 16795
1625.68 16814
1627.9 16769
1630.11 16886
1632.32 16924
1634.53 16780
1636.75 16716
1638.96 16819
1641.17 16770
1643.38 16807
1645.59 16886
1647.79 16952
1650 16984
1652.21 17012
1654.42 17165
1656.62 17169
1658.83 17216
1661.03 17325
1663.24 17258
1665.44 17204
1667.64 17068
1669.85 17035
1672.05 17037
1674.25 16951
1676.45 16752
1678.65 16821
1680.85 16670
1683.05 16607
1685.25 16580
1687.45 16546
1689.65 16381
1691.84 16426
1694.04 16454
1696.24 16268
1698.43 16214
1700.63 16089
1702.82 16162
1705.02 16100
1707.21 16003
1709.4 15957
1711.59 16034
1713.79 15983
1715.98 15926
1718.17 15908
1720.36 15815
1722.55 15839
1724.73 15830
1726.92 15855
1729.11 15781
1731.3 15860
1733.48 15778
1735.67 15846
1737.85 15896
1740.04 15859
1742.22 15746
1744.41 15726
1746.59 15782
1748.77 15717
1750.96 15825
1753.14 15717
1755.32 15701
1757.5 15722
1759.68 15719
1761.86 15730
1764.04 15697
1766.21 15755
1768.39 15688
1770.57 15638
1772.74 15737
1774.92 15625
1777.1 15632
1779.27 15673
1781.44 15678
1783.62 15662
1785.79 15618
1787.96 15634
1790.14 15562
1792.31 15575
1794.48 15566
1796.65 15623
1798.82 15586
1800.99 15531
