# Supplementary material for: Raman spectra simulation of antiplatelet drug-platelet interaction using DFT
Source: Sci Rep. 2024 Jan 16;14:1445. doi: 10.1038/s41598-024-51605-7 (PMC10792092; doi:10.1038/s41598-024-51605-7)
Supplement: Supplementary file 1 — Supplementary Information. [file 41598_2024_51605_MOESM1_ESM.zip › Health/Зюбин_20.txt]

399.352 17014
401.893 16980
404.434 16973
406.973 17102
409.512 17122
412.05 17107
414.588 17187
417.125 17140
419.661 17145
422.197 17144
424.731 17061
427.265 17060
429.799 17077
432.331 16933
434.863 16971
437.395 17073
439.925 17044
442.455 17038
444.984 17110
447.513 17176
450.04 17073
452.568 16994
455.094 17076
457.62 17119
460.145 17055
462.669 17019
465.193 17064
467.715 17118
470.238 17069
472.759 17002
475.28 16964
477.8 16998
480.32 17101
482.838 17062
485.356 17130
487.874 17231
490.39 17314
492.906 17285
495.422 17291
497.936 17364
500.45 17238
502.963 17332
505.476 17304
507.988 17357
510.499 17353
513.009 17323
515.519 17257
518.028 17320
520.537 17182
523.044 17304
525.551 17272
528.058 17182
530.563 17266
533.068 17252
535.573 17268
538.076 17209
540.579 17199
543.081 17272
545.583 17290
548.084 17177
550.584 17231
553.083 17097
555.582 17090
558.08 17146
560.577 17108
563.074 17105
565.57 17164
568.066 17177
570.56 17161
573.054 17227
575.548 17239
578.04 17252
580.532 17292
583.023 17246
585.514 17319
588.004 17140
590.493 17273
592.982 17260
595.47 17195
597.957 17203
600.443 17326
602.929 18721
605.414 17284
607.899 17372
610.382 17344
612.866 17484
615.348 17478
617.83 17432
620.311 17427
622.791 17439
625.271 17450
627.75 17440
630.228 17384
632.706 17405
635.183 17446
637.659 17500
640.135 17568
642.61 17506
645.084 17459
647.558 17600
650.031 17588
652.503 17594
654.975 17583
657.446 17614
659.916 17673
662.386 17570
664.855 17610
667.323 17625
669.791 17569
672.257 17618
674.724 17781
677.189 17583
679.654 17556
682.118 17608
684.582 17614
687.045 17674
689.507 17661
691.969 17633
694.43 17753
696.89 17824
699.349 17801
701.808 17651
704.266 17663
706.724 17771
709.181 17770
711.637 17696
714.093 17839
716.547 17766
719.002 17777
721.455 17777
723.908 17819
726.36 17777
728.812 17800
731.263 18008
733.713 17964
736.162 17975
738.611 18021
741.06 18031
743.507 17947
745.954 18109
748.4 18032
750.846 18078
753.291 18143
755.735 18091
758.178 17994
760.621 18072
763.064 18048
765.505 18020
767.946 18090
770.386 18079
772.826 18120.0
775.265 18142
777.703 18122
780.141 18099
782.578 18137
785.014 18097
787.45 18139
789.885 18171
792.319 18198
794.753 18200
797.186 18165
799.618 18280
802.05 18248
804.481 18322
806.911 18426
809.341 19204
811.77 18407
814.199 18447
816.626 18583
819.054 18698
821.48 18778
823.906 18726
826.331 18789
828.755 18752
831.179 18860
833.602 18843
836.025 18808
838.447 18846
840.868 18815
843.289 18920
845.709 19017
848.128 19165
850.547 19146
852.964 19312
855.382 19283
857.798 19170
860.214 19144
862.63 19220
865.045 19214
867.459 19363
869.872 19187
872.285 19334
874.697 19277
877.108 19319
879.519 19386
881.929 19405
884.339 19489
886.748 19372
889.156 19402
891.564 19367
893.97 19457
896.377 19392
898.782 19543
901.187 19397
903.592 19402
905.995 19316
908.398 19294
910.801 19405
913.203 19431
915.604 19536
918.004 19500
920.404 19676
922.803 19599
925.202 19832
927.6 19854
929.997 19900
932.393 20001
934.789 19980
937.185 20091
939.579 20133
941.973 20265
944.367 20496
946.76 20500
949.152 20600
951.543 20664
953.934 20693
956.324 20736
958.714 20732
961.103 20785
963.491 20404
965.879 20416
968.266 20558
970.652 20508
973.038 20397
975.423 20490
977.807 20539
980.191 20543
982.574 20698
984.957 20869
987.338 20908
989.72 21195
992.1 21639
994.48 22099
996.86 22845
999.238 23544
1001.62 23822
1003.99 23672
1006.37 23038
1008.75 22328
1011.12 22004
1013.5 21761
1015.87 21307
1018.25 21132
1020.62 21117
1022.99 21035
1025.36 20947
1027.73 20873
1030.1 20826
1032.47 20662
1034.84 20616
1037.21 20564
1039.58 20550
1041.95 20552
1044.31 20603
1046.68 20483
1049.04 20643
1051.41 20556
1053.77 20693
1056.14 20710
1058.5 20600.0
1060.86 20693
1063.22 20658
1065.58 20745
1067.95 20715
1070.3 20763
1072.66 20740
1075.02 20773
1077.38 20705
1079.74 20794
1082.09 20852
1084.45 20900
1086.81 20895
1089.16 20941
1091.51 21020
1093.87 21054
1096.22 21100
1098.57 21240
1100.92 21093
1103.28 21258
1105.63 21215
1107.98 21299
1110.32 21293
1112.67 21422
1115.02 21494
1117.37 21599
1119.71 21811
1122.06 22001
1124.41 22075
1126.75 22428
1129.1 22558
1131.44 22786
1133.78 23073
1136.12 23336
1138.47 23729
1140.81 24362
1143.15 25156
1145.49 26377
1147.83 27813
1150.16 29253
1152.5 30305
1154.84 30531
1157.18 29334
1159.51 27810
1161.85 26081
1164.18 24683
1166.52 23870
1168.85 23359
1171.18 23026
1173.52 22881
1175.85 22703
1178.18 22609
1180.51 22571
1182.84 22642
1185.17 22510
1187.5 22484
1189.82 22468
1192.15 22406
1194.48 22474
1196.8 22526
1199.13 22445
1201.46 22424
1203.78 22291
1206.1 22408
1208.43 22318
1210.75 22290
1213.07 22260
1215.39 22089
1217.71 21937
1220.03 21721
1222.35 21739
1224.67 21560
1226.99 21637
1229.31 21561
1231.62 21665
1233.94 21581
1236.26 21680
1238.57 21566
1240.89 21549
1243.2 21746
1245.51 21678
1247.83 21781
1250.14 21902
1252.45 21955
1254.76 21972
1257.07 22096
1259.38 22178
1261.69 22044
1264 22290
1266.31 22205
1268.61 22229
1270.92 22169
1273.23 22188
1275.53 22165
1277.84 22262
1280.14 22390
1282.44 22489
1284.75 22355
1287.05 22217
1289.35 22131
1291.65 22157
1293.95 22064
1296.25 21949
1298.55 21961
1300.85 22015
1303.15 22004
1305.45 21829
1307.74 21906
1310.04 21991
1312.34 21867
1314.63 21836
1316.92 21897
1319.22 21832
1321.51 21766
1323.8 21798
1326.1 21875
1328.39 21863
1330.68 21961
1332.97 21837
1335.26 21995
1337.55 21917
1339.84 21949
1342.13 21928
1344.41 21848
1346.7 21804
1348.99 21881
1351.27 21728
1353.56 21793
1355.84 21764
1358.12 21592
1360.41 21539
1362.69 21526
1364.97 21452
1367.25 21479
1369.53 21561
1371.81 21389
1374.09 21435
1376.37 21485
1378.65 21474
1380.93 21565
1383.21 21589
1385.48 21720
1387.76 21617
1390.03 21664
1392.31 21604
1394.58 21595
1396.86 21479
1399.13 21563
1401.4 21632
1403.67 21624
1405.94 21681
1408.22 21603
1410.49 21691
1412.75 21559
1415.02 21662
1417.29 21663
1419.56 21677
1421.83 21757
1424.09 21810
1426.36 21825
1428.62 21817
1430.89 21911
1433.15 21952
1435.42 22047
1437.68 22273
1439.94 22401
1442.2 22427
1444.46 22590
1446.73 22712
1448.99 22653
1451.24 22652
1453.5 22667
1455.76 22615
1458.02 22536
1460.28 22499
1462.53 22416
1464.79 22368
1467.04 22361
1469.3 22258
1471.55 22131
1473.81 22119
1476.06 21963
1478.31 22066
1480.56 22010
1482.81 22106
1485.07 22049
1487.32 22285
1489.56 22486
1491.81 22949
1494.06 22952
1496.31 23230
1498.56 23590
1500.8 24342
1503.05 25071
1505.29 26077
1507.54 27198
1509.78 28269
1512.03 29251
1514.27 29708
1516.51 29766
1518.75 29376
1521 28654
1523.24 27935
1525.48 26934
1527.72 25824
1529.95 25047
1532.19 23994
1534.43 23236
1536.67 22856
1538.9 22268
1541.14 22019
1543.38 21850
1545.61 21741
1547.85 21511
1550.08 21524
1552.31 21415
1554.54 21329
1556.78 21342
1559.01 21232
1561.24 21267
1563.47 21114
1565.7 21044
1567.93 21093
1570.16 21072
1572.38 21170
1574.61 21194
1576.84 21182
1579.07 21299
1581.29 21369
1583.52 21240
1585.74 21306
1587.96 21260
1590.19 21102
1592.41 21080
1594.63 21027
1596.85 21000
1599.08 21031
1601.3 20957
1603.52 20999
1605.74 21141
1607.95 21075
1610.17 21098
1612.39 21073
1614.61 20970
1616.82 21048
1619.04 20989
1621.25 20990
1623.47 20971
1625.68 20960
1627.9 20782
1630.11 20870
1632.32 20920
1634.53 20994
1636.75 20878
1638.96 20882
1641.17 20914
1643.38 21039
1645.59 21022
1647.79 21014
1650 21116
1652.21 21245
1654.42 21336
1656.62 21309
1658.83 21374
1661.03 21282
1663.24 21339
1665.44 21306
1667.64 21125
1669.85 21205
1672.05 21155
1674.25 20963
1676.45 20913
1678.65 20935
1680.85 20735
1683.05 20676
1685.25 20551
1687.45 20540
1689.65 20538
1691.84 20546
1694.04 20456
1696.24 20484
1698.43 20327
1700.63 20288
1702.82 20260
1705.02 20254
1707.21 20077
1709.4 20236
1711.59 20015
1713.79 20190
1715.98 20052
1718.17 20045
1720.36 19921
1722.55 20000
1724.73 19935
1726.92 20002
1729.11 19953
1731.3 19863
1733.48 19978
1735.67 19983
1737.85 19999
1740.04 19995
1742.22 19937
1744.41 19864
1746.59 19951
1748.77 20057
1750.96 19978
1753.14 19958
1755.32 19939
1757.5 19922
1759.68 19862
1761.86 19788
1764.04 19853
1766.21 19892
1768.39 19794
1770.57 19899
1772.74 19890
1774.92 19785
1777.1 19790
1779.27 19821
1781.44 19825
1783.62 19805
1785.79 19816
1787.96 19853
1790.14 19757
1792.31 19689
1794.48 19677
1796.65 19679
1798.82 19622
1800.99 19662
