# Supplementary material for: Raman spectra simulation of antiplatelet drug-platelet interaction using DFT
Source: Sci Rep. 2024 Jan 16;14:1445. doi: 10.1038/s41598-024-51605-7 (PMC10792092; doi:10.1038/s41598-024-51605-7)
Supplement: Supplementary file 1 — Supplementary Information. [file 41598_2024_51605_MOESM1_ESM.zip › Health/Зюбин_21.txt]

399.352 13302
401.893 13331
404.434 13313
406.973 13343
409.512 13286
412.05 13376
414.588 13419
417.125 13358
419.661 13400
422.197 13337
424.731 13404
427.265 13334
429.799 13380
432.331 13289
434.863 13268
437.395 13262
439.925 13234
442.455 13290
444.984 13322
447.513 13278
450.04 13347
452.568 13303
455.094 13317
457.62 13325
460.145 13365
462.669 13320
465.193 13354
467.715 13250
470.238 13259
472.759 13304
475.28 13356
477.8 13303
480.32 13337
482.838 13360
485.356 13346
487.874 13347
490.39 13375
492.906 13404
495.422 13430
497.936 13450
500.45 13508
502.963 13403
505.476 13524
507.988 13460
510.499 13476
513.009 13481
515.519 13454
518.028 13408
520.537 13461
523.044 13425
525.551 13446
528.058 13460
530.563 13454
533.068 13419
535.573 13391
538.076 13488
540.579 13349
543.081 13459
545.583 13438
548.084 13294
550.584 13322
553.083 13343
555.582 13298
558.08 13395
560.577 13296
563.074 13363
565.57 13367
568.066 13395
570.56 13367
573.054 13416
575.548 13478
578.04 13461
580.532 13470
583.023 13380
585.514 13427
588.004 13365
590.493 13429
592.982 13469
595.47 13436
597.957 13445
600.443 13476
602.929 13411
605.414 13462
607.899 13459
610.382 13541
612.866 13538
615.348 13648
617.83 13617
620.311 13541
622.791 13575
625.271 13583
627.75 13574
630.228 13542
632.706 13502
635.183 13517
637.659 13642
640.135 13596
642.61 13542
645.084 13729
647.558 13708
650.031 13648
652.503 13696
654.975 13712
657.446 13727
659.916 13785
662.386 13730
664.855 13721
667.323 13727
669.791 13710
672.257 13692
674.724 13580
677.189 13667
679.654 13665
682.118 13620
684.582 13715
687.045 13727
689.507 13751
691.969 13761
694.43 13785
696.89 13760
699.349 13827
701.808 13832
704.266 13842
706.724 13705
709.181 13796
711.637 13782
714.093 13782
716.547 13766
719.002 13922
721.455 13830
723.908 13888
726.36 13905
728.812 13917
731.263 13898
733.713 13961
736.162 13912
738.611 14007
741.06 13971
743.507 14033
745.954 13997
748.4 13968
750.846 14027
753.291 13978
755.735 14033
758.178 13928
760.621 13959
763.064 13969
765.505 14073
767.946 13975
770.386 13975
772.826 14115
775.265 14096
777.703 14059
780.141 14056
782.578 14124
785.014 14146
787.45 14091
789.885 14073
792.319 14124
794.753 14095
797.186 14214
799.618 14115
802.05 14235
804.481 14179
806.911 14213
809.341 14364
811.77 14271
814.199 14246
816.626 14399
819.054 14453
821.48 14476
823.906 14448
826.331 14559
828.755 14499
831.179 14505
833.602 14436
836.025 14565
838.447 14466
840.868 14609
843.289 14684
845.709 14599
848.128 14691
850.547 14719
852.964 14816
855.382 14763
857.798 14805
860.214 14811
862.63 14766
865.045 14820
867.459 14827
869.872 14953
872.285 14900
874.697 14907
877.108 14953
879.519 14827
881.929 14924
884.339 14907
886.748 14857
889.156 14895
891.564 14881
893.97 14955
896.377 14970
898.782 14954
901.187 14918
903.592 14882
905.995 14899
908.398 14888
910.801 14938
913.203 15027
915.604 15007
918.004 15069
920.404 15119
922.803 15094
925.202 15209
927.6 15148
929.997 15299
932.393 15325
934.789 15417
937.185 15493
939.579 15439
941.973 15623
944.367 15692
946.76 15758
949.152 15835
951.543 15851
953.934 15905
956.324 15904
958.714 15964
961.103 15938
963.491 15723
965.879 15715
968.266 15796
970.652 15854
973.038 15722
975.423 15756
977.807 15771
980.191 15823
982.574 15848
984.957 15986
987.338 16185
989.72 16386
992.1 16611
994.48 17047
996.86 17491
999.238 17922
1001.62 18065
1003.99 17946
1006.37 17437
1008.75 17168
1011.12 16775
1013.5 16682
1015.87 16442
1018.25 16239
1020.62 16256
1022.99 16252
1025.36 16126
1027.73 16017
1030.1 16010
1032.47 15998
1034.84 15916
1037.21 15793
1039.58 15915
1041.95 15872
1044.31 15867
1046.68 15867
1049.04 15928
1051.41 15870
1053.77 15979
1056.14 15955
1058.5 15935
1060.86 16008
1063.22 15967
1065.58 15909
1067.95 15956
1070.3 15980
1072.66 16044
1075.02 16052
1077.38 16025
1079.74 16132
1082.09 16107
1084.45 16043
1086.81 16225
1089.16 16158
1091.51 16147
1093.87 16214
1096.22 16229
1098.57 16172
1100.92 16337
1103.28 16417
1105.63 16429
1107.98 16419
1110.32 16445
1112.67 16423
1115.02 16558
1117.37 16664
1119.71 16854
1122.06 16922
1124.41 17078
1126.75 17192
1129.1 17382
1131.44 17543
1133.78 17873
1136.12 18154
1138.47 18514
1140.81 18918
1143.15 19667
1145.49 20561
1147.83 21591
1150.16 22788
1152.5 23502
1154.84 23571
1157.18 22641
1159.51 21239
1161.85 19939
1164.18 18901
1166.52 18310
1168.85 17848
1171.18 17771
1173.52 17638
1175.85 17553
1178.18 17517
1180.51 17398
1182.84 17496
1185.17 17347
1187.5 17372
1189.82 17241
1192.15 17359
1194.48 17364
1196.8 17372
1199.13 17375
1201.46 17232
1203.78 17225
1206.1 17166
1208.43 17189
1210.75 17152
1213.07 17084
1215.39 16985
1217.71 16858
1220.03 16844
1222.35 16698
1224.67 16673
1226.99 16673
1229.31 16611
1231.62 16580
1233.94 16615
1236.26 16579
1238.57 16569
1240.89 16659
1243.2 16700
1245.51 16672
1247.83 16700
1250.14 16736
1252.45 16805
1254.76 16865
1257.07 16928
1259.38 16959
1261.69 17071
1264 16974
1266.31 17054
1268.61 17060
1270.92 16996
1273.23 17048
1275.53 17145
1277.84 17071
1280.14 17227
1282.44 17201
1284.75 17164
1287.05 17139
1289.35 17007
1291.65 16937
1293.95 17027
1296.25 16963
1298.55 16922
1300.85 16874
1303.15 16852
1305.45 16839
1307.74 16850.0
1310.04 16735
1312.34 16794
1314.63 16800
1316.92 16862
1319.22 16709
1321.51 16714
1323.8 16760
1326.1 16682
1328.39 16745
1330.68 16806
1332.97 16900
1335.26 16869
1337.55 16838
1339.84 16807
1342.13 16840
1344.41 16830
1346.7 16698
1348.99 16760
1351.27 16716
1353.56 16726
1355.84 16754
1358.12 16792
1360.41 16724
1362.69 16673
1364.97 16628
1367.25 16601
1369.53 16619
1371.81 16552
1374.09 16654
1376.37 16657
1378.65 16661
1380.93 16686
1383.21 16694
1385.48 16718
1387.76 16725
1390.03 16735
1392.31 16718
1394.58 16736
1396.86 16732
1399.13 16600
1401.4 16710
1403.67 16754
1405.94 16723
1408.22 16791
1410.49 16768
1412.75 16839
1415.02 16706
1417.29 16880
1419.56 16802
1421.83 16771
1424.09 16832
1426.36 16848
1428.62 16873
1430.89 16879
1433.15 17003
1435.42 17029
1437.68 17049
1439.94 17163
1442.2 17254
1444.46 17384
1446.73 17406
1448.99 17338
1451.24 17417
1453.5 17397
1455.76 17249
1458.02 17300
1460.28 17245
1462.53 17177
1464.79 17217
1467.04 17085
1469.3 17073
1471.55 17143
1473.81 17075
1476.06 17120
1478.31 16991
1480.56 17189
1482.81 17117
1485.07 17193
1487.32 17279
1489.56 17427
1491.81 17493
1494.06 17832
1496.31 18082
1498.56 18439
1500.8 18911
1503.05 19556
1505.29 20429
1507.54 21194
1509.78 22173
1512.03 22821
1514.27 23333
1516.51 23003
1518.75 22757
1521 22127
1523.24 21492
1525.48 20716
1527.72 19965
1529.95 19281
1532.19 18597
1534.43 18109
1536.67 17727
1538.9 17348
1541.14 17084
1543.38 16976
1545.61 16869
1547.85 16844
1550.08 16767
1552.31 16720
1554.54 16627
1556.78 16624
1559.01 16569
1561.24 16503
1563.47 16489
1565.7 16547
1567.93 16478
1570.16 16511
1572.38 16570
1574.61 16653
1576.84 16641
1579.07 16559
1581.29 16831
1583.52 16664
1585.74 16554
1587.96 16496
1590.19 16435
1592.41 16345
1594.63 16409
1596.85 16381
1599.08 16300
1601.3 16325
1603.52 16460
1605.74 17012
1607.95 16355
1610.17 16393
1612.39 16284
1614.61 16361
1616.82 16315
1619.04 16306
1621.25 16273
1623.47 16293
1625.68 16255
1627.9 16331
1630.11 16206
1632.32 16274
1634.53 16171
1636.75 16224
1638.96 16179
1641.17 16293
1643.38 16157
1645.59 16143
1647.79 16257
1650 16246
1652.21 16248
1654.42 16418
1656.62 16389
1658.83 16365
1661.03 16296
1663.24 16320
1665.44 16250
1667.64 16253
1669.85 16262
1672.05 16276
1674.25 16230
1676.45 16151
1678.65 16117
1680.85 16074
1683.05 15937
1685.25 15953
1687.45 15838
1689.65 15941
1691.84 15879
1694.04 15866
1696.24 15997
1698.43 15916
1700.63 15841
1702.82 15831
1705.02 15905
1707.21 15807
1709.4 15704
1711.59 15729
1713.79 15778
1715.98 15655
1718.17 15689
1720.36 15680
1722.55 15530
1724.73 15599
1726.92 15640
1729.11 15668
1731.3 15725
1733.48 15692
1735.67 15743
1737.85 15665
1740.04 15741
1742.22 15771
1744.41 15673
1746.59 15630
1748.77 15685
1750.96 15666
1753.14 15582
1755.32 15619
1757.5 15561
1759.68 15560
1761.86 15597
1764.04 15617
1766.21 15555
1768.39 15518
1770.57 15602
1772.74 15539
1774.92 15600.0
1777.1 15496
1779.27 15543
1781.44 15599
1783.62 15577
1785.79 15481
1787.96 15564
1790.14 15421
1792.31 15483
1794.48 15436
1796.65 15487
1798.82 15460
1800.99 15477
