# Supplementary material for: Raman spectra simulation of antiplatelet drug-platelet interaction using DFT
Source: Sci Rep. 2024 Jan 16;14:1445. doi: 10.1038/s41598-024-51605-7 (PMC10792092; doi:10.1038/s41598-024-51605-7)
Supplement: Supplementary file 1 — Supplementary Information. [file 41598_2024_51605_MOESM1_ESM.zip › Health/Зюбин_22.txt]

399.352 13737
401.893 13778
404.434 13732
406.973 13744
409.512 13755
412.05 13755
414.588 13778
417.125 13810
419.661 13914
422.197 13815
424.731 13852
427.265 13802
429.799 13801
432.331 13756
434.863 13758
437.395 13663
439.925 13667
442.455 13608
444.984 13747
447.513 13766
450.04 13800
452.568 13790
455.094 13804
457.62 13706
460.145 13828
462.669 13743
465.193 13719
467.715 13665
470.238 13681
472.759 13724
475.28 13676
477.8 13760
480.32 13792
482.838 13761
485.356 13729
487.874 13762
490.39 13890
492.906 13834
495.422 13815
497.936 13850
500.45 13874
502.963 13889
505.476 13880
507.988 13895
510.499 13916
513.009 13921
515.519 13823
518.028 13903
520.537 13851
523.044 13894
525.551 13855
528.058 13878
530.563 13706
533.068 13792
535.573 13744
538.076 13755
540.579 13737
543.081 13745
545.583 13721
548.084 13742
550.584 13761
553.083 13704
555.582 13758
558.08 13795
560.577 13732
563.074 13754
565.57 13831
568.066 13721
570.56 13696
573.054 13713
575.548 13786
578.04 13855
580.532 13752
583.023 13874
585.514 13771
588.004 13852
590.493 13778
592.982 13718
595.47 13824
597.957 13784
600.443 13816
602.929 13869
605.414 13871
607.899 13876
610.382 13912
612.866 13952
615.348 13901
617.83 13948
620.311 14042
622.791 13865
625.271 13861
627.75 13813
630.228 13909
632.706 13849
635.183 13891
637.659 13879
640.135 13910
642.61 13975
645.084 14020
647.558 13971
650.031 14059
652.503 14050
654.975 14001
657.446 14001
659.916 14088
662.386 14146
664.855 14036
667.323 13955
669.791 14034
672.257 13961
674.724 13944
677.189 13991
679.654 14076
682.118 13996
684.582 14029
687.045 14108
689.507 14177
691.969 14115
694.43 14096
696.89 14102
699.349 14140
701.808 14097
704.266 14186
706.724 14128
709.181 14212
711.637 14168
714.093 14177
716.547 14201
719.002 14243
721.455 14146
723.908 14276
726.36 14224
728.812 14204
731.263 14303
733.713 14293
736.162 14368
738.611 14382
741.06 14308
743.507 14319
745.954 14400
748.4 14252
750.846 14275
753.291 14317
755.735 14321
758.178 14284
760.621 14240
763.064 14316
765.505 14374
767.946 14396
770.386 14426
772.826 14382
775.265 14391
777.703 14418
780.141 14323
782.578 14431
785.014 14358
787.45 14431
789.885 14374
792.319 14475
794.753 14435
797.186 14443
799.618 14489
802.05 14570
804.481 14686
806.911 14596
809.341 14651
811.77 14761
814.199 14638
816.626 14796
819.054 14811
821.48 14902
823.906 14823
826.331 14838
828.755 14858
831.179 14924
833.602 14940
836.025 14849
838.447 14945
840.868 15004
843.289 15045
845.709 15132
848.128 15369
850.547 15225
852.964 15277
855.382 15223
857.798 15353
860.214 15200
862.63 15363
865.045 15292
867.459 15388
869.872 15377
872.285 15415
874.697 15409
877.108 15406
879.519 15292
881.929 15384
884.339 15398
886.748 15331
889.156 15415
891.564 15398
893.97 15336
896.377 15427
898.782 15443
901.187 15488
903.592 15306
905.995 15381
908.398 15327
910.801 15420
913.203 15394
915.604 15441
918.004 15557
920.404 15570
922.803 15517
925.202 15611
927.6 15711
929.997 15855
932.393 15792
934.789 15855
937.185 15986
939.579 15994
941.973 16126
944.367 16221
946.76 16303
949.152 16455
951.543 16528
953.934 16469
956.324 16536
958.714 16478
961.103 16490
963.491 16184
965.879 16334
968.266 16369
970.652 16232
973.038 16366
975.423 16366
977.807 16309
980.191 16492
982.574 16510
984.957 16615
987.338 16710
989.72 16940
992.1 17318
994.48 17834
996.86 18311
999.238 18876
1001.62 19101
1003.99 18815
1006.37 18420
1008.75 17911
1011.12 18417
1013.5 17314
1015.87 17023
1018.25 17049
1020.62 16872
1022.99 16766
1025.36 16710
1027.73 16638
1030.1 16570
1032.47 16423
1034.84 16459
1037.21 16383
1039.58 16463
1041.95 16461
1044.31 16428
1046.68 16348
1049.04 16410
1051.41 16518
1053.77 16492
1056.14 16526
1058.5 16510
1060.86 16428
1063.22 16477
1065.58 16442
1067.95 16523
1070.3 16487
1072.66 16541
1075.02 16559
1077.38 16536
1079.74 16542
1082.09 16603
1084.45 16532
1086.81 16668
1089.16 16662
1091.51 16850
1093.87 16749
1096.22 16882
1098.57 16905
1100.92 16950
1103.28 16913
1105.63 17004
1107.98 16997
1110.32 17039
1112.67 16990
1115.02 17174
1117.37 17306
1119.71 17453
1122.06 17620
1124.41 17715
1126.75 17913
1129.1 18093
1131.44 18330
1133.78 18508
1136.12 18988
1138.47 19321
1140.81 19812
1143.15 20728
1145.49 21707
1147.83 23072
1150.16 24322
1152.5 25104
1154.84 25130
1157.18 23995
1159.51 22567
1161.85 20963
1164.18 19854
1166.52 19239
1168.85 18763
1171.18 18411
1173.52 18370.0
1175.85 18296
1178.18 18198
1180.51 18157
1182.84 18097
1185.17 18067
1187.5 18146
1189.82 18072
1192.15 18120.0
1194.48 18144
1196.8 18117
1199.13 18024
1201.46 17993
1203.78 17817
1206.1 17917
1208.43 17829
1210.75 17842
1213.07 17803
1215.39 17674
1217.71 17587
1220.03 17460
1222.35 17354
1224.67 17189
1226.99 17195
1229.31 17140
1231.62 17122
1233.94 17080
1236.26 17159
1238.57 17167
1240.89 17214
1243.2 17246
1245.51 17339
1247.83 17382
1250.14 17437
1252.45 17439
1254.76 17494
1257.07 17565
1259.38 17560
1261.69 17725
1264 17784
1266.31 17632
1268.61 17798
1270.92 17668
1273.23 17741
1275.53 17773
1277.84 17856
1280.14 17923
1282.44 17878
1284.75 17776
1287.05 17689
1289.35 17582
1291.65 17582
1293.95 17627
1296.25 17507
1298.55 17523
1300.85 17429
1303.15 17396
1305.45 17451
1307.74 17357
1310.04 17385
1312.34 17434
1314.63 17270
1316.92 17424
1319.22 17327
1321.51 17348
1323.8 17318
1326.1 17350
1328.39 17337
1330.68 17450
1332.97 17450
1335.26 17410
1337.55 17445
1339.84 17407
1342.13 17370.0
1344.41 17350
1346.7 17376
1348.99 17197
1351.27 17306
1353.56 17302
1355.84 17353
1358.12 17319
1360.41 17232
1362.69 17238
1364.97 17243
1367.25 17241
1369.53 17124
1371.81 17158
1374.09 17222
1376.37 17089
1378.65 17193
1380.93 17269
1383.21 17328
1385.48 17234
1387.76 17170
1390.03 17250
1392.31 17282
1394.58 17307
1396.86 17104
1399.13 17246
1401.4 17206
1403.67 17293
1405.94 17272
1408.22 17318
1410.49 17337
1412.75 17278
1415.02 17346
1417.29 17339
1419.56 17410
1421.83 17381
1424.09 17385
1426.36 17393
1428.62 17447
1430.89 17449
1433.15 17571
1435.42 17655
1437.68 17730
1439.94 17785
1442.2 17953
1444.46 18002
1446.73 18071
1448.99 18115
1451.24 18052
1453.5 17913
1455.76 17949
1458.02 17873
1460.28 17951
1462.53 17836
1464.79 17769
1467.04 17768
1469.3 17716
1471.55 17698
1473.81 17633
1476.06 17650
1478.31 17653
1480.56 17575
1482.81 17791
1485.07 17723
1487.32 17902
1489.56 18075
1491.81 18313
1494.06 18469
1496.31 18796
1498.56 19266
1500.8 19709
1503.05 20645
1505.29 21492
1507.54 22435
1509.78 23467
1512.03 24180
1514.27 24604
1516.51 24583
1518.75 24053
1521 23490
1523.24 22734
1525.48 21843
1527.72 21072
1529.95 20186
1532.19 19351
1534.43 18741
1536.67 18320
1538.9 17854
1541.14 17688
1543.38 17420
1545.61 17319
1547.85 17282
1550.08 17241
1552.31 17131
1554.54 17156
1556.78 17109
1559.01 17002
1561.24 16966
1563.47 16920
1565.7 16892
1567.93 16931
1570.16 17008
1572.38 16975
1574.61 17023
1576.84 16964
1579.07 16978
1581.29 16955
1583.52 16983
1585.74 17030
1587.96 17001
1590.19 16954
1592.41 16911
1594.63 16816
1596.85 16859
1599.08 16720
1601.3 16800
1603.52 16798
1605.74 16806
1607.95 16692
1610.17 16794
1612.39 16811
1614.61 16720
1616.82 16746
1619.04 16872
1621.25 16671
1623.47 16780
1625.68 16752
1627.9 16650
1630.11 16611
1632.32 16654
1634.53 16635
1636.75 16676
1638.96 16539
1641.17 16680
1643.38 16672
1645.59 16525
1647.79 16658
1650 16731
1652.21 16810
1654.42 16834
1656.62 16767
1658.83 16796
1661.03 16875
1663.24 16830
1665.44 16804
1667.64 16654
1669.85 16710
1672.05 16713
1674.25 16574
1676.45 16534
1678.65 16471
1680.85 16484
1683.05 16346
1685.25 16353
1687.45 16334
1689.65 16292
1691.84 16283
1694.04 16240
1696.24 16241
1698.43 16267
1700.63 16210
1702.82 16137
1705.02 16165
1707.21 16089
1709.4 16095
1711.59 16081
1713.79 15996
1715.98 16017
1718.17 15964
1720.36 15873
1722.55 15917
1724.73 15930
1726.92 15941
1729.11 15975
1731.3 15914
1733.48 15923
1735.67 16061
1737.85 16094
1740.04 15973
1742.22 15988
1744.41 15996
1746.59 16024
1748.77 15967
1750.96 15862
1753.14 15926
1755.32 15925
1757.5 15833
1759.68 15931
1761.86 15862
1764.04 15880
1766.21 15853
1768.39 15901
1770.57 15822
1772.74 15901
1774.92 15801
1777.1 15927
1779.27 15875
1781.44 15746
1783.62 15759
1785.79 15831
1787.96 15771
1790.14 15778
1792.31 15737
1794.48 15783
1796.65 15707
1798.82 15664
1800.99 15665
