# Supplementary material for: Raman spectra simulation of antiplatelet drug-platelet interaction using DFT
Source: Sci Rep. 2024 Jan 16;14:1445. doi: 10.1038/s41598-024-51605-7 (PMC10792092; doi:10.1038/s41598-024-51605-7)
Supplement: Supplementary file 1 — Supplementary Information. [file 41598_2024_51605_MOESM1_ESM.zip › Health/Зюбин_23.txt]

399.352 16809
401.893 16765
404.434 16911
406.973 16935
409.512 16922
412.05 16884
414.588 16969
417.125 16901
419.661 16906
422.197 16899
424.731 16923
427.265 16929
429.799 16876
432.331 16899
434.863 16765
437.395 16750
439.925 16853
442.455 16796
444.984 16849
447.513 16864
450.04 16901
452.568 17006
455.094 16938
457.62 16878
460.145 16820
462.669 16832
465.193 16803
467.715 16805
470.238 16763
472.759 16678
475.28 16685
477.8 16756
480.32 16754
482.838 16837
485.356 16951
487.874 16892
490.39 16916
492.906 17111
495.422 17049
497.936 17076
500.45 17056
502.963 16993
505.476 17110
507.988 17085
510.499 17123
513.009 17038
515.519 16999
518.028 16979
520.537 17090
523.044 16928
525.551 17038
528.058 16955
530.563 17044
533.068 16977
535.573 17066
538.076 16985
540.579 16856
543.081 16925
545.583 16834
548.084 16837
550.584 16791
553.083 16764
555.582 16840
558.08 16898
560.577 16820
563.074 16878
565.57 16909
568.066 16914
570.56 16948
573.054 16973
575.548 17007
578.04 17007
580.532 17020
583.023 16950
585.514 16953
588.004 16918
590.493 16992
592.982 16882
595.47 16893
597.957 16911
600.443 16982
602.929 16954
605.414 17018
607.899 17033
610.382 17042
612.866 17116
615.348 17170
617.83 17174
620.311 17092
622.791 17125
625.271 17028
627.75 16991
630.228 17054
632.706 17014
635.183 17210
637.659 17144
640.135 17129
642.61 17249
645.084 17256
647.558 17253
650.031 17148
652.503 17326
654.975 17249
657.446 17274
659.916 17398
662.386 17319
664.855 17350
667.323 17384
669.791 17264
672.257 17347
674.724 17486
677.189 17285
679.654 17256
682.118 17273
684.582 17307
687.045 17450
689.507 17312
691.969 17422
694.43 17402
696.89 17475
699.349 17479
701.808 17463
704.266 17470
706.724 17411
709.181 17404
711.637 17516
714.093 17380
716.547 17394
719.002 17567
721.455 17570
723.908 17547
726.36 17607
728.812 17436
731.263 17691
733.713 17668
736.162 17646
738.611 17726
741.06 17668
743.507 17729
745.954 17689
748.4 17744
750.846 17698
753.291 17728
755.735 17841
758.178 17663
760.621 17579
763.064 17699
765.505 17747
767.946 17670
770.386 17741
772.826 17764
775.265 17720
777.703 17677
780.141 17761
782.578 17691
785.014 17768
787.45 17732
789.885 17802
792.319 17856
794.753 17855
797.186 17881
799.618 17875
802.05 17975
804.481 18033
806.911 18078
809.341 18112
811.77 18209
814.199 18185
816.626 18340
819.054 18338
821.48 18522
823.906 18435
826.331 18549
828.755 18444
831.179 18369
833.602 18522
836.025 18530
838.447 18448
840.868 18784
843.289 18784
845.709 18792
848.128 18903
850.547 18901
852.964 18968
855.382 19076
857.798 18924
860.214 18907
862.63 18988
865.045 18824
867.459 18924
869.872 18978
872.285 19032
874.697 19039
877.108 19123
879.519 19115
881.929 19001
884.339 19076
886.748 19056
889.156 19075
891.564 19065
893.97 19226
896.377 19095
898.782 19155
901.187 19158
903.592 19036
905.995 19061
908.398 19146
910.801 19132
913.203 19167
915.604 19138
918.004 19321
920.404 19370
922.803 19477
925.202 19478
927.6 19641
929.997 19607
932.393 19700
934.789 19755
937.185 19947
939.579 19993
941.973 20135
944.367 20226
946.76 20340
949.152 20415
951.543 20355
953.934 20457
956.324 20575
958.714 20554
961.103 20468
963.491 20219
965.879 20183
968.266 20241
970.652 20206
973.038 20186
975.423 20233
977.807 20194
980.191 20386
982.574 20280
984.957 20490
987.338 20709
989.72 20994
992.1 21497
994.48 22127
996.86 22924
999.238 23594
1001.62 23825
1003.99 23357
1006.37 22743
1008.75 22086
1011.12 21669
1013.5 21272
1015.87 21181
1018.25 20951
1020.62 20841
1022.99 20726
1025.36 20708
1027.73 20661
1030.1 20517
1032.47 20433
1034.84 20366
1037.21 20241
1039.58 20236
1041.95 20205
1044.31 20275
1046.68 20281
1049.04 20448
1051.41 20483
1053.77 20485
1056.14 20405
1058.5 20416
1060.86 20433
1063.22 20520
1065.58 20474
1067.95 20368
1070.3 20437
1072.66 20472
1075.02 20500
1077.38 20485
1079.74 20579
1082.09 20526
1084.45 20547
1086.81 20604
1089.16 20610
1091.51 20760
1093.87 20813
1096.22 20836
1098.57 20844
1100.92 20898
1103.28 20932
1105.63 20906
1107.98 21073
1110.32 21078
1112.67 21096
1115.02 21242
1117.37 21372
1119.71 21580
1122.06 21775
1124.41 21950
1126.75 22281
1129.1 22308
1131.44 22620
1133.78 22836
1136.12 23222
1138.47 23675
1140.81 24402
1143.15 25365
1145.49 26541
1147.83 28076
1150.16 29625
1152.5 30391
1154.84 30402
1157.18 28989
1159.51 27194
1161.85 25536
1164.18 24189
1166.52 23354
1168.85 23069
1171.18 22672
1173.52 22578
1175.85 22499
1178.18 22340
1180.51 22322
1182.84 22263
1185.17 22144
1187.5 22269
1189.82 22174
1192.15 22293
1194.48 22196
1196.8 22234
1199.13 22216
1201.46 22167
1203.78 22053
1206.1 22146
1208.43 22065
1210.75 22084
1213.07 21935
1215.39 21859
1217.71 21728
1220.03 21563
1222.35 21452
1224.67 21432
1226.99 21366
1229.31 21375
1231.62 21353
1233.94 21460
1236.26 21405
1238.57 21508
1240.89 21328
1243.2 21491
1245.51 21597
1247.83 21646
1250.14 21680
1252.45 21702
1254.76 21745
1257.07 21796
1259.38 21920
1261.69 21877
1264 22012
1266.31 22022
1268.61 21965
1270.92 22021
1273.23 21960
1275.53 21970
1277.84 22046
1280.14 22194
1282.44 22175
1284.75 22132
1287.05 21970
1289.35 21861
1291.65 21728
1293.95 21803
1296.25 21709
1298.55 21771
1300.85 21778
1303.15 21634
1305.45 21723
1307.74 21657
1310.04 21678
1312.34 21632
1314.63 21654
1316.92 21684
1319.22 21733
1321.51 21616
1323.8 21524
1326.1 21574
1328.39 21549
1330.68 21628
1332.97 21608
1335.26 21658
1337.55 21705
1339.84 21704
1342.13 21614
1344.41 21540
1346.7 21577
1348.99 21435
1351.27 21502
1353.56 21395
1355.84 21400
1358.12 21467
1360.41 21370
1362.69 21322
1364.97 21238
1367.25 21168
1369.53 21169
1371.81 21181
1374.09 21140
1376.37 21149
1378.65 21240
1380.93 21235
1383.21 21248
1385.48 21282
1387.76 21337
1390.03 21268
1392.31 21308
1394.58 21334
1396.86 21203
1399.13 21321
1401.4 21312
1403.67 21342
1405.94 21395
1408.22 21319
1410.49 21362
1412.75 21374
1415.02 21458
1417.29 21471
1419.56 21450
1421.83 21427
1424.09 21555
1426.36 21480
1428.62 21646
1430.89 21682
1433.15 21792
1435.42 21865
1437.68 22161
1439.94 22210
1442.2 22386
1444.46 22469
1446.73 22507
1448.99 22633
1451.24 22454
1453.5 22350
1455.76 22435
1458.02 22399
1460.28 22217
1462.53 22187
1464.79 22082
1467.04 21972
1469.3 21886
1471.55 21953
1473.81 21811
1476.06 21672
1478.31 21712
1480.56 21536
1482.81 21649
1485.07 21705
1487.32 22004
1489.56 22103
1491.81 22200
1494.06 22546
1496.31 22922
1498.56 23498
1500.8 24170
1503.05 25006
1505.29 26024
1507.54 27282
1509.78 28307
1512.03 29202
1514.27 29620
1516.51 29556
1518.75 28969
1521 28298
1523.24 27377
1525.48 26325
1527.72 25270
1529.95 24413
1532.19 23547
1534.43 22808
1536.67 22263
1538.9 21941
1541.14 21627
1543.38 21377
1545.61 21225
1547.85 21202
1550.08 21001
1552.31 20975
1554.54 20989
1556.78 21025
1559.01 20851
1561.24 20737
1563.47 20754
1565.7 20814
1567.93 20682
1570.16 20773
1572.38 20889
1574.61 20911
1576.84 20763
1579.07 20902
1581.29 20891
1583.52 20907
1585.74 20781
1587.96 20844
1590.19 20699
1592.41 20740
1594.63 20663
1596.85 20546
1599.08 20683
1601.3 20639
1603.52 20622
1605.74 20728
1607.95 20765
1610.17 20740
1612.39 20685
1614.61 20621
1616.82 20724
1619.04 20766
1621.25 20598
1623.47 20622
1625.68 20560
1627.9 20567
1630.11 20468
1632.32 20624
1634.53 20487
1636.75 20525
1638.96 20564
1641.17 20634
1643.38 20668
1645.59 20688
1647.79 20732
1650 20973
1652.21 20968
1654.42 21087
1656.62 21089
1658.83 21137
1661.03 21153
1663.24 21029
1665.44 21041
1667.64 20943
1669.85 20901
1672.05 20825
1674.25 20655
1676.45 20626
1678.65 20501
1680.85 20494
1683.05 20302
1685.25 20253
1687.45 20192
1689.65 20257
1691.84 20154
1694.04 20012
1696.24 19842
1698.43 19922
1700.63 19827
1702.82 19785
1705.02 19643
1707.21 19754
1709.4 19641
1711.59 19695
1713.79 19592
1715.98 19499
1718.17 19498
1720.36 19434
1722.55 19473
1724.73 19366
1726.92 19497
1729.11 19429
1731.3 19459
1733.48 19547
1735.67 19465
1737.85 19528
1740.04 19513
1742.22 19450
1744.41 19466
1746.59 19524
1748.77 19491
1750.96 19420
1753.14 19339
1755.32 19388
1757.5 19299
1759.68 19372
1761.86 19355
1764.04 19327
1766.21 19271
1768.39 19238
1770.57 19395
1772.74 19438
1774.92 19363
1777.1 19289
1779.27 19331
1781.44 19354
1783.62 19331
1785.79 19292
1787.96 19298
1790.14 19294
1792.31 19143
1794.48 19190
1796.65 19126
1798.82 19172
1800.99 19177
