# Supplementary material for: Raman spectra simulation of antiplatelet drug-platelet interaction using DFT
Source: Sci Rep. 2024 Jan 16;14:1445. doi: 10.1038/s41598-024-51605-7 (PMC10792092; doi:10.1038/s41598-024-51605-7)
Supplement: Supplementary file 1 — Supplementary Information. [file 41598_2024_51605_MOESM1_ESM.zip › Health/Зюбин_24.txt]

399.352 16922
401.893 16906
404.434 16896
406.973 17001
409.512 16979
412.05 17042
414.588 17015
417.125 17045
419.661 16998
422.197 17016
424.731 17030
427.265 17053
429.799 16928
432.331 16925
434.863 16921
437.395 16952
439.925 16963
442.455 16939
444.984 16981
447.513 16909
450.04 16958
452.568 17073
455.094 16915
457.62 16982
460.145 16987
462.669 16959
465.193 16996
467.715 16955
470.238 16869
472.759 16970
475.28 16945
477.8 17000
480.32 16952
482.838 16927
485.356 16931
487.874 17049
490.39 17108
492.906 17130
495.422 17180
497.936 17153
500.45 17180
502.963 17119
505.476 17122
507.988 17211
510.499 17217
513.009 17136
515.519 17176
518.028 17084
520.537 17177
523.044 17090
525.551 17128
528.058 17080
530.563 17078
533.068 17106
535.573 17164
538.076 17082
540.579 17028
543.081 17087
545.583 17066
548.084 17027
550.584 16986
553.083 17102
555.582 17393
558.08 17063
560.577 16954
563.074 17053
565.57 17108
568.066 17092
570.56 17147
573.054 17146
575.548 17106
578.04 17123
580.532 17129
583.023 17074
585.514 17055
588.004 17223
590.493 17128
592.982 17228
595.47 17160
597.957 17209
600.443 17269
602.929 17216
605.414 17293
607.899 17230
610.382 17287
612.866 17267
615.348 17304
617.83 17261
620.311 17345
622.791 17390
625.271 17323
627.75 17291
630.228 17195
632.706 17326
635.183 17300
637.659 17353
640.135 17400
642.61 17410
645.084 17451
647.558 17397
650.031 17473
652.503 17446
654.975 17530
657.446 17530
659.916 17576
662.386 17518
664.855 17485
667.323 17501
669.791 17597
672.257 17439
674.724 17493
677.189 17498
679.654 17472
682.118 17536
684.582 17524
687.045 17715
689.507 17619
691.969 17546
694.43 17557
696.89 17659
699.349 17750
701.808 17752
704.266 17686
706.724 17715
709.181 17668
711.637 17679
714.093 17841
716.547 17685
719.002 17800
721.455 17811
723.908 17846
726.36 17845
728.812 17904
731.263 17870
733.713 17983
736.162 18011
738.611 17955
741.06 18022
743.507 18023
745.954 17954
748.4 17918
750.846 17944
753.291 18057
755.735 17995
758.178 17967
760.621 18038
763.064 17951
765.505 18040
767.946 17992
770.386 18079
772.826 18064
775.265 18122
777.703 18084
780.141 18068
782.578 18085
785.014 18044
787.45 18128
789.885 18075
792.319 18094
794.753 18126
797.186 18196
799.618 18270
802.05 18247
804.481 18190
806.911 18298
809.341 18482
811.77 18374
814.199 18550
816.626 18545
819.054 18654
821.48 18696
823.906 18628
826.331 18603
828.755 18774
831.179 18633
833.602 18791
836.025 18732
838.447 18783
840.868 18838
843.289 18878
845.709 19027
848.128 19120
850.547 19198
852.964 19180
855.382 19167
857.798 19185
860.214 19181
862.63 19251
865.045 19157
867.459 19206
869.872 19296
872.285 19307
874.697 19283
877.108 19385
879.519 19340
881.929 19331
884.339 19385
886.748 19363
889.156 19321
891.564 19353
893.97 19267
896.377 19364
898.782 19342
901.187 19430
903.592 19330
905.995 19172
908.398 19247
910.801 19365
913.203 19360
915.604 19521
918.004 19406
920.404 19467
922.803 19644
925.202 19722
927.6 19794
929.997 19821
932.393 19933
934.789 19962
937.185 20037
939.579 20146
941.973 20318
944.367 20403
946.76 20552
949.152 20542
951.543 20637
953.934 20648
956.324 20692
958.714 20759
961.103 20651
963.491 20491
965.879 20502
968.266 20548
970.652 20420
973.038 20500
975.423 20599
977.807 20590
980.191 20630
982.574 20693
984.957 20947
987.338 20962
989.72 21382
992.1 21768
994.48 22396
996.86 23056
999.238 23569
1001.62 23725
1003.99 23245
1006.37 22936
1008.75 22166
1011.12 21824
1013.5 21740
1015.87 21410
1018.25 21298
1020.62 21163
1022.99 21000
1025.36 20967
1027.73 20833
1030.1 20782
1032.47 20690
1034.84 20786
1037.21 20607
1039.58 20640
1041.95 20647
1044.31 20620
1046.68 20731
1049.04 20711
1051.41 20788
1053.77 20859
1056.14 20713
1058.5 20736
1060.86 20696
1063.22 20753
1065.58 20797
1067.95 20638
1070.3 20741
1072.66 20805
1075.02 20862
1077.38 20873
1079.74 20874
1082.09 20951
1084.45 20923
1086.81 21064
1089.16 21100
1091.51 21071
1093.87 21131
1096.22 21137
1098.57 21292
1100.92 21364
1103.28 21330
1105.63 21299
1107.98 21383
1110.32 21436
1112.67 21574
1115.02 21561
1117.37 21652
1119.71 21891
1122.06 22202
1124.41 22351
1126.75 22656
1129.1 22829
1131.44 22929
1133.78 23366
1136.12 23592
1138.47 24274
1140.81 24896
1143.15 25824
1145.49 27212
1147.83 28804
1150.16 30168
1152.5 30811
1154.84 30656
1157.18 29196
1159.51 27318
1161.85 25784
1164.18 24469
1166.52 23719
1168.85 23423
1171.18 23133
1173.52 22940
1175.85 22814
1178.18 22718
1180.51 22807
1182.84 22736
1185.17 22658
1187.5 22640
1189.82 22676
1192.15 22641
1194.48 22656
1196.8 22613
1199.13 22544
1201.46 22426
1203.78 22501
1206.1 22333
1208.43 22528
1210.75 22510
1213.07 22385
1215.39 22158
1217.71 22087
1220.03 21890
1222.35 21734
1224.67 21804
1226.99 21753
1229.31 21656
1231.62 21685
1233.94 21767
1236.26 21753
1238.57 21739
1240.89 21710
1243.2 21825
1245.51 21913
1247.83 22040
1250.14 21980
1252.45 22052
1254.76 22081
1257.07 22056
1259.38 22224
1261.69 22257
1264 22237
1266.31 22200
1268.61 22197
1270.92 22227
1273.23 22227
1275.53 22338
1277.84 22432
1280.14 22585
1282.44 22553
1284.75 22481
1287.05 22301
1289.35 22225
1291.65 22193
1293.95 22126
1296.25 22051
1298.55 22018
1300.85 22017
1303.15 21924
1305.45 21995
1307.74 21886
1310.04 21889
1312.34 21836
1314.63 21910
1316.92 21950
1319.22 21873
1321.51 21835
1323.8 21869
1326.1 21935
1328.39 21890
1330.68 22000
1332.97 21973
1335.26 21905
1337.55 22009
1339.84 21963
1342.13 21878
1344.41 21935
1346.7 21794
1348.99 21787
1351.27 21804
1353.56 21820
1355.84 21878
1358.12 21769
1360.41 21691
1362.69 21786
1364.97 21719
1367.25 21590
1369.53 21704
1371.81 21601
1374.09 21755
1376.37 21640
1378.65 21695
1380.93 21689
1383.21 21630
1385.48 21842
1387.76 21878
1390.03 21739
1392.31 21710
1394.58 21821
1396.86 21705
1399.13 21641
1401.4 21744
1403.67 21791
1405.94 21817
1408.22 21874
1410.49 21817
1412.75 21918
1415.02 21899
1417.29 21821
1419.56 21822
1421.83 21863
1424.09 21825
1426.36 21965
1428.62 22044
1430.89 21954
1433.15 22152
1435.42 22215
1437.68 22354
1439.94 22395
1442.2 22642
1444.46 22638
1446.73 22653
1448.99 22723
1451.24 22655
1453.5 22502
1455.76 22558
1458.02 22614
1460.28 22542
1462.53 22386
1464.79 22359
1467.04 22365
1469.3 22215
1471.55 22315
1473.81 22184
1476.06 22163
1478.31 22243
1480.56 22121
1482.81 22268
1485.07 22378
1487.32 22567
1489.56 22761
1491.81 22903
1494.06 23358
1496.31 23622
1498.56 24322
1500.8 24927
1503.05 25845
1505.29 26952
1507.54 28090
1509.78 29181
1512.03 29998
1514.27 30340
1516.51 30181
1518.75 29530
1521 28708
1523.24 27802
1525.48 26871
1527.72 25799
1529.95 24903
1532.19 24035
1534.43 23264
1536.67 22762
1538.9 22365
1541.14 22176
1543.38 22085
1545.61 21906
1547.85 21799
1550.08 21651
1552.31 21686
1554.54 21542
1556.78 21409
1559.01 21424
1561.24 21294
1563.47 21364
1565.7 21418
1567.93 21436
1570.16 21272
1572.38 21464
1574.61 21505
1576.84 21544
1579.07 21380
1581.29 21459
1583.52 21452
1585.74 21399
1587.96 21343
1590.19 21200
1592.41 21191
1594.63 21168
1596.85 21117
1599.08 21108
1601.3 21059
1603.52 21058
1605.74 21217
1607.95 21242
1610.17 21116
1612.39 21208
1614.61 21062
1616.82 21336
1619.04 21221
1621.25 21102
1623.47 21150
1625.68 21106
1627.9 21117
1630.11 21014
1632.32 21007
1634.53 21045
1636.75 20922
1638.96 21011
1641.17 21043
1643.38 20952
1645.59 21135
1647.79 21129
1650 21184
1652.21 21148
1654.42 21290
1656.62 21274
1658.83 21315
1661.03 21251
1663.24 21255
1665.44 21237
1667.64 21098
1669.85 21187
1672.05 21166
1674.25 21027
1676.45 20874
1678.65 20903
1680.85 20813
1683.05 20780
1685.25 20686
1687.45 20607
1689.65 20670
1691.84 20676
1694.04 20635
1696.24 20558
1698.43 20484
1700.63 20414
1702.82 20445
1705.02 20539
1707.21 20282
1709.4 20356
1711.59 20284
1713.79 20216
1715.98 20271
1718.17 20252
1720.36 20223
1722.55 20257
1724.73 20065
1726.92 20204
1729.11 20193
1731.3 20144
1733.48 20247
1735.67 20298
1737.85 20222
1740.04 20149
1742.22 20267
1744.41 20108
1746.59 20183
1748.77 20217
1750.96 20080
1753.14 20064
1755.32 20077
1757.5 20119
1759.68 19986
1761.86 20080
1764.04 20127
1766.21 20118
1768.39 20086
1770.57 19995
1772.74 20192
1774.92 20086
1777.1 20062
1779.27 20009
1781.44 19937
1783.62 20068
1785.79 20002
1787.96 20013
1790.14 19917
1792.31 19892
1794.48 19938
1796.65 19943
1798.82 19929
1800.99 19816
