# Supplementary material for: Raman spectra simulation of antiplatelet drug-platelet interaction using DFT
Source: Sci Rep. 2024 Jan 16;14:1445. doi: 10.1038/s41598-024-51605-7 (PMC10792092; doi:10.1038/s41598-024-51605-7)
Supplement: Supplementary file 1 — Supplementary Information. [file 41598_2024_51605_MOESM1_ESM.zip › Health/Зюбин_25.txt]

399.352 16213
401.893 16317
404.434 16329
406.973 16287
409.512 16352
412.05 16328
414.588 16367
417.125 16449
419.661 16411
422.197 16393
424.731 16419
427.265 16393
429.799 16314
432.331 16308
434.863 16331
437.395 16350
439.925 16225
442.455 16234
444.984 16360
447.513 16330
450.04 16383
452.568 16409
455.094 16396
457.62 16359
460.145 16269
462.669 16332
465.193 16397
467.715 16242
470.238 16276
472.759 16196
475.28 16361
477.8 16358
480.32 16367
482.838 16389
485.356 16354
487.874 16321
490.39 16414
492.906 16485
495.422 16553
497.936 16523
500.45 16490
502.963 16595
505.476 16498
507.988 16550
510.499 16552
513.009 16509
515.519 16511
518.028 16570
520.537 16515
523.044 16546
525.551 16521
528.058 16416
530.563 16439
533.068 16575
535.573 16561
538.076 16595
540.579 16384
543.081 16438
545.583 16438
548.084 16438
550.584 16329
553.083 16405
555.582 16397
558.08 16415
560.577 16434
563.074 16373
565.57 16432
568.066 16468
570.56 16500
573.054 16442
575.548 16584
578.04 16511
580.532 16435
583.023 16590
585.514 16579
588.004 16506
590.493 16534
592.982 16506
595.47 16500
597.957 16578
600.443 16618
602.929 16592
605.414 16584
607.899 16651
610.382 16699
612.866 16592
615.348 16723
617.83 16739
620.311 16741
622.791 16747
625.271 16682
627.75 16687
630.228 16635
632.706 16631
635.183 16735
637.659 16723
640.135 16752
642.61 16862
645.084 16787
647.558 16832
650.031 16935
652.503 16854
654.975 16873
657.446 16901
659.916 16928
662.386 16817
664.855 16932
667.323 16860
669.791 16839
672.257 16855
674.724 16842
677.189 16724
679.654 16947
682.118 16884
684.582 16896
687.045 16964
689.507 17030
691.969 16998
694.43 16957
696.89 16966
699.349 17008
701.808 17057
704.266 17031
706.724 17116
709.181 17107
711.637 17020
714.093 17094
716.547 17027
719.002 17050
721.455 16981
723.908 17128
726.36 17181
728.812 17158
731.263 17147
733.713 17230
736.162 17253
738.611 17339
741.06 17256
743.507 17263
745.954 17228
748.4 17252
750.846 17240
753.291 17279
755.735 17293
758.178 17295
760.621 17246
763.064 17236
765.505 17296
767.946 17326
770.386 17380
772.826 17354
775.265 17399
777.703 17265
780.141 17303
782.578 17426
785.014 17354
787.45 17356
789.885 17287
792.319 17329
794.753 17436
797.186 17478
799.618 17456
802.05 17512
804.481 17504
806.911 17626
809.341 17624
811.77 17742
814.199 17834
816.626 17773
819.054 17845
821.48 17927
823.906 17930
826.331 17945
828.755 17872
831.179 17938
833.602 18105
836.025 17956
838.447 18101
840.868 18135
843.289 18124
845.709 18232
848.128 18369
850.547 18373
852.964 18355
855.382 18402
857.798 18400
860.214 18379
862.63 18422
865.045 18416
867.459 18401
869.872 18469
872.285 18442
874.697 18455
877.108 18468
879.519 18557
881.929 18500
884.339 18562
886.748 18453
889.156 18520
891.564 18595
893.97 18505
896.377 18599
898.782 18556
901.187 18491
903.592 18467
905.995 18580
908.398 18567
910.801 18632
913.203 18644
915.604 18605
918.004 18678
920.404 18661
922.803 18872
925.202 18919
927.6 18865
929.997 19059
932.393 19130
934.789 19137
937.185 19274
939.579 19360
941.973 19420
944.367 19516
946.76 19627
949.152 19659
951.543 19717
953.934 19698
956.324 19797
958.714 19838
961.103 19761
963.491 19519
965.879 19590
968.266 19586
970.652 19534
973.038 19638
975.423 19577
977.807 19645
980.191 19743
982.574 19845
984.957 19943
987.338 20042
989.72 20434
992.1 20790
994.48 21406
996.86 22004
999.238 22512
1001.62 22412
1003.99 22219
1006.37 21698
1008.75 21165
1011.12 20834
1013.5 20504
1015.87 20398
1018.25 20213
1020.62 20147
1022.99 20035
1025.36 19929
1027.73 19757
1030.1 19809
1032.47 19688
1034.84 19760
1037.21 19610
1039.58 19642
1041.95 19629
1044.31 19710
1046.68 19739
1049.04 19776
1051.41 19766
1053.77 19739
1056.14 19754
1058.5 19759
1060.86 19781
1063.22 19795
1065.58 19708
1067.95 19848
1070.3 19833
1072.66 19754
1075.02 19768
1077.38 19830
1079.74 19932
1082.09 19935
1084.45 19969
1086.81 20077
1089.16 20103
1091.51 20040
1093.87 20143
1096.22 20135
1098.57 20283
1100.92 20235
1103.28 20332
1105.63 20364
1107.98 20359
1110.32 20307
1112.67 20441
1115.02 20594
1117.37 20674
1119.71 20792
1122.06 21034
1124.41 21189
1126.75 21429
1129.1 21684
1131.44 21831
1133.78 22138
1136.12 22490
1138.47 22951
1140.81 23635
1143.15 24551
1145.49 25720
1147.83 27100
1150.16 28475
1152.5 29117
1154.84 28700
1157.18 27350
1159.51 25659
1161.85 24105
1164.18 23148
1166.52 22476
1168.85 22143
1171.18 21863
1173.52 21905
1175.85 21692
1178.18 21680
1180.51 21618
1182.84 21529
1185.17 21592
1187.5 21478
1189.82 21543
1192.15 21418
1194.48 21541
1196.8 21421
1199.13 21496
1201.46 21320
1203.78 21329
1206.1 21380
1208.43 21321
1210.75 21463
1213.07 21267
1215.39 20984
1217.71 20950
1220.03 20870
1222.35 20715
1224.67 20656
1226.99 20652
1229.31 20599
1231.62 20656
1233.94 20591
1236.26 20769
1238.57 20663
1240.89 20666
1243.2 20769
1245.51 20844
1247.83 20856
1250.14 20927
1252.45 20965
1254.76 21098
1257.07 21131
1259.38 21141
1261.69 21131
1264 21314
1266.31 21119
1268.61 21125
1270.92 21184
1273.23 21205
1275.53 21263
1277.84 21376
1280.14 21401
1282.44 21373
1284.75 21288
1287.05 21234
1289.35 21185
1291.65 21132
1293.95 21037
1296.25 20991
1298.55 20949
1300.85 20919
1303.15 20900
1305.45 20776
1307.74 20889
1310.04 20873
1312.34 20815
1314.63 20840
1316.92 20807
1319.22 20814
1321.51 20797
1323.8 20827
1326.1 20899
1328.39 20943
1330.68 20903
1332.97 20919
1335.26 20898
1337.55 20865
1339.84 21030
1342.13 20933
1344.41 20922
1346.7 20756
1348.99 20922
1351.27 20801
1353.56 20747
1355.84 20606
1358.12 20738
1360.41 20743
1362.69 20701
1364.97 20590
1367.25 20694
1369.53 20624
1371.81 20695
1374.09 20711
1376.37 20580
1378.65 20646
1380.93 20753
1383.21 20728
1385.48 20729
1387.76 20774
1390.03 20788
1392.31 20774
1394.58 20727
1396.86 20740
1399.13 20741
1401.4 20741
1403.67 20849
1405.94 20829
1408.22 20735
1410.49 20778
1412.75 20814
1415.02 20778
1417.29 20862
1419.56 20804
1421.83 20853
1424.09 20908
1426.36 20838
1428.62 20937
1430.89 20979
1433.15 21176
1435.42 21241
1437.68 21341
1439.94 21427
1442.2 21562
1444.46 21668
1446.73 21702
1448.99 21609
1451.24 21718
1453.5 21635
1455.76 21484
1458.02 21480
1460.28 21432
1462.53 21584
1464.79 21355
1467.04 21325
1469.3 21187
1471.55 21263
1473.81 21132
1476.06 21117
1478.31 21142
1480.56 21177
1482.81 21219
1485.07 21355
1487.32 21496
1489.56 21592
1491.81 21753
1494.06 22161
1496.31 22563
1498.56 22951
1500.8 23628
1503.05 24474
1505.29 25559
1507.54 26503
1509.78 27512
1512.03 28266
1514.27 28504
1516.51 28346
1518.75 27889
1521 27080
1523.24 26184
1525.48 25221
1527.72 24373
1529.95 23661
1532.19 22743
1534.43 22110
1536.67 21728
1538.9 21282
1541.14 21193
1543.38 20965
1545.61 20763
1547.85 20752
1550.08 20663
1552.31 20579
1554.54 20560
1556.78 20568
1559.01 20441
1561.24 20382
1563.47 20388
1565.7 20377
1567.93 20369
1570.16 20469
1572.38 20418
1574.61 20461
1576.84 20603
1579.07 20516
1581.29 20499
1583.52 20428
1585.74 20495
1587.96 20416
1590.19 20334
1592.41 20317
1594.63 20320
1596.85 20270
1599.08 20180
1601.3 20259
1603.52 20264
1605.74 20325
1607.95 20284
1610.17 20296
1612.39 20194
1614.61 20294
1616.82 20293
1619.04 20198
1621.25 20147
1623.47 20130
1625.68 20171
1627.9 20072
1630.11 20079
1632.32 20103
1634.53 20077
1636.75 20048
1638.96 20078
1641.17 20101
1643.38 20071
1645.59 20154
1647.79 20243
1650 20307
1652.21 20395
1654.42 20507
1656.62 20414
1658.83 20391
1661.03 20459
1663.24 20345
1665.44 20233
1667.64 20229
1669.85 20176
1672.05 20214
1674.25 20089
1676.45 20057
1678.65 19948
1680.85 19878
1683.05 19795
1685.25 19807
1687.45 19865
1689.65 19744
1691.84 19693
1694.04 19717
1696.24 19717
1698.43 19604
1700.63 19634
1702.82 19663
1705.02 19576
1707.21 19542
1709.4 19469
1711.59 19495
1713.79 19395
1715.98 19332
1718.17 19384
1720.36 19339
1722.55 19398
1724.73 19336
1726.92 19230
1729.11 19347
1731.3 19442
1733.48 19364
1735.67 19437
1737.85 19422
1740.04 19478
1742.22 19405
1744.41 19321
1746.59 19358
1748.77 19361
1750.96 19256
1753.14 19248
1755.32 19278
1757.5 19324
1759.68 19260
1761.86 19156
1764.04 19130
1766.21 19352
1768.39 19369
1770.57 19294
1772.74 19275
1774.92 19312
1777.1 19306
1779.27 19209
1781.44 19230
1783.62 19168
1785.79 19163
1787.96 19184
1790.14 19182
1792.31 19140
1794.48 19123
1796.65 19093
1798.82 19073
1800.99 19137
