# Supplementary material for: Raman spectra simulation of antiplatelet drug-platelet interaction using DFT
Source: Sci Rep. 2024 Jan 16;14:1445. doi: 10.1038/s41598-024-51605-7 (PMC10792092; doi:10.1038/s41598-024-51605-7)
Supplement: Supplementary file 1 — Supplementary Information. [file 41598_2024_51605_MOESM1_ESM.zip › Health/Зюбин_26.txt]

399.352 35134
401.893 35392
404.434 35315
406.973 35397
409.512 35458
412.05 35509
414.588 35521
417.125 35524
419.661 35438
422.197 35581
424.731 35565
427.265 35447
429.799 35650
432.331 35467
434.863 35452
437.395 35470
439.925 35502
442.455 35506
444.984 35649
447.513 35602
450.04 35777
452.568 35723
455.094 35767
457.62 35695
460.145 35604
462.669 35795
465.193 35861
467.715 35727
470.238 35821
472.759 35760
475.28 35762
477.8 35882
480.32 35984
482.838 35949
485.356 36089
487.874 36143
490.39 36268
492.906 36202
495.422 36419
497.936 36374
500.45 36440
502.963 36497
505.476 36518
507.988 36484
510.499 36442
513.009 36455
515.519 36446
518.028 36485
520.537 36329
523.044 36346
525.551 36316
528.058 36400
530.563 36348
533.068 36352
535.573 36416
538.076 36446
540.579 36294
543.081 36266
545.583 36333
548.084 36229
550.584 36149
553.083 36246
555.582 36241
558.08 36229
560.577 36325
563.074 36412
565.57 36554
568.066 36541
570.56 36500
573.054 36627
575.548 36679
578.04 36768
580.532 36837
583.023 36615
585.514 36790
588.004 36719
590.493 36773
592.982 36880
595.47 37023
597.957 36907
600.443 37010
602.929 37267
605.414 37139
607.899 37252
610.382 37233
612.866 37405
615.348 37451
617.83 37520
620.311 37289
622.791 37425
625.271 37476
627.75 37487
630.228 37398
632.706 37401
635.183 37599
637.659 37757
640.135 37725
642.61 37642
645.084 37817
647.558 37728
650.031 37671
652.503 37877
654.975 37791
657.446 37734
659.916 37979
662.386 37753
664.855 37892
667.323 37935
669.791 37734
672.257 37757
674.724 37764
677.189 38010
679.654 37819
682.118 37825
684.582 37952
687.045 38086
689.507 38057
691.969 38073
694.43 38193
696.89 38206
699.349 38239
701.808 38124
704.266 38362
706.724 38191
709.181 38269
711.637 38347
714.093 38484
716.547 38440
719.002 38424
721.455 38685
723.908 38675
726.36 38714
728.812 38745
731.263 39056
733.713 38964
736.162 39007
738.611 39223
741.06 39202
743.507 39107
745.954 39125
748.4 39107
750.846 39072
753.291 39242
755.735 39049
758.178 39043
760.621 39208
763.064 39215
765.505 39162
767.946 39059
770.386 39160
772.826 39176
775.265 39181
777.703 39279
780.141 39079
782.578 39282
785.014 39224
787.45 39316
789.885 39302
792.319 39449
794.753 39468
797.186 39419
799.618 39641
802.05 39825
804.481 39842
806.911 39925
809.341 40227
811.77 40260
814.199 40341
816.626 40625
819.054 40710
821.48 40755
823.906 40842
826.331 40862
828.755 40911
831.179 40976
833.602 41053
836.025 41100
838.447 41193
840.868 41377
843.289 41667
845.709 41749
848.128 41937
850.547 41992
852.964 42183
855.382 41993
857.798 42035
860.214 42058
862.63 42181
865.045 42277
867.459 42292
869.872 42388
872.285 42357
874.697 42318
877.108 42373
879.519 42433
881.929 42460
884.339 42384
886.748 42543
889.156 42427
891.564 42484
893.97 42670
896.377 42699
898.782 42503
901.187 42584
903.592 42670
905.995 42640
908.398 42501
910.801 42673
913.203 42838
915.604 42971
918.004 43126
920.404 43215
922.803 43416
925.202 43577
927.6 43644
929.997 43843
932.393 43957
934.789 44164
937.185 44351
939.579 44691
941.973 44782
944.367 45160
946.76 45275
949.152 45358
951.543 45636
953.934 45637
956.324 45709
958.714 45619
961.103 45751
963.491 44980
965.879 45187
968.266 45082
970.652 45226
973.038 45229
975.423 45340
977.807 45383
980.191 45582
982.574 45847
984.957 46212
987.338 46691
989.72 47427
992.1 48499
994.48 50223
996.86 51674
999.238 52407
1001.62 51886
1003.99 50673
1006.37 49626
1008.75 48413
1011.12 47909
1013.5 47381
1015.87 47162
1018.25 46678
1020.62 46723
1022.99 46704
1025.36 46528
1027.73 46330
1030.1 46190
1032.47 46033
1034.84 45975
1037.21 45829
1039.58 45992
1041.95 45865
1044.31 45911
1046.68 45928
1049.04 46051
1051.41 46062
1053.77 46227
1056.14 46316
1058.5 46270
1060.86 46258
1063.22 46228
1065.58 46377
1067.95 46306
1070.3 46396
1072.66 46423
1075.02 46511
1077.38 46748
1079.74 46758
1082.09 46969
1084.45 46924
1086.81 47048
1089.16 47029
1091.51 47226
1093.87 47392
1096.22 47436
1098.57 47583
1100.92 47669
1103.28 47686
1105.63 47926
1107.98 48007
1110.32 48115
1112.67 48404
1115.02 48581
1117.37 49112
1119.71 49360
1122.06 49981
1124.41 50451
1126.75 50759
1129.1 51103
1131.44 51631
1133.78 52321
1136.12 53071
1138.47 54329
1140.81 55916
1143.15 58071
1145.49 60594
1147.83 62315
1150.16 63929
1152.5 64388
1154.84 63619
1157.18 61708
1159.51 58904
1161.85 56030
1164.18 54332
1166.52 53359
1168.85 52801
1171.18 52180
1173.52 52101
1175.85 51934
1178.18 51841
1180.51 51755
1182.84 51723
1185.17 51596
1187.5 51698
1189.82 51617
1192.15 51857
1194.48 51738
1196.8 51792
1199.13 51654
1201.46 51452
1203.78 51496
1206.1 51498
1208.43 51529
1210.75 51254
1213.07 51335
1215.39 50976
1217.71 50864
1220.03 50558
1222.35 50442
1224.67 50328
1226.99 50497
1229.31 50692
1231.62 50670
1233.94 50661
1236.26 50755
1238.57 50921
1240.89 51001
1243.2 51183
1245.51 51422
1247.83 51395
1250.14 51552
1252.45 51872
1254.76 51938
1257.07 52353
1259.38 52431
1261.69 52491
1264 52700
1266.31 53251
1268.61 53114
1270.92 52610
1273.23 52838
1275.53 53034
1277.84 53105
1280.14 53625
1282.44 53461
1284.75 53250
1287.05 53246
1289.35 53179
1291.65 53059
1293.95 52979
1296.25 53123
1298.55 53055
1300.85 53021
1303.15 53101
1305.45 53011
1307.74 53054
1310.04 52967
1312.34 53130
1314.63 53020
1316.92 53026
1319.22 53126
1321.51 53279
1323.8 53056
1326.1 53285
1328.39 53384
1330.68 53361
1332.97 53656
1335.26 53647
1337.55 53679
1339.84 53619
1342.13 53365
1344.41 53446
1346.7 53387
1348.99 53214
1351.27 53293
1353.56 53176
1355.84 53131
1358.12 53192
1360.41 52898
1362.69 52879
1364.97 52828
1367.25 52796
1369.53 52873
1371.81 52799
1374.09 52824
1376.37 52698
1378.65 52912
1380.93 52842
1383.21 52745
1385.48 53258
1387.76 52944
1390.03 52898
1392.31 53234
1394.58 53147
1396.86 52982
1399.13 52926
1401.4 53175
1403.67 53053
1405.94 53083
1408.22 53306
1410.49 53316
1412.75 53155
1415.02 53342
1417.29 53364
1419.56 53412
1421.83 53434
1424.09 53527
1426.36 53579
1428.62 53883
1430.89 53850
1433.15 54244
1435.42 54490
1437.68 54723
1439.94 55156
1442.2 55187
1444.46 55352
1446.73 55479
1448.99 55419
1451.24 55382
1453.5 55081
1455.76 54978
1458.02 55140
1460.28 54875
1462.53 54922
1464.79 54518
1467.04 54467
1469.3 54321
1471.55 54182
1473.81 54146
1476.06 54143
1478.31 53885
1480.56 54203
1482.81 54321
1485.07 54385
1487.32 54893
1489.56 55032
1491.81 55786
1494.06 56519
1496.31 57546
1498.56 58518
1500.8 59988
1503.05 62056
1505.29 64019
1507.54 65309
1509.78 65535
1512.03 65535
1514.27 65535
1516.51 65535
1518.75 65535
1521 65535
1523.24 64948
1525.48 63440
1527.72 61513
1529.95 59889
1532.19 58268
1534.43 57236
1536.67 56346
1538.9 55834
1541.14 55397
1543.38 55320
1545.61 55250
1547.85 55279
1550.08 55137
1552.31 55046
1554.54 55094
1556.78 55014
1559.01 54867
1561.24 54748
1563.47 54757
1565.7 54866
1567.93 54930
1570.16 55114
1572.38 55182
1574.61 55241
1576.84 55199
1579.07 55792
1581.29 55320
1583.52 55255
1585.74 55235
1587.96 55116
1590.19 54880
1592.41 54877
1594.63 54637
1596.85 54661
1599.08 54633
1601.3 54645
1603.52 54647
1605.74 54378
1607.95 54219
1610.17 54107
1612.39 53970
1614.61 53647
1616.82 53484
1619.04 53515
1621.25 53268
1623.47 52933
1625.68 52849
1627.9 52507
1630.11 52244
1632.32 52265
1634.53 51968
1636.75 51863
1638.96 51696
1641.17 51679
1643.38 51655
1645.59 51597
1647.79 51637
1650 51703
1652.21 51689
1654.42 51770
1656.62 51681
1658.83 51510
1661.03 51474
1663.24 51289
1665.44 51247
1667.64 50745
1669.85 50661
1672.05 50539
1674.25 50112
1676.45 49799
1678.65 49701
1680.85 49449
1683.05 49370
1685.25 49221
1687.45 49118
1689.65 49037
1691.84 48788
1694.04 48907
1696.24 48700
1698.43 48524
1700.63 48509
1702.82 48314
1705.02 48283
1707.21 48185
1709.4 48219
1711.59 48012
1713.79 48081
1715.98 47788
1718.17 47796
1720.36 47770
1722.55 47702
1724.73 47658
1726.92 47802
1729.11 47726
1731.3 47714
1733.48 47767
1735.67 47756
1737.85 47858
1740.04 47844
1742.22 47704
1744.41 47673
1746.59 47780
1748.77 47647
1750.96 47399
1753.14 47326
1755.32 47337
1757.5 47372
1759.68 47277
1761.86 47284
1764.04 47266
1766.21 47413
1768.39 47380
1770.57 47161
1772.74 47219
1774.92 47265
1777.1 47161
1779.27 47154
1781.44 47185
1783.62 47132
1785.79 46939
1787.96 47129
1790.14 47039
1792.31 47090
1794.48 46901
1796.65 46811
1798.82 46812
1800.99 46817
