# Supplementary material for: Raman spectra simulation of antiplatelet drug-platelet interaction using DFT
Source: Sci Rep. 2024 Jan 16;14:1445. doi: 10.1038/s41598-024-51605-7 (PMC10792092; doi:10.1038/s41598-024-51605-7)
Supplement: Supplementary file 1 — Supplementary Information. [file 41598_2024_51605_MOESM1_ESM.zip › Health/Зюбин_27.txt]

399.352 16171
401.893 16265
404.434 16217
406.973 16364
409.512 16352
412.05 16276
414.588 16290
417.125 16356
419.661 16318
422.197 16357
424.731 16250
427.265 16290
429.799 16246
432.331 16205
434.863 16187
437.395 16197
439.925 16263
442.455 16264
444.984 16145
447.513 16245
450.04 16351
452.568 16253
455.094 16314
457.62 16120.0
460.145 16210
462.669 16218
465.193 16194
467.715 16145
470.238 16148
472.759 16239
475.28 16185
477.8 16211
480.32 16254
482.838 16298
485.356 16476
487.874 16356
490.39 16375
492.906 16429
495.422 16344
497.936 16358
500.45 16357
502.963 16385
505.476 16439
507.988 16456
510.499 16447
513.009 16349
515.519 16426
518.028 16416
520.537 16379
523.044 16295
525.551 16408
528.058 16381
530.563 16350
533.068 16303
535.573 16392
538.076 16282
540.579 16256
543.081 16120
545.583 16204
548.084 16173
550.584 16195
553.083 16269
555.582 16260
558.08 16261
560.577 16309
563.074 16310
565.57 16427
568.066 16386
570.56 16301
573.054 16316
575.548 16253
578.04 16361
580.532 16297
583.023 16204
585.514 16348
588.004 16393
590.493 16372
592.982 16354
595.47 16411
597.957 16376
600.443 16445
602.929 16424
605.414 16398
607.899 16510
610.382 16557
612.866 16631
615.348 16564
617.83 16552
620.311 16536
622.791 16487
625.271 16430
627.75 16397
630.228 16450
632.706 16419
635.183 16536
637.659 16660
640.135 16580
642.61 16586
645.084 16601
647.558 16741
650.031 16663
652.503 16633
654.975 16641
657.446 17119
659.916 16756
662.386 16607
664.855 16627
667.323 16630
669.791 16636
672.257 16646
674.724 16547
677.189 16691
679.654 16782
682.118 16797
684.582 16785
687.045 16772
689.507 16739
691.969 16778
694.43 16791
696.89 16734
699.349 16652
701.808 16703
704.266 16703
706.724 16722
709.181 16791
711.637 16874
714.093 16826
716.547 16852
719.002 16840
721.455 16897
723.908 16908
726.36 17032
728.812 16967
731.263 16918
733.713 17005
736.162 17028
738.611 17045
741.06 16973
743.507 17082
745.954 17093
748.4 17084
750.846 17004
753.291 17073
755.735 17000
758.178 17031
760.621 17079
763.064 17015
765.505 17080
767.946 17122
770.386 17035
772.826 17055
775.265 17063
777.703 17082
780.141 17078
782.578 17139
785.014 17132
787.45 17155
789.885 17181
792.319 17153
794.753 17237
797.186 17255
799.618 17326
802.05 17336
804.481 17413
806.911 17383
809.341 17465
811.77 17526
814.199 17713
816.626 17687
819.054 17670
821.48 17731
823.906 17546
826.331 17620
828.755 17679
831.179 17650
833.602 17803
836.025 17887
838.447 17901
840.868 17844
843.289 18070
845.709 18013
848.128 18192
850.547 18165
852.964 18208
855.382 18139
857.798 18137
860.214 18154
862.63 18107
865.045 18188
867.459 18183
869.872 18287
872.285 18292
874.697 18364
877.108 18379
879.519 18332
881.929 18291
884.339 18311
886.748 18256
889.156 18197
891.564 18270
893.97 18289
896.377 18235
898.782 18262
901.187 18251
903.592 18284
905.995 18310
908.398 18346
910.801 18258
913.203 18384
915.604 18484
918.004 18511
920.404 18585
922.803 18690
925.202 18864
927.6 18861
929.997 18917
932.393 18936
934.789 18983
937.185 19086
939.579 19264
941.973 19360
944.367 19400
946.76 19468
949.152 19558
951.543 19713
953.934 19668
956.324 19617
958.714 19558
961.103 19583
963.491 19284
965.879 19406
968.266 19366
970.652 19323
973.038 19330
975.423 19332
977.807 19459
980.191 19611
982.574 19666
984.957 19858
987.338 20160
989.72 20550
992.1 21268
994.48 22090
996.86 22457
999.238 22448
1001.62 22182
1003.99 21535
1006.37 21092
1008.75 20654
1011.12 20248
1013.5 20189
1015.87 20091
1018.25 19933
1020.62 19870.0
1022.99 19774
1025.36 19653
1027.73 19535
1030.1 19514
1032.47 19423
1034.84 19474
1037.21 19453
1039.58 19480
1041.95 19605
1044.31 19565
1046.68 19560
1049.04 19620.0
1051.41 19546
1053.77 19590
1056.14 19647
1058.5 19484
1060.86 19566
1063.22 19479
1065.58 19526
1067.95 19629
1070.3 19601
1072.66 19665
1075.02 19727
1077.38 19714
1079.74 19732
1082.09 19734
1084.45 19864
1086.81 19941
1089.16 19918
1091.51 19980
1093.87 19895
1096.22 19947
1098.57 20019
1100.92 20068
1103.28 20080
1105.63 20125
1107.98 20217
1110.32 20253
1112.67 20415
1115.02 20536
1117.37 20681
1119.71 20753
1122.06 21159
1124.41 21335
1126.75 21494
1129.1 21864
1131.44 22023
1133.78 22449
1136.12 22895
1138.47 23483
1140.81 24502
1143.15 25784
1145.49 27368
1147.83 28590
1150.16 29239
1152.5 28689
1154.84 27494
1157.18 25640
1159.51 24064
1161.85 22981
1164.18 22360
1166.52 21973
1168.85 21741
1171.18 21747
1173.52 21532
1175.85 21461
1178.18 21407
1180.51 21381
1182.84 21268
1185.17 21351
1187.5 21399
1189.82 21330
1192.15 21404
1194.48 21295
1196.8 21266
1199.13 21262
1201.46 21162
1203.78 21154
1206.1 21248
1208.43 21107
1210.75 20969
1213.07 20766
1215.39 20670
1217.71 20528
1220.03 20538
1222.35 20351
1224.67 20394
1226.99 20366
1229.31 20308
1231.62 20436
1233.94 20514
1236.26 20535
1238.57 20511
1240.89 20515
1243.2 20687
1245.51 20724
1247.83 20709
1250.14 20729
1252.45 20875
1254.76 20890
1257.07 20902
1259.38 20854
1261.69 20917
1264 21083
1266.31 20871
1268.61 20979
1270.92 20958
1273.23 20983
1275.53 21150
1277.84 21055
1280.14 21194
1282.44 21142
1284.75 21076
1287.05 20933
1289.35 20890
1291.65 20792
1293.95 20769
1296.25 20653
1298.55 20667
1300.85 20661
1303.15 20649
1305.45 20546
1307.74 20560
1310.04 20661
1312.34 20556
1314.63 20599
1316.92 20752
1319.22 20574
1321.51 20642
1323.8 20689
1326.1 20637
1328.39 20711
1330.68 20684
1332.97 20786
1335.26 20709
1337.55 20658
1339.84 20610
1342.13 20515
1344.41 20498
1346.7 20504
1348.99 20490
1351.27 20515
1353.56 20450
1355.84 20454
1358.12 20524
1360.41 20464
1362.69 20360
1364.97 20305
1367.25 20314
1369.53 20436
1371.81 20355
1374.09 20262
1376.37 20259
1378.65 20259
1380.93 20469
1383.21 20399
1385.48 20397
1387.76 20425
1390.03 20389
1392.31 20409
1394.58 20494
1396.86 20395
1399.13 20427
1401.4 20451
1403.67 20541
1405.94 20636
1408.22 20558
1410.49 20517
1412.75 20649
1415.02 20628
1417.29 20628
1419.56 20579
1421.83 20521
1424.09 20539
1426.36 20646
1428.62 20777
1430.89 20830
1433.15 20975
1435.42 21160
1437.68 21262
1439.94 21405
1442.2 21535
1444.46 21532
1446.73 21538
1448.99 21445
1451.24 21397
1453.5 21353
1455.76 21262
1458.02 21171
1460.28 21148
1462.53 20995
1464.79 21074
1467.04 20995
1469.3 20948
1471.55 20850
1473.81 20854
1476.06 20844
1478.31 20917
1480.56 20946
1482.81 21008
1485.07 21207
1487.32 21321
1489.56 21611
1491.81 21911
1494.06 22416
1496.31 22898
1498.56 23560
1500.8 24360
1503.05 25336
1505.29 26514
1507.54 27643
1509.78 28225
1512.03 28599
1514.27 28460
1516.51 27751
1518.75 27109
1521 26181
1523.24 25203
1525.48 24227
1527.72 23195
1529.95 22559
1532.19 21960
1534.43 21344
1536.67 21034
1538.9 20760
1541.14 20707
1543.38 20481
1545.61 20397
1547.85 20336
1550.08 20365
1552.31 20176
1554.54 20271
1556.78 20080
1559.01 20066
1561.24 20000
1563.47 20067
1565.7 20056
1567.93 20151
1570.16 20166
1572.38 20115
1574.61 20128
1576.84 20152
1579.07 20184
1581.29 19978
1583.52 20122
1585.74 19999
1587.96 19937
1590.19 19820
1592.41 19979
1594.63 19903
1596.85 19942
1599.08 19972
1601.3 19934
1603.52 20073
1605.74 19888
1607.95 19929
1610.17 19919
1612.39 19921
1614.61 19834
1616.82 19921
1619.04 19836
1621.25 19807
1623.47 19832
1625.68 19720
1627.9 19689
1630.11 19766
1632.32 19723
1634.53 19725
1636.75 19766
1638.96 19767
1641.17 19939
1643.38 19908
1645.59 19985
1647.79 20084
1650 20030
1652.21 20131
1654.42 20155
1656.62 20113
1658.83 20067
1661.03 20088
1663.24 19891
1665.44 19996
1667.64 19801
1669.85 19840
1672.05 19872
1674.25 19663
1676.45 19620
1678.65 19603
1680.85 19539
1683.05 19476
1685.25 19523
1687.45 19375
1689.65 19411
1691.84 19401
1694.04 19303
1696.24 19268
1698.43 19194
1700.63 19126
1702.82 19177
1705.02 19081
1707.21 18993
1709.4 18983
1711.59 18984
1713.79 18926
1715.98 18989
1718.17 19026
1720.36 18954
1722.55 18978
1724.73 18992
1726.92 18957
1729.11 18987
1731.3 18945
1733.48 18967
1735.67 18839
1737.85 19002
1740.04 18941
1742.22 18950
1744.41 18939
1746.59 18908
1748.77 18799
1750.96 18911
1753.14 18792
1755.32 18741
1757.5 18779
1759.68 18859
1761.86 18828
1764.04 18840
1766.21 18842
1768.39 18905
1770.57 18922
1772.74 18975
1774.92 18840
1777.1 18772
1779.27 18815
1781.44 18744
1783.62 18785
1785.79 18767
1787.96 18666
1790.14 18599
1792.31 18627
1794.48 18663
1796.65 18646
1798.82 18641
1800.99 18660
