# Supplementary material for: Raman spectra simulation of antiplatelet drug-platelet interaction using DFT
Source: Sci Rep. 2024 Jan 16;14:1445. doi: 10.1038/s41598-024-51605-7 (PMC10792092; doi:10.1038/s41598-024-51605-7)
Supplement: Supplementary file 1 — Supplementary Information. [file 41598_2024_51605_MOESM1_ESM.zip › Health/Зюбин_28.txt]

399.352 14210
401.893 14290
404.434 14290
406.973 14336
409.512 14307
412.05 14307
414.588 14380
417.125 14396
419.661 14444
422.197 14375
424.731 14379
427.265 14355
429.799 14442
432.331 14340
434.863 14308
437.395 14337
439.925 14423
442.455 14433
444.984 14376
447.513 14440
450.04 14370
452.568 14471
455.094 14442
457.62 14374
460.145 14353
462.669 14313
465.193 14426
467.715 14403
470.238 14410
472.759 14408
475.28 14384
477.8 14440
480.32 14393
482.838 14474
485.356 14455
487.874 14410
490.39 14565
492.906 14532
495.422 14508
497.936 14533
500.45 14563
502.963 14539
505.476 14543
507.988 14562
510.499 14548
513.009 14545
515.519 14515
518.028 14538
520.537 14573
523.044 14461
525.551 14501
528.058 14497
530.563 14564
533.068 14524
535.573 14555
538.076 14479
540.579 14538
543.081 14512
545.583 14508
548.084 14507
550.584 14511
553.083 14517
555.582 14475
558.08 14529
560.577 14558
563.074 14492
565.57 14602
568.066 14635
570.56 14636
573.054 14620
575.548 14687
578.04 14736
580.532 14723
583.023 14568
585.514 14629
588.004 14608
590.493 14695
592.982 14681
595.47 14682
597.957 14732
600.443 14780
602.929 14742
605.414 14764
607.899 14761
610.382 14775
612.866 14900
615.348 14917
617.83 14898
620.311 14860
622.791 14789
625.271 14743
627.75 14787
630.228 14716
632.706 14810
635.183 14862
637.659 14834
640.135 14865
642.61 14807
645.084 14977
647.558 14982
650.031 14920
652.503 14929
654.975 14916
657.446 14878
659.916 14881
662.386 14941
664.855 14895
667.323 14907
669.791 14849
672.257 14787
674.724 14964
677.189 14870
679.654 14833
682.118 14900
684.582 15041
687.045 15017
689.507 15023
691.969 14988
694.43 15074
696.89 15015
699.349 15047
701.808 15085
704.266 14986
706.724 15060
709.181 15021
711.637 15104
714.093 15086
716.547 15047
719.002 15190
721.455 15136
723.908 15187
726.36 15289
728.812 15256
731.263 15300
733.713 15277
736.162 15291
738.611 15377
741.06 15375
743.507 15392
745.954 15317
748.4 15361
750.846 15308
753.291 15315
755.735 15300
758.178 15329
760.621 15402
763.064 15317
765.505 15361
767.946 15379
770.386 15395
772.826 15345
775.265 15390
777.703 15383
780.141 15364
782.578 15351
785.014 15399
787.45 15360
789.885 15405
792.319 15385
794.753 15458
797.186 15517
799.618 15496
802.05 15526
804.481 15549
806.911 15569
809.341 15624
811.77 15605
814.199 15644
816.626 15676
819.054 15790
821.48 15864
823.906 15780
826.331 15858
828.755 15923
831.179 15946
833.602 15930
836.025 15989
838.447 15986
840.868 16053
843.289 16119
845.709 16211
848.128 16255
850.547 16245
852.964 16219
855.382 16220
857.798 16337
860.214 16333
862.63 16319
865.045 16255
867.459 16335
869.872 16382
872.285 16349
874.697 16357
877.108 16421
879.519 16474
881.929 16439
884.339 16355
886.748 16387
889.156 16514
891.564 16543
893.97 16468
896.377 16451
898.782 16446
901.187 16446
903.592 16505
905.995 16435
908.398 16465
910.801 16527
913.203 16625
915.604 16642
918.004 16631
920.404 16688
922.803 16785
925.202 16773
927.6 16857
929.997 16886
932.393 17018
934.789 17093
937.185 17089
939.579 17173
941.973 17316
944.367 17365
946.76 17355
949.152 17394
951.543 17474
953.934 17586
956.324 17581
958.714 17464
961.103 17426
963.491 17201
965.879 17341
968.266 17316
970.652 17300
973.038 17180
975.423 17381
977.807 17253
980.191 17456
982.574 17588
984.957 17689
987.338 17890
989.72 18094
992.1 18587
994.48 19152
996.86 19521
999.238 19728
1001.62 19486
1003.99 19131
1006.37 18757
1008.75 18408
1011.12 18146
1013.5 18088
1015.87 17931
1018.25 17857
1020.62 17812
1022.99 17670
1025.36 17670
1027.73 17635
1030.1 17573
1032.47 17542
1034.84 17478
1037.21 17526
1039.58 17488
1041.95 17587
1044.31 17612
1046.68 17631
1049.04 17490
1051.41 17558
1053.77 17618
1056.14 17622
1058.5 17628
1060.86 17690
1063.22 17560
1065.58 17573
1067.95 17634
1070.3 17589
1072.66 17757
1075.02 17695
1077.38 17764
1079.74 17798
1082.09 17829
1084.45 17812
1086.81 17870
1089.16 17930
1091.51 17857
1093.87 17867
1096.22 18074
1098.57 18037
1100.92 18062
1103.28 18154
1105.63 18034
1107.98 18122
1110.32 18105
1112.67 18287
1115.02 18313
1117.37 18477
1119.71 18616
1122.06 18786
1124.41 18811
1126.75 19120.0
1129.1 19270
1131.44 19400
1133.78 19639
1136.12 19963
1138.47 20508
1140.81 21086
1143.15 22003
1145.49 23026
1147.83 24194
1150.16 25127
1152.5 25110
1154.84 24535
1157.18 22993
1159.51 21696
1161.85 20808
1164.18 20134
1166.52 19806
1168.85 19661
1171.18 19366
1173.52 19348
1175.85 19278
1178.18 19328
1180.51 19470
1182.84 19169
1185.17 19169
1187.5 19297
1189.82 19390
1192.15 19312
1194.48 19295
1196.8 19232
1199.13 19190
1201.46 19225
1203.78 19256
1206.1 19182
1208.43 19120
1210.75 19103
1213.07 18989
1215.39 19008
1217.71 18755
1220.03 18707
1222.35 18627
1224.67 18695
1226.99 18661
1229.31 18687
1231.62 18550
1233.94 18687
1236.26 18664
1238.57 18761
1240.89 18632
1243.2 18787
1245.51 18880
1247.83 18977
1250.14 18904
1252.45 19009
1254.76 19084
1257.07 18961
1259.38 19068
1261.69 19175
1264 19191
1266.31 19128
1268.61 19177
1270.92 19101
1273.23 19041
1275.53 19164
1277.84 19310
1280.14 19337
1282.44 19254
1284.75 19145
1287.05 19173
1289.35 19056
1291.65 19052
1293.95 19007
1296.25 18921
1298.55 19058
1300.85 18981
1303.15 18892
1305.45 18865
1307.74 18865
1310.04 18979
1312.34 19014
1314.63 19004
1316.92 18990
1319.22 19003
1321.51 18998
1323.8 19054
1326.1 18935
1328.39 18998
1330.68 19137
1332.97 19108
1335.26 19068
1337.55 19083
1339.84 19005
1342.13 19051
1344.41 18908
1346.7 18996
1348.99 19050
1351.27 19022
1353.56 18929
1355.84 18934
1358.12 18933
1360.41 18892
1362.69 18860
1364.97 18910
1367.25 18894
1369.53 18807
1371.81 18902
1374.09 18932
1376.37 18955
1378.65 18914
1380.93 18983
1383.21 18898
1385.48 18993
1387.76 18973
1390.03 18958
1392.31 18978
1394.58 19022
1396.86 18907
1399.13 18977
1401.4 19005
1403.67 19055
1405.94 19025
1408.22 19051
1410.49 19008
1412.75 19055
1415.02 19145
1417.29 19156
1419.56 19146
1421.83 19085
1424.09 19080
1426.36 19116
1428.62 19326
1430.89 19324
1433.15 19370.0
1435.42 19407
1437.68 19557
1439.94 19683
1442.2 19837
1444.46 19841
1446.73 19801
1448.99 19826
1451.24 19833
1453.5 19659
1455.76 19674
1458.02 19694
1460.28 19683
1462.53 19570
1464.79 19615
1467.04 19502
1469.3 19418
1471.55 19458
1473.81 19451
1476.06 19485
1478.31 19483
1480.56 19442
1482.81 19611
1485.07 19645
1487.32 19847
1489.56 20020
1491.81 20214
1494.06 20489
1496.31 20819
1498.56 21304
1500.8 21859
1503.05 22646
1505.29 23383
1507.54 24307
1509.78 25041
1512.03 25430
1514.27 25536
1516.51 25298
1518.75 24756
1521 24268
1523.24 23640
1525.48 22833
1527.72 21990
1529.95 21400
1532.19 20868
1534.43 20426
1536.67 20141
1538.9 19906
1541.14 19799
1543.38 19652
1545.61 19552
1547.85 19577
1550.08 19518
1552.31 19334
1554.54 19276
1556.78 19300
1559.01 19280
1561.24 19237
1563.47 19250
1565.7 19329
1567.93 19224
1570.16 19405
1572.38 19350
1574.61 19377
1576.84 19298
1579.07 19314
1581.29 19414
1583.52 19391
1585.74 19273
1587.96 19148
1590.19 19086
1592.41 19148
1594.63 19067
1596.85 19117
1599.08 19102
1601.3 19081
1603.52 19191
1605.74 19006
1607.95 18937
1610.17 19120.0
1612.39 19081
1614.61 18889
1616.82 18986
1619.04 19002
1621.25 18896
1623.47 18886
1625.68 18911
1627.9 18812
1630.11 18835
1632.32 18777
1634.53 18774
1636.75 18785
1638.96 18831
1641.17 18810
1643.38 18868
1645.59 18816
1647.79 18898
1650 18921
1652.21 18935
1654.42 19064
1656.62 19080
1658.83 18965
1661.03 18910
1663.24 19025
1665.44 18956
1667.64 18781
1669.85 18725
1672.05 18721
1674.25 18630
1676.45 18505
1678.65 18523
1680.85 18467
1683.05 18398
1685.25 18316
1687.45 18331
1689.65 18348
1691.84 18299
1694.04 18252
1696.24 18227
1698.43 18150
1700.63 18162
1702.82 18072
1705.02 18145
1707.21 18024
1709.4 18015
1711.59 17961
1713.79 18025
1715.98 17934
1718.17 17991
1720.36 17969
1722.55 17974
1724.73 17949
1726.92 17928
1729.11 17976
1731.3 17987
1733.48 17937
1735.67 17893
1737.85 18029
1740.04 17898
1742.22 18007
1744.41 17874
1746.59 17883
1748.77 17935
1750.96 17787
1753.14 17856
1755.32 17762
1757.5 17772
1759.68 17940
1761.86 17808
1764.04 17883
1766.21 17884
1768.39 17882
1770.57 17890
1772.74 17885
1774.92 17896
1777.1 17884
1779.27 17834
1781.44 17850
1783.62 17851
1785.79 17831
1787.96 17801
1790.14 17850
1792.31 17806
1794.48 17812
1796.65 17844
1798.82 17691
1800.99 17822
