# Supplementary material for: Raman spectra simulation of antiplatelet drug-platelet interaction using DFT
Source: Sci Rep. 2024 Jan 16;14:1445. doi: 10.1038/s41598-024-51605-7 (PMC10792092; doi:10.1038/s41598-024-51605-7)
Supplement: Supplementary file 1 — Supplementary Information. [file 41598_2024_51605_MOESM1_ESM.zip › Health/Зюбин_29.txt]

399.352 19090
401.893 19126
404.434 19168
406.973 19142
409.512 19293
412.05 19201
414.588 19225
417.125 19200
419.661 19265
422.197 19174
424.731 19201
427.265 19174
429.799 19126
432.331 19169
434.863 19048
437.395 19059
439.925 19146
442.455 19089
444.984 19223
447.513 19236
450.04 19277
452.568 19247
455.094 19212
457.62 19209
460.145 19153
462.669 19160
465.193 19180
467.715 19161
470.238 19148
472.759 19260
475.28 19137
477.8 19240
480.32 19284
482.838 19357
485.356 19358
487.874 19415
490.39 19441
492.906 19473
495.422 19536
497.936 19440
500.45 19493
502.963 19449
505.476 19404
507.988 19501
510.499 19462
513.009 19482
515.519 19441
518.028 19576
520.537 19433
523.044 19438
525.551 19455
528.058 19476
530.563 19465
533.068 19465
535.573 19500
538.076 19443
540.579 19370
543.081 19469
545.583 19379
548.084 19359
550.584 19318
553.083 19390
555.582 19364
558.08 19335
560.577 19358
563.074 19457
565.57 19503
568.066 19506
570.56 19552
573.054 19589
575.548 19587
578.04 19622
580.532 19630
583.023 19583
585.514 19672
588.004 19631
590.493 19590
592.982 19607
595.47 19694
597.957 19631
600.443 19655
602.929 19760
605.414 19731
607.899 19863
610.382 19763
612.866 19793
615.348 19897
617.83 19798
620.311 19810
622.791 19851
625.271 19916
627.75 19847
630.228 19831
632.706 19828
635.183 19894
637.659 19943
640.135 19924
642.61 19972
645.084 19952
647.558 20023
650.031 20137
652.503 20038
654.975 20117
657.446 20115
659.916 20158
662.386 19944
664.855 20135
667.323 20037
669.791 19999
672.257 20069
674.724 20039
677.189 20113
679.654 20111
682.118 20134
684.582 20153
687.045 20218
689.507 20254
691.969 20267
694.43 20281
696.89 20310
699.349 20197
701.808 20188
704.266 20241
706.724 20234
709.181 20264
711.637 20303
714.093 20288
716.547 20371
719.002 20314
721.455 20322
723.908 20435
726.36 20440
728.812 20568
731.263 20450
733.713 20556
736.162 20588
738.611 20653
741.06 20646
743.507 21446
745.954 20780
748.4 21192
750.846 20498
753.291 20599
755.735 20526
758.178 20613
760.621 20600.0
763.064 20650
765.505 20629
767.946 20639
770.386 20766
772.826 20703
775.265 20784
777.703 20648
780.141 20752
782.578 20708
785.014 20838
787.45 20775
789.885 20747
792.319 20797
794.753 20763
797.186 20854
799.618 20848
802.05 21016
804.481 20954
806.911 21061
809.341 21204
811.77 21307
814.199 21294
816.626 21377
819.054 21335
821.48 21388
823.906 21413
826.331 21400
828.755 21313
831.179 21361
833.602 21425
836.025 21464
838.447 21589
840.868 21645
843.289 21741
845.709 21724
848.128 21837
850.547 21869
852.964 21936
855.382 21897
857.798 21843
860.214 22069
862.63 22046
865.045 21926
867.459 21978
869.872 22001
872.285 22176
874.697 21975
877.108 21998
879.519 22027
881.929 22109
884.339 22164
886.748 22074
889.156 22122
891.564 22119
893.97 22110
896.377 22123
898.782 22163
901.187 22031
903.592 22134
905.995 22143
908.398 22057
910.801 22149
913.203 22235
915.604 22344
918.004 22346
920.404 22500
922.803 22573
925.202 22601
927.6 22540
929.997 22715
932.393 22916
934.789 22846
937.185 23035
939.579 23091
941.973 23245
944.367 23430
946.76 23518
949.152 23553
951.543 23598
953.934 23616
956.324 23577
958.714 23735
961.103 23570
963.491 23184
965.879 23418
968.266 23377
970.652 23415
973.038 23372
975.423 23426
977.807 23575
980.191 23762
982.574 23669
984.957 23966
987.338 24279
989.72 24622
992.1 25251
994.48 26116
996.86 26580
999.238 26774
1001.62 26490
1003.99 25928
1006.37 25349
1008.75 25081
1011.12 24632
1013.5 24392
1015.87 24277
1018.25 24154
1020.62 23919
1022.99 23936
1025.36 23800
1027.73 23707
1030.1 23596
1032.47 23480
1034.84 23630
1037.21 23584
1039.58 23566
1041.95 23614
1044.31 23745
1046.68 23701
1049.04 23784
1051.41 23673
1053.77 23700
1056.14 23833
1058.5 23752
1060.86 23766
1063.22 23723
1065.58 23804
1067.95 23848
1070.3 23800
1072.66 23749
1075.02 24008
1077.38 23888
1079.74 24012
1082.09 24069
1084.45 23981
1086.81 24084
1089.16 24200
1091.51 24279
1093.87 24281
1096.22 24342
1098.57 24441
1100.92 24500
1103.28 24450
1105.63 24441
1107.98 24384
1110.32 24484
1112.67 24614
1115.02 24790
1117.37 25111
1119.71 25300
1122.06 25536
1124.41 25787
1126.75 26093
1129.1 26296
1131.44 26596
1133.78 26901
1136.12 27526
1138.47 28099
1140.81 29083
1143.15 30402
1145.49 32125
1147.83 33746
1150.16 34653
1152.5 34387
1154.84 33084
1157.18 31120
1159.51 29298
1161.85 28004
1164.18 27119
1166.52 26778
1168.85 26503
1171.18 26385
1173.52 26120.0
1175.85 26119
1178.18 26101
1180.51 26001
1182.84 25925
1185.17 25855
1187.5 25942
1189.82 25993
1192.15 25806
1194.48 25853
1196.8 25804
1199.13 25793
1201.46 25663
1203.78 25798
1206.1 25789
1208.43 25741
1210.75 25580
1213.07 25590
1215.39 25389
1217.71 25290
1220.03 25047
1222.35 25015
1224.67 24976
1226.99 24945
1229.31 24842
1231.62 24846
1233.94 24878
1236.26 24963
1238.57 25126
1240.89 25103
1243.2 25190
1245.51 25301
1247.83 25305
1250.14 25396
1252.45 25490
1254.76 25570
1257.07 25708
1259.38 25676
1261.69 25731
1264 25637
1266.31 25643
1268.61 25541
1270.92 25653
1273.23 25691
1275.53 25795
1277.84 25810
1280.14 25942
1282.44 25855
1284.75 25662
1287.05 25643
1289.35 25565
1291.65 25475
1293.95 25476
1296.25 25482
1298.55 25466
1300.85 25345
1303.15 25383
1305.45 25409
1307.74 25358
1310.04 25379
1312.34 25267
1314.63 25282
1316.92 25201
1319.22 25298
1321.51 25311
1323.8 25292
1326.1 25340
1328.39 25389
1330.68 25500
1332.97 25419
1335.26 25438
1337.55 25491
1339.84 25497
1342.13 25286
1344.41 25447
1346.7 25306
1348.99 25339
1351.27 25295
1353.56 25286
1355.84 25296
1358.12 25229
1360.41 25211
1362.69 25246
1364.97 25259
1367.25 25257
1369.53 25297
1371.81 25260
1374.09 25195
1376.37 25234
1378.65 25275
1380.93 25322
1383.21 25331
1385.48 25310
1387.76 25282
1390.03 25303
1392.31 25338
1394.58 25280
1396.86 25145
1399.13 25222
1401.4 25254
1403.67 25280
1405.94 25355
1408.22 25432
1410.49 25460
1412.75 25477
1415.02 25479
1417.29 25486
1419.56 25438
1421.83 25508
1424.09 25452
1426.36 25466
1428.62 25621
1430.89 25773
1433.15 25783
1435.42 25818
1437.68 25965
1439.94 26133
1442.2 26117
1444.46 26243
1446.73 26229
1448.99 26277
1451.24 26169
1453.5 26212
1455.76 26241
1458.02 26188
1460.28 25990
1462.53 26052
1464.79 26007
1467.04 25894
1469.3 25799
1471.55 25818
1473.81 25858
1476.06 25843
1478.31 25989
1480.56 25884
1482.81 26160
1485.07 26248
1487.32 26443
1489.56 26710
1491.81 26970
1494.06 27441
1496.31 28012
1498.56 28606
1500.8 29620
1503.05 30770
1505.29 31935
1507.54 33152
1509.78 34102
1512.03 34485
1514.27 34349
1516.51 33850
1518.75 33071
1521 32126
1523.24 31148
1525.48 29865
1527.72 28988
1529.95 28070
1532.19 27347
1534.43 26676
1536.67 26315
1538.9 26044
1541.14 25854
1543.38 25791
1545.61 25616
1547.85 25481
1550.08 25548
1552.31 25358
1554.54 25253
1556.78 25265
1559.01 25202
1561.24 25174
1563.47 25122
1565.7 25187
1567.93 25231
1570.16 25368
1572.38 25372
1574.61 25379
1576.84 25440
1579.07 25459
1581.29 25381
1583.52 25420
1585.74 25175
1587.96 25284
1590.19 25120
1592.41 24947
1594.63 24948
1596.85 24914
1599.08 24996
1601.3 25069
1603.52 24986
1605.74 25049
1607.95 25048
1610.17 25048
1612.39 24962
1614.61 24983
1616.82 25024
1619.04 24917
1621.25 24849
1623.47 24732
1625.68 24824
1627.9 24650
1630.11 24749
1632.32 24581
1634.53 24540
1636.75 24565
1638.96 24658
1641.17 24630
1643.38 24649
1645.59 24753
1647.79 24730
1650 24706
1652.21 24847
1654.42 24849
1656.62 24850
1658.83 24781
1661.03 24838
1663.24 24728
1665.44 24540
1667.64 24534
1669.85 24392
1672.05 24304
1674.25 24326
1676.45 24227
1678.65 24147
1680.85 24160
1683.05 24088
1685.25 24078
1687.45 24105
1689.65 24041
1691.84 23944
1694.04 24077
1696.24 24055
1698.43 24048
1700.63 23941
1702.82 23944
1705.02 23934
1707.21 23961
1709.4 23777
1711.59 23713
1713.79 23726
1715.98 23676
1718.17 23673
1720.36 23600
1722.55 23699
1724.73 23600
1726.92 23690
1729.11 23673
1731.3 23661
1733.48 23741
1735.67 23684
1737.85 23819
1740.04 23798
1742.22 23711
1744.41 23727
1746.59 23723
1748.77 23592
1750.96 23705
1753.14 23506
1755.32 23479
1757.5 23489
1759.68 23492
1761.86 23482
1764.04 23524
1766.21 23494
1768.39 23545
1770.57 23623
1772.74 23629
1774.92 23649
1777.1 23627
1779.27 23660
1781.44 23650
1783.62 23522
1785.79 23443
1787.96 23530
1790.14 23352
1792.31 23429
1794.48 23325
1796.65 23375
1798.82 23354
1800.99 23503
