# Supplementary material for: Raman spectra simulation of antiplatelet drug-platelet interaction using DFT
Source: Sci Rep. 2024 Jan 16;14:1445. doi: 10.1038/s41598-024-51605-7 (PMC10792092; doi:10.1038/s41598-024-51605-7)
Supplement: Supplementary file 1 — Supplementary Information. [file 41598_2024_51605_MOESM1_ESM.zip › Health/Зюбин_30.txt]

399.352 15569
401.893 15497
404.434 15572
406.973 15553
409.512 15501
412.05 15576
414.588 15533
417.125 15689
419.661 15609
422.197 15569
424.731 15497
427.265 15546
429.799 15503
432.331 15439
434.863 15502
437.395 15482
439.925 15483
442.455 15485
444.984 15503
447.513 15604
450.04 15531
452.568 15571
455.094 15431
457.62 15534
460.145 15443
462.669 15369
465.193 15458
467.715 15434
470.238 15439
472.759 15442
475.28 15465
477.8 15397
480.32 15549
482.838 15470
485.356 15536
487.874 15641
490.39 15650
492.906 15592
495.422 15633
497.936 15686
500.45 15646
502.963 15600.0
505.476 15637
507.988 15704
510.499 15720
513.009 15589
515.519 15668
518.028 15677
520.537 15692
523.044 15703
525.551 15658
528.058 15666
530.563 15619
533.068 15704
535.573 15656
538.076 15629
540.579 15618
543.081 15600.0
545.583 15602
548.084 15579
550.584 15531
553.083 15581
555.582 15591
558.08 15574
560.577 15553
563.074 15637
565.57 15692
568.066 15681
570.56 15672
573.054 15653
575.548 15690
578.04 15643
580.532 15641
583.023 15592
585.514 15736
588.004 15627
590.493 15672
592.982 15677
595.47 15651
597.957 15664
600.443 15776
602.929 15642
605.414 15723
607.899 15862
610.382 15836
612.866 15808
615.348 15831
617.83 15847
620.311 15767
622.791 15823
625.271 15814
627.75 15799
630.228 15826
632.706 15708
635.183 15818
637.659 15829
640.135 15937
642.61 15953
645.084 16022
647.558 15998
650.031 16001
652.503 16009
654.975 16029
657.446 16035
659.916 16043
662.386 16022
664.855 15972
667.323 16078
669.791 16042
672.257 16053
674.724 16018
677.189 16111
679.654 16029
682.118 16038
684.582 16136
687.045 16169
689.507 16196
691.969 16203
694.43 16159
696.89 16117
699.349 16151
701.808 16041
704.266 16143
706.724 16075
709.181 16117
711.637 16036
714.093 16169
716.547 16204
719.002 16245
721.455 16228
723.908 16274
726.36 16325
728.812 16224
731.263 16250
733.713 16402
736.162 16388
738.611 16440
741.06 16382
743.507 16346
745.954 16252
748.4 16338
750.846 16272
753.291 16298
755.735 16337
758.178 16339
760.621 16390
763.064 16370
765.505 16305
767.946 16359
770.386 16405
772.826 16456
775.265 16346
777.703 16510
780.141 16417
782.578 16389
785.014 16450
787.45 16546
789.885 16569
792.319 16551
794.753 16634
797.186 16598
799.618 16715
802.05 16708
804.481 16782
806.911 16844
809.341 16940
811.77 16941
814.199 16933
816.626 17044
819.054 17041
821.48 17089
823.906 17047
826.331 17049
828.755 17064
831.179 17084
833.602 17128
836.025 17164
838.447 17285
840.868 17258
843.289 17387
845.709 17373
848.128 17439
850.547 17505
852.964 17526
855.382 17539
857.798 17551
860.214 17541
862.63 17417
865.045 17521
867.459 17648
869.872 17678
872.285 17609
874.697 17702
877.108 17648
879.519 17576
881.929 17593
884.339 17620.0
886.748 17568
889.156 17605
891.564 17570
893.97 17647
896.377 17680
898.782 17619
901.187 17571
903.592 17645
905.995 17604
908.398 17664
910.801 17670
913.203 17688
915.604 17801
918.004 17875
920.404 17945
922.803 17987
925.202 18170
927.6 18206
929.997 18177
932.393 18254
934.789 18424
937.185 18477
939.579 18643
941.973 18753
944.367 18839
946.76 18885
949.152 18907
951.543 19082
953.934 18983
956.324 19092
958.714 19031
961.103 18987
963.491 18675
965.879 18832
968.266 18840
970.652 18854
973.038 18849
975.423 18766
977.807 18876
980.191 18970
982.574 19249
984.957 19297
987.338 19578
989.72 20057
992.1 20603
994.48 21350
996.86 21820
999.238 21850
1001.62 21515
1003.99 20900
1006.37 20447
1008.75 20125
1011.12 19773
1013.5 19625
1015.87 19491
1018.25 19403
1020.62 19288
1022.99 19188
1025.36 19081
1027.73 18979
1030.1 18961
1032.47 18894
1034.84 18895
1037.21 18814
1039.58 18848
1041.95 18876
1044.31 18972
1046.68 19037
1049.04 19031
1051.41 18926
1053.77 19046
1056.14 19042
1058.5 18993
1060.86 18999
1063.22 19163
1065.58 19149
1067.95 19059
1070.3 19152
1072.66 19216
1075.02 19109
1077.38 19246
1079.74 19287
1082.09 19355
1084.45 19411
1086.81 19504
1089.16 19446
1091.51 19551
1093.87 19529
1096.22 19483
1098.57 19662
1100.92 19654
1103.28 19637
1105.63 19719
1107.98 19730
1110.32 19753
1112.67 19900
1115.02 20136
1117.37 20191
1119.71 20481
1122.06 20704
1124.41 20900
1126.75 21087
1129.1 21325
1131.44 21528
1133.78 21838
1136.12 22360
1138.47 22928
1140.81 23898
1143.15 25224
1145.49 26752
1147.83 28228
1150.16 29037
1152.5 28685
1154.84 27752
1157.18 25809
1159.51 23926
1161.85 22821
1164.18 22064
1166.52 21713
1168.85 21503
1171.18 21234
1173.52 21160
1175.85 21085
1178.18 21084
1180.51 21012
1182.84 21026
1185.17 20908
1187.5 21037
1189.82 20952
1192.15 21032
1194.48 20909
1196.8 20810
1199.13 20795
1201.46 20816
1203.78 20840
1206.1 20825
1208.43 20729
1210.75 20777
1213.07 20736
1215.39 20411
1217.71 20346
1220.03 20241
1222.35 20079
1224.67 20016
1226.99 20064
1229.31 20058
1231.62 20006
1233.94 20147
1236.26 20228
1238.57 20175
1240.89 20251
1243.2 20321
1245.51 20332
1247.83 20422
1250.14 20469
1252.45 20499
1254.76 20549
1257.07 20490
1259.38 20598
1261.69 20560
1264 20678
1266.31 20623
1268.61 20677
1270.92 20645
1273.23 20719
1275.53 20747
1277.84 20846
1280.14 20840
1282.44 20785
1284.75 20625
1287.05 20587
1289.35 20564
1291.65 20548
1293.95 20516
1296.25 20243
1298.55 20492
1300.85 20422
1303.15 20310
1305.45 20330
1307.74 20463
1310.04 20289
1312.34 20226
1314.63 20306
1316.92 20301
1319.22 20185
1321.51 20379
1323.8 20386
1326.1 20394
1328.39 20377
1330.68 20365
1332.97 20534
1335.26 20467
1337.55 20456
1339.84 20452
1342.13 20402
1344.41 20273
1346.7 20326
1348.99 20404
1351.27 20394
1353.56 20310
1355.84 20291
1358.12 20317
1360.41 20264
1362.69 20272
1364.97 20194
1367.25 20324
1369.53 20334
1371.81 20300
1374.09 20257
1376.37 20311
1378.65 20154
1380.93 20278
1383.21 20283
1385.48 20330
1387.76 20311
1390.03 20317
1392.31 20252
1394.58 20344
1396.86 20284
1399.13 20335
1401.4 20293
1403.67 20345
1405.94 20342
1408.22 20302
1410.49 20398
1412.75 20403
1415.02 20456
1417.29 20469
1419.56 20517
1421.83 20500
1424.09 20445
1426.36 20519
1428.62 20493
1430.89 20641
1433.15 20700
1435.42 20873
1437.68 20958
1439.94 21092
1442.2 21290
1444.46 21200
1446.73 21206
1448.99 21250
1451.24 21196
1453.5 21167
1455.76 21090
1458.02 21128
1460.28 21118
1462.53 20985
1464.79 20922
1467.04 20950
1469.3 20852
1471.55 20791
1473.81 20800
1476.06 20831
1478.31 20902
1480.56 20915
1482.81 21095
1485.07 21102
1487.32 21412
1489.56 21667
1491.81 21946
1494.06 22308
1496.31 22801
1498.56 23465
1500.8 24233
1503.05 25355
1505.29 26475
1507.54 27634
1509.78 28405
1512.03 28681
1514.27 28666
1516.51 28143
1518.75 27468
1521 26709
1523.24 25587
1525.48 24777
1527.72 23671
1529.95 22953
1532.19 22218
1534.43 21647
1536.67 21251
1538.9 21007
1541.14 20843
1543.38 20675
1545.61 20523
1547.85 20459
1550.08 20410
1552.31 20342
1554.54 20225
1556.78 20247
1559.01 20196
1561.24 20115
1563.47 20239
1565.7 20255
1567.93 20308
1570.16 20322
1572.38 20326
1574.61 20334
1576.84 20276
1579.07 20245
1581.29 20270
1583.52 20267
1585.74 20250
1587.96 20168
1590.19 20090
1592.41 20107
1594.63 19998
1596.85 20114
1599.08 20007
1601.3 20014
1603.52 20032
1605.74 20033
1607.95 19985
1610.17 20115
1612.39 19974
1614.61 20122
1616.82 20088
1619.04 19986
1621.25 19963
1623.47 19941
1625.68 19988
1627.9 19822
1630.11 19828
1632.32 19832
1634.53 19921
1636.75 19851
1638.96 19941
1641.17 19843
1643.38 19896
1645.59 19931
1647.79 19842
1650 19987
1652.21 20063
1654.42 20092
1656.62 20037
1658.83 20003
1661.03 20017
1663.24 20006
1665.44 19843
1667.64 19812
1669.85 19882
1672.05 19719
1674.25 19641
1676.45 19461
1678.65 19480
1680.85 19393
1683.05 19316
1685.25 19337
1687.45 19284
1689.65 19332
1691.84 19292
1694.04 19237
1696.24 19111
1698.43 19223
1700.63 19058
1702.82 19063
1705.02 19100
1707.21 18995
1709.4 19021
1711.59 18968
1713.79 18895
1715.98 18899
1718.17 18862
1720.36 18859
1722.55 18912
1724.73 18867
1726.92 18938
1729.11 18920
1731.3 19061
1733.48 18987
1735.67 18980
1737.85 19089
1740.04 19073
1742.22 19048
1744.41 19005
1746.59 18985
1748.77 18848
1750.96 18856
1753.14 18968
1755.32 18852
1757.5 18832
1759.68 18802
1761.86 18956
1764.04 18883
1766.21 18956
1768.39 18922
1770.57 18928
1772.74 18982
1774.92 18905
1777.1 18979
1779.27 18875
1781.44 18916
1783.62 18936
1785.79 18805
1787.96 18947
1790.14 18832
1792.31 18766
1794.48 18764
1796.65 18789
1798.82 18695
1800.99 18782
