# Supplementary material for: Raman spectra simulation of antiplatelet drug-platelet interaction using DFT
Source: Sci Rep. 2024 Jan 16;14:1445. doi: 10.1038/s41598-024-51605-7 (PMC10792092; doi:10.1038/s41598-024-51605-7)
Supplement: Supplementary file 1 — Supplementary Information. [file 41598_2024_51605_MOESM1_ESM.zip › Health/Зюбин_31.txt]

399.352 18618
401.893 18612
404.434 18559
406.973 18477
409.512 18617
412.05 18611
414.588 18611
417.125 18631
419.661 18572
422.197 18538
424.731 18536
427.265 18580
429.799 18489
432.331 18532
434.863 18541
437.395 18579
439.925 18568
442.455 18513
444.984 18440
447.513 18547
450.04 18601
452.568 18493
455.094 18533
457.62 18444
460.145 18461
462.669 18388
465.193 18366
467.715 18417
470.238 18386
472.759 18414
475.28 18411
477.8 18554
480.32 18444
482.838 18556
485.356 18399
487.874 18565
490.39 18534
492.906 18619
495.422 18535
497.936 18704
500.45 18642
502.963 18606
505.476 18641
507.988 18696
510.499 18655
513.009 18595
515.519 18669
518.028 18594
520.537 18555
523.044 18535
525.551 18588
528.058 18459
530.563 18488
533.068 18493
535.573 18416
538.076 18468
540.579 18430
543.081 18423
545.583 18447
548.084 18348
550.584 18277
553.083 18368
555.582 18338
558.08 18293
560.577 18336
563.074 18455
565.57 18470
568.066 18409
570.56 18430
573.054 18405
575.548 18462
578.04 18443
580.532 18468
583.023 18494
585.514 18395
588.004 18479
590.493 18532
592.982 18539
595.47 18536
597.957 18455
600.443 18512
602.929 18720
605.414 18601
607.899 18659
610.382 18615
612.866 18667
615.348 18718
617.83 18579
620.311 18711
622.791 18683
625.271 18709
627.75 18591
630.228 18614
632.706 18675
635.183 18710
637.659 18781
640.135 18742
642.61 18629
645.084 18731
647.558 18710
650.031 18873
652.503 18831
654.975 18739
657.446 18763
659.916 18799
662.386 18802
664.855 18736
667.323 18704
669.791 18740
672.257 18657
674.724 18691
677.189 18762
679.654 18811
682.118 18793
684.582 18810
687.045 18900
689.507 18877
691.969 18857
694.43 18842
696.89 18829
699.349 18862
701.808 18827
704.266 18845
706.724 18898
709.181 18879
711.637 18914
714.093 18945
716.547 18981
719.002 19005
721.455 18945
723.908 19035
726.36 19015
728.812 19104
731.263 19123
733.713 19205
736.162 19140
738.611 19113
741.06 19142
743.507 19177
745.954 19219
748.4 19159
750.846 19182
753.291 19073
755.735 19151
758.178 19062
760.621 19205
763.064 19185
765.505 19131
767.946 19179
770.386 19136
772.826 19221
775.265 19222
777.703 19091
780.141 19221
782.578 19218
785.014 19267
787.45 19319
789.885 19284
792.319 19332
794.753 19344
797.186 19385
799.618 19481
802.05 19552
804.481 19506
806.911 19570
809.341 19659
811.77 19732
814.199 19762
816.626 19787
819.054 19832
821.48 19874
823.906 19928
826.331 19888
828.755 19971
831.179 19888
833.602 19974
836.025 20012
838.447 20071
840.868 20155
843.289 20226
845.709 20306
848.128 20435
850.547 20473
852.964 20414
855.382 20381
857.798 20445
860.214 20543
862.63 20550
865.045 20551
867.459 20573
869.872 20720
872.285 20685
874.697 20681
877.108 20627
879.519 20583
881.929 20665
884.339 20624
886.748 20673
889.156 20576
891.564 20676
893.97 20668
896.377 20634
898.782 20711
901.187 20452
903.592 20551
905.995 20487
908.398 20668
910.801 20640
913.203 20716
915.604 20820
918.004 20832
920.404 20864
922.803 20995
925.202 21057
927.6 21234
929.997 21259
932.393 21234
934.789 21408
937.185 21639
939.579 21685
941.973 22072
944.367 22003
946.76 22238
949.152 22267
951.543 22392
953.934 22482
956.324 22353
958.714 22320
961.103 22187
963.491 21926
965.879 21979
968.266 21956
970.652 22041
973.038 21985
975.423 22020
977.807 22129
980.191 22219
982.574 22438
984.957 22709
987.338 23083
989.72 23705
992.1 24549
994.48 25438
996.86 26120.0
999.238 26237
1001.62 25800
1003.99 25063
1006.37 24287
1008.75 23885
1011.12 23434
1013.5 23193
1015.87 22932
1018.25 22835
1020.62 22635
1022.99 22593
1025.36 22551
1027.73 22304
1030.1 22143
1032.47 22157
1034.84 22153
1037.21 22134
1039.58 22065
1041.95 22285
1044.31 22198
1046.68 22104
1049.04 22293
1051.41 22245
1053.77 22255
1056.14 22238
1058.5 22317
1060.86 22321
1063.22 22306
1065.58 22303
1067.95 22334
1070.3 22261
1072.66 22384
1075.02 22397
1077.38 22411
1079.74 22496
1082.09 22536
1084.45 22703
1086.81 22551
1089.16 22686
1091.51 22759
1093.87 22691
1096.22 22838
1098.57 22860
1100.92 22907
1103.28 22946
1105.63 22960
1107.98 23113
1110.32 23187
1112.67 23408
1115.02 23481
1117.37 23726
1119.71 23975
1122.06 24245
1124.41 24539
1126.75 24912
1129.1 25122
1131.44 25561
1133.78 26071
1136.12 26847
1138.47 27696
1140.81 29038
1143.15 30758
1145.49 32958
1147.83 35098
1150.16 36091
1152.5 35530
1154.84 33733
1157.18 31074
1159.51 28926
1161.85 27290
1164.18 26403
1166.52 25738
1168.85 25412
1171.18 25246
1173.52 24964
1175.85 24936
1178.18 24799
1180.51 24735
1182.84 24733
1185.17 24674
1187.5 24695
1189.82 24660
1192.15 24762
1194.48 24735
1196.8 24551
1199.13 24397
1201.46 24321
1203.78 24238
1206.1 24402
1208.43 24211
1210.75 24190
1213.07 23913
1215.39 23792
1217.71 23580
1220.03 23386
1222.35 23306
1224.67 23219
1226.99 23189
1229.31 23307
1231.62 23263
1233.94 23283
1236.26 23297
1238.57 23300
1240.89 23370
1243.2 23378
1245.51 23528
1247.83 23640
1250.14 23602
1252.45 23697
1254.76 23800
1257.07 23896
1259.38 23982
1261.69 23984
1264 24014
1266.31 23938
1268.61 23813
1270.92 23999
1273.23 24149
1275.53 24218
1277.84 24192
1280.14 24248
1282.44 24245
1284.75 24006
1287.05 23933
1289.35 23889
1291.65 23746
1293.95 23704
1296.25 23704
1298.55 23485
1300.85 23544
1303.15 23500
1305.45 23535
1307.74 23424
1310.04 23381
1312.34 23401
1314.63 23426
1316.92 23405
1319.22 23419
1321.51 23436
1323.8 23480
1326.1 23358
1328.39 23425
1330.68 23468
1332.97 23438
1335.26 23434
1337.55 23442
1339.84 23450
1342.13 23396
1344.41 23297
1346.7 23402
1348.99 23419
1351.27 23239
1353.56 23384
1355.84 23375
1358.12 23151
1360.41 23246
1362.69 23310
1364.97 23235
1367.25 23249
1369.53 23240
1371.81 23150
1374.09 23165
1376.37 23130
1378.65 23239
1380.93 23351
1383.21 23288
1385.48 23322
1387.76 23336
1390.03 23262
1392.31 23148
1394.58 23268
1396.86 23103
1399.13 23113
1401.4 23155
1403.67 23351
1405.94 23344
1408.22 23260
1410.49 23287
1412.75 23245
1415.02 23241
1417.29 23317
1419.56 23341
1421.83 23322
1424.09 23512
1426.36 23423
1428.62 23446
1430.89 23657
1433.15 23897
1435.42 23925
1437.68 24174
1439.94 24207
1442.2 24385
1444.46 24303
1446.73 24366
1448.99 24314
1451.24 24217
1453.5 24191
1455.76 24125
1458.02 24204
1460.28 24085
1462.53 23997
1464.79 23990
1467.04 23886
1469.3 23852
1471.55 23830
1473.81 23832
1476.06 23820
1478.31 23962
1480.56 24028
1482.81 24047
1485.07 24298
1487.32 24437
1489.56 24889
1491.81 25214
1494.06 25728
1496.31 26582
1498.56 27472
1500.8 28552
1503.05 30056
1505.29 31606
1507.54 33060
1509.78 34174
1512.03 34914
1514.27 34808
1516.51 33995
1518.75 32919
1521 31758
1523.24 30344
1525.48 28892
1527.72 27457
1529.95 26360
1532.19 25397
1534.43 24648
1536.67 24195
1538.9 23691
1541.14 23630
1543.38 23497
1545.61 23232
1547.85 23056
1550.08 22963
1552.31 22966
1554.54 22833
1556.78 22886
1559.01 22695
1561.24 22774
1563.47 22761
1565.7 22832
1567.93 22786
1570.16 22771
1572.38 22843
1574.61 22801
1576.84 22808
1579.07 22828
1581.29 22869
1583.52 22783
1585.74 22801
1587.96 22598
1590.19 22569
1592.41 22490
1594.63 22379
1596.85 22448
1599.08 22431
1601.3 22492
1603.52 22488
1605.74 22398
1607.95 22407
1610.17 22344
1612.39 22427
1614.61 22360
1616.82 22317
1619.04 22194
1621.25 22266
1623.47 22337
1625.68 22169
1627.9 22140
1630.11 22084
1632.32 22130
1634.53 22197
1636.75 22099
1638.96 22198
1641.17 22207
1643.38 22137
1645.59 22273
1647.79 22265
1650 22299
1652.21 22334
1654.42 22353
1656.62 22368
1658.83 22202
1661.03 22241
1663.24 22178
1665.44 22158
1667.64 22082
1669.85 21997
1672.05 21854
1674.25 21848
1676.45 21822
1678.65 21822
1680.85 21730
1683.05 21622
1685.25 21612
1687.45 21473
1689.65 21540
1691.84 21497
1694.04 21547
1696.24 21431
1698.43 21354
1700.63 21385
1702.82 21338
1705.02 21272
1707.21 21346
1709.4 21179
1711.59 21226
1713.79 21304
1715.98 21195
1718.17 21140
1720.36 21001
1722.55 21099
1724.73 20998
1726.92 21080
1729.11 21170
1731.3 21070
1733.48 21104
1735.67 21108
1737.85 21116
1740.04 21124
1742.22 20988
1744.41 20951
1746.59 20988
1748.77 20961
1750.96 20906
1753.14 20996
1755.32 20913
1757.5 20795
1759.68 20892
1761.86 20830
1764.04 20884
1766.21 20991
1768.39 20948
1770.57 20842
1772.74 20962
1774.92 20831
1777.1 20838
1779.27 20868
1781.44 20774
1783.62 20854
1785.79 20839
1787.96 20784
1790.14 20716
1792.31 20644
1794.48 20645
1796.65 20610
1798.82 20676
1800.99 20642
