# Supplementary material for: Raman spectra simulation of antiplatelet drug-platelet interaction using DFT
Source: Sci Rep. 2024 Jan 16;14:1445. doi: 10.1038/s41598-024-51605-7 (PMC10792092; doi:10.1038/s41598-024-51605-7)
Supplement: Supplementary file 1 — Supplementary Information. [file 41598_2024_51605_MOESM1_ESM.zip › Health/Зюбин_32.txt]

399.352 21304
401.893 21323
404.434 21354
406.973 21393
409.512 21501
412.05 21417
414.588 21527
417.125 21412
419.661 21481
422.197 21337
424.731 21356
427.265 21437
429.799 21363
432.331 21421
434.863 21382
437.395 21394
439.925 21309
442.455 21408
444.984 21441
447.513 21361
450.04 21455
452.568 21418
455.094 21387
457.62 21387
460.145 21449
462.669 21423
465.193 21367
467.715 21312
470.238 21323
472.759 21436
475.28 21368
477.8 21434
480.32 21456
482.838 21486
485.356 21655
487.874 21699
490.39 21769
492.906 21654
495.422 21650
497.936 21611
500.45 21648
502.963 21628
505.476 21553
507.988 21733
510.499 21735
513.009 21715
515.519 21809
518.028 21624
520.537 21757
523.044 21719
525.551 21637
528.058 21710
530.563 21676
533.068 21652
535.573 21589
538.076 21536
540.579 21574
543.081 21499
545.583 21462
548.084 21419
550.584 21480
553.083 21556
555.582 21519
558.08 21582
560.577 21647
563.074 21664
565.57 21750
568.066 21704
570.56 21659
573.054 21732
575.548 21853
578.04 21782
580.532 21788
583.023 21795
585.514 21775
588.004 21755
590.493 21831
592.982 21936
595.47 21900
597.957 21978
600.443 22027
602.929 22000
605.414 21968
607.899 21963
610.382 22167
612.866 22255
615.348 22116
617.83 22080
620.311 22089
622.791 22040
625.271 21997
627.75 22004
630.228 22060
632.706 22002
635.183 22075
637.659 22179
640.135 22164
642.61 22240
645.084 22188
647.558 22356
650.031 22343
652.503 22218
654.975 22241
657.446 22271
659.916 22177
662.386 22301
664.855 22191
667.323 22231
669.791 22233
672.257 22132
674.724 22214
677.189 22377
679.654 22310
682.118 22447
684.582 22445
687.045 22389
689.507 22352
691.969 22497
694.43 22592
696.89 22457
699.349 22480
701.808 22489
704.266 22341
706.724 22409
709.181 22458
711.637 22381
714.093 22487
716.547 22573
719.002 22425
721.455 22574
723.908 22514
726.36 22614
728.812 22644
731.263 22704
733.713 22641
736.162 22669
738.611 22770
741.06 22660
743.507 22691
745.954 22713
748.4 22590
750.846 22733
753.291 22701
755.735 22635
758.178 22648
760.621 22821
763.064 22817
765.505 22864
767.946 22961
770.386 22955
772.826 22896
775.265 22874
777.703 22930
780.141 22973
782.578 22917
785.014 22886
787.45 22882
789.885 22923
792.319 22938
794.753 23089
797.186 22979
799.618 23198
802.05 23165
804.481 23252
806.911 23404
809.341 23387
811.77 23483
814.199 23422
816.626 23533
819.054 23520
821.48 23547
823.906 23578
826.331 23502
828.755 23411
831.179 23529
833.602 23594
836.025 23632
838.447 23655
840.868 23889
843.289 23845
845.709 23967
848.128 23971
850.547 24110
852.964 24134
855.382 24096
857.798 24146
860.214 23985
862.63 24179
865.045 24081
867.459 24241
869.872 24279
872.285 24233
874.697 24255
877.108 24288
879.519 24292
881.929 24340
884.339 24275
886.748 24354
889.156 24255
891.564 24291
893.97 24429
896.377 24275
898.782 24334
901.187 24304
903.592 24263
905.995 24260
908.398 24215
910.801 24438
913.203 24381
915.604 24395
918.004 24531
920.404 24539
922.803 24714
925.202 24689
927.6 24974
929.997 24918
932.393 24928
934.789 25123
937.185 25194
939.579 25405
941.973 25519
944.367 25721
946.76 25674
949.152 25764
951.543 25785
953.934 25904
956.324 26042
958.714 25803
961.103 25850
963.491 25525
965.879 25610
968.266 25673
970.652 25711
973.038 25751
975.423 25662
977.807 25831
980.191 25928
982.574 26094
984.957 26369
987.338 26648
989.72 27182
992.1 27983
994.48 28620.0
996.86 29120
999.238 29243
1001.62 28735
1003.99 28228
1006.37 27600
1008.75 27138
1011.12 26768
1013.5 26593
1015.87 26429
1018.25 26395
1020.62 26113
1022.99 25937
1025.36 26068
1027.73 25873
1030.1 25826
1032.47 25669
1034.84 25722
1037.21 25787
1039.58 25821
1041.95 25825
1044.31 25763
1046.68 25965
1049.04 26024
1051.41 26038
1053.77 26057
1056.14 26169
1058.5 25997
1060.86 26044
1063.22 26061
1065.58 26078
1067.95 26099
1070.3 26155
1072.66 26154
1075.02 26175
1077.38 26232
1079.74 26200
1082.09 26332
1084.45 26358
1086.81 26374
1089.16 26408
1091.51 26564
1093.87 26519
1096.22 26551
1098.57 26651
1100.92 26613
1103.28 26676
1105.63 26826
1107.98 26804
1110.32 26943
1112.67 26895
1115.02 27195
1117.37 27400
1119.71 27621
1122.06 27851
1124.41 28145
1126.75 28388
1129.1 28695
1131.44 28993
1133.78 29465
1136.12 30069
1138.47 30817
1140.81 32061
1143.15 33538
1145.49 35589
1147.83 37181
1150.16 38010
1152.5 37363
1154.84 35732
1157.18 33579
1159.51 31684
1161.85 30382
1164.18 29678
1166.52 29218
1168.85 29045
1171.18 28779
1173.52 28689
1175.85 28609
1178.18 28616
1180.51 28522
1182.84 28479
1185.17 28371
1187.5 28429
1189.82 28320
1192.15 28343
1194.48 28352
1196.8 28120
1199.13 28135
1201.46 28019
1203.78 28112
1206.1 28093
1208.43 28007
1210.75 28020
1213.07 27815
1215.39 27606
1217.71 27445
1220.03 27363
1222.35 27261
1224.67 27309
1226.99 27180
1229.31 27175
1231.62 27259
1233.94 27240
1236.26 27289
1238.57 27428
1240.89 27480
1243.2 27508
1245.51 27585
1247.83 27694
1250.14 27857
1252.45 27817
1254.76 28052
1257.07 28044
1259.38 28025
1261.69 28029
1264 28075
1266.31 28025
1268.61 28046
1270.92 28054
1273.23 28235
1275.53 28378
1277.84 28333
1280.14 28375
1282.44 28275
1284.75 28113
1287.05 27970
1289.35 27942
1291.65 28008
1293.95 27834
1296.25 27711
1298.55 27690
1300.85 27686
1303.15 27622
1305.45 27524
1307.74 27581
1310.04 27614
1312.34 27526
1314.63 27588
1316.92 27624
1319.22 27575
1321.51 27624
1323.8 27611
1326.1 27558
1328.39 27769
1330.68 27645
1332.97 27750
1335.26 27655
1337.55 27691
1339.84 27689
1342.13 27590
1344.41 27601
1346.7 27635
1348.99 27494
1351.27 27519
1353.56 27542
1355.84 27595
1358.12 27565
1360.41 27551
1362.69 27597
1364.97 27458
1367.25 27548
1369.53 27633
1371.81 27608
1374.09 27619
1376.37 27514
1378.65 27611
1380.93 27610
1383.21 27582
1385.48 27505
1387.76 27588
1390.03 27644
1392.31 27575
1394.58 27478
1396.86 27493
1399.13 27551
1401.4 27494
1403.67 27581
1405.94 27579
1408.22 27683
1410.49 27522
1412.75 27498
1415.02 27697
1417.29 27734
1419.56 27623
1421.83 27747
1424.09 27664
1426.36 27721
1428.62 27940
1430.89 27891
1433.15 28036
1435.42 28192
1437.68 28241
1439.94 28574
1442.2 28576
1444.46 28519
1446.73 28689
1448.99 28617
1451.24 28528
1453.5 28531
1455.76 28563
1458.02 28503
1460.28 28451
1462.53 28357
1464.79 28313
1467.04 28271
1469.3 28297
1471.55 28207
1473.81 28132
1476.06 28179
1478.31 28243
1480.56 28404
1482.81 28673
1485.07 28767
1487.32 28959
1489.56 29149
1491.81 29630
1494.06 30114
1496.31 30607
1498.56 31454
1500.8 32646
1503.05 33852
1505.29 35247
1507.54 36332
1509.78 37441
1512.03 37737
1514.27 37609
1516.51 36933
1518.75 35945
1521 34916
1523.24 33785
1525.48 32553
1527.72 31530
1529.95 30526
1532.19 29761
1534.43 29220
1536.67 28898
1538.9 28574
1541.14 28454
1543.38 28303
1545.61 28043
1547.85 28089
1550.08 28094
1552.31 27863
1554.54 27781
1556.78 27729
1559.01 27631
1561.24 27680
1563.47 27702
1565.7 27737
1567.93 27710
1570.16 27851
1572.38 27805
1574.61 27789
1576.84 27752
1579.07 27931
1581.29 27827
1583.52 27750
1585.74 27711
1587.96 27484
1590.19 27401
1592.41 27391
1594.63 27172
1596.85 27096
1599.08 27188
1601.3 27162
1603.52 27136
1605.74 27161
1607.95 27134
1610.17 27088
1612.39 27065
1614.61 27062
1616.82 26944
1619.04 26868
1621.25 26845
1623.47 26828
1625.68 26705
1627.9 26670
1630.11 26621
1632.32 26599
1634.53 26633
1636.75 26507
1638.96 26459
1641.17 26572
1643.38 26588
1645.59 26649
1647.79 26537
1650 26544
1652.21 26683
1654.42 26622
1656.62 26562
1658.83 26515
1661.03 26557
1663.24 26303
1665.44 26269
1667.64 26185
1669.85 26189
1672.05 26069
1674.25 25963
1676.45 25893
1678.65 25725
1680.85 25751
1683.05 25779
1685.25 25666
1687.45 25720
1689.65 25516
1691.84 25592
1694.04 25575
1696.24 25605
1698.43 25476
1700.63 25368
1702.82 25451
1705.02 25371
1707.21 25362
1709.4 25304
1711.59 25430
1713.79 25205
1715.98 25176
1718.17 25278
1720.36 25276
1722.55 25361
1724.73 25255
1726.92 25229
1729.11 25244
1731.3 25212
1733.48 25339
1735.67 25359
1737.85 25242
1740.04 25288
1742.22 25324
1744.41 25219
1746.59 25268
1748.77 25096
1750.96 25109
1753.14 25169
1755.32 24963
1757.5 25096
1759.68 24931
1761.86 25055
1764.04 24989
1766.21 25058
1768.39 25008
1770.57 25048
1772.74 25098
1774.92 25030
1777.1 25066
1779.27 24946
1781.44 24908
1783.62 24818
1785.79 24828
1787.96 24839
1790.14 24783
1792.31 24722
1794.48 24797
1796.65 24681
1798.82 24726
1800.99 24619
