# Supplementary material for: Raman spectra simulation of antiplatelet drug-platelet interaction using DFT
Source: Sci Rep. 2024 Jan 16;14:1445. doi: 10.1038/s41598-024-51605-7 (PMC10792092; doi:10.1038/s41598-024-51605-7)
Supplement: Supplementary file 1 — Supplementary Information. [file 41598_2024_51605_MOESM1_ESM.zip › Health/Зюбин_33.txt]

399.352 21216
401.893 21089
404.434 21177
406.973 21316
409.512 21286
412.05 21199
414.588 21321
417.125 21147
419.661 21137
422.197 21308
424.731 21131
427.265 21133
429.799 21230
432.331 21233
434.863 21008
437.395 21130
439.925 21294
442.455 21260
444.984 21199
447.513 21197
450.04 21257
452.568 21209
455.094 21274
457.62 21170
460.145 21250
462.669 21223
465.193 21260
467.715 21163
470.238 21226
472.759 21239
475.28 21257
477.8 21296
480.32 21365
482.838 21369
485.356 21369
487.874 21381
490.39 21361
492.906 21386
495.422 21380
497.936 21528
500.45 21347
502.963 21520
505.476 21412
507.988 21464
510.499 21468
513.009 21453
515.519 21495
518.028 21457
520.537 21374
523.044 21579
525.551 21418
528.058 21438
530.563 21317
533.068 21426
535.573 21395
538.076 21425
540.579 21455
543.081 21405
545.583 21413
548.084 21426
550.584 21301
553.083 21283
555.582 21319
558.08 21499
560.577 21390
563.074 21515
565.57 21424
568.066 21488
570.56 21620
573.054 21497
575.548 21755
578.04 21613
580.532 21615
583.023 21581
585.514 21477
588.004 21554
590.493 21554
592.982 21617
595.47 21694
597.957 21758
600.443 21773
602.929 21721
605.414 21696
607.899 21794
610.382 21747
612.866 21740
615.348 21846
617.83 21794
620.311 21721
622.791 21757
625.271 21732
627.75 21792
630.228 21883
632.706 21863
635.183 21943
637.659 21841
640.135 21933
642.61 22038
645.084 21955
647.558 21933
650.031 22096
652.503 22005
654.975 22033
657.446 22003
659.916 22039
662.386 22107
664.855 22417
667.323 22279
669.791 22286
672.257 22365
674.724 22000
677.189 22001
679.654 22054
682.118 22040
684.582 22115
687.045 22138
689.507 22154
691.969 22151
694.43 22011
696.89 22081
699.349 22170
701.808 22213
704.266 22089
706.724 22062
709.181 22130
711.637 22157
714.093 22265
716.547 22218
719.002 22254
721.455 22321
723.908 22407
726.36 22480
728.812 22400
731.263 22592
733.713 22542
736.162 22497
738.611 22525
741.06 22431
743.507 22450
745.954 22413
748.4 22448
750.846 22502
753.291 22446
755.735 22473
758.178 22599
760.621 22536
763.064 22581
765.505 22513
767.946 22609
770.386 22599
772.826 22572
775.265 22729
777.703 22607
780.141 22659
782.578 22724
785.014 22739
787.45 22679
789.885 22724
792.319 22789
794.753 22765
797.186 22821
799.618 22819
802.05 23034
804.481 22997
806.911 23077
809.341 23175
811.77 23232
814.199 23193
816.626 23391
819.054 23350
821.48 23323
823.906 23289
826.331 23397
828.755 23384
831.179 23394
833.602 23402
836.025 23543
838.447 23695
840.868 23620.0
843.289 23700
845.709 23848
848.128 23939
850.547 23753
852.964 23975
855.382 23988
857.798 23834
860.214 23927
862.63 23905
865.045 23906
867.459 24018
869.872 24103
872.285 24041
874.697 24036
877.108 24122
879.519 24055
881.929 24202
884.339 24049
886.748 24163
889.156 24135
891.564 24122
893.97 24084
896.377 24125
898.782 24030
901.187 24169
903.592 24104
905.995 24048
908.398 24134
910.801 24217
913.203 24222
915.604 24291
918.004 24491
920.404 24527
922.803 24549
925.202 24598
927.6 24656
929.997 24752
932.393 24867
934.789 24851
937.185 25032
939.579 25326
941.973 25300
944.367 25469
946.76 25711
949.152 25644
951.543 25761
953.934 25848
956.324 25837
958.714 25753
961.103 25585
963.491 25423
965.879 25519
968.266 25426
970.652 25486
973.038 25549
975.423 25551
977.807 25633
980.191 25787
982.574 26029
984.957 26244
987.338 26578
989.72 27179
992.1 27968
994.48 28723
996.86 29324
999.238 29203
1001.62 28729
1003.99 28120.0
1006.37 27544
1008.75 26941
1011.12 26734
1013.5 26445
1015.87 26516
1018.25 26309
1020.62 25993
1022.99 25887
1025.36 25939
1027.73 25829
1030.1 25585
1032.47 25606
1034.84 25699
1037.21 25686
1039.58 25613
1041.95 25691
1044.31 25877
1046.68 25742
1049.04 25865
1051.41 25829
1053.77 25801
1056.14 25799
1058.5 25765
1060.86 25859
1063.22 25739
1065.58 25848
1067.95 25897
1070.3 25908
1072.66 25982
1075.02 26065
1077.38 26071
1079.74 26108
1082.09 26333
1084.45 26226
1086.81 26339
1089.16 26288
1091.51 26295
1093.87 26395
1096.22 26524
1098.57 26543
1100.92 26475
1103.28 26573
1105.63 26640
1107.98 26625
1110.32 26861
1112.67 26924
1115.02 26907
1117.37 27387
1119.71 27546
1122.06 27845
1124.41 28051
1126.75 28316
1129.1 28713
1131.44 29090
1133.78 29542
1136.12 30157
1138.47 30972
1140.81 32299
1143.15 34022
1145.49 36119
1147.83 37655
1150.16 38326
1152.5 37624
1154.84 35761
1157.18 33368
1159.51 31511
1161.85 30260
1164.18 29582
1166.52 29029
1168.85 28802
1171.18 28572
1173.52 28563
1175.85 28450
1178.18 28232
1180.51 28271
1182.84 28233
1185.17 28139
1187.5 28096
1189.82 28142
1192.15 28266
1194.48 28145
1196.8 27932
1199.13 28020
1201.46 27838
1203.78 28043
1206.1 27989
1208.43 27890
1210.75 27661
1213.07 27635
1215.39 27344
1217.71 27160
1220.03 27138
1222.35 26970
1224.67 26984
1226.99 26943
1229.31 26927
1231.62 26832
1233.94 26931
1236.26 26970
1238.57 27035
1240.89 27166
1243.2 27269
1245.51 27286
1247.83 27281
1250.14 27484
1252.45 27477
1254.76 27498
1257.07 27601
1259.38 27677
1261.69 27628
1264 27657
1266.31 27703
1268.61 27628
1270.92 27690
1273.23 27760
1275.53 27942
1277.84 28082
1280.14 28174
1282.44 27950
1284.75 27895
1287.05 27606
1289.35 27549
1291.65 27488
1293.95 27381
1296.25 27389
1298.55 27375
1300.85 27349
1303.15 27243
1305.45 27204
1307.74 27354
1310.04 27259
1312.34 27262
1314.63 27136
1316.92 27076
1319.22 27191
1321.51 27251
1323.8 27384
1326.1 27379
1328.39 27401
1330.68 27410
1332.97 27354
1335.26 27293
1337.55 27288
1339.84 27325
1342.13 27105
1344.41 27187
1346.7 27274
1348.99 27228
1351.27 27174
1353.56 27232
1355.84 27245
1358.12 27249
1360.41 27240
1362.69 27263
1364.97 27039
1367.25 27112
1369.53 27180
1371.81 27184
1374.09 27173
1376.37 27129
1378.65 27139
1380.93 27158
1383.21 27160
1385.48 27172
1387.76 27136
1390.03 27131
1392.31 27197
1394.58 27108
1396.86 27054
1399.13 27121
1401.4 27188
1403.67 27277
1405.94 27199
1408.22 27180
1410.49 27213
1412.75 27282
1415.02 27215
1417.29 27194
1419.56 27259
1421.83 27373
1424.09 27326
1426.36 27268
1428.62 27498
1430.89 27628
1433.15 27685
1435.42 27801
1437.68 27911
1439.94 28108
1442.2 28159
1444.46 28366
1446.73 28199
1448.99 28111
1451.24 28180
1453.5 28077
1455.76 28103
1458.02 27981
1460.28 28007
1462.53 27852
1464.79 27776
1467.04 27699
1469.3 27776
1471.55 27664
1473.81 27735
1476.06 27625
1478.31 27800
1480.56 28018
1482.81 28058
1485.07 28207
1487.32 28512
1489.56 28785
1491.81 29170
1494.06 29626
1496.31 30437
1498.56 31156
1500.8 32381
1503.05 33625
1505.29 35185
1507.54 36552
1509.78 37381
1512.03 37539
1514.27 37404
1516.51 36712
1518.75 35745
1521 34421
1523.24 33182
1525.48 31890
1527.72 30719
1529.95 29962
1532.19 28997
1534.43 28479
1536.67 27982
1538.9 27749
1541.14 27466
1543.38 27327
1545.61 27204
1547.85 27151
1550.08 27020
1552.31 27086
1554.54 26937
1556.78 26798
1559.01 26828
1561.24 26834
1563.47 26825
1565.7 26819
1567.93 26868
1570.16 26858
1572.38 26827
1574.61 26950
1576.84 26989
1579.07 26833
1581.29 26839
1583.52 26839
1585.74 26777
1587.96 26630
1590.19 26573
1592.41 26624
1594.63 26441
1596.85 26603
1599.08 26525
1601.3 26569
1603.52 26599
1605.74 26553
1607.95 26568
1610.17 26497
1612.39 26544
1614.61 26495
1616.82 26414
1619.04 26439
1621.25 26309
1623.47 26359
1625.68 26373
1627.9 26337
1630.11 26193
1632.32 26191
1634.53 26168
1636.75 26201
1638.96 26329
1641.17 26226
1643.38 26267
1645.59 26356
1647.79 26360
1650 26466
1652.21 26354
1654.42 26429
1656.62 26308
1658.83 26285
1661.03 26247
1663.24 26224
1665.44 26134
1667.64 26044
1669.85 26027
1672.05 25816
1674.25 25847
1676.45 25825
1678.65 25843
1680.85 25687
1683.05 25705
1685.25 25627
1687.45 25675
1689.65 25551
1691.84 25536
1694.04 25493
1696.24 25540
1698.43 25472
1700.63 25510
1702.82 25293
1705.02 25375
1707.21 25265
1709.4 25358
1711.59 25276
1713.79 25241
1715.98 25131
1718.17 25102
1720.36 25254
1722.55 25196
1724.73 25204
1726.92 25207
1729.11 25317
1731.3 25163
1733.48 25193
1735.67 25179
1737.85 25178
1740.04 25254
1742.22 25136
1744.41 25205
1746.59 25117
1748.77 25126
1750.96 25036
1753.14 24979
1755.32 24956
1757.5 25051
1759.68 25037
1761.86 25147
1764.04 25158
1766.21 24891
1768.39 24965
1770.57 25383
1772.74 25082
1774.92 24895
1777.1 25026
1779.27 24980
1781.44 24957
1783.62 24921
1785.79 24964
1787.96 24983
1790.14 24835
1792.31 24834
1794.48 24809
1796.65 24745
1798.82 24712
1800.99 24766
