# Supplementary material for: Raman spectra simulation of antiplatelet drug-platelet interaction using DFT
Source: Sci Rep. 2024 Jan 16;14:1445. doi: 10.1038/s41598-024-51605-7 (PMC10792092; doi:10.1038/s41598-024-51605-7)
Supplement: Supplementary file 1 — Supplementary Information. [file 41598_2024_51605_MOESM1_ESM.zip › Health/Зюбин_34.txt]

399.352 14787
401.893 14844
404.434 14838
406.973 14866
409.512 14913
412.05 14880
414.588 14961
417.125 14891
419.661 14840
422.197 14855
424.731 14889
427.265 14843
429.799 14852
432.331 14773
434.863 14863
437.395 14813
439.925 14865
442.455 14849
444.984 14925
447.513 14844
450.04 14891
452.568 14821
455.094 14813
457.62 14779
460.145 14697
462.669 14886
465.193 14790
467.715 14830
470.238 14783
472.759 14828
475.28 14833
477.8 14893
480.32 14898
482.838 14870.0
485.356 14929
487.874 14951
490.39 14997
492.906 15014
495.422 14987
497.936 14950
500.45 15015
502.963 15023
505.476 15062
507.988 14977
510.499 14996
513.009 15017
515.519 15006
518.028 15065
520.537 14968
523.044 14998
525.551 14926
528.058 14965
530.563 14926
533.068 15013
535.573 14920
538.076 14896
540.579 14820
543.081 14832
545.583 14857
548.084 14794
550.584 14884
553.083 14911
555.582 14852
558.08 14902
560.577 14817
563.074 14901
565.57 14933
568.066 14981
570.56 14950
573.054 14900
575.548 15005
578.04 14950
580.532 14943
583.023 14976
585.514 15028
588.004 14970
590.493 15053
592.982 15049
595.47 14989
597.957 15106
600.443 15044
602.929 15043
605.414 15072
607.899 15127
610.382 15203
612.866 15222
615.348 15130
617.83 15125
620.311 15151
622.791 15080
625.271 15106
627.75 15111
630.228 15055
632.706 15143
635.183 15165
637.659 15231
640.135 15250
642.61 15224
645.084 15323
647.558 15266
650.031 15277
652.503 15208
654.975 15252
657.446 15249
659.916 15278
662.386 15280
664.855 15231
667.323 15242
669.791 15230
672.257 15223
674.724 15192
677.189 15298
679.654 15236
682.118 15300
684.582 15353
687.045 15278
689.507 15403
691.969 15262
694.43 15393
696.89 15285
699.349 15305
701.808 15321
704.266 15318
706.724 15437
709.181 15354
711.637 15353
714.093 15365
716.547 15480
719.002 15403
721.455 15448
723.908 15483
726.36 15594
728.812 15469
731.263 15573
733.713 15577
736.162 15540
738.611 15598
741.06 15573
743.507 15592
745.954 15730
748.4 15583
750.846 15631
753.291 15544
755.735 15527
758.178 15517
760.621 15606
763.064 15500
765.505 15623
767.946 15622
770.386 15604
772.826 15608
775.265 15627
777.703 15536
780.141 15671
782.578 15553
785.014 15639
787.45 15564
789.885 15730
792.319 15757
794.753 15823
797.186 15727
799.618 15824
802.05 15776
804.481 15817
806.911 15963
809.341 15957
811.77 16058
814.199 16062
816.626 16050
819.054 16116
821.48 16204
823.906 16169
826.331 16244
828.755 16218
831.179 16219
833.602 16252
836.025 16321
838.447 16326
840.868 16527
843.289 16483
845.709 16544
848.128 16549
850.547 16577
852.964 16593
855.382 16595
857.798 16568
860.214 16622
862.63 16652
865.045 16605
867.459 16631
869.872 16633
872.285 16681
874.697 16726
877.108 16743
879.519 16752
881.929 16788
884.339 16731
886.748 16692
889.156 16702
891.564 16699
893.97 16787
896.377 16671
898.782 16720
901.187 16757
903.592 16670
905.995 16700
908.398 16693
910.801 16767
913.203 16808
915.604 16902
918.004 16982
920.404 17026
922.803 17087
925.202 17105
927.6 17238
929.997 17266
932.393 17241
934.789 17359
937.185 17462
939.579 17595
941.973 17683
944.367 17761
946.76 17852
949.152 17944
951.543 18008
953.934 17946
956.324 17906
958.714 17946
961.103 17873
963.491 17590
965.879 17663
968.266 17735
970.652 17711
973.038 17750
975.423 17748
977.807 17817
980.191 17967
982.574 18051
984.957 18233
987.338 18597
989.72 18971
992.1 19644
994.48 20241
996.86 20555
999.238 20621
1001.62 20162
1003.99 19695
1006.37 19174
1008.75 18817
1011.12 18601
1013.5 18443
1015.87 18300
1018.25 18219
1020.62 18154
1022.99 18101
1025.36 17953
1027.73 17889
1030.1 17865
1032.47 17757
1034.84 17736
1037.21 17804
1039.58 17736
1041.95 17786
1044.31 17877
1046.68 17795
1049.04 17951
1051.41 17954
1053.77 17936
1056.14 17870
1058.5 17881
1060.86 17885
1063.22 17863
1065.58 17988
1067.95 17905
1070.3 17960
1072.66 17865
1075.02 18057
1077.38 17987
1079.74 18070
1082.09 18136
1084.45 18200
1086.81 18193
1089.16 18255
1091.51 18350
1093.87 18361
1096.22 18270
1098.57 18399
1100.92 18289
1103.28 18354
1105.63 18432
1107.98 18541
1110.32 18590
1112.67 18930
1115.02 19069
1117.37 19116
1119.71 19216
1122.06 19485
1124.41 19596
1126.75 19738
1129.1 19913
1131.44 20215
1133.78 20603
1136.12 20991
1138.47 21623
1140.81 22447
1143.15 23850
1145.49 25361
1147.83 26428
1150.16 27080
1152.5 26690
1154.84 25341
1157.18 23579
1159.51 22219
1161.85 21271
1164.18 20604
1166.52 20209
1168.85 20058
1171.18 19961
1173.52 19789
1175.85 19708
1178.18 19725
1180.51 19652
1182.84 19546
1185.17 19605
1187.5 19591
1189.82 19610
1192.15 19712
1194.48 19664
1196.8 19531
1199.13 19452
1201.46 19410
1203.78 19473
1206.1 19464
1208.43 19456
1210.75 19305
1213.07 19183
1215.39 19015
1217.71 19022
1220.03 18765
1222.35 18651
1224.67 18702
1226.99 18768
1229.31 18760
1231.62 18785
1233.94 18729
1236.26 18782
1238.57 18752
1240.89 18856
1243.2 18917
1245.51 18913
1247.83 19041
1250.14 19097
1252.45 19101
1254.76 19222
1257.07 19287
1259.38 19201
1261.69 19282
1264 19290
1266.31 19284
1268.61 19243
1270.92 19321
1273.23 19388
1275.53 19523
1277.84 19515
1280.14 19441
1282.44 19420
1284.75 19301
1287.05 19132
1289.35 19106
1291.65 19168
1293.95 19195
1296.25 19142
1298.55 19100
1300.85 19107
1303.15 19027
1305.45 19015
1307.74 18875
1310.04 18876
1312.34 18946
1314.63 18955
1316.92 18957
1319.22 18899
1321.51 19026
1323.8 18976
1326.1 18953
1328.39 18999
1330.68 19058
1332.97 19040
1335.26 19038
1337.55 19072
1339.84 18972
1342.13 18915
1344.41 18955
1346.7 18966
1348.99 18889
1351.27 18855
1353.56 18934
1355.84 18848
1358.12 18772
1360.41 18829
1362.69 18808
1364.97 18735
1367.25 18731
1369.53 18787
1371.81 18756
1374.09 18684
1376.37 18801
1378.65 18812
1380.93 18809
1383.21 18806
1385.48 18837
1387.76 18896
1390.03 18928
1392.31 18814
1394.58 18767
1396.86 18723
1399.13 18812
1401.4 18951
1403.67 18854
1405.94 18949
1408.22 18939
1410.49 18877
1412.75 18902
1415.02 18965
1417.29 19000
1419.56 18944
1421.83 18972
1424.09 19103
1426.36 19036
1428.62 19217
1430.89 19257
1433.15 19501
1435.42 19452
1437.68 19589
1439.94 19697
1442.2 19759
1444.46 19851
1446.73 19851
1448.99 19789
1451.24 19684
1453.5 19716
1455.76 19637
1458.02 19476
1460.28 19452
1462.53 19544
1464.79 19346
1467.04 19295
1469.3 19291
1471.55 19228
1473.81 19261
1476.06 19166
1478.31 19246
1480.56 19295
1482.81 19407
1485.07 19560
1487.32 19661
1489.56 19994
1491.81 20186
1494.06 20530
1496.31 21078
1498.56 21687
1500.8 22434
1503.05 23423
1505.29 24484
1507.54 25425
1509.78 26168
1512.03 26444
1514.27 26339
1516.51 25966
1518.75 25236
1521 24405
1523.24 23489
1525.48 22623
1527.72 21651
1529.95 21016
1532.19 20363
1534.43 19911
1536.67 19503
1538.9 19251
1541.14 19153
1543.38 19025
1545.61 18944
1547.85 18777
1550.08 18809
1552.31 18828
1554.54 18699
1556.78 18713
1559.01 18651
1561.24 18604
1563.47 18545
1565.7 18571
1567.93 18707
1570.16 18653
1572.38 18623
1574.61 18724
1576.84 18766
1579.07 18730
1581.29 18682
1583.52 18658
1585.74 18637
1587.96 18553
1590.19 18469
1592.41 18395
1594.63 18409
1596.85 18544
1599.08 18502
1601.3 18470
1603.52 18429
1605.74 18494
1607.95 18333
1610.17 18383
1612.39 18496
1614.61 18457
1616.82 18431
1619.04 18397
1621.25 18432
1623.47 18246
1625.68 18346
1627.9 18209
1630.11 18310
1632.32 18294
1634.53 18256
1636.75 18293
1638.96 18335
1641.17 18294
1643.38 18387
1645.59 18483
1647.79 18387
1650 18520
1652.21 18535
1654.42 18594
1656.62 18680
1658.83 18596
1661.03 18431
1663.24 18392
1665.44 18396
1667.64 18287
1669.85 18165
1672.05 18223
1674.25 18094
1676.45 18080
1678.65 18004
1680.85 17928
1683.05 17962
1685.25 17883
1687.45 17865
1689.65 17826
1691.84 17857
1694.04 17787
1696.24 17768
1698.43 17648
1700.63 17698
1702.82 17593
1705.02 17630
1707.21 17584
1709.4 17551
1711.59 17489
1713.79 17453
1715.98 17474
1718.17 17454
1720.36 17497
1722.55 17549
1724.73 17578
1726.92 17482
1729.11 17474
1731.3 17524
1733.48 17533
1735.67 17512
1737.85 17524
1740.04 17542
1742.22 17555
1744.41 17336
1746.59 17451
1748.77 17439
1750.96 17412
1753.14 17395
1755.32 17296
1757.5 17320
1759.68 17321
1761.86 17339
1764.04 17393
1766.21 17370.0
1768.39 17327
1770.57 17374
1772.74 17357
1774.92 17394
1777.1 17412
1779.27 17350
1781.44 17352
1783.62 17287
1785.79 17340
1787.96 17299
1790.14 17244
1792.31 17235
1794.48 17199
1796.65 17248
1798.82 17232
1800.99 17145
