# Supplementary material for: Raman spectra simulation of antiplatelet drug-platelet interaction using DFT
Source: Sci Rep. 2024 Jan 16;14:1445. doi: 10.1038/s41598-024-51605-7 (PMC10792092; doi:10.1038/s41598-024-51605-7)
Supplement: Supplementary file 1 — Supplementary Information. [file 41598_2024_51605_MOESM1_ESM.zip › Health/Зюбин_35.txt]

399.352 16147
401.893 16139
404.434 16131
406.973 16217
409.512 16213
412.05 16311
414.588 16197
417.125 16317
419.661 16274
422.197 16225
424.731 16226
427.265 16200
429.799 16182
432.331 16170
434.863 16166
437.395 16279
439.925 16160
442.455 16237
444.984 16229
447.513 16382
450.04 16347
452.568 16225
455.094 16212
457.62 16116
460.145 16206
462.669 16235
465.193 16247
467.715 16215
470.238 16180
472.759 16218
475.28 16296
477.8 16227
480.32 16189
482.838 16285
485.356 16311
487.874 16406
490.39 16421
492.906 16388
495.422 16372
497.936 16416
500.45 16437
502.963 16376
505.476 16423
507.988 16404
510.499 16434
513.009 16353
515.519 16434
518.028 16380
520.537 16477
523.044 16309
525.551 16342
528.058 16303
530.563 16347
533.068 16342
535.573 16359
538.076 16274
540.579 16294
543.081 16311
545.583 16208
548.084 16202
550.584 16265
553.083 16261
555.582 16256
558.08 16373
560.577 16298
563.074 16378
565.57 16323
568.066 16334
570.56 16420
573.054 16428
575.548 16413
578.04 16415
580.532 16417
583.023 16351
585.514 16329
588.004 16400
590.493 16438
592.982 16379
595.47 16533
597.957 16557
600.443 16566
602.929 16536
605.414 16551
607.899 16568
610.382 16662
612.866 16721
615.348 16621
617.83 16665
620.311 16457
622.791 16583
625.271 16569
627.75 16637
630.228 16557
632.706 16585
635.183 16669
637.659 16718
640.135 16700
642.61 16676
645.084 16694
647.558 16662
650.031 16747
652.503 16702
654.975 16741
657.446 16705
659.916 16734
662.386 16678
664.855 16672
667.323 16633
669.791 16573
672.257 16548
674.724 16615
677.189 16524
679.654 16559
682.118 16587
684.582 16778
687.045 16641
689.507 16764
691.969 16745
694.43 16727
696.89 16629
699.349 16680
701.808 16670
704.266 16734
706.724 16674
709.181 16626
711.637 16618
714.093 16743
716.547 16740
719.002 16711
721.455 16740
723.908 16734
726.36 16819
728.812 16864
731.263 16923
733.713 16840
736.162 16946
738.611 16983
741.06 16996
743.507 16894
745.954 16844
748.4 16940
750.846 16905
753.291 16890
755.735 16900
758.178 16936
760.621 16929
763.064 16916
765.505 16979
767.946 16982
770.386 16970
772.826 16972
775.265 16973
777.703 16907
780.141 17006
782.578 16978
785.014 17017
787.45 16996
789.885 16998
792.319 17071
794.753 17088
797.186 17091
799.618 17209
802.05 17219
804.481 17311
806.911 17357
809.341 17269
811.77 17463
814.199 17466
816.626 17512
819.054 17473
821.48 17487
823.906 17522
826.331 17553
828.755 17496
831.179 17496
833.602 17585
836.025 17600
838.447 17581
840.868 17785
843.289 17857
845.709 17929
848.128 17884
850.547 17855
852.964 17962
855.382 17852
857.798 17834
860.214 17844
862.63 17788
865.045 17883
867.459 17952
869.872 17896
872.285 18009
874.697 17906
877.108 17932
879.519 17923
881.929 17966
884.339 17908
886.748 17954
889.156 17988
891.564 18001
893.97 18021
896.377 17977
898.782 17903
901.187 17961
903.592 17917
905.995 17919
908.398 17921
910.801 18022
913.203 18115
915.604 18145
918.004 18163
920.404 18320
922.803 18369
925.202 18431
927.6 18449
929.997 18473
932.393 18439
934.789 18557
937.185 18656
939.579 18813
941.973 18892
944.367 19040
946.76 19078
949.152 19048
951.543 19081
953.934 19341
956.324 19238
958.714 19151
961.103 19089
963.491 18830
965.879 18928
968.266 18926
970.652 18916
973.038 19053
975.423 18952
977.807 19118
980.191 19108
982.574 19240
984.957 19395
987.338 19791
989.72 20313
992.1 20843
994.48 21402
996.86 21752
999.238 21634
1001.62 21248
1003.99 20740
1006.37 20365
1008.75 19974
1011.12 19733
1013.5 19552
1015.87 19498
1018.25 19490
1020.62 19381
1022.99 19194
1025.36 19147
1027.73 19131
1030.1 18930
1032.47 19044
1034.84 18940
1037.21 18925
1039.58 18975
1041.95 19020
1044.31 18960
1046.68 18995
1049.04 19012
1051.41 18892
1053.77 18998
1056.14 18990
1058.5 19015
1060.86 18990
1063.22 19031
1065.58 18979
1067.95 19027
1070.3 19068
1072.66 19154
1075.02 19085
1077.38 19029
1079.74 19208
1082.09 19276
1084.45 19202
1086.81 19424
1089.16 19300
1091.51 19401
1093.87 19264
1096.22 19399
1098.57 19335
1100.92 19399
1103.28 19410
1105.63 19500
1107.98 19597
1110.32 19708
1112.67 19827
1115.02 19861
1117.37 20182
1119.71 20206
1122.06 20460
1124.41 20687
1126.75 20732
1129.1 21008
1131.44 21250
1133.78 21544
1136.12 22079
1138.47 22601
1140.81 23533
1143.15 24690
1145.49 26195
1147.83 27342
1150.16 28095
1152.5 27374
1154.84 26186
1157.18 24430
1159.51 23033
1161.85 22147
1164.18 21568
1166.52 21275
1168.85 21152
1171.18 21036
1173.52 20968
1175.85 20826
1178.18 20791
1180.51 20719
1182.84 20689
1185.17 20647
1187.5 20677
1189.82 20636
1192.15 20709
1194.48 20571
1196.8 20546
1199.13 20428
1201.46 20417
1203.78 20428
1206.1 20451
1208.43 20474
1210.75 20266
1213.07 20151
1215.39 20104
1217.71 19896
1220.03 19801
1222.35 19851
1224.67 19670
1226.99 19750
1229.31 19707
1231.62 19694
1233.94 19779
1236.26 19817
1238.57 19781
1240.89 19903
1243.2 20109
1245.51 20388
1247.83 20355
1250.14 20093
1252.45 20241
1254.76 20099
1257.07 20255
1259.38 20274
1261.69 20273
1264 20213
1266.31 20196
1268.61 20246
1270.92 20214
1273.23 20300
1275.53 20427
1277.84 20460
1280.14 20501
1282.44 20332
1284.75 20433
1287.05 20325
1289.35 20287
1291.65 20156
1293.95 20250
1296.25 20147
1298.55 20153
1300.85 20103
1303.15 20070
1305.45 20028
1307.74 20007
1310.04 19964
1312.34 19942
1314.63 19920
1316.92 20063
1319.22 20030
1321.51 20043
1323.8 20099
1326.1 20014
1328.39 20172
1330.68 20127
1332.97 20091
1335.26 20149
1337.55 20150
1339.84 20018
1342.13 20031
1344.41 19903
1346.7 19891
1348.99 19934
1351.27 19921
1353.56 19869
1355.84 19799
1358.12 19812
1360.41 19831
1362.69 19797
1364.97 19708
1367.25 19707
1369.53 19788
1371.81 19745
1374.09 19686
1376.37 19652
1378.65 19766
1380.93 19738
1383.21 19822
1385.48 19799
1387.76 19675
1390.03 19834
1392.31 19707
1394.58 19775
1396.86 19726
1399.13 19829
1401.4 19930
1403.67 19777
1405.94 19904
1408.22 19885
1410.49 19802
1412.75 19795
1415.02 19875
1417.29 19883
1419.56 19904
1421.83 19919
1424.09 19998
1426.36 19906
1428.62 20004
1430.89 20248
1433.15 20360
1435.42 20407
1437.68 20538
1439.94 20589
1442.2 20691
1444.46 20704
1446.73 20633
1448.99 20678
1451.24 20460
1453.5 20538
1455.76 20566
1458.02 20434
1460.28 20384
1462.53 20288
1464.79 20303
1467.04 20222
1469.3 20149
1471.55 20198
1473.81 20180
1476.06 20143
1478.31 20164
1480.56 20280
1482.81 20249
1485.07 20445
1487.32 20587
1489.56 20801
1491.81 21174
1494.06 21378
1496.31 21985
1498.56 22417
1500.8 23193
1503.05 24279
1505.29 25200
1507.54 26129
1509.78 26874
1512.03 27142
1514.27 27040
1516.51 26588
1518.75 25933
1521 25158
1523.24 24228
1525.48 23347
1527.72 22515
1529.95 21823
1532.19 21212
1534.43 20724
1536.67 20550
1538.9 20243
1541.14 20121
1543.38 19869
1545.61 19775
1547.85 19733
1550.08 19815
1552.31 19712
1554.54 19691
1556.78 19558
1559.01 19522
1561.24 19552
1563.47 19613
1565.7 19570
1567.93 19625
1570.16 19512
1572.38 19635
1574.61 19687
1576.84 19495
1579.07 19584
1581.29 19631
1583.52 19458
1585.74 19518
1587.96 19359
1590.19 19386
1592.41 19408
1594.63 19344
1596.85 19394
1599.08 19378
1601.3 19308
1603.52 19247
1605.74 19375
1607.95 19320
1610.17 19360
1612.39 19290
1614.61 19180
1616.82 19279
1619.04 19214
1621.25 19209
1623.47 19138
1625.68 18980
1627.9 19062
1630.11 19036
1632.32 19015
1634.53 19038
1636.75 19070
1638.96 18989
1641.17 19108
1643.38 19209
1645.59 19233
1647.79 19209
1650 19402
1652.21 19261
1654.42 19394
1656.62 19370
1658.83 19354
1661.03 19301
1663.24 19174
1665.44 19191
1667.64 19109
1669.85 19072
1672.05 18958
1674.25 18887
1676.45 18768
1678.65 18780
1680.85 18772
1683.05 18703
1685.25 18710
1687.45 18665
1689.65 18648
1691.84 18569
1694.04 18639
1696.24 18490
1698.43 18433
1700.63 18404
1702.82 18403
1705.02 18390
1707.21 18258
1709.4 18260
1711.59 18312
1713.79 18237
1715.98 18226
1718.17 18134
1720.36 18228
1722.55 18270
1724.73 18273
1726.92 18232
1729.11 18176
1731.3 18184
1733.48 18222
1735.67 18167
1737.85 18312
1740.04 18187
1742.22 18058
1744.41 18074
1746.59 18120.0
1748.77 18120
1750.96 18060
1753.14 17988
1755.32 17954
1757.5 18000
1759.68 17984
1761.86 17992
1764.04 17988
1766.21 18053
1768.39 17933
1770.57 18047
1772.74 17978
1774.92 17982
1777.1 17975
1779.27 17963
1781.44 17866
1783.62 17861
1785.79 17924
1787.96 17912
1790.14 17848
1792.31 17740
1794.48 17775
1796.65 17898
1798.82 17776
1800.99 17766
