# Supplementary material for: Raman spectra simulation of antiplatelet drug-platelet interaction using DFT
Source: Sci Rep. 2024 Jan 16;14:1445. doi: 10.1038/s41598-024-51605-7 (PMC10792092; doi:10.1038/s41598-024-51605-7)
Supplement: Supplementary file 1 — Supplementary Information. [file 41598_2024_51605_MOESM1_ESM.zip › Health/Зюбин_36.txt]

399.352 16148
401.893 15998
404.434 16106
406.973 16088
409.512 16194
412.05 16157
414.588 16193
417.125 16177
419.661 16161
422.197 16072
424.731 16132
427.265 16139
429.799 16137
432.331 16166
434.863 16126
437.395 16061
439.925 16111
442.455 16045
444.984 16108
447.513 16135
450.04 16157
452.568 16040
455.094 16224
457.62 16133
460.145 16175
462.669 16143
465.193 16071
467.715 16112
470.238 16220
472.759 16093
475.28 16217
477.8 16148
480.32 16213
482.838 16157
485.356 16210
487.874 16220
490.39 16267
492.906 16299
495.422 16327
497.936 16294
500.45 16306
502.963 16328
505.476 16295
507.988 16229
510.499 16361
513.009 16304
515.519 16357
518.028 16300
520.537 16264
523.044 16242
525.551 16205
528.058 16154
530.563 16122
533.068 16221
535.573 16219
538.076 16190
540.579 16185
543.081 16166
545.583 16064
548.084 16027
550.584 16111
553.083 16153
555.582 16111
558.08 16126
560.577 16235
563.074 16172
565.57 16173
568.066 16336
570.56 16185
573.054 16139
575.548 16287
578.04 16193
580.532 16224
583.023 16260
585.514 16217
588.004 16148
590.493 16314
592.982 16359
595.47 16249
597.957 16379
600.443 16325
602.929 16386
605.414 16478
607.899 16493
610.382 16397
612.866 16446
615.348 16481
617.83 16378
620.311 16372
622.791 16356
625.271 16428
627.75 16414
630.228 16478
632.706 16467
635.183 16562
637.659 16565
640.135 16474
642.61 16521
645.084 16565
647.558 16559
650.031 16593
652.503 16524
654.975 16477
657.446 16573
659.916 16610
662.386 16620
664.855 16599
667.323 16558
669.791 16541
672.257 16489
674.724 16566
677.189 16485
679.654 16561
682.118 16579
684.582 16499
687.045 16659
689.507 16661
691.969 16617
694.43 16680
696.89 16541
699.349 16443
701.808 16610
704.266 16619
706.724 16512
709.181 16588
711.637 16691
714.093 16662
716.547 16668
719.002 16645
721.455 16758
723.908 16736
726.36 16732
728.812 16762
731.263 16768
733.713 16730
736.162 16755
738.611 16778
741.06 16841
743.507 16790
745.954 16845
748.4 16825
750.846 16756
753.291 16822
755.735 16795
758.178 16753
760.621 16783
763.064 16768
765.505 16798
767.946 16789
770.386 16816
772.826 16913
775.265 16842
777.703 16845
780.141 16783
782.578 16787
785.014 16809
787.45 16878
789.885 16991
792.319 16915
794.753 16953
797.186 16958
799.618 17124
802.05 17109
804.481 17189
806.911 17163
809.341 17302
811.77 17263
814.199 17318
816.626 17270
819.054 17411
821.48 17486
823.906 17457
826.331 17493
828.755 17450
831.179 17536
833.602 17560
836.025 17633
838.447 17724
840.868 17808
843.289 17801
845.709 17919
848.128 17923
850.547 17958
852.964 17875
855.382 17920
857.798 17934
860.214 17870
862.63 17805
865.045 17917
867.459 18009
869.872 18011
872.285 18060
874.697 17994
877.108 18085
879.519 18037
881.929 17949
884.339 18059
886.748 17960
889.156 18010
891.564 18029
893.97 17984
896.377 17971
898.782 17978
901.187 17930
903.592 17995
905.995 17939
908.398 17948
910.801 18046
913.203 18160
915.604 18229
918.004 18255
920.404 18259
922.803 18285
925.202 18332
927.6 18376
929.997 18415
932.393 18539
934.789 18624
937.185 18575
939.579 18785
941.973 18951
944.367 19060
946.76 19141
949.152 19166
951.543 19182
953.934 19205
956.324 19133
958.714 19010
961.103 18970
963.491 18845
965.879 18933
968.266 18893
970.652 18800
973.038 19000
975.423 19019
977.807 19082
980.191 19110
982.574 19255
984.957 19646
987.338 19861
989.72 20416
992.1 20956
994.48 21699
996.86 22048
999.238 21859
1001.62 21420
1003.99 20907
1006.37 20474
1008.75 20009
1011.12 19897
1013.5 19680
1015.87 19553
1018.25 19375
1020.62 19413
1022.99 19298
1025.36 19290
1027.73 19216
1030.1 19087
1032.47 19023
1034.84 19004
1037.21 19053
1039.58 19155
1041.95 19175
1044.31 19217
1046.68 19116
1049.04 19173
1051.41 19078
1053.77 19257
1056.14 19157
1058.5 19139
1060.86 19156
1063.22 19191
1065.58 19110
1067.95 19169
1070.3 19217
1072.66 19287
1075.02 19126
1077.38 19297
1079.74 19317
1082.09 19339
1084.45 19398
1086.81 19376
1089.16 19398
1091.51 19409
1093.87 19503
1096.22 19572
1098.57 19449
1100.92 19605
1103.28 19644
1105.63 19725
1107.98 19684
1110.32 19890
1112.67 19936
1115.02 20156
1117.37 20189
1119.71 20310
1122.06 20651
1124.41 20816
1126.75 20952
1129.1 21057
1131.44 21434
1133.78 21772
1136.12 22241
1138.47 22949
1140.81 24014
1143.15 25353
1145.49 26780
1147.83 27960
1150.16 28593
1152.5 27832
1154.84 26475
1157.18 24701
1159.51 23188
1161.85 22241
1164.18 21667
1166.52 21366
1168.85 21183
1171.18 21132
1173.52 20876
1175.85 20800
1178.18 20819
1180.51 20799
1182.84 20838
1185.17 20768
1187.5 20775
1189.82 20855
1192.15 20854
1194.48 20855
1196.8 20701
1199.13 20684
1201.46 20715
1203.78 20649
1206.1 20566
1208.43 20554
1210.75 20650
1213.07 20245
1215.39 20175
1217.71 20152
1220.03 19932
1222.35 19984
1224.67 19936
1226.99 19988
1229.31 20025
1231.62 19996
1233.94 19987
1236.26 20049
1238.57 20098
1240.89 20118
1243.2 20184
1245.51 20277
1247.83 20267
1250.14 20379
1252.45 20356
1254.76 20444
1257.07 20493
1259.38 20505
1261.69 20452
1264 20481
1266.31 20535
1268.61 20514
1270.92 20587
1273.23 20686
1275.53 20673
1277.84 20658
1280.14 20715
1282.44 20556
1284.75 20560
1287.05 20452
1289.35 20362
1291.65 20258
1293.95 20348
1296.25 20216
1298.55 20179
1300.85 20078
1303.15 20130
1305.45 20159
1307.74 20098
1310.04 20092
1312.34 20102
1314.63 20076
1316.92 20197
1319.22 20002
1321.51 20126
1323.8 20128
1326.1 20126
1328.39 20200
1330.68 20182
1332.97 20174
1335.26 20147
1337.55 20189
1339.84 19999
1342.13 20052
1344.41 20086
1346.7 19956
1348.99 20012
1351.27 19977
1353.56 19949
1355.84 19892
1358.12 19896
1360.41 19831
1362.69 19914
1364.97 19910
1367.25 19877
1369.53 19833
1371.81 19842
1374.09 19800
1376.37 19907
1378.65 19809
1380.93 19890
1383.21 19808
1385.48 19942
1387.76 19901
1390.03 19951
1392.31 19872
1394.58 19946
1396.86 19967
1399.13 19943
1401.4 20059
1403.67 19981
1405.94 20005
1408.22 20014
1410.49 20132
1412.75 20067
1415.02 20080
1417.29 20186
1419.56 20123
1421.83 20097
1424.09 20211
1426.36 20129
1428.62 20320
1430.89 20400
1433.15 20536
1435.42 20624
1437.68 20831
1439.94 20855
1442.2 20985
1444.46 20882
1446.73 21119
1448.99 20879
1451.24 20823
1453.5 20834
1455.76 20759
1458.02 20713
1460.28 20658
1462.53 20591
1464.79 20532
1467.04 20423
1469.3 20373
1471.55 20484
1473.81 20391
1476.06 20362
1478.31 20457
1480.56 20571
1482.81 20609
1485.07 20784
1487.32 20899
1489.56 21047
1491.81 21373
1494.06 21764
1496.31 22316
1498.56 22858
1500.8 23702
1503.05 24776
1505.29 25720
1507.54 26689
1509.78 27472
1512.03 27726
1514.27 27581
1516.51 27175
1518.75 26302
1521 25528
1523.24 24545
1525.48 23533
1527.72 22593
1529.95 21847
1532.19 21284
1534.43 20733
1536.67 20539
1538.9 20285
1541.14 20180
1543.38 19975
1545.61 19822
1547.85 19854
1550.08 19747
1552.31 19769
1554.54 19697
1556.78 19693
1559.01 19617
1561.24 19604
1563.47 19570
1565.7 19545
1567.93 19562
1570.16 19667
1572.38 19646
1574.61 19689
1576.84 19729
1579.07 19701
1581.29 19664
1583.52 19619
1585.74 19645
1587.96 19486
1590.19 19455
1592.41 19415
1594.63 19422
1596.85 19471
1599.08 19518
1601.3 19565
1603.52 19576
1605.74 19531
1607.95 19462
1610.17 19506
1612.39 19423
1614.61 19406
1616.82 19550
1619.04 19370.0
1621.25 19411
1623.47 19365
1625.68 19353
1627.9 19174
1630.11 19191
1632.32 19196
1634.53 19327
1636.75 19303
1638.96 19220
1641.17 19302
1643.38 19248
1645.59 19282
1647.79 19454
1650 19509
1652.21 19465
1654.42 19570
1656.62 19523
1658.83 19433
1661.03 19342
1663.24 19262
1665.44 19188
1667.64 19156
1669.85 19112
1672.05 18986
1674.25 19024
1676.45 18865
1678.65 18885
1680.85 18799
1683.05 18791
1685.25 18742
1687.45 18635
1689.65 18652
1691.84 18630
1694.04 18518
1696.24 18546
1698.43 18477
1700.63 18421
1702.82 18385
1705.02 18319
1707.21 18313
1709.4 18231
1711.59 18232
1713.79 18208
1715.98 18209
1718.17 18167
1720.36 18148
1722.55 18161
1724.73 18294
1726.92 18199
1729.11 18211
1731.3 18190
1733.48 18233
1735.67 18165
1737.85 18226
1740.04 18194
1742.22 18179
1744.41 18146
1746.59 18093
1748.77 18115
1750.96 18100
1753.14 18053
1755.32 18112
1757.5 18003
1759.68 18037
1761.86 18081
1764.04 18114
1766.21 18066
1768.39 17987
1770.57 18023
1772.74 18060
1774.92 18049
1777.1 18114
1779.27 18026
1781.44 17987
1783.62 17898
1785.79 17973
1787.96 17911
1790.14 17913
1792.31 17959
1794.48 17886
1796.65 17920
1798.82 17895
1800.99 17966
