# Supplementary material for: Raman spectra simulation of antiplatelet drug-platelet interaction using DFT
Source: Sci Rep. 2024 Jan 16;14:1445. doi: 10.1038/s41598-024-51605-7 (PMC10792092; doi:10.1038/s41598-024-51605-7)
Supplement: Supplementary file 1 — Supplementary Information. [file 41598_2024_51605_MOESM1_ESM.zip › Health/Зюбин_37.txt]

399.352 13211
401.893 13241
404.434 13183
406.973 13237
409.512 13275
412.05 13263
414.588 13282
417.125 13317
419.661 13243
422.197 13315
424.731 13256
427.265 13229
429.799 13163
432.331 13169
434.863 13155
437.395 13224
439.925 13228
442.455 13167
444.984 13197
447.513 13241
450.04 13237
452.568 13187
455.094 13196
457.62 13215
460.145 13124
462.669 13134
465.193 13086
467.715 13088
470.238 13007
472.759 13197
475.28 13170
477.8 13167
480.32 13254
482.838 13232
485.356 13289
487.874 13315
490.39 13317
492.906 13340
495.422 13298
497.936 13365
500.45 13343
502.963 13379
505.476 13348
507.988 13388
510.499 13419
513.009 13359
515.519 13344
518.028 13406
520.537 13377
523.044 13313
525.551 13279
528.058 13244
530.563 13281
533.068 13260
535.573 13190
538.076 13266
540.579 13212
543.081 13151
545.583 13200
548.084 13159
550.584 13123
553.083 13160
555.582 13165
558.08 13235
560.577 13190
563.074 13273
565.57 13244
568.066 13232
570.56 13201
573.054 13192
575.548 13166
578.04 13159
580.532 13066
583.023 13117
585.514 13132
588.004 13123
590.493 13144
592.982 13255
595.47 13216
597.957 13223
600.443 13329
602.929 13317
605.414 13269
607.899 13250
610.382 13305
612.866 13314
615.348 13387
617.83 13323
620.311 13308
622.791 13261
625.271 13301
627.75 13236
630.228 13314
632.706 13278
635.183 13355
637.659 13393
640.135 13480
642.61 13380
645.084 13474
647.558 13379
650.031 13402
652.503 13416
654.975 13461
657.446 13380
659.916 13413
662.386 13387
664.855 13479
667.323 13349
669.791 13482
672.257 13438
674.724 13414
677.189 13431
679.654 13395
682.118 13456
684.582 13494
687.045 13536
689.507 13569
691.969 13543
694.43 13587
696.89 13538
699.349 13456
701.808 13413
704.266 13514
706.724 13441
709.181 13483
711.637 13584
714.093 13623
716.547 13559
719.002 13680
721.455 13615
723.908 13612
726.36 13706
728.812 13702
731.263 13716
733.713 13719
736.162 13812
738.611 13805
741.06 13713
743.507 13765
745.954 13752
748.4 13790
750.846 13753
753.291 13877
755.735 13752
758.178 13733
760.621 13772
763.064 13800
765.505 13853
767.946 13706
770.386 13726
772.826 13835
775.265 13793
777.703 13719
780.141 13747
782.578 13699
785.014 13785
787.45 13771
789.885 13771
792.319 13809
794.753 13822
797.186 13885
799.618 13951
802.05 13995
804.481 14007
806.911 14024
809.341 14148
811.77 14185
814.199 14257
816.626 14312
819.054 14359
821.48 14395
823.906 14335
826.331 14396
828.755 14469
831.179 14434
833.602 14454
836.025 14478
838.447 14604
840.868 14602
843.289 14761
845.709 14807
848.128 14838
850.547 14815
852.964 14881
855.382 14811
857.798 14841
860.214 14746
862.63 14715
865.045 14829
867.459 14736
869.872 14814
872.285 14913
874.697 14836
877.108 14937
879.519 14904
881.929 14862
884.339 14909
886.748 14894
889.156 14880
891.564 14909
893.97 14891
896.377 14923
898.782 14976
901.187 14951
903.592 15016
905.995 14919
908.398 15003
910.801 15063
913.203 15078
915.604 15165
918.004 15239
920.404 15284
922.803 15278
925.202 15502
927.6 15453
929.997 15479
932.393 15525
934.789 15655
937.185 15651
939.579 15694
941.973 15899
944.367 15962
946.76 16008
949.152 16049
951.543 16117
953.934 16113
956.324 16188
958.714 16028
961.103 15977
963.491 15793
965.879 15911
968.266 15900
970.652 15776
973.038 15877
975.423 15875
977.807 15917
980.191 16029
982.574 16076
984.957 16340
987.338 16573
989.72 16934
992.1 17714
994.48 18212
996.86 18978
999.238 18946
1001.62 18476
1003.99 17984
1006.37 17423
1008.75 16972
1011.12 16636
1013.5 16540
1015.87 16322
1018.25 16309
1020.62 16289
1022.99 16147
1025.36 16227
1027.73 16045
1030.1 15976
1032.47 15893
1034.84 15967
1037.21 15853
1039.58 15977
1041.95 15921
1044.31 15902
1046.68 15857
1049.04 15882
1051.41 15947
1053.77 15976
1056.14 16010
1058.5 15913
1060.86 15901
1063.22 15932
1065.58 15927
1067.95 15950
1070.3 16056
1072.66 16047
1075.02 16024
1077.38 16166
1079.74 16215
1082.09 16259
1084.45 16184
1086.81 16216
1089.16 16298
1091.51 16273
1093.87 16313
1096.22 16340
1098.57 16406
1100.92 16440
1103.28 16373
1105.63 16400
1107.98 16390
1110.32 16584
1112.67 16644
1115.02 16833
1117.37 16965
1119.71 17169
1122.06 17347
1124.41 17430
1126.75 17657
1129.1 17904
1131.44 17993
1133.78 18377
1136.12 18684
1138.47 19296
1140.81 19979
1143.15 21137
1145.49 22528
1147.83 23716
1150.16 24257
1152.5 24052
1154.84 23049
1157.18 21413
1159.51 20015
1161.85 19027
1164.18 18469
1166.52 18126
1168.85 17809
1171.18 17711
1173.52 17619
1175.85 17626
1178.18 17456
1180.51 17470
1182.84 17511
1185.17 17357
1187.5 17451
1189.82 17423
1192.15 17479
1194.48 17391
1196.8 17401
1199.13 17393
1201.46 17436
1203.78 17432
1206.1 17369
1208.43 17268
1210.75 17395
1213.07 17017
1215.39 16913
1217.71 16813
1220.03 16717
1222.35 16640
1224.67 16661
1226.99 16651
1229.31 16654
1231.62 16733
1233.94 16713
1236.26 16832
1238.57 16825
1240.89 16833
1243.2 16914
1245.51 17072
1247.83 17013
1250.14 17018
1252.45 17132
1254.76 17153
1257.07 17164
1259.38 17292
1261.69 17206
1264 17288
1266.31 17247
1268.61 17210
1270.92 17245
1273.23 17384
1275.53 17431
1277.84 17485
1280.14 17441
1282.44 17483
1284.75 17284
1287.05 17265
1289.35 17169
1291.65 17108
1293.95 17118
1296.25 17046
1298.55 17027
1300.85 17029
1303.15 17038
1305.45 17024
1307.74 16957
1310.04 16963
1312.34 16925
1314.63 16977
1316.92 17009
1319.22 16926
1321.51 17094
1323.8 16908
1326.1 16988
1328.39 17091
1330.68 17076
1332.97 17011
1335.26 17107
1337.55 17096
1339.84 16980
1342.13 16917
1344.41 16890
1346.7 16788
1348.99 16815
1351.27 16778
1353.56 16817
1355.84 16730
1358.12 16688
1360.41 16715
1362.69 16576
1364.97 16612
1367.25 16522
1369.53 16488
1371.81 16529
1374.09 16664
1376.37 16526
1378.65 16528
1380.93 16499
1383.21 16627
1385.48 16603
1387.76 16632
1390.03 16579
1392.31 16580
1394.58 16628
1396.86 16639
1399.13 16638
1401.4 16736
1403.67 16775
1405.94 16768
1408.22 16873
1410.49 16799
1412.75 16793
1415.02 16810
1417.29 16733
1419.56 16907
1421.83 16807
1424.09 16857
1426.36 16887
1428.62 17035
1430.89 17118
1433.15 17341
1435.42 17535
1437.68 17662
1439.94 17769
1442.2 17872
1444.46 17911
1446.73 17816
1448.99 17895
1451.24 17806
1453.5 17670
1455.76 17521
1458.02 17518
1460.28 17510
1462.53 17286
1464.79 17267
1467.04 17150
1469.3 16975
1471.55 16944
1473.81 16932
1476.06 16958
1478.31 17037
1480.56 16979
1482.81 17091
1485.07 17193
1487.32 17270
1489.56 17446
1491.81 17735
1494.06 18040
1496.31 18547
1498.56 19073
1500.8 19849
1503.05 20767
1505.29 21712
1507.54 22505
1509.78 23253
1512.03 23557
1514.27 23466
1516.51 23115
1518.75 22453
1521 21681
1523.24 20800
1525.48 20001
1527.72 19237
1529.95 18384
1532.19 17805
1534.43 17424
1536.67 17147
1538.9 16852
1541.14 16722
1543.38 16633
1545.61 16349
1547.85 16440
1550.08 16352
1552.31 16406
1554.54 16267
1556.78 16287
1559.01 16215
1561.24 16138
1563.47 16202
1565.7 16256
1567.93 16178
1570.16 16150
1572.38 16173
1574.61 16231
1576.84 16308
1579.07 16321
1581.29 16273
1583.52 16278
1585.74 16198
1587.96 16126
1590.19 16096
1592.41 15980
1594.63 16097
1596.85 15976
1599.08 16063
1601.3 16161
1603.52 16144
1605.74 16184
1607.95 16114
1610.17 16233
1612.39 16240
1614.61 16145
1616.82 16071
1619.04 16099
1621.25 16006
1623.47 15984
1625.68 15940
1627.9 16019
1630.11 15919
1632.32 15947
1634.53 16009
1636.75 16165
1638.96 16127
1641.17 16244
1643.38 16263
1645.59 16375
1647.79 16386
1650 16574
1652.21 16645
1654.42 16722
1656.62 16695
1658.83 16677
1661.03 16562
1663.24 16427
1665.44 16454
1667.64 16286
1669.85 16238
1672.05 16273
1674.25 16099
1676.45 16108
1678.65 16030
1680.85 15833
1683.05 15921
1685.25 15776
1687.45 15751
1689.65 15645
1691.84 15590
1694.04 15538
1696.24 15353
1698.43 15322
1700.63 15327
1702.82 15286
1705.02 15216
1707.21 15665
1709.4 15346
1711.59 15082
1713.79 15100
1715.98 14999
1718.17 15034
1720.36 15025
1722.55 15006
1724.73 15114
1726.92 15023
1729.11 15163
1731.3 15110
1733.48 15041
1735.67 15078
1737.85 15132
1740.04 15055
1742.22 14931
1744.41 14986
1746.59 15013
1748.77 14955
1750.96 14926
1753.14 14844
1755.32 14910
1757.5 14883
1759.68 14976
1761.86 14939
1764.04 14894
1766.21 14939
1768.39 14967
1770.57 14911
1772.74 14973
1774.92 14921
1777.1 14938
1779.27 14852
1781.44 14851
1783.62 14804
1785.79 14888
1787.96 14794
1790.14 14789
1792.31 14662
1794.48 14808
1796.65 14734
1798.82 14697
1800.99 14773
