# Supplementary material for: Raman spectra simulation of antiplatelet drug-platelet interaction using DFT
Source: Sci Rep. 2024 Jan 16;14:1445. doi: 10.1038/s41598-024-51605-7 (PMC10792092; doi:10.1038/s41598-024-51605-7)
Supplement: Supplementary file 1 — Supplementary Information. [file 41598_2024_51605_MOESM1_ESM.zip › Health/Зюбин_38.txt]

399.352 7612
401.893 7625
404.434 7603
406.973 7641
409.512 7695
412.05 7613
414.588 7654
417.125 7715
419.661 7657
422.197 7651
424.731 7627
427.265 7660
429.799 7694
432.331 7665
434.863 7630
437.395 7710
439.925 7668
442.455 7609
444.984 7735
447.513 7681
450.04 7647
452.568 7679
455.094 7706
457.62 7654
460.145 7644
462.669 7659
465.193 7637
467.715 7684
470.238 7646
472.759 7654
475.28 7713
477.8 7670
480.32 7700
482.838 7754
485.356 7721
487.874 7737
490.39 7755
492.906 7705
495.422 7775
497.936 7739
500.45 7741
502.963 7820
505.476 7732
507.988 7779
510.499 7759
513.009 7726
515.519 7812
518.028 7775
520.537 7850.0
523.044 7742
525.551 7802
528.058 7814
530.563 7843
533.068 7739
535.573 7761
538.076 7797
540.579 7764
543.081 7698
545.583 7777
548.084 7748
550.584 7773
553.083 7759
555.582 7784
558.08 7810
560.577 7803
563.074 7849
565.57 7821
568.066 7804
570.56 7823
573.054 7845
575.548 7827
578.04 7749
580.532 7836
583.023 7821
585.514 7833
588.004 7839
590.493 7782
592.982 7835
595.47 7864
597.957 7897
600.443 7912
602.929 7920
605.414 7932
607.899 7923
610.382 7930
612.866 7883
615.348 7949
617.83 7911
620.311 7875
622.791 7908
625.271 7890
627.75 7903
630.228 7913
632.706 7902
635.183 7899
637.659 7926
640.135 7946
642.61 7977
645.084 7930
647.558 7960
650.031 8060
652.503 7972
654.975 7949
657.446 7983
659.916 7964
662.386 8008
664.855 7921
667.323 7976
669.791 8025
672.257 7963
674.724 8036
677.189 7948
679.654 8006
682.118 8020
684.582 8090
687.045 8066
689.507 8102
691.969 8053
694.43 8096
696.89 8080
699.349 8056
701.808 8018
704.266 8069
706.724 8108
709.181 8037
711.637 8104
714.093 8082
716.547 8160
719.002 8089
721.455 8138
723.908 8091
726.36 8085
728.812 8135
731.263 8158
733.713 8135
736.162 8210
738.611 8211
741.06 8148
743.507 8189
745.954 8174
748.4 8158
750.846 8181
753.291 8190
755.735 8249
758.178 8208
760.621 8195
763.064 8186
765.505 8169
767.946 8222
770.386 8202
772.826 8239
775.265 8286
777.703 8211
780.141 8238
782.578 8169
785.014 8215
787.45 8198
789.885 8275
792.319 8308
794.753 8251
797.186 8344
799.618 8332
802.05 8398
804.481 8403
806.911 8420
809.341 8369
811.77 8505
814.199 8405
816.626 8400
819.054 8433
821.48 8390
823.906 8465
826.331 8396
828.755 8431
831.179 8458
833.602 8460
836.025 8454
838.447 8483
840.868 8567
843.289 8517
845.709 8662
848.128 8612
850.547 8616
852.964 8579
855.382 8563
857.798 8661
860.214 8603
862.63 8579
865.045 8646
867.459 8619
869.872 8620
872.285 8670
874.697 8623
877.108 8684
879.519 8667
881.929 8735
884.339 8643
886.748 8676
889.156 8636
891.564 8661
893.97 8724
896.377 8650
898.782 8681
901.187 8700
903.592 8638
905.995 8712
908.398 8719
910.801 8757
913.203 8747
915.604 8744
918.004 8756
920.404 8832
922.803 8830
925.202 8837
927.6 8872
929.997 8883
932.393 8904
934.789 8976
937.185 8899
939.579 8980
941.973 8985
944.367 9071
946.76 9072
949.152 9046
951.543 9095
953.934 9138
956.324 9133
958.714 9090
961.103 9213
963.491 9077
965.879 9099
968.266 9120.0
970.652 9068
973.038 9067
975.423 9118
977.807 9123
980.191 9122
982.574 9223
984.957 9241
987.338 9308
989.72 9492
992.1 9620.0
994.48 9893
996.86 9990
999.238 10046
1001.62 9878
1003.99 9760
1006.37 9600
1008.75 9511
1011.12 9447
1013.5 9351
1015.87 9272
1018.25 9288
1020.62 9207
1022.99 9206
1025.36 9131
1027.73 9132
1030.1 9132
1032.47 9157
1034.84 9161
1037.21 9120
1039.58 9167
1041.95 9200
1044.31 9160
1046.68 9247
1049.04 9240
1051.41 9191
1053.77 9209
1056.14 9188
1058.5 9192
1060.86 9227
1063.22 9134
1065.58 9231
1067.95 9189
1070.3 9216
1072.66 9286
1075.02 9265
1077.38 9240
1079.74 9313
1082.09 9336
1084.45 9305
1086.81 9289
1089.16 9325
1091.51 9377
1093.87 9319
1096.22 9412
1098.57 9420
1100.92 9409
1103.28 9368
1105.63 9424
1107.98 9400
1110.32 9461
1112.67 9575
1115.02 9585
1117.37 9631
1119.71 9718
1122.06 9736
1124.41 9797
1126.75 9869
1129.1 9963
1131.44 9974
1133.78 10214
1136.12 10244
1138.47 10466
1140.81 10809
1143.15 11210
1145.49 11576
1147.83 11991
1150.16 12185
1152.5 12038
1154.84 11746
1157.18 11178
1159.51 10738
1161.85 10371
1164.18 10186
1166.52 10053
1168.85 10018
1171.18 9893
1173.52 9896
1175.85 9881
1178.18 9800
1180.51 9798
1182.84 9843
1185.17 9854
1187.5 9866
1189.82 9887
1192.15 9815
1194.48 9881
1196.8 9823
1199.13 9874
1201.46 9830
1203.78 9857
1206.1 9826
1208.43 9818
1210.75 9755
1213.07 9823
1215.39 9670
1217.71 9662
1220.03 9622
1222.35 9658
1224.67 9651
1226.99 9628
1229.31 9602
1231.62 9605
1233.94 9694
1236.26 9678
1238.57 9538
1240.89 9736
1243.2 9675
1245.51 9790
1247.83 9745
1250.14 9769
1252.45 9800
1254.76 9808
1257.07 9792
1259.38 9780
1261.69 9845
1264 9816
1266.31 9854
1268.61 9806
1270.92 9918
1273.23 9914
1275.53 9939
1277.84 9880
1280.14 9939
1282.44 9925
1284.75 9911
1287.05 9804
1289.35 9826
1291.65 9850
1293.95 9776
1296.25 9821
1298.55 9770
1300.85 9703
1303.15 9747
1305.45 9742
1307.74 9732
1310.04 9742
1312.34 9743
1314.63 9762
1316.92 9740
1319.22 9730
1321.51 9769
1323.8 9740
1326.1 9797
1328.39 9786
1330.68 9825
1332.97 9834
1335.26 9819
1337.55 9842
1339.84 9799
1342.13 9780
1344.41 9695
1346.7 9764
1348.99 9723
1351.27 9780
1353.56 9770
1355.84 9737
1358.12 9729
1360.41 9798
1362.69 9726
1364.97 9720
1367.25 9788
1369.53 9758
1371.81 9731
1374.09 9833
1376.37 9755
1378.65 9784
1380.93 9869
1383.21 9732
1385.48 9816
1387.76 9776
1390.03 9745
1392.31 9770
1394.58 9800
1396.86 9784
1399.13 9837
1401.4 9883
1403.67 9823
1405.94 9800
1408.22 9857
1410.49 9949
1412.75 9885
1415.02 9857
1417.29 9911
1419.56 9904
1421.83 9949
1424.09 9882
1426.36 9840
1428.62 9943
1430.89 9924
1433.15 10004
1435.42 9993
1437.68 10041
1439.94 10088
1442.2 10170
1444.46 10143
1446.73 10121
1448.99 10139
1451.24 10138
1453.5 10175
1455.76 10157
1458.02 10060
1460.28 10061
1462.53 10009
1464.79 9969
1467.04 10115
1469.3 9974
1471.55 10061
1473.81 9996
1476.06 10045
1478.31 9995
1480.56 10722
1482.81 10740
1485.07 10166
1487.32 10177
1489.56 10247
1491.81 10397
1494.06 10456
1496.31 10620
1498.56 10801
1500.8 11056
1503.05 11466
1505.29 11748
1507.54 12063
1509.78 12243
1512.03 12353
1514.27 12375
1516.51 12221
1518.75 11949
1521 11689
1523.24 11445
1525.48 11117
1527.72 10840
1529.95 10629
1532.19 10442
1534.43 10190
1536.67 10111
1538.9 9997
1541.14 9986
1543.38 9924
1545.61 9900
1547.85 9941
1550.08 9864
1552.31 9831
1554.54 9855
1556.78 9937
1559.01 9863
1561.24 9849
1563.47 9904
1565.7 9890
1567.93 9954
1570.16 9930
1572.38 9954
1574.61 9905
1576.84 9881
1579.07 9916
1581.29 9926
1583.52 9921
1585.74 9887
1587.96 9858
1590.19 9843
1592.41 9810
1594.63 9804
1596.85 9832
1599.08 9772
1601.3 9846
1603.52 9844
1605.74 9897
1607.95 9873
1610.17 9866
1612.39 9847
1614.61 9891
1616.82 9845
1619.04 9861
1621.25 9754
1623.47 9826
1625.68 9839
1627.9 9844
1630.11 9800
1632.32 9777
1634.53 9816
1636.75 9858
1638.96 9899
1641.17 9866
1643.38 9845
1645.59 9908
1647.79 9864
1650 9959
1652.21 9866
1654.42 9937
1656.62 9969
1658.83 10000
1661.03 9980
1663.24 9920
1665.44 9905
1667.64 9884
1669.85 9838
1672.05 9858
1674.25 9854
1676.45 9821
1678.65 9837
1680.85 9823
1683.05 9746
1685.25 9797
1687.45 9781
1689.65 9757
1691.84 9718
1694.04 9743
1696.24 9740
1698.43 9763
1700.63 9777
1702.82 9727
1705.02 9747
1707.21 9744
1709.4 9636
1711.59 9693
1713.79 9650
1715.98 9694
1718.17 9687
1720.36 9710
1722.55 9742
1724.73 9661
1726.92 9663
1729.11 9724
1731.3 9744
1733.48 9666
1735.67 9645
1737.85 9776
1740.04 9643
1742.22 9633
1744.41 9680
1746.59 9665
1748.77 9690
1750.96 9657
1753.14 9685
1755.32 9669
1757.5 9688
1759.68 9561
1761.86 9663
1764.04 9668
1766.21 9648
1768.39 9691
1770.57 9686
1772.74 9673
1774.92 9696
1777.1 9619
1779.27 9655
1781.44 9625
1783.62 9643
1785.79 9640
1787.96 9617
1790.14 9573
1792.31 9684
1794.48 9619
1796.65 9585
1798.82 9620
1800.99 9562
