# Supplementary material for: Raman spectra simulation of antiplatelet drug-platelet interaction using DFT
Source: Sci Rep. 2024 Jan 16;14:1445. doi: 10.1038/s41598-024-51605-7 (PMC10792092; doi:10.1038/s41598-024-51605-7)
Supplement: Supplementary file 1 — Supplementary Information. [file 41598_2024_51605_MOESM1_ESM.zip › Health/Зюбин_4.txt]

399.352 6681
401.893 6709
404.434 6763
406.973 6720
409.512 6712
412.05 6758
414.588 6813
417.125 6765
419.661 6778
422.197 6773
424.731 6800
427.265 6839
429.799 6794
432.331 6718
434.863 6778
437.395 6773
439.925 6672
442.455 6757
444.984 6764
447.513 6739
450.04 6754
452.568 6776
455.094 6815
457.62 6761
460.145 6798
462.669 6722
465.193 6743
467.715 6802
470.238 6717
472.759 6805
475.28 6732
477.8 6754
480.32 6779
482.838 6752
485.356 6848
487.874 6786
490.39 6828
492.906 6832
495.422 6857
497.936 6893
500.45 6889
502.963 6872
505.476 6888
507.988 6924
510.499 6934
513.009 6940
515.519 6919
518.028 6942
520.537 6991
523.044 6960
525.551 6945
528.058 6941
530.563 6941
533.068 6907
535.573 6936
538.076 6908
540.579 6852
543.081 6957
545.583 6973
548.084 6862
550.584 6905
553.083 6890
555.582 6861
558.08 6837
560.577 6858
563.074 6913
565.57 6859
568.066 6921
570.56 6873
573.054 6922
575.548 6904
578.04 6830
580.532 6880
583.023 6906
585.514 6874
588.004 6861
590.493 6853
592.982 6833
595.47 6838
597.957 6828
600.443 6909
602.929 6908
605.414 6950
607.899 6899
610.382 6976
612.866 6909
615.348 6870.0
617.83 6955
620.311 6987
622.791 6928
625.271 6953
627.75 6946
630.228 6883
632.706 6863
635.183 6931
637.659 6933
640.135 6981
642.61 7035
645.084 7056
647.558 7023
650.031 7006
652.503 7012
654.975 6975
657.446 7057
659.916 7033
662.386 6997
664.855 7050
667.323 7054
669.791 6978
672.257 7070
674.724 6990
677.189 7024
679.654 7028
682.118 7078
684.582 7028
687.045 7067
689.507 7097
691.969 7055
694.43 7089
696.89 7157
699.349 7157
701.808 7165
704.266 7176
706.724 7114
709.181 7135
711.637 7228
714.093 7138
716.547 7141
719.002 7170
721.455 7241
723.908 7275
726.36 7203
728.812 7257
731.263 7233
733.713 7287
736.162 7298
738.611 7291
741.06 7303
743.507 7314
745.954 7397
748.4 7397
750.846 7339
753.291 7427
755.735 7401
758.178 7408
760.621 7376
763.064 7379
765.505 7324
767.946 7336
770.386 7331
772.826 7240
775.265 7318
777.703 7304
780.141 7228
782.578 7282
785.014 7217
787.45 7269
789.885 7239
792.319 7272
794.753 7259
797.186 7247
799.618 7291
802.05 7312
804.481 7325
806.911 7354
809.341 7408
811.77 7397
814.199 7403
816.626 7446
819.054 7489
821.48 7609
823.906 7628
826.331 7649
828.755 7635
831.179 7683
833.602 7685
836.025 7699
838.447 7686
840.868 7694
843.289 7769
845.709 7821
848.128 7891
850.547 7906
852.964 8030
855.382 8015
857.798 8026
860.214 7918
862.63 7925
865.045 7947
867.459 7926
869.872 7920
872.285 7905
874.697 7960
877.108 7946
879.519 7983
881.929 8010
884.339 7974
886.748 8010
889.156 7958
891.564 8012
893.97 7919
896.377 7983
898.782 7966
901.187 8003
903.592 8014
905.995 7962
908.398 7961
910.801 7990
913.203 8004
915.604 7968
918.004 7979
920.404 8081
922.803 8143
925.202 8133
927.6 8215
929.997 8259
932.393 8283
934.789 8267
937.185 8331
939.579 8314
941.973 8385
944.367 8391
946.76 8343
949.152 8415
951.543 8508
953.934 8534
956.324 8576
958.714 8528
961.103 8634
963.491 8564
965.879 8609
968.266 8477
970.652 8501
973.038 8469
975.423 8456
977.807 8437
980.191 8492
982.574 8464
984.957 8509
987.338 8566
989.72 8577
992.1 8744
994.48 8827
996.86 9030
999.238 9388
1001.62 9785
1003.99 10099
1006.37 10136
1008.75 9875
1011.12 9520
1013.5 9244
1015.87 9057
1018.25 8883
1020.62 8735
1022.99 8676
1025.36 8626
1027.73 8630
1030.1 8571
1032.47 8639
1034.84 8569
1037.21 8552
1039.58 8516
1041.95 8448
1044.31 8540
1046.68 8492
1049.04 8489
1051.41 8551
1053.77 8495
1056.14 8558
1058.5 8560
1060.86 8525
1063.22 8560
1065.58 8520
1067.95 8472
1070.3 8524
1072.66 8491
1075.02 8524
1077.38 8508
1079.74 8495
1082.09 8570
1084.45 8594
1086.81 8574
1089.16 8571
1091.51 8654
1093.87 8609
1096.22 8635
1098.57 8645
1100.92 8693
1103.28 8721
1105.63 8648
1107.98 8726
1110.32 8690
1112.67 8693
1115.02 8750
1117.37 8722
1119.71 8901
1122.06 8864
1124.41 9075
1126.75 9129
1129.1 9152
1131.44 9222
1133.78 9300
1136.12 9373
1138.47 9362
1140.81 9439
1143.15 9653
1145.49 9964
1147.83 10265
1150.16 10807
1152.5 11438
1154.84 12045
1157.18 12307
1159.51 12312
1161.85 11751
1164.18 11046
1166.52 10390
1168.85 9912
1171.18 9693
1173.52 9513
1175.85 9417
1178.18 9335
1180.51 9253
1182.84 9181
1185.17 9198
1187.5 9153
1189.82 9153
1192.15 9184
1194.48 9177
1196.8 9164
1199.13 9155
1201.46 9218
1203.78 9273
1206.1 9196
1208.43 9179
1210.75 9259
1213.07 9184
1215.39 9232
1217.71 9159
1220.03 8992
1222.35 8969
1224.67 8963
1226.99 8953
1229.31 9050
1231.62 9001
1233.94 9026
1236.26 9004
1238.57 9011
1240.89 9044
1243.2 9031
1245.51 9094
1247.83 9141
1250.14 9110
1252.45 9075
1254.76 9213
1257.07 9214
1259.38 9244
1261.69 9304
1264 9286
1266.31 9322
1268.61 9306
1270.92 9317
1273.23 9326
1275.53 9354
1277.84 9277
1280.14 9290
1282.44 9319
1284.75 9410
1287.05 9294
1289.35 9336
1291.65 9299
1293.95 9287
1296.25 9229
1298.55 9305
1300.85 9301
1303.15 9229
1305.45 9280
1307.74 9265
1310.04 9281
1312.34 9241
1314.63 9260
1316.92 9427
1319.22 9353
1321.51 9209
1323.8 9207
1326.1 9217
1328.39 9464
1330.68 9301
1332.97 9140
1335.26 9196
1337.55 9306
1339.84 9262
1342.13 9280
1344.41 9493
1346.7 9234
1348.99 9212
1351.27 9092
1353.56 9041
1355.84 9008
1358.12 8974
1360.41 8960
1362.69 8925
1364.97 8881
1367.25 8891
1369.53 8879
1371.81 8794
1374.09 8786
1376.37 8791
1378.65 8785
1380.93 8773
1383.21 8769
1385.48 8764
1387.76 8796
1390.03 8853
1392.31 8823
1394.58 8886
1396.86 8917
1399.13 8881
1401.4 8887
1403.67 8936
1405.94 8945
1408.22 8979
1410.49 8972
1412.75 8964
1415.02 8989
1417.29 9057
1419.56 9005
1421.83 9013
1424.09 9037
1426.36 9036
1428.62 9050
1430.89 9058
1433.15 9219
1435.42 9222
1437.68 9421
1439.94 9466
1442.2 9586
1444.46 9763
1446.73 9785
1448.99 9830
1451.24 9898
1453.5 9847
1455.76 9873
1458.02 9712
1460.28 9719
1462.53 9615
1464.79 9584
1467.04 9496
1469.3 9457
1471.55 9360
1473.81 9254
1476.06 9169
1478.31 9031
1480.56 9029
1482.81 8922
1485.07 8893
1487.32 8947
1489.56 8895
1491.81 8976
1494.06 9055
1496.31 9058
1498.56 9215
1500.8 9310
1503.05 9561
1505.29 9787
1507.54 10082
1509.78 10467
1512.03 10879
1514.27 11314
1516.51 11745
1518.75 11902
1521 12034
1523.24 11899
1525.48 11787
1527.72 11470
1529.95 11154
1532.19 10704
1534.43 10317
1536.67 10014
1538.9 9634
1541.14 9387
1543.38 9149
1545.61 9004
1547.85 8938
1550.08 8950
1552.31 8806
1554.54 8800
1556.78 8765
1559.01 8817
1561.24 8720
1563.47 8644
1565.7 8753
1567.93 8662
1570.16 8639
1572.38 8655
1574.61 8638
1576.84 8723
1579.07 8744
1581.29 8713
1583.52 8771
1585.74 8842
1587.96 8775
1590.19 8790
1592.41 8800
1594.63 8670
1596.85 8731
1599.08 8710
1601.3 8681
1603.52 8702
1605.74 8699
1607.95 8764
1610.17 8794
1612.39 8785
1614.61 8765
1616.82 8756
1619.04 8757
1621.25 8788
1623.47 8725
1625.68 8739
1627.9 8673
1630.11 8729
1632.32 8751
1634.53 8698
1636.75 8723
1638.96 8790
1641.17 8898
1643.38 8858
1645.59 8868
1647.79 9048
1650 9051
1652.21 9086
1654.42 9228
1656.62 9260
1658.83 9414
1661.03 9509
1663.24 9561
1665.44 9522
1667.64 9492
1669.85 9386
1672.05 9353
1674.25 9351
1676.45 9269
1678.65 9195
1680.85 9142
1683.05 9025
1685.25 8927
1687.45 8852
1689.65 8803
1691.84 8707
1694.04 8569
1696.24 8603
1698.43 8594
1700.63 8492
1702.82 8404
1705.02 8412
1707.21 8284
1709.4 8302
1711.59 8327
1713.79 8190
1715.98 8143
1718.17 8214
1720.36 8279
1722.55 8113
1724.73 8151
1726.92 8156
1729.11 8133
1731.3 8193
1733.48 8140
1735.67 8140
1737.85 8137
1740.04 8119
1742.22 8123
1744.41 8137
1746.59 8170
1748.77 8100
1750.96 8100
1753.14 8089
1755.32 8103
1757.5 8153
1759.68 8075
1761.86 8077
1764.04 8112
1766.21 8082
1768.39 8058
1770.57 8112
1772.74 8107
1774.92 8060
1777.1 8054
1779.27 8042
1781.44 8088
1783.62 8071
1785.79 8046
1787.96 8085
1790.14 8061
1792.31 8055
1794.48 8041
1796.65 8015
1798.82 8064
1800.99 8015
