# Supplementary material for: Raman spectra simulation of antiplatelet drug-platelet interaction using DFT
Source: Sci Rep. 2024 Jan 16;14:1445. doi: 10.1038/s41598-024-51605-7 (PMC10792092; doi:10.1038/s41598-024-51605-7)
Supplement: Supplementary file 1 — Supplementary Information. [file 41598_2024_51605_MOESM1_ESM.zip › Health/Зюбин_40.txt]

399.352 15254
401.893 15295
404.434 15248
406.973 15283
409.512 15403
412.05 15286
414.588 15321
417.125 15424
419.661 15341
422.197 15203
424.731 15258
427.265 15209
429.799 15140
432.331 15198
434.863 15097
437.395 15257
439.925 15800
442.455 15293
444.984 15277
447.513 15316
450.04 15264
452.568 15235
455.094 15234
457.62 15216
460.145 15221
462.669 15202
465.193 15158
467.715 15169
470.238 15175
472.759 15216
475.28 15234
477.8 15262
480.32 15272
482.838 15324
485.356 15322
487.874 15339
490.39 15476
492.906 15492
495.422 15443
497.936 15501
500.45 16017
502.963 15464
505.476 15447
507.988 15392
510.499 15468
513.009 15479
515.519 15450
518.028 15533
520.537 15407
523.044 15460
525.551 15333
528.058 15334
530.563 15370
533.068 15388
535.573 15294
538.076 15333
540.579 15250
543.081 15173
545.583 15278
548.084 15172
550.584 15199
553.083 15266
555.582 15198
558.08 15282
560.577 15257
563.074 15291
565.57 15381
568.066 15314
570.56 15309
573.054 15265
575.548 15204
578.04 15243
580.532 15298
583.023 15168
585.514 15236
588.004 15180
590.493 15253
592.982 15247
595.47 15261
597.957 15412
600.443 15361
602.929 15379
605.414 15446
607.899 15415
610.382 15407
612.866 15539
615.348 15460
617.83 15481
620.311 15417
622.791 15476
625.271 15356
627.75 15414
630.228 15466
632.706 15497
635.183 15499
637.659 15462
640.135 15566
642.61 15470
645.084 15555
647.558 15567
650.031 15637
652.503 15615
654.975 15626
657.446 15557
659.916 15604
662.386 15639
664.855 15557
667.323 15554
669.791 15496
672.257 15466
674.724 15614
677.189 15537
679.654 15589
682.118 15663
684.582 15655
687.045 15639
689.507 15704
691.969 15714
694.43 15740
696.89 15731
699.349 15696
701.808 15624
704.266 15686
706.724 15649
709.181 15637
711.637 15780
714.093 15738
716.547 15939
719.002 15880
721.455 15870.0
723.908 15981
726.36 15886
728.812 15923
731.263 15990
733.713 16047
736.162 15967
738.611 16013
741.06 15960
743.507 15993
745.954 16045
748.4 16133
750.846 16060
753.291 16126
755.735 16073
758.178 16058
760.621 16036
763.064 15984
765.505 16058
767.946 15995
770.386 15975
772.826 16035
775.265 16020
777.703 16000
780.141 16005
782.578 15926
785.014 16007
787.45 16015
789.885 16002
792.319 16071
794.753 16202
797.186 16205
799.618 16366
802.05 16309
804.481 16345
806.911 16384
809.341 16528
811.77 16558
814.199 16630
816.626 16623
819.054 16685
821.48 16740
823.906 16744
826.331 16646
828.755 16723
831.179 16846
833.602 16785
836.025 16921
838.447 16946
840.868 17058
843.289 17191
845.709 17317
848.128 17326
850.547 17329
852.964 17292
855.382 17252
857.798 17213
860.214 17186
862.63 17167
865.045 17346
867.459 17328
869.872 17287
872.285 17446
874.697 17449
877.108 17523
879.519 17458
881.929 17423
884.339 17525
886.748 17383
889.156 17431
891.564 17423
893.97 17453
896.377 17349
898.782 17324
901.187 17342
903.592 17244
905.995 17292
908.398 17321
910.801 17464
913.203 17470
915.604 17573
918.004 17733
920.404 17703
922.803 17867
925.202 17894
927.6 18044
929.997 18118
932.393 18135
934.789 18094
937.185 18232
939.579 18338
941.973 18460
944.367 18584
946.76 18709
949.152 18677
951.543 18897
953.934 18757
956.324 18798
958.714 18691
961.103 18719
963.491 18413
965.879 18542
968.266 18401
970.652 18483
973.038 18489
975.423 18555
977.807 18518
980.191 18640
982.574 18870.0
984.957 19154
987.338 19329
989.72 19953
992.1 20707
994.48 21582
996.86 22062
999.238 21999
1001.62 21497
1003.99 20893
1006.37 20256
1008.75 19815
1011.12 19561
1013.5 19285
1015.87 19115
1018.25 19114
1020.62 18991
1022.99 18887
1025.36 18924
1027.73 18800
1030.1 18732
1032.47 18570
1034.84 18596
1037.21 18464
1039.58 18565
1041.95 18590
1044.31 18695
1046.68 18674
1049.04 18618
1051.41 18519
1053.77 18730
1056.14 18685
1058.5 18617
1060.86 18677
1063.22 18617
1065.58 18632
1067.95 18717
1070.3 18640
1072.66 18767
1075.02 18770
1077.38 18744
1079.74 18792
1082.09 18858
1084.45 18995
1086.81 18968
1089.16 18961
1091.51 19140
1093.87 19037
1096.22 19111
1098.57 19224
1100.92 19132
1103.28 19077
1105.63 19189
1107.98 19228
1110.32 19338
1112.67 19442
1115.02 19648
1117.37 19801
1119.71 20111
1122.06 20325
1124.41 20450
1126.75 20633
1129.1 20863
1131.44 21241
1133.78 21622
1136.12 22046
1138.47 22779
1140.81 23861
1143.15 25080
1145.49 26767
1147.83 28025
1150.16 28843
1152.5 28138
1154.84 26823
1157.18 24854
1159.51 23300
1161.85 22294
1164.18 21612
1166.52 21186
1168.85 20902
1171.18 20731
1173.52 20665
1175.85 20589
1178.18 20585
1180.51 20382
1182.84 20420
1185.17 20360
1187.5 20471
1189.82 20534
1192.15 20521
1194.48 20522
1196.8 20512
1199.13 20553
1201.46 20455
1203.78 20519
1206.1 20404
1208.43 20426
1210.75 20223
1213.07 20064
1215.39 19856
1217.71 19738
1220.03 19667
1222.35 19700
1224.67 19744
1226.99 19664
1229.31 19781
1231.62 19756
1233.94 19752
1236.26 19868
1238.57 19730
1240.89 19737
1243.2 20005
1245.51 19911
1247.83 20053
1250.14 20162
1252.45 20230
1254.76 20227
1257.07 20167
1259.38 20290
1261.69 20193
1264 20302
1266.31 20172
1268.61 20294
1270.92 20275
1273.23 20482
1275.53 20406
1277.84 20507
1280.14 20528
1282.44 20427
1284.75 20324
1287.05 20249
1289.35 20102
1291.65 20072
1293.95 20040
1296.25 19953
1298.55 19952
1300.85 19950
1303.15 19872
1305.45 19952
1307.74 19943
1310.04 19886
1312.34 19839
1314.63 19902
1316.92 19973
1319.22 19994
1321.51 19940
1323.8 19867
1326.1 19929
1328.39 19970
1330.68 19976
1332.97 19988
1335.26 20004
1337.55 19887
1339.84 19816
1342.13 19780
1344.41 19713
1346.7 19669
1348.99 19653
1351.27 19820
1353.56 19626
1355.84 19612
1358.12 19587
1360.41 19484
1362.69 19558
1364.97 19422
1367.25 19475
1369.53 19438
1371.81 19499
1374.09 19393
1376.37 19392
1378.65 19493
1380.93 19430
1383.21 19534
1385.48 19472
1387.76 19520
1390.03 19459
1392.31 19512
1394.58 19618
1396.86 19475
1399.13 19523
1401.4 19555
1403.67 19562
1405.94 19624
1408.22 19569
1410.49 19583
1412.75 19571
1415.02 19547
1417.29 19576
1419.56 19573
1421.83 19651
1424.09 19720
1426.36 19778
1428.62 19857
1430.89 20009
1433.15 20272
1435.42 20400
1437.68 20630
1439.94 20700
1442.2 20760
1444.46 20915
1446.73 20772
1448.99 20837
1451.24 20612
1453.5 20548
1455.76 20625
1458.02 20393
1460.28 20394
1462.53 20192
1464.79 20253
1467.04 20065
1469.3 19958
1471.55 19836
1473.81 19817
1476.06 19931
1478.31 19885
1480.56 19855
1482.81 20021
1485.07 20086
1487.32 20299
1489.56 20551
1491.81 20864
1494.06 21297
1496.31 21838
1498.56 22570
1500.8 23527
1503.05 24578
1505.29 25716
1507.54 26780
1509.78 27445
1512.03 27822
1514.27 27610
1516.51 27100
1518.75 26390
1521 25444
1523.24 24411
1525.48 23449
1527.72 22463
1529.95 21549
1532.19 20920
1534.43 20457
1536.67 19994
1538.9 19805
1541.14 19643
1543.38 19486
1545.61 19272
1547.85 19384
1550.08 19260
1552.31 19332
1554.54 19129
1556.78 19063
1559.01 19018
1561.24 19112
1563.47 19064
1565.7 19064
1567.93 19120
1570.16 19165
1572.38 19152
1574.61 19010
1576.84 19006
1579.07 19034
1581.29 19080
1583.52 19035
1585.74 19005
1587.96 18895
1590.19 18778
1592.41 18808
1594.63 18735
1596.85 18822
1599.08 18964
1601.3 19028
1603.52 18928
1605.74 18922
1607.95 19022
1610.17 18967
1612.39 18976
1614.61 18896
1616.82 18933
1619.04 18823
1621.25 18754
1623.47 18716
1625.68 18535
1627.9 18701
1630.11 18671
1632.32 18744
1634.53 18626
1636.75 18661
1638.96 18795
1641.17 18934
1643.38 18970
1645.59 19040
1647.79 19082
1650 19251
1652.21 19263
1654.42 19491
1656.62 19417
1658.83 19314
1661.03 19224
1663.24 19190
1665.44 19131
1667.64 18923
1669.85 18927
1672.05 18903
1674.25 18840
1676.45 18718
1678.65 18637
1680.85 18516
1683.05 18456
1685.25 18326
1687.45 18299
1689.65 18279
1691.84 18176
1694.04 18076
1696.24 17984
1698.43 17850
1700.63 17710
1702.82 17772
1705.02 17553
1707.21 17653
1709.4 17555
1711.59 17585
1713.79 17506
1715.98 17468
1718.17 17374
1720.36 17463
1722.55 17484
1724.73 17512
1726.92 17483
1729.11 17595
1731.3 17535
1733.48 17491
1735.67 17521
1737.85 17466
1740.04 17445
1742.22 17433
1744.41 17343
1746.59 17453
1748.77 17334
1750.96 17336
1753.14 17357
1755.32 17227
1757.5 17265
1759.68 17276
1761.86 17258
1764.04 17295
1766.21 17254
1768.39 17385
1770.57 17327
1772.74 17334
1774.92 17286
1777.1 17221
1779.27 17238
1781.44 17245
1783.62 17168
1785.79 17197
1787.96 17109
1790.14 17079
1792.31 17078
1794.48 17085
1796.65 17075
1798.82 17045
1800.99 17160
