# Supplementary material for: Raman spectra simulation of antiplatelet drug-platelet interaction using DFT
Source: Sci Rep. 2024 Jan 16;14:1445. doi: 10.1038/s41598-024-51605-7 (PMC10792092; doi:10.1038/s41598-024-51605-7)
Supplement: Supplementary file 1 — Supplementary Information. [file 41598_2024_51605_MOESM1_ESM.zip › Health/Зюбин_41.txt]

399.352 13456
401.893 13595
404.434 13515
406.973 13501
409.512 13594
412.05 13637
414.588 13576
417.125 13668
419.661 13526
422.197 13528
424.731 13508
427.265 13587
429.799 13554
432.331 13523
434.863 13639
437.395 13594
439.925 13620
442.455 13590
444.984 13686
447.513 13664
450.04 13695
452.568 13747
455.094 13656
457.62 13645
460.145 13673
462.669 13640
465.193 13659
467.715 13672
470.238 13670
472.759 13797
475.28 13759
477.8 13822
480.32 13843
482.838 13886
485.356 13946
487.874 13939
490.39 14008
492.906 13915
495.422 13969
497.936 14048
500.45 14050
502.963 14074
505.476 14072
507.988 14110
510.499 14013
513.009 14159
515.519 14092
518.028 14040
520.537 14120
523.044 14211
525.551 14116
528.058 14133
530.563 14156
533.068 14097
535.573 14108
538.076 14060
540.579 14059
543.081 14108
545.583 14077
548.084 14040
550.584 13988
553.083 14070
555.582 14055
558.08 14173
560.577 14124
563.074 14233
565.57 14130
568.066 14161
570.56 14181
573.054 14229
575.548 14197
578.04 14232
580.532 14216
583.023 14192
585.514 14161
588.004 14230
590.493 14258
592.982 14323
595.47 14305
597.957 14360
600.443 14319
602.929 14337
605.414 14457
607.899 14434
610.382 14486
612.866 14618
615.348 14534
617.83 14537
620.311 14465
622.791 14388
625.271 14470
627.75 14436
630.228 14501
632.706 14541
635.183 14667
637.659 14647
640.135 14666
642.61 14716
645.084 14714
647.558 14698
650.031 14757
652.503 14730
654.975 14757
657.446 14739
659.916 14810
662.386 14738
664.855 14765
667.323 14783
669.791 14773
672.257 14768
674.724 14800
677.189 14800
679.654 14947
682.118 14916
684.582 14971
687.045 14989
689.507 15077
691.969 15025
694.43 14998
696.89 14992
699.349 14992
701.808 14976
704.266 14949
706.724 14915
709.181 15065
711.637 15057
714.093 15086
716.547 15177
719.002 15155
721.455 15479
723.908 15599
726.36 15472
728.812 15263
731.263 15377
733.713 15421
736.162 15437
738.611 15345
741.06 15407
743.507 15401
745.954 15431
748.4 15485
750.846 15487
753.291 15462
755.735 15465
758.178 15553
760.621 15402
763.064 15417
765.505 15491
767.946 15538
770.386 15506
772.826 15423
775.265 15332
777.703 15398
780.141 15493
782.578 15388
785.014 15495
787.45 15488
789.885 15491
792.319 15526
794.753 15694
797.186 15653
799.618 15780
802.05 15790
804.481 15744
806.911 15862
809.341 15961
811.77 16008
814.199 15888
816.626 16146
819.054 16137
821.48 16215
823.906 16235
826.331 16172
828.755 16181
831.179 16179
833.602 16324
836.025 16315
838.447 16411
840.868 16454
843.289 16671
845.709 16626
848.128 16680
850.547 16701
852.964 16676
855.382 16679
857.798 16590
860.214 16601
862.63 17038
865.045 16579
867.459 16667
869.872 16769
872.285 16789
874.697 16834
877.108 16850.0
879.519 16787
881.929 16795
884.339 16889
886.748 16897
889.156 17001
891.564 16896
893.97 16945
896.377 16850.0
898.782 16828
901.187 16799
903.592 16866
905.995 16823
908.398 16857
910.801 17001
913.203 17058
915.604 17149
918.004 17155
920.404 17281
922.803 17386
925.202 17380
927.6 17470
929.997 17603
932.393 17597
934.789 17637
937.185 17614
939.579 17724
941.973 17916
944.367 17875
946.76 17996
949.152 17933
951.543 18127
953.934 18085
956.324 18100
958.714 18007
961.103 17961
963.491 17970
965.879 17950
968.266 17840
970.652 17910
973.038 17946
975.423 17990
977.807 18072
980.191 18099
982.574 18182
984.957 18338
987.338 18518
989.72 18992
992.1 19644
994.48 20219
996.86 20646
999.238 20486
1001.62 20088
1003.99 19666
1006.37 19211
1008.75 18900
1011.12 18667
1013.5 18641
1015.87 18475
1018.25 18445
1020.62 18376
1022.99 18288
1025.36 18356
1027.73 18366
1030.1 18239
1032.47 18194
1034.84 18120.0
1037.21 18147
1039.58 18218
1041.95 18235
1044.31 18320
1046.68 18214
1049.04 18347
1051.41 18330
1053.77 18305
1056.14 18258
1058.5 18274
1060.86 18338
1063.22 18329
1065.58 18312
1067.95 18358
1070.3 18447
1072.66 18472
1075.02 18595
1077.38 18478
1079.74 18614
1082.09 18674
1084.45 18678
1086.81 18687
1089.16 18719
1091.51 18729
1093.87 18739
1096.22 18808
1098.57 18771
1100.92 18798
1103.28 18772
1105.63 18933
1107.98 18916
1110.32 19041
1112.67 19074
1115.02 19330
1117.37 19479
1119.71 19609
1122.06 19772
1124.41 19826
1126.75 19971
1129.1 20094
1131.44 20313
1133.78 20478
1136.12 20858
1138.47 21290
1140.81 21791
1143.15 22732
1145.49 23740
1147.83 24501
1150.16 24799
1152.5 24548
1154.84 23800
1157.18 22626
1159.51 21751
1161.85 21087
1164.18 20809
1166.52 20491
1168.85 20450
1171.18 20329
1173.52 20233
1175.85 20132
1178.18 20203
1180.51 20151
1182.84 20159
1185.17 20125
1187.5 20186
1189.82 20231
1192.15 20219
1194.48 20214
1196.8 20332
1199.13 20381
1201.46 20365
1203.78 20517
1206.1 20376
1208.43 20360
1210.75 20318
1213.07 20261
1215.39 20173
1217.71 20093
1220.03 20004
1222.35 20056
1224.67 20170
1226.99 20199
1229.31 20099
1231.62 20196
1233.94 20139
1236.26 20290
1238.57 20405
1240.89 20359
1243.2 20463
1245.51 20517
1247.83 20538
1250.14 20677
1252.45 20669
1254.76 20696
1257.07 20757
1259.38 20743
1261.69 20794
1264 20881
1266.31 20734
1268.61 20824
1270.92 20868
1273.23 20902
1275.53 20956
1277.84 21047
1280.14 21040
1282.44 21095
1284.75 21016
1287.05 20980
1289.35 20921
1291.65 20888
1293.95 20828
1296.25 20828
1298.55 20930
1300.85 20887
1303.15 20889
1305.45 20862
1307.74 20884
1310.04 20956
1312.34 21001
1314.63 21031
1316.92 21006
1319.22 20932
1321.51 21157
1323.8 21036
1326.1 21092
1328.39 21085
1330.68 21204
1332.97 21177
1335.26 21120
1337.55 21053
1339.84 21074
1342.13 21022
1344.41 20964
1346.7 20932
1348.99 20858
1351.27 20921
1353.56 20904
1355.84 20940
1358.12 20721
1360.41 20726
1362.69 20691
1364.97 20770
1367.25 20749
1369.53 20681
1371.81 20774
1374.09 20704
1376.37 20721
1378.65 20718
1380.93 20724
1383.21 20833
1385.48 20698
1387.76 20656
1390.03 20673
1392.31 20775
1394.58 20889
1396.86 20794
1399.13 20858
1401.4 20832
1403.67 20975
1405.94 20909
1408.22 20855
1410.49 20883
1412.75 20897
1415.02 20930
1417.29 20923
1419.56 20913
1421.83 21028
1424.09 21027
1426.36 21096
1428.62 21200
1430.89 21280
1433.15 21508
1435.42 21701
1437.68 21789
1439.94 21961
1442.2 22138
1444.46 22160
1446.73 22060
1448.99 22080
1451.24 22012
1453.5 21850.0
1455.76 21885
1458.02 21764
1460.28 21609
1462.53 21590
1464.79 21515
1467.04 21397
1469.3 21268
1471.55 21217
1473.81 21133
1476.06 21106
1478.31 21214
1480.56 21206
1482.81 21263
1485.07 21340
1487.32 21565
1489.56 21698
1491.81 21831
1494.06 22111
1496.31 22578
1498.56 22916
1500.8 23409
1503.05 24141
1505.29 24742
1507.54 25478
1509.78 25933
1512.03 26142
1514.27 26134
1516.51 25909
1518.75 25636
1521 25052
1523.24 24457
1525.48 23820
1527.72 23340
1529.95 22728
1532.19 22296
1534.43 22005
1536.67 21695
1538.9 21599
1541.14 21578
1543.38 21398
1545.61 21418
1547.85 21286
1550.08 21339
1552.31 21354
1554.54 21227
1556.78 21239
1559.01 21244
1561.24 21176
1563.47 21205
1565.7 21367
1567.93 21292
1570.16 21311
1572.38 21192
1574.61 21316
1576.84 21314
1579.07 21302
1581.29 21378
1583.52 21291
1585.74 21180
1587.96 21181
1590.19 21094
1592.41 21086
1594.63 21053
1596.85 21187
1599.08 21251
1601.3 21271
1603.52 21322
1605.74 21229
1607.95 21186
1610.17 21291
1612.39 21170
1614.61 21207
1616.82 21042
1619.04 20987
1621.25 20921
1623.47 20949
1625.68 20816
1627.9 20853
1630.11 20731
1632.32 20788
1634.53 20674
1636.75 20813
1638.96 20966
1641.17 20830
1643.38 21073
1645.59 21088
1647.79 21152
1650 21257
1652.21 21387
1654.42 21389
1656.62 21367
1658.83 21346
1661.03 21249
1663.24 21151
1665.44 21046
1667.64 21008
1669.85 20953
1672.05 20872
1674.25 20710
1676.45 20646
1678.65 20572
1680.85 20485
1683.05 20333
1685.25 20204
1687.45 20232
1689.65 20110
1691.84 20076
1694.04 19896
1696.24 19875
1698.43 19726
1700.63 19633
1702.82 19573
1705.02 19527
1707.21 19424
1709.4 19492
1711.59 19436
1713.79 19379
1715.98 19348
1718.17 19406
1720.36 19342
1722.55 19475
1724.73 19271
1726.92 19342
1729.11 19337
1731.3 19372
1733.48 19326
1735.67 19361
1737.85 19411
1740.04 19315
1742.22 19266
1744.41 19281
1746.59 19232
1748.77 19187
1750.96 19195
1753.14 19196
1755.32 19219
1757.5 19209
1759.68 19076
1761.86 19170
1764.04 19160
1766.21 19278
1768.39 19255
1770.57 19254
1772.74 19332
1774.92 19324
1777.1 19208
1779.27 19181
1781.44 19126
1783.62 19156
1785.79 19184
1787.96 19106
1790.14 19048
1792.31 19029
1794.48 18940
1796.65 18987
1798.82 19054
1800.99 19071
