# Supplementary material for: Raman spectra simulation of antiplatelet drug-platelet interaction using DFT
Source: Sci Rep. 2024 Jan 16;14:1445. doi: 10.1038/s41598-024-51605-7 (PMC10792092; doi:10.1038/s41598-024-51605-7)
Supplement: Supplementary file 1 — Supplementary Information. [file 41598_2024_51605_MOESM1_ESM.zip › Health/Зюбин_42.txt]

399.352 11436
401.893 11430
404.434 11446
406.973 11519
409.512 11497
412.05 11491
414.588 11526
417.125 11535
419.661 11498
422.197 11561
424.731 11566
427.265 11518
429.799 11511
432.331 11525
434.863 11483
437.395 11462
439.925 11575
442.455 11569
444.984 11536
447.513 11470
450.04 11513
452.568 11503
455.094 11477
457.62 11512
460.145 11509
462.669 11538
465.193 11473
467.715 11504
470.238 11503
472.759 11539
475.28 11554
477.8 11590
480.32 11582
482.838 11620
485.356 11575
487.874 11593
490.39 11623
492.906 11686
495.422 11671
497.936 11764
500.45 11673
502.963 11714
505.476 11709
507.988 11735
510.499 11688
513.009 11723
515.519 11728
518.028 11705
520.537 11699
523.044 11704
525.551 11748
528.058 11668
530.563 11697
533.068 11654
535.573 11663
538.076 11632
540.579 11640
543.081 11568
545.583 11655
548.084 11660
550.584 11662
553.083 11588
555.582 11677
558.08 11586
560.577 11664
563.074 11668
565.57 11598
568.066 11663
570.56 11686
573.054 11643
575.548 11693
578.04 11670
580.532 11693
583.023 11666
585.514 11635
588.004 11666
590.493 11702
592.982 11726
595.47 11877
597.957 11732
600.443 11738
602.929 11780
605.414 11705
607.899 11755
610.382 11814
612.866 11803
615.348 11852
617.83 11868
620.311 11825
622.791 11762
625.271 11771
627.75 11841
630.228 11832
632.706 11806
635.183 11908
637.659 11903
640.135 11899
642.61 11907
645.084 11788
647.558 11888
650.031 11923
652.503 11945
654.975 11934
657.446 11946
659.916 11990
662.386 12007
664.855 11916
667.323 11998
669.791 11960
672.257 11963
674.724 12008
677.189 12034
679.654 11982
682.118 11940
684.582 11971
687.045 12038
689.507 12026
691.969 12040
694.43 12060
696.89 12053
699.349 12089
701.808 12163
704.266 12127
706.724 12140
709.181 12073
711.637 12074
714.093 12128
716.547 12154
719.002 12212
721.455 12170
723.908 12147
726.36 12243
728.812 12191
731.263 12266
733.713 12216
736.162 12265
738.611 12154
741.06 12254
743.507 12299
745.954 12334
748.4 12319
750.846 12339
753.291 12247
755.735 12417
758.178 12335
760.621 12326
763.064 12326
765.505 12301
767.946 12333
770.386 12372
772.826 12330
775.265 12393
777.703 12403
780.141 12353
782.578 12354
785.014 12327
787.45 12351
789.885 12440
792.319 12370
794.753 12468
797.186 12427
799.618 12535
802.05 12577
804.481 12556
806.911 12486
809.341 12621
811.77 12620
814.199 12620
816.626 12687
819.054 12716
821.48 12740
823.906 12848
826.331 12817
828.755 12792
831.179 12842
833.602 12787
836.025 12948
838.447 12898
840.868 12952
843.289 13060
845.709 13086
848.128 13120
850.547 13182
852.964 13133
855.382 13121
857.798 13075
860.214 13191
862.63 13187
865.045 13196
867.459 13199
869.872 13258
872.285 13253
874.697 13314
877.108 13295
879.519 13335
881.929 13326
884.339 13272
886.748 13336
889.156 13313
891.564 13273
893.97 13355
896.377 13355
898.782 13420
901.187 13320
903.592 13348
905.995 13341
908.398 13410
910.801 13419
913.203 13461
915.604 13502
918.004 13429
920.404 13583
922.803 13646
925.202 13650
927.6 13598
929.997 13713
932.393 13729
934.789 13850
937.185 13789
939.579 13864
941.973 13944
944.367 13988
946.76 14124
949.152 14230
951.543 14209
953.934 14304
956.324 14312
958.714 14268
961.103 14335
963.491 14116
965.879 14182
968.266 14181
970.652 14073
973.038 14081
975.423 14080
977.807 14195
980.191 14254
982.574 14350.0
984.957 14391
987.338 14552
989.72 14737
992.1 15025
994.48 15417
996.86 15996
999.238 16247
1001.62 16339
1003.99 16112
1006.37 15728
1008.75 15307
1011.12 14991
1013.5 14817
1015.87 14707
1018.25 14727
1020.62 14488
1022.99 14475
1025.36 14360
1027.73 14500
1030.1 14463
1032.47 14354
1034.84 14367
1037.21 14279
1039.58 14314
1041.95 14236
1044.31 14302
1046.68 14285
1049.04 14303
1051.41 14274
1053.77 14284
1056.14 14314
1058.5 14286
1060.86 14355
1063.22 14321
1065.58 14354
1067.95 14336
1070.3 14398
1072.66 14457
1075.02 14407
1077.38 14465
1079.74 14493
1082.09 14534
1084.45 14581
1086.81 14521
1089.16 14667
1091.51 14575
1093.87 14642
1096.22 14701
1098.57 14678
1100.92 14715
1103.28 14750
1105.63 14734
1107.98 14816
1110.32 14883
1112.67 14969
1115.02 15072
1117.37 15116
1119.71 15332
1122.06 15419
1124.41 15577
1126.75 15668
1129.1 15742
1131.44 15879
1133.78 16068
1136.12 16277
1138.47 16521
1140.81 16932
1143.15 17560
1145.49 18428
1147.83 19433
1150.16 20434
1152.5 20833
1154.84 20628
1157.18 19719
1159.51 18610
1161.85 17578
1164.18 16836
1166.52 16475
1168.85 16256
1171.18 16043
1173.52 15993
1175.85 15921
1178.18 15812
1180.51 15692
1182.84 15842
1185.17 15740
1187.5 15812
1189.82 15746
1192.15 15858
1194.48 15844
1196.8 15783
1199.13 15845
1201.46 15749
1203.78 15674
1206.1 15737
1208.43 15784
1210.75 15731
1213.07 15658
1215.39 15537
1217.71 15534
1220.03 15436
1222.35 15320
1224.67 15323
1226.99 15371
1229.31 15319
1231.62 15415
1233.94 15437
1236.26 15381
1238.57 15420
1240.89 15394
1243.2 15404
1245.51 15604
1247.83 15653
1250.14 15629
1252.45 15704
1254.76 15643
1257.07 15721
1259.38 15747
1261.69 15787
1264 15769
1266.31 15811
1268.61 15810
1270.92 15866
1273.23 15796
1275.53 15892
1277.84 15939
1280.14 16011
1282.44 16024
1284.75 15951
1287.05 15883
1289.35 15917
1291.65 15789
1293.95 15843
1296.25 15772
1298.55 15794
1300.85 15790
1303.15 15758
1305.45 15788
1307.74 15773
1310.04 15780
1312.34 15807
1314.63 15847
1316.92 15822
1319.22 15803
1321.51 15785
1323.8 15713
1326.1 15782
1328.39 15854
1330.68 15872
1332.97 15872
1335.26 15799
1337.55 15931
1339.84 15893
1342.13 15779
1344.41 15893
1346.7 15773
1348.99 15814
1351.27 15712
1353.56 15774
1355.84 15756
1358.12 15676
1360.41 15770
1362.69 15663
1364.97 15617
1367.25 15544
1369.53 15643
1371.81 15641
1374.09 15529
1376.37 15624
1378.65 15647
1380.93 15673
1383.21 15702
1385.48 15676
1387.76 15749
1390.03 15719
1392.31 15722
1394.58 15824
1396.86 15769
1399.13 15793
1401.4 15811
1403.67 15874
1405.94 15874
1408.22 15852
1410.49 15877
1412.75 15916
1415.02 15926
1417.29 15879
1419.56 15940
1421.83 16002
1424.09 15882
1426.36 16039
1428.62 15991
1430.89 16097
1433.15 16216
1435.42 16265
1437.68 16317
1439.94 16455
1442.2 16604
1444.46 16542
1446.73 16564
1448.99 16604
1451.24 16637
1453.5 16604
1455.76 16547
1458.02 16492
1460.28 16449
1462.53 16377
1464.79 16360
1467.04 16317
1469.3 16194
1471.55 16098
1473.81 16146
1476.06 16180
1478.31 16453
1480.56 16422
1482.81 16326
1485.07 16277
1487.32 16367
1489.56 16425
1491.81 16604
1494.06 16776
1496.31 17101
1498.56 17439
1500.8 17847
1503.05 18345
1505.29 19017
1507.54 19837
1509.78 20423
1512.03 20970
1514.27 21243
1516.51 21171
1518.75 20957
1521 20436
1523.24 19878
1525.48 19324
1527.72 18702
1529.95 18055
1532.19 17490
1534.43 17086
1536.67 16745
1538.9 16424
1541.14 16357
1543.38 16237
1545.61 16142
1547.85 16147
1550.08 16044
1552.31 15975
1554.54 16082
1556.78 16058
1559.01 15894
1561.24 16006
1563.47 15893
1565.7 15882
1567.93 15828
1570.16 15923
1572.38 15819
1574.61 15991
1576.84 15956
1579.07 15982
1581.29 15968
1583.52 16058
1585.74 15958
1587.96 15936
1590.19 15887
1592.41 15875
1594.63 15952
1596.85 15947
1599.08 15867
1601.3 15886
1603.52 15896
1605.74 15948
1607.95 15917
1610.17 15940
1612.39 15931
1614.61 15894
1616.82 15925
1619.04 15777
1621.25 15861
1623.47 15743
1625.68 15674
1627.9 15654
1630.11 15722
1632.32 15712
1634.53 15727
1636.75 15717
1638.96 15798
1641.17 15719
1643.38 15780
1645.59 15859
1647.79 15863
1650 15951
1652.21 16025
1654.42 16075
1656.62 16084
1658.83 16152
1661.03 16075
1663.24 16061
1665.44 16077
1667.64 15936
1669.85 15979
1672.05 15894
1674.25 15874
1676.45 15839
1678.65 15812
1680.85 15872
1683.05 15729
1685.25 15578
1687.45 15568
1689.65 15590
1691.84 15500
1694.04 15424
1696.24 15479
1698.43 15466
1700.63 15365
1702.82 15413
1705.02 15358
1707.21 15288
1709.4 15260
1711.59 15239
1713.79 15130
1715.98 15233
1718.17 15224
1720.36 15282
1722.55 15277
1724.73 15195
1726.92 15230
1729.11 15245
1731.3 15239
1733.48 15252
1735.67 15175
1737.85 15259
1740.04 15250
1742.22 15203
1744.41 15237
1746.59 15255
1748.77 15198
1750.96 15215
1753.14 15138
1755.32 15158
1757.5 15171
1759.68 15237
1761.86 15191
1764.04 15238
1766.21 15332
1768.39 15206
1770.57 15231
1772.74 15155
1774.92 15264
1777.1 15244
1779.27 15141
1781.44 15140
1783.62 15178
1785.79 15171
1787.96 15138
1790.14 15171
1792.31 15249
1794.48 15189
1796.65 15137
1798.82 15162
1800.99 15065
