# Supplementary material for: Raman spectra simulation of antiplatelet drug-platelet interaction using DFT
Source: Sci Rep. 2024 Jan 16;14:1445. doi: 10.1038/s41598-024-51605-7 (PMC10792092; doi:10.1038/s41598-024-51605-7)
Supplement: Supplementary file 1 — Supplementary Information. [file 41598_2024_51605_MOESM1_ESM.zip › Health/Зюбин_43.txt]

399.352 15911
401.893 15950
404.434 15924
406.973 16008
409.512 16070
412.05 15987
414.588 16032
417.125 16106
419.661 16106
422.197 16154
424.731 16120
427.265 16065
429.799 16062
432.331 16056
434.863 16079
437.395 16066
439.925 16176
442.455 16108
444.984 16207
447.513 16187
450.04 16126
452.568 16228
455.094 16310
457.62 16219
460.145 16184
462.669 16286
465.193 16241
467.715 16245
470.238 16155
472.759 16264
475.28 16281
477.8 16220
480.32 16290
482.838 16355
485.356 16478
487.874 16451
490.39 16473
492.906 16517
495.422 16566
497.936 16600
500.45 16681
502.963 16526
505.476 16535
507.988 16556
510.499 16582
513.009 16730
515.519 16609
518.028 16637
520.537 16675
523.044 16707
525.551 16710
528.058 16699
530.563 16781
533.068 16659
535.573 16727
538.076 16711
540.579 16665
543.081 16605
545.583 16642
548.084 16699
550.584 16649
553.083 16665
555.582 16630
558.08 16645
560.577 16779
563.074 16775
565.57 16785
568.066 16755
570.56 16790
573.054 16839
575.548 16756
578.04 16726
580.532 16720
583.023 16787
585.514 16812
588.004 16751
590.493 16837
592.982 16879
595.47 16806
597.957 16937
600.443 16954
602.929 16978
605.414 16957
607.899 17000
610.382 17061
612.866 17015
615.348 17113
617.83 17176
620.311 17153
622.791 17071
625.271 17090
627.75 17035
630.228 17039
632.706 17141
635.183 17171
637.659 17204
640.135 17282
642.61 17300
645.084 17263
647.558 17349
650.031 17308
652.503 17372
654.975 17423
657.446 17398
659.916 17324
662.386 17286
664.855 17353
667.323 17337
669.791 17358
672.257 17338
674.724 17252
677.189 17439
679.654 17417
682.118 17447
684.582 17513
687.045 17626
689.507 17634
691.969 17553
694.43 17488
696.89 17477
699.349 17576
701.808 17523
704.266 17530
706.724 17457
709.181 17378
711.637 17484
714.093 17550
716.547 17649
719.002 17675
721.455 17664
723.908 17705
726.36 17691
728.812 17683
731.263 17727
733.713 17757
736.162 17841
738.611 17746
741.06 17785
743.507 17896
745.954 17871
748.4 17855
750.846 17867
753.291 17966
755.735 17943
758.178 18015
760.621 18011
763.064 17970
765.505 17938
767.946 17932
770.386 17924
772.826 17899
775.265 17822
777.703 17876
780.141 17844
782.578 17740
785.014 17799
787.45 17828
789.885 17912
792.319 17906
794.753 17916
797.186 18016
799.618 17994
802.05 18081
804.481 18123
806.911 18171
809.341 18279
811.77 18215
814.199 18370.0
816.626 18379
819.054 18439
821.48 18346
823.906 18529
826.331 18522
828.755 18612
831.179 18567
833.602 18617
836.025 18554
838.447 18655
840.868 18609
843.289 18849
845.709 18979
848.128 18950
850.547 19014
852.964 19055
855.382 19063
857.798 18908
860.214 18918
862.63 18809
865.045 18857
867.459 18898
869.872 18953
872.285 18949
874.697 18928
877.108 19053
879.519 19035
881.929 19114
884.339 19070
886.748 19140
889.156 19085
891.564 19051
893.97 19173
896.377 19128
898.782 19125
901.187 19048
903.592 19101
905.995 19124
908.398 19084
910.801 19153
913.203 19228
915.604 19316
918.004 19350
920.404 19385
922.803 19569
925.202 19528
927.6 19575
929.997 19658
932.393 19616
934.789 19662
937.185 19742
939.579 19638
941.973 19827
944.367 19837
946.76 19859
949.152 19930
951.543 19996
953.934 20053
956.324 20091
958.714 20045
961.103 20110
963.491 20002
965.879 19991
968.266 19933
970.652 20025
973.038 19980
975.423 19965
977.807 20040
980.191 19967
982.574 20058
984.957 20182
987.338 20307
989.72 20504
992.1 20667
994.48 21093
996.86 21654
999.238 22065
1001.62 22171
1003.99 22026
1006.37 21557
1008.75 21022
1011.12 20857
1013.5 20720
1015.87 20502
1018.25 20426
1020.62 20457
1022.99 20289
1025.36 20331
1027.73 20238
1030.1 20294
1032.47 20129
1034.84 20136
1037.21 20274
1039.58 20197
1041.95 20192
1044.31 20151
1046.68 20189
1049.04 20313
1051.41 20390
1053.77 20332
1056.14 20357
1058.5 20216
1060.86 20279
1063.22 20317
1065.58 20292
1067.95 20272
1070.3 20427
1072.66 20354
1075.02 20362
1077.38 20522
1079.74 20448
1082.09 20574
1084.45 20616
1086.81 20618
1089.16 20721
1091.51 20824
1093.87 20748
1096.22 20896
1098.57 20770
1100.92 20920
1103.28 20856
1105.63 20884
1107.98 20862
1110.32 20956
1112.67 20958
1115.02 21108
1117.37 21062
1119.71 21279
1122.06 21382
1124.41 21580
1126.75 21786
1129.1 21880
1131.44 21950
1133.78 22112
1136.12 22157
1138.47 22388
1140.81 22781
1143.15 23252
1145.49 23793
1147.83 24709
1150.16 25200
1152.5 25702
1154.84 25695
1157.18 24958
1159.51 24232
1161.85 23196
1164.18 22811
1166.52 22488
1168.85 22434
1171.18 22215
1173.52 22220
1175.85 22110
1178.18 22035
1180.51 22083
1182.84 21970
1185.17 22018
1187.5 21948
1189.82 21950
1192.15 22024
1194.48 22059
1196.8 22090
1199.13 22169
1201.46 22195
1203.78 22257
1206.1 22481
1208.43 22445
1210.75 22300
1213.07 22310
1215.39 22257
1217.71 22145
1220.03 22191
1222.35 22138
1224.67 22166
1226.99 22187
1229.31 22279
1231.62 22260
1233.94 22373
1236.26 22364
1238.57 22475
1240.89 22539
1243.2 22529
1245.51 22632
1247.83 22677
1250.14 22729
1252.45 22897
1254.76 22959
1257.07 22848
1259.38 22912
1261.69 22949
1264 22882
1266.31 22987
1268.61 22876
1270.92 22919
1273.23 23001
1275.53 23053
1277.84 23022
1280.14 23205
1282.44 23281
1284.75 23330
1287.05 23281
1289.35 23197
1291.65 23254
1293.95 23206
1296.25 23287
1298.55 23253
1300.85 23139
1303.15 23356
1305.45 23259
1307.74 23215
1310.04 23243
1312.34 23185
1314.63 23428
1316.92 23319
1319.22 23338
1321.51 23364
1323.8 23422
1326.1 23366
1328.39 23572
1330.68 23568
1332.97 23517
1335.26 23593
1337.55 23589
1339.84 23611
1342.13 23548
1344.41 23397
1346.7 23441
1348.99 23399
1351.27 23325
1353.56 23292
1355.84 23212
1358.12 23198
1360.41 23257
1362.69 23286
1364.97 23084
1367.25 23195
1369.53 23137
1371.81 23157
1374.09 23052
1376.37 23120
1378.65 23107
1380.93 23084
1383.21 23228
1385.48 23085
1387.76 23059
1390.03 23014
1392.31 23174
1394.58 23146
1396.86 23174
1399.13 23202
1401.4 23211
1403.67 23234
1405.94 23261
1408.22 23340
1410.49 23305
1412.75 23361
1415.02 23343
1417.29 23503
1419.56 23430
1421.83 23499
1424.09 23324
1426.36 23465
1428.62 23530
1430.89 23665
1433.15 23705
1435.42 23796
1437.68 23953
1439.94 24096
1442.2 24251
1444.46 24324
1446.73 24491
1448.99 24369
1451.24 24473
1453.5 24343
1455.76 24391
1458.02 24326
1460.28 24127
1462.53 24209
1464.79 23968
1467.04 23925
1469.3 23937
1471.55 23687
1473.81 23755
1476.06 23626
1478.31 23672
1480.56 23678
1482.81 23700
1485.07 23704
1487.32 23718
1489.56 23783
1491.81 23907
1494.06 24051
1496.31 24361
1498.56 24622
1500.8 24866
1503.05 25353
1505.29 25850
1507.54 26362
1509.78 26943
1512.03 27287
1514.27 27516
1516.51 27650
1518.75 27447
1521 27210
1523.24 26878
1525.48 26409
1527.72 26026
1529.95 25666
1532.19 25210
1534.43 24813
1536.67 24683
1538.9 24365
1541.14 24240
1543.38 24120
1545.61 23980
1547.85 24069
1550.08 23918
1552.31 23936
1554.54 24032
1556.78 23995
1559.01 23928
1561.24 23815
1563.47 23845
1565.7 23741
1567.93 23855
1570.16 23984
1572.38 23930
1574.61 23976
1576.84 23946
1579.07 23987
1581.29 24023
1583.52 23942
1585.74 23876
1587.96 23842
1590.19 23744
1592.41 23667
1594.63 23673
1596.85 23694
1599.08 23694
1601.3 23761
1603.52 23787
1605.74 23715
1607.95 23761
1610.17 23771
1612.39 23672
1614.61 23574
1616.82 23591
1619.04 23400
1621.25 23428
1623.47 23226
1625.68 23105
1627.9 23044
1630.11 23051
1632.32 22966
1634.53 22869
1636.75 22855
1638.96 22827
1641.17 22873
1643.38 22932
1645.59 22953
1647.79 23025
1650 23060
1652.21 23284
1654.42 23285
1656.62 23350
1658.83 23349
1661.03 23200
1663.24 23291
1665.44 23044
1667.64 23012
1669.85 22933
1672.05 22796
1674.25 22648
1676.45 22633
1678.65 22662
1680.85 22516
1683.05 22442
1685.25 22364
1687.45 22357
1689.65 22325
1691.84 22108
1694.04 22078
1696.24 22060
1698.43 21890
1700.63 21743
1702.82 21757
1705.02 21665
1707.21 21688
1709.4 21400
1711.59 21440
1713.79 21407
1715.98 21297
1718.17 21472
1720.36 21397
1722.55 21330
1724.73 21502
1726.92 21428
1729.11 21411
1731.3 21344
1733.48 21378
1735.67 21262
1737.85 21370
1740.04 21365
1742.22 21393
1744.41 21253
1746.59 21277
1748.77 21226
1750.96 21310
1753.14 21304
1755.32 21234
1757.5 21198
1759.68 21183
1761.86 21216
1764.04 21231
1766.21 21236
1768.39 21270
1770.57 21240
1772.74 21272
1774.92 21375
1777.1 21225
1779.27 21296
1781.44 21238
1783.62 21153
1785.79 21137
1787.96 21143
1790.14 21013
1792.31 21049
1794.48 21068
1796.65 21105
1798.82 21079
1800.99 20985
