# Supplementary material for: Raman spectra simulation of antiplatelet drug-platelet interaction using DFT
Source: Sci Rep. 2024 Jan 16;14:1445. doi: 10.1038/s41598-024-51605-7 (PMC10792092; doi:10.1038/s41598-024-51605-7)
Supplement: Supplementary file 1 — Supplementary Information. [file 41598_2024_51605_MOESM1_ESM.zip › Health/Зюбин_44.txt]

399.352 9232
401.893 9283
404.434 9215
406.973 9306
409.512 9296
412.05 9225
414.588 9208
417.125 9315
419.661 9226
422.197 9243
424.731 9276
427.265 9267
429.799 9330
432.331 9344
434.863 9246
437.395 9212
439.925 9242
442.455 9211
444.984 9313
447.513 9283
450.04 9258
452.568 9133
455.094 9151
457.62 9259
460.145 9203
462.669 9198
465.193 9189
467.715 9172
470.238 9208
472.759 9221
475.28 9181
477.8 9159
480.32 9194
482.838 9169
485.356 9195
487.874 9199
490.39 9179
492.906 9190
495.422 9291
497.936 9235
500.45 9315
502.963 9357
505.476 9372
507.988 9385
510.499 9363
513.009 9280
515.519 9354
518.028 9356
520.537 9325
523.044 9361
525.551 9284
528.058 9270
530.563 9267
533.068 9184
535.573 9162
538.076 9197
540.579 9166
543.081 9205
545.583 9203
548.084 9178
550.584 9152
553.083 9159
555.582 9181
558.08 9207
560.577 9186
563.074 9173
565.57 9158
568.066 9144
570.56 9194
573.054 9169
575.548 9199
578.04 9144
580.532 9152
583.023 9146
585.514 9194
588.004 9186
590.493 9115
592.982 9167
595.47 9178
597.957 9198
600.443 9214
602.929 9079
605.414 9162
607.899 9199
610.382 9210
612.866 9198
615.348 9208
617.83 9126
620.311 9236
622.791 9235
625.271 9213
627.75 9222
630.228 9135
632.706 9261
635.183 9206
637.659 9207
640.135 9291
642.61 9327
645.084 9278
647.558 9253
650.031 9272
652.503 9259
654.975 9297
657.446 9327
659.916 9309
662.386 9245
664.855 9217
667.323 9323
669.791 9340
672.257 9316
674.724 9276
677.189 9279
679.654 9338
682.118 9374
684.582 9260
687.045 9379
689.507 9298
691.969 9296
694.43 9339
696.89 9385
699.349 9257
701.808 9277
704.266 9315
706.724 9386
709.181 9359
711.637 9406
714.093 9513
716.547 9433
719.002 9405
721.455 9468
723.908 9410
726.36 9506
728.812 9384
731.263 9472
733.713 9411
736.162 9453
738.611 9487
741.06 9526
743.507 9531
745.954 9524
748.4 9544
750.846 9610
753.291 9564
755.735 9570
758.178 9662
760.621 9527
763.064 9566
765.505 9413
767.946 9549
770.386 9519
772.826 9502
775.265 9482
777.703 9536
780.141 9549
782.578 9555
785.014 9605
787.45 9444
789.885 9578
792.319 9467
794.753 9626
797.186 9568
799.618 9647
802.05 9673
804.481 9640
806.911 9735
809.341 9751
811.77 9699
814.199 9774
816.626 9800
819.054 9891
821.48 9890
823.906 9930
826.331 10018
828.755 9992
831.179 9981
833.602 10076
836.025 10031
838.447 10056
840.868 10075
843.289 10168
845.709 10273
848.128 10247
850.547 10267
852.964 10301
855.382 10285
857.798 10293
860.214 10324
862.63 10306
865.045 10343
867.459 10244
869.872 10409
872.285 10393
874.697 10435
877.108 10393
879.519 10423
881.929 10378
884.339 10451
886.748 10340
889.156 10378
891.564 10416
893.97 10376
896.377 10352
898.782 10379
901.187 10383
903.592 10350
905.995 10393
908.398 10502
910.801 10450
913.203 10541
915.604 10550
918.004 10558
920.404 10614
922.803 10625
925.202 10634
927.6 10699
929.997 10701
932.393 10704
934.789 10777
937.185 10838
939.579 10911
941.973 10958
944.367 11062
946.76 11180
949.152 11282
951.543 11267
953.934 11266
956.324 11299
958.714 11341
961.103 11384
963.491 11286
965.879 11266
968.266 11166
970.652 11084
973.038 11035
975.423 11096
977.807 11079
980.191 11144
982.574 11248
984.957 11302
987.338 11420
989.72 11632
992.1 11917
994.48 12316
996.86 12784
999.238 13315
1001.62 13661
1003.99 13485
1006.37 13121
1008.75 12592
1011.12 12286
1013.5 11861
1015.87 11697
1018.25 11630
1020.62 11494
1022.99 11440
1025.36 11394
1027.73 11377
1030.1 11360
1032.47 11300
1034.84 11264
1037.21 11250
1039.58 11148
1041.95 11224
1044.31 11106
1046.68 11237
1049.04 11166
1051.41 11237
1053.77 11221
1056.14 11042
1058.5 11236
1060.86 11253
1063.22 11222
1065.58 11187
1067.95 11193
1070.3 11249
1072.66 11215
1075.02 11351
1077.38 11278
1079.74 11358
1082.09 11387
1084.45 11362
1086.81 11377
1089.16 11403
1091.51 11377
1093.87 11379
1096.22 11453
1098.57 11411
1100.92 11524
1103.28 11456
1105.63 11518
1107.98 11647
1110.32 11668
1112.67 11711
1115.02 11724
1117.37 11801
1119.71 12025
1122.06 12135
1124.41 12303
1126.75 12331
1129.1 12501
1131.44 12643
1133.78 12872
1136.12 12955
1138.47 13187
1140.81 13581
1143.15 14206
1145.49 14933
1147.83 16032
1150.16 16993
1152.5 17835
1154.84 17966
1157.18 17506
1159.51 16281
1161.85 15214
1164.18 14233
1166.52 13508
1168.85 13095
1171.18 12862
1173.52 12802
1175.85 12652
1178.18 12572
1180.51 12493
1182.84 12513
1185.17 12513
1187.5 12441
1189.82 12520
1192.15 12470
1194.48 12553
1196.8 12488
1199.13 12477
1201.46 12486
1203.78 12376
1206.1 12319
1208.43 12328
1210.75 12390
1213.07 12155
1215.39 12197
1217.71 11988
1220.03 11911
1222.35 11802
1224.67 11900
1226.99 11820
1229.31 11889
1231.62 11841
1233.94 11921
1236.26 11850.0
1238.57 11868
1240.89 11866
1243.2 11969
1245.51 12025
1247.83 11971
1250.14 11971
1252.45 12050
1254.76 12070
1257.07 12105
1259.38 12089
1261.69 12166
1264 12217
1266.31 12310
1268.61 12225
1270.92 12303
1273.23 12229
1275.53 12209
1277.84 12354
1280.14 12379
1282.44 12467
1284.75 12396
1287.05 12363
1289.35 12311
1291.65 12163
1293.95 12076
1296.25 12109
1298.55 12033
1300.85 12099
1303.15 12143
1305.45 12101
1307.74 12046
1310.04 11983
1312.34 12070
1314.63 12076
1316.92 12103
1319.22 12097
1321.51 12034
1323.8 12073
1326.1 12039
1328.39 12150
1330.68 12075
1332.97 12053
1335.26 12085
1337.55 12097
1339.84 12052
1342.13 11941
1344.41 12065
1346.7 11983
1348.99 11991
1351.27 11939
1353.56 11971
1355.84 11929
1358.12 11967
1360.41 11845
1362.69 11910
1364.97 11867
1367.25 11854
1369.53 11925
1371.81 11937
1374.09 11976
1376.37 11781
1378.65 12057
1380.93 12068
1383.21 11721
1385.48 11687
1387.76 11809
1390.03 11879
1392.31 11819
1394.58 11766
1396.86 11806
1399.13 11911
1401.4 11820
1403.67 11904
1405.94 11797
1408.22 11809
1410.49 11846
1412.75 11934
1415.02 11875
1417.29 11900
1419.56 11843
1421.83 11815
1424.09 11934
1426.36 11956
1428.62 12030
1430.89 12050
1433.15 12147
1435.42 12254
1437.68 12376
1439.94 12481
1442.2 12627
1444.46 12607
1446.73 12717
1448.99 12708
1451.24 12737
1453.5 12661
1455.76 12552
1458.02 12476
1460.28 12407
1462.53 12397
1464.79 12380
1467.04 12247
1469.3 12269
1471.55 12251
1473.81 12126
1476.06 12227
1478.31 12157
1480.56 12098
1482.81 12134
1485.07 12236
1487.32 12244
1489.56 12375
1491.81 12419
1494.06 12617
1496.31 12844
1498.56 13129
1500.8 13611
1503.05 14107
1505.29 14768
1507.54 15518
1509.78 16349
1512.03 17096
1514.27 17484
1516.51 17612
1518.75 17344
1521 16869
1523.24 16379
1525.48 15747
1527.72 15050
1529.95 14328
1532.19 13646
1534.43 13059
1536.67 12654
1538.9 12333
1541.14 12134
1543.38 11971
1545.61 11835
1547.85 11791
1550.08 11754
1552.31 11763
1554.54 11718
1556.78 11694
1559.01 11589
1561.24 11688
1563.47 11602
1565.7 11602
1567.93 11646
1570.16 11512
1572.38 11559
1574.61 11497
1576.84 11568
1579.07 11510
1581.29 11572
1583.52 11589
1585.74 11581
1587.96 11613
1590.19 11554
1592.41 11529
1594.63 11432
1596.85 11453
1599.08 11589
1601.3 11505
1603.52 11463
1605.74 11510
1607.95 11515
1610.17 11507
1612.39 11456
1614.61 11505
1616.82 11473
1619.04 11396
1621.25 11382
1623.47 11380
1625.68 11307
1627.9 11334
1630.11 11252
1632.32 11307
1634.53 11435
1636.75 11373
1638.96 11354
1641.17 11412
1643.38 11480
1645.59 11482
1647.79 11544
1650 11623
1652.21 11694
1654.42 11696
1656.62 11756
1658.83 11867
1661.03 11821
1663.24 11766
1665.44 11780
1667.64 11666
1669.85 11642
1672.05 11538
1674.25 11579
1676.45 11521
1678.65 11464
1680.85 11379
1683.05 11390
1685.25 11282
1687.45 11248
1689.65 11225
1691.84 11027
1694.04 11053
1696.24 11003
1698.43 11034
1700.63 10913
1702.82 10853
1705.02 10795
1707.21 10829
1709.4 10851
1711.59 10692
1713.79 10743
1715.98 10711
1718.17 10778
1720.36 10823
1722.55 10710
1724.73 10700
1726.92 10702
1729.11 10694
1731.3 10652
1733.48 10674
1735.67 10704
1737.85 10612
1740.04 10611
1742.22 10571
1744.41 10644
1746.59 10570
1748.77 10620
1750.96 10558
1753.14 10626
1755.32 10640
1757.5 10545
1759.68 10603
1761.86 10591
1764.04 10628
1766.21 10537
1768.39 10552
1770.57 10552
1772.74 10527
1774.92 10582
1777.1 10559
1779.27 10496
1781.44 10466
1783.62 10523
1785.79 10488
1787.96 10536
1790.14 10497
1792.31 10474
1794.48 10562
1796.65 10476
1798.82 10481
1800.99 10458
