# Supplementary material for: Raman spectra simulation of antiplatelet drug-platelet interaction using DFT
Source: Sci Rep. 2024 Jan 16;14:1445. doi: 10.1038/s41598-024-51605-7 (PMC10792092; doi:10.1038/s41598-024-51605-7)
Supplement: Supplementary file 1 — Supplementary Information. [file 41598_2024_51605_MOESM1_ESM.zip › Health/Зюбин_45.txt]

399.352 9300
401.893 9301
404.434 9277
406.973 9293
409.512 9252
412.05 9336
414.588 9319
417.125 9263
419.661 9239
422.197 9311
424.731 9293
427.265 9374
429.799 9287
432.331 9267
434.863 9257
437.395 9274
439.925 9228
442.455 9207
444.984 9262
447.513 9257
450.04 9279
452.568 9206
455.094 9137
457.62 9238
460.145 9194
462.669 9203
465.193 9162
467.715 9187
470.238 9274
472.759 9227
475.28 9301
477.8 9208
480.32 9251
482.838 9201
485.356 9233
487.874 9243
490.39 9264
492.906 9252
495.422 9315
497.936 9275
500.45 9289
502.963 9374
505.476 9344
507.988 9405
510.499 9369
513.009 9422
515.519 9384
518.028 9356
520.537 9319
523.044 9338
525.551 9304
528.058 9232
530.563 9224
533.068 9238
535.573 9284
538.076 9192
540.579 9287
543.081 9257
545.583 9241
548.084 9208
550.584 9225
553.083 9231
555.582 9219
558.08 9213
560.577 9240
563.074 9224
565.57 9162
568.066 9146
570.56 9192
573.054 9141
575.548 9192
578.04 9236
580.532 9190
583.023 9217
585.514 9178
588.004 9153
590.493 9246
592.982 9212
595.47 9202
597.957 9196
600.443 9201
602.929 9280
605.414 9224
607.899 9192
610.382 9278
612.866 9261
615.348 9216
617.83 9252
620.311 9260
622.791 9357
625.271 9259
627.75 9306
630.228 9207
632.706 9199
635.183 9296
637.659 9316
640.135 9361
642.61 9423
645.084 9388
647.558 9315
650.031 9334
652.503 9241
654.975 9318
657.446 9364
659.916 9379
662.386 9324
664.855 9365
667.323 9357
669.791 9381
672.257 9346
674.724 9379
677.189 9330
679.654 9365
682.118 9388
684.582 9402
687.045 9376
689.507 9393
691.969 9384
694.43 9343
696.89 9365
699.349 9402
701.808 9355
704.266 9368
706.724 9395
709.181 9416
711.637 9436
714.093 9488
716.547 9461
719.002 9499
721.455 9500
723.908 9418
726.36 9486
728.812 9382
731.263 9580
733.713 9444
736.162 9470
738.611 9530
741.06 9616
743.507 9591
745.954 9643
748.4 9668
750.846 9597
753.291 9687
755.735 9648
758.178 9629
760.621 9647
763.064 9612
765.505 9611
767.946 9530
770.386 9568
772.826 9589
775.265 9475
777.703 9556
780.141 9557
782.578 9564
785.014 9517
787.45 9563
789.885 9609
792.319 9623
794.753 9597
797.186 9569
799.618 9728
802.05 9684
804.481 9722
806.911 9742
809.341 9770
811.77 9754
814.199 9804
816.626 9847
819.054 9904
821.48 9943
823.906 10006
826.331 10008
828.755 9994
831.179 10107
833.602 10114
836.025 10119
838.447 10102
840.868 10215
843.289 10250
845.709 10346
848.128 10324
850.547 10290
852.964 10319
855.382 10351
857.798 10315
860.214 10313
862.63 10233
865.045 10324
867.459 10336
869.872 10371
872.285 10489
874.697 10485
877.108 10497
879.519 10417
881.929 10434
884.339 10459
886.748 10466
889.156 10461
891.564 10424
893.97 10429
896.377 10461
898.782 10373
901.187 10428
903.592 10431
905.995 10413
908.398 10497
910.801 10493
913.203 10507
915.604 10597
918.004 10545
920.404 10631
922.803 10641
925.202 10691
927.6 10678
929.997 10612
932.393 10900
934.789 10800
937.185 10876
939.579 10920
941.973 10974
944.367 11033
946.76 11169
949.152 11220
951.543 11267
953.934 11315
956.324 11368
958.714 11401
961.103 11277
963.491 11347
965.879 11257
968.266 11124
970.652 11102
973.038 11078
975.423 11111
977.807 11079
980.191 11174
982.574 11214
984.957 11353
987.338 11492
989.72 11698
992.1 11996
994.48 12362
996.86 12941
999.238 13272
1001.62 13684
1003.99 13363
1006.37 13011
1008.75 12517
1011.12 12107
1013.5 11950
1015.87 11794
1018.25 11551
1020.62 11570
1022.99 11433
1025.36 11417
1027.73 11447
1030.1 11365
1032.47 11348
1034.84 11260
1037.21 11257
1039.58 11174
1041.95 11229
1044.31 11188
1046.68 11142
1049.04 11195
1051.41 11127
1053.77 11248
1056.14 11191
1058.5 11212
1060.86 11216
1063.22 11204
1065.58 11185
1067.95 11262
1070.3 11246
1072.66 11358
1075.02 11306
1077.38 11380
1079.74 11355
1082.09 11348
1084.45 11323
1086.81 11431
1089.16 11319
1091.51 11368
1093.87 11386
1096.22 11417
1098.57 11450
1100.92 11483
1103.28 11539
1105.63 11562
1107.98 11573
1110.32 11638
1112.67 11731
1115.02 11816
1117.37 11884
1119.71 12042
1122.06 12120
1124.41 12293
1126.75 12406
1129.1 12493
1131.44 12680
1133.78 12765
1136.12 12991
1138.47 13258
1140.81 13640
1143.15 14282
1145.49 14999
1147.83 16112
1150.16 17193
1152.5 17929
1154.84 17956
1157.18 17294
1159.51 16101
1161.85 14992
1164.18 14007
1166.52 13358
1168.85 12957
1171.18 12816
1173.52 12703
1175.85 12694
1178.18 12475
1180.51 12466
1182.84 12417
1185.17 12494
1187.5 12439
1189.82 12417
1192.15 12458
1194.48 12453
1196.8 12538
1199.13 12488
1201.46 12412
1203.78 12379
1206.1 12366
1208.43 12362
1210.75 12257
1213.07 12133
1215.39 12036
1217.71 12037
1220.03 11886
1222.35 11827
1224.67 11774
1226.99 11816
1229.31 11893
1231.62 11837
1233.94 11812
1236.26 11847
1238.57 11887
1240.89 11916
1243.2 11982
1245.51 11924
1247.83 11931
1250.14 12080
1252.45 12263
1254.76 12033
1257.07 12187
1259.38 12104
1261.69 12216
1264 12167
1266.31 12255
1268.61 12179
1270.92 12171
1273.23 12219
1275.53 12238
1277.84 12359
1280.14 12437
1282.44 12402
1284.75 12290
1287.05 12252
1289.35 12141
1291.65 12151
1293.95 12036
1296.25 12069
1298.55 12052
1300.85 12020
1303.15 12001
1305.45 12055
1307.74 11954
1310.04 12105
1312.34 12028
1314.63 11979
1316.92 11956
1319.22 12017
1321.51 12032
1323.8 11998
1326.1 11994
1328.39 11977
1330.68 12008
1332.97 12037
1335.26 11948
1337.55 12004
1339.84 11996
1342.13 11944
1344.41 11916
1346.7 12007
1348.99 11892
1351.27 11923
1353.56 11921
1355.84 11921
1358.12 11888
1360.41 11869
1362.69 11800
1364.97 11759
1367.25 11733
1369.53 11658
1371.81 11657
1374.09 11673
1376.37 11608
1378.65 11687
1380.93 11667
1383.21 11765
1385.48 11707
1387.76 11668
1390.03 11727
1392.31 11785
1394.58 11807
1396.86 11825
1399.13 11824
1401.4 11781
1403.67 11760
1405.94 11838
1408.22 11828
1410.49 11785
1412.75 11816
1415.02 11852
1417.29 11847
1419.56 11853
1421.83 11854
1424.09 11825
1426.36 11920
1428.62 12005
1430.89 12078
1433.15 12209
1435.42 12208
1437.68 12361
1439.94 12502
1442.2 12608
1444.46 12679
1446.73 12682
1448.99 12669
1451.24 12700
1453.5 12567
1455.76 12484
1458.02 12477
1460.28 12394
1462.53 12323
1464.79 12272
1467.04 12316
1469.3 12264
1471.55 12134
1473.81 12123
1476.06 12135
1478.31 12129
1480.56 12087
1482.81 12179
1485.07 12105
1487.32 12259
1489.56 12285
1491.81 12435
1494.06 12615
1496.31 12852
1498.56 13033
1500.8 13639
1503.05 14143
1505.29 14734
1507.54 15611
1509.78 16366
1512.03 16993
1514.27 17457
1516.51 17396
1518.75 17244
1521 16802
1523.24 16305
1525.48 15587
1527.72 14892
1529.95 14180
1532.19 13437
1534.43 12977
1536.67 12581
1538.9 12334
1541.14 12092
1543.38 11931
1545.61 11838
1547.85 11772
1550.08 11749
1552.31 11677
1554.54 11731
1556.78 11651
1559.01 11668
1561.24 11551
1563.47 11565
1565.7 11500
1567.93 11527
1570.16 11516
1572.38 11545
1574.61 11514
1576.84 11481
1579.07 11478
1581.29 11472
1583.52 11574
1585.74 11450
1587.96 11495
1590.19 11483
1592.41 11463
1594.63 11479
1596.85 11469
1599.08 11486
1601.3 11467
1603.52 11521
1605.74 11451
1607.95 11491
1610.17 11501
1612.39 11452
1614.61 11389
1616.82 11442
1619.04 11342
1621.25 11382
1623.47 11352
1625.68 11310
1627.9 11261
1630.11 11389
1632.32 11303
1634.53 11419
1636.75 11326
1638.96 11431
1641.17 11415
1643.38 11423
1645.59 11464
1647.79 11529
1650 11630
1652.21 11702
1654.42 11712
1656.62 11815
1658.83 11831
1661.03 11796
1663.24 11726
1665.44 11702
1667.64 11697
1669.85 11643
1672.05 11542
1674.25 11571
1676.45 11526
1678.65 11417
1680.85 11371
1683.05 11371
1685.25 11294
1687.45 11277
1689.65 11182
1691.84 11106
1694.04 11080
1696.24 11002
1698.43 10905
1700.63 10867
1702.82 10913
1705.02 10771
1707.21 10752
1709.4 10820
1711.59 10786
1713.79 10692
1715.98 10728
1718.17 10685
1720.36 10682
1722.55 10720
1724.73 10708
1726.92 10676
1729.11 10661
1731.3 10673
1733.48 10674
1735.67 10731
1737.85 10697
1740.04 10639
1742.22 10596
1744.41 10629
1746.59 10678
1748.77 10657
1750.96 10541
1753.14 10651
1755.32 10713
1757.5 10595
1759.68 10595
1761.86 10654
1764.04 10632
1766.21 10606
1768.39 10662
1770.57 10495
1772.74 10608
1774.92 10573
1777.1 10478
1779.27 10510
1781.44 10535
1783.62 10444
1785.79 10549
1787.96 10549
1790.14 10477
1792.31 10473
1794.48 10458
1796.65 10410
1798.82 10500
1800.99 10525
