# Supplementary material for: Raman spectra simulation of antiplatelet drug-platelet interaction using DFT
Source: Sci Rep. 2024 Jan 16;14:1445. doi: 10.1038/s41598-024-51605-7 (PMC10792092; doi:10.1038/s41598-024-51605-7)
Supplement: Supplementary file 1 — Supplementary Information. [file 41598_2024_51605_MOESM1_ESM.zip › Health/Зюбин_46.txt]

399.352 14754
401.893 14852
404.434 14771
406.973 14879
409.512 14779
412.05 14861
414.588 14773
417.125 14860
419.661 14878
422.197 14879
424.731 14875
427.265 14887
429.799 14864
432.331 14944
434.863 14923
437.395 14895
439.925 14768
442.455 14791
444.984 14894
447.513 14784
450.04 14772
452.568 14742
455.094 14685
457.62 14693
460.145 14747
462.669 14756
465.193 14779
467.715 14801
470.238 14784
472.759 14825
475.28 14766
477.8 14754
480.32 14738
482.838 14836
485.356 14824
487.874 14864
490.39 14788
492.906 14904
495.422 14837
497.936 14939
500.45 14952
502.963 14929
505.476 15037
507.988 15080
510.499 15054
513.009 15105
515.519 15007
518.028 15018
520.537 15059
523.044 14993
525.551 14886
528.058 14824
530.563 14831
533.068 14855
535.573 14767
538.076 14808
540.579 14864
543.081 14846
545.583 14850
548.084 14810
550.584 14869
553.083 14825
555.582 14793
558.08 14810
560.577 14753
563.074 14831
565.57 14770
568.066 14707
570.56 14748
573.054 14776
575.548 14747
578.04 14668
580.532 14814
583.023 14816
585.514 14798
588.004 14843
590.493 14812
592.982 14842
595.47 14839
597.957 14873
600.443 14828
602.929 14883
605.414 14870.0
607.899 14943
610.382 14918
612.866 14858
615.348 14962
617.83 14963
620.311 14989
622.791 14968
625.271 14946
627.75 15062
630.228 14972
632.706 15039
635.183 15046
637.659 15062
640.135 15123
642.61 15156
645.084 15162
647.558 15089
650.031 15047
652.503 15084
654.975 15114
657.446 15100
659.916 15127
662.386 15201
664.855 15147
667.323 15114
669.791 15153
672.257 15213
674.724 15169
677.189 15201
679.654 15226
682.118 15154
684.582 15193
687.045 15247
689.507 15233
691.969 15218
694.43 15232
696.89 15200
699.349 15303
701.808 15276
704.266 15201
706.724 15339
709.181 15291
711.637 15350
714.093 15400
716.547 15342
719.002 15435
721.455 15511
723.908 15409
726.36 15393
728.812 15458
731.263 15360
733.713 15415
736.162 15395
738.611 15448
741.06 15578
743.507 15613
745.954 15695
748.4 15616
750.846 15732
753.291 15735
755.735 15760
758.178 15688
760.621 15599
763.064 15617
765.505 15590
767.946 15608
770.386 15645
772.826 16954
775.265 15517
777.703 15598
780.141 15567
782.578 15544
785.014 15567
787.45 15566
789.885 15684
792.319 15879
794.753 15792
797.186 15838
799.618 15883
802.05 15882
804.481 15860
806.911 16016
809.341 15918
811.77 16037
814.199 16034
816.626 16127
819.054 16164
821.48 16169
823.906 16370.0
826.331 16409
828.755 16517
831.179 16455
833.602 16433
836.025 16473
838.447 16572
840.868 16572
843.289 16655
845.709 16735
848.128 16761
850.547 16816
852.964 16869
855.382 16858
857.798 16778
860.214 16870
862.63 16878
865.045 16960
867.459 17032
869.872 17014
872.285 17043
874.697 17058
877.108 17203
879.519 17134
881.929 17099
884.339 17100
886.748 17091
889.156 17097
891.564 17090
893.97 17107
896.377 17120
898.782 17007
901.187 17115
903.592 17118
905.995 17102
908.398 17130
910.801 17185
913.203 17226
915.604 17273
918.004 17357
920.404 17338
922.803 17415
925.202 17372
927.6 17502
929.997 17539
932.393 17635
934.789 17716
937.185 17765
939.579 17857
941.973 18019
944.367 18137
946.76 18402
949.152 18450
951.543 18577
953.934 18696
956.324 18607
958.714 18777
961.103 18694
963.491 18597
965.879 18546
968.266 18362
970.652 18214
973.038 18247
975.423 18186
977.807 18305
980.191 18309
982.574 18372
984.957 18685
987.338 18896
989.72 19183
992.1 19694
994.48 20337
996.86 21075
999.238 21964
1001.62 22301
1003.99 21925
1006.37 21247
1008.75 20515
1011.12 19954
1013.5 19579
1015.87 19361
1018.25 19093
1020.62 18985
1022.99 18957
1025.36 18839
1027.73 18782
1030.1 18686
1032.47 18603
1034.84 18512
1037.21 18471
1039.58 18481
1041.95 18440
1044.31 18361
1046.68 18502
1049.04 18437
1051.41 18474
1053.77 18427
1056.14 18406
1058.5 18499
1060.86 18498
1063.22 18467
1065.58 18419
1067.95 18492
1070.3 18578
1072.66 18620
1075.02 18681
1077.38 18671
1079.74 18767
1082.09 18805
1084.45 18814
1086.81 18727
1089.16 18838
1091.51 18808
1093.87 18850
1096.22 18917
1098.57 18926
1100.92 18958
1103.28 19107
1105.63 19103
1107.98 19240
1110.32 19332
1112.67 19407
1115.02 19542
1117.37 19714
1119.71 19838
1122.06 20031
1124.41 20226
1126.75 20362
1129.1 20609
1131.44 20865
1133.78 21209
1136.12 21496
1138.47 21966
1140.81 22629
1143.15 23718
1145.49 25049
1147.83 26891
1150.16 28534
1152.5 29832
1154.84 29699
1157.18 28703
1159.51 26762
1161.85 24758
1164.18 23071
1166.52 22219
1168.85 21546
1171.18 21202
1173.52 20990
1175.85 20857
1178.18 20700
1180.51 20550
1182.84 20616
1185.17 20606
1187.5 20652
1189.82 20560
1192.15 20649
1194.48 20703
1196.8 20591
1199.13 20741
1201.46 20657
1203.78 20428
1206.1 20468
1208.43 20453
1210.75 20396
1213.07 20132
1215.39 20023
1217.71 19884
1220.03 19685
1222.35 19620.0
1224.67 19652
1226.99 19622
1229.31 19598
1231.62 19554
1233.94 19736
1236.26 19734
1238.57 19636
1240.89 19721
1243.2 19693
1245.51 19800
1247.83 19751
1250.14 19828
1252.45 19895
1254.76 19940
1257.07 19970
1259.38 19997
1261.69 20041
1264 20023
1266.31 20203
1268.61 20209
1270.92 20184
1273.23 20208
1275.53 20341
1277.84 20410
1280.14 20507
1282.44 20452
1284.75 20399
1287.05 20191
1289.35 20135
1291.65 20125
1293.95 19916
1296.25 19836
1298.55 19872
1300.85 19821
1303.15 19854
1305.45 19825
1307.74 19796
1310.04 19773
1312.34 19947
1314.63 19846
1316.92 19901
1319.22 19902
1321.51 19818
1323.8 19909
1326.1 19804
1328.39 19896
1330.68 19823
1332.97 19798
1335.26 19789
1337.55 19741
1339.84 19716
1342.13 19672
1344.41 19755
1346.7 19727
1348.99 19701
1351.27 19724
1353.56 19763
1355.84 19753
1358.12 19618
1360.41 19568
1362.69 19511
1364.97 19461
1367.25 19395
1369.53 19313
1371.81 19318
1374.09 19260
1376.37 19324
1378.65 19257
1380.93 19292
1383.21 19294
1385.48 19407
1387.76 19470
1390.03 19580
1392.31 19542
1394.58 19481
1396.86 19586
1399.13 19474
1401.4 19505
1403.67 19451
1405.94 19494
1408.22 19534
1410.49 19430
1412.75 19452
1415.02 19467
1417.29 19459
1419.56 19462
1421.83 19537
1424.09 19534
1426.36 19569
1428.62 19659
1430.89 19906
1433.15 20008
1435.42 20088
1437.68 20328
1439.94 20507
1442.2 20591
1444.46 20629
1446.73 20714
1448.99 20666
1451.24 20633
1453.5 20660
1455.76 20475
1458.02 20361
1460.28 20362
1462.53 20241
1464.79 20215
1467.04 20085
1469.3 20153
1471.55 20041
1473.81 19914
1476.06 19914
1478.31 19973
1480.56 19864
1482.81 20071
1485.07 19980
1487.32 20198
1489.56 20243
1491.81 20455
1494.06 20761
1496.31 21214
1498.56 21696
1500.8 22385
1503.05 23357
1505.29 24562
1507.54 25769
1509.78 27105
1512.03 28248
1514.27 28761
1516.51 28784
1518.75 28531
1521 27836
1523.24 26778
1525.48 25698
1527.72 24339
1529.95 23239
1532.19 22200
1534.43 21321
1536.67 20680
1538.9 20129
1541.14 19869
1543.38 19611
1545.61 19449
1547.85 19293
1550.08 19284
1552.31 19209
1554.54 19142
1556.78 19102
1559.01 19065
1561.24 19034
1563.47 19045
1565.7 18869
1567.93 18982
1570.16 18845
1572.38 18883
1574.61 18934
1576.84 18909
1579.07 18923
1581.29 18899
1583.52 18877
1585.74 18885
1587.96 18793
1590.19 18831
1592.41 18856
1594.63 18784
1596.85 18716
1599.08 18845
1601.3 18808
1603.52 18912
1605.74 18807
1607.95 18760
1610.17 18775
1612.39 18751
1614.61 18645
1616.82 18659
1619.04 18662
1621.25 18506
1623.47 18457
1625.68 18469
1627.9 18476
1630.11 18425
1632.32 18548
1634.53 18612
1636.75 18562
1638.96 18627
1641.17 18719
1643.38 18634
1645.59 18763
1647.79 18765
1650 18977
1652.21 18909
1654.42 19014
1656.62 19150
1658.83 19082
1661.03 19059
1663.24 19043
1665.44 19085
1667.64 18998
1669.85 18938
1672.05 18925
1674.25 18856
1676.45 18764
1678.65 18553
1680.85 18485
1683.05 18488
1685.25 18417
1687.45 18322
1689.65 18137
1691.84 18175
1694.04 18016
1696.24 17867
1698.43 17920
1700.63 17811
1702.82 17780
1705.02 17578
1707.21 17631
1709.4 17528
1711.59 17603
1713.79 17588
1715.98 17493
1718.17 17517
1720.36 17492
1722.55 17502
1724.73 17448
1726.92 17538
1729.11 17438
1731.3 17360
1733.48 17272
1735.67 17410
1737.85 17388
1740.04 17334
1742.22 17374
1744.41 17304
1746.59 17291
1748.77 17326
1750.96 17297
1753.14 17312
1755.32 17385
1757.5 17284
1759.68 17325
1761.86 17341
1764.04 17296
1766.21 17246
1768.39 17267
1770.57 17335
1772.74 17301
1774.92 17232
1777.1 17162
1779.27 17103
1781.44 17124
1783.62 17140
1785.79 17139
1787.96 17100
1790.14 17118
1792.31 17069
1794.48 17122
1796.65 16941
1798.82 17015
1800.99 17150
