# Supplementary material for: Raman spectra simulation of antiplatelet drug-platelet interaction using DFT
Source: Sci Rep. 2024 Jan 16;14:1445. doi: 10.1038/s41598-024-51605-7 (PMC10792092; doi:10.1038/s41598-024-51605-7)
Supplement: Supplementary file 1 — Supplementary Information. [file 41598_2024_51605_MOESM1_ESM.zip › Health/Зюбин_47.txt]

399.352 7430
401.893 7397
404.434 7399
406.973 7484
409.512 7401
412.05 7460
414.588 7457
417.125 7439
419.661 7436
422.197 7450
424.731 7435
427.265 7423
429.799 7460
432.331 7415
434.863 7401
437.395 7370
439.925 7409
442.455 7411
444.984 7409
447.513 7364
450.04 7368
452.568 7379
455.094 7414
457.62 7384
460.145 7420
462.669 7366
465.193 7394
467.715 7383
470.238 7438
472.759 7408
475.28 7439
477.8 7431
480.32 7409
482.838 7445
485.356 7487
487.874 7442
490.39 7485
492.906 7481
495.422 7511
497.936 7514
500.45 7543
502.963 7632
505.476 7591
507.988 7704
510.499 7623
513.009 7606
515.519 7619
518.028 7665
520.537 7634
523.044 7627
525.551 7537
528.058 7539
530.563 7564
533.068 7465
535.573 7469
538.076 7480
540.579 7545
543.081 7545
545.583 7507
548.084 7525
550.584 7510
553.083 7502
555.582 7558
558.08 7493
560.577 7415
563.074 7509
565.57 7490
568.066 7546
570.56 7454
573.054 7453
575.548 7443
578.04 7459
580.532 7434
583.023 7454
585.514 7485
588.004 7442
590.493 7488
592.982 7459
595.47 7463
597.957 7490
600.443 7540
602.929 7463
605.414 7506
607.899 7457
610.382 7463
612.866 7503
615.348 7482
617.83 7520
620.311 7541
622.791 7505
625.271 7550
627.75 7492
630.228 7510
632.706 7563
635.183 7578
637.659 7585
640.135 7588
642.61 7636
645.084 7608
647.558 7564
650.031 7577
652.503 7579
654.975 8267
657.446 7653
659.916 7555
662.386 7632
664.855 7680
667.323 7614
669.791 7659
672.257 7619
674.724 7677
677.189 7668
679.654 7608
682.118 7660
684.582 7614
687.045 7608
689.507 7702
691.969 7665
694.43 7687
696.89 7736
699.349 7643
701.808 7660
704.266 7688
706.724 7689
709.181 7699
711.637 7699
714.093 7767
716.547 7758
719.002 7701
721.455 7794
723.908 7767
726.36 7767
728.812 7781
731.263 7802
733.713 7751
736.162 7767
738.611 7797
741.06 7832
743.507 7814
745.954 7900
748.4 7833
750.846 7898
753.291 7917
755.735 7937
758.178 7932
760.621 7867
763.064 7822
765.505 7827
767.946 7759
770.386 7820
772.826 7771
775.265 7762
777.703 7810
780.141 7767
782.578 7736
785.014 7799
787.45 7797
789.885 7834
792.319 7841
794.753 7903
797.186 7882
799.618 7859
802.05 7874
804.481 7909
806.911 7947
809.341 7966
811.77 7928
814.199 7968
816.626 8052
819.054 8150
821.48 8113
823.906 8191
826.331 8226
828.755 8285
831.179 8342
833.602 8260
836.025 8299
838.447 8305
840.868 8400
843.289 8393
845.709 8434
848.128 8516
850.547 8545
852.964 8511
855.382 8544
857.798 8515
860.214 8523
862.63 8450
865.045 8420
867.459 8474
869.872 8538
872.285 8517
874.697 8539
877.108 8569
879.519 8552
881.929 8560
884.339 8583
886.748 8504
889.156 8530
891.564 8585
893.97 8600
896.377 8563
898.782 8577
901.187 8517
903.592 8574
905.995 8562
908.398 8628
910.801 8686
913.203 8648
915.604 8738
918.004 8751
920.404 8727
922.803 8760
925.202 8782
927.6 8818
929.997 8820
932.393 8966
934.789 8906
937.185 8893
939.579 8996
941.973 9014
944.367 9048
946.76 9104
949.152 9160
951.543 9218
953.934 9200
956.324 9273
958.714 9244
961.103 9229
963.491 9147
965.879 9150
968.266 9141
970.652 9063
973.038 9085
975.423 8998
977.807 9044
980.191 9135
982.574 9108
984.957 9225
987.338 9300
989.72 9427
992.1 9650
994.48 9958
996.86 10429
999.238 10806
1001.62 10926
1003.99 10740
1006.37 10326
1008.75 9973
1011.12 9615
1013.5 9472
1015.87 9401
1018.25 9250
1020.62 9196
1022.99 9171
1025.36 9210
1027.73 9239
1030.1 9245
1032.47 9169
1034.84 9180
1037.21 9089
1039.58 9000
1041.95 9031
1044.31 9033
1046.68 9089
1049.04 9029
1051.41 9033
1053.77 9055
1056.14 8998
1058.5 9091
1060.86 9027
1063.22 9065
1065.58 8998
1067.95 9157
1070.3 9109
1072.66 9150
1075.02 9173
1077.38 9168
1079.74 9231
1082.09 9160
1084.45 9168
1086.81 9205
1089.16 9232
1091.51 9208
1093.87 9159
1096.22 9179
1098.57 9263
1100.92 9260
1103.28 9257
1105.63 9306
1107.98 9347
1110.32 9408
1112.67 9506
1115.02 9498
1117.37 9608
1119.71 9623
1122.06 9662
1124.41 9805
1126.75 9824
1129.1 9893
1131.44 9902
1133.78 9998
1136.12 10059
1138.47 10210
1140.81 10496
1143.15 10869
1145.49 11327
1147.83 12017
1150.16 12661
1152.5 13108
1154.84 13077
1157.18 12590
1159.51 11904
1161.85 11226
1164.18 10680
1166.52 10338
1168.85 10104
1171.18 9957
1173.52 9896
1175.85 9848
1178.18 9779
1180.51 9821
1182.84 9772
1185.17 9799
1187.5 9868
1189.82 9783
1192.15 9873
1194.48 9880
1196.8 9884
1199.13 9995
1201.46 9981
1203.78 9861
1206.1 9889
1208.43 9872
1210.75 9901
1213.07 9765
1215.39 9636
1217.71 9689
1220.03 9577
1222.35 9567
1224.67 9558
1226.99 9587
1229.31 9574
1231.62 9658
1233.94 9643
1236.26 9739
1238.57 9723
1240.89 9751
1243.2 9730
1245.51 9775
1247.83 9821
1250.14 9804
1252.45 9868
1254.76 9778
1257.07 9846
1259.38 9889
1261.69 9934
1264 9842
1266.31 10037
1268.61 10019
1270.92 9981
1273.23 9972
1275.53 9932
1277.84 10019
1280.14 10017
1282.44 10018
1284.75 10040
1287.05 9876
1289.35 9863
1291.65 9901
1293.95 9814
1296.25 9931
1298.55 9773
1300.85 9899
1303.15 9863
1305.45 9915
1307.74 9904
1310.04 9835
1312.34 9915
1314.63 9908
1316.92 9892
1319.22 9924
1321.51 9914
1323.8 9893
1326.1 9846
1328.39 9911
1330.68 9930
1332.97 9927
1335.26 9942
1337.55 9897
1339.84 9893
1342.13 9893
1344.41 9840
1346.7 9772
1348.99 9753
1351.27 9798
1353.56 9712
1355.84 9783
1358.12 9756
1360.41 9635
1362.69 9609
1364.97 9543
1367.25 9497
1369.53 9534
1371.81 9444
1374.09 9461
1376.37 9443
1378.65 9427
1380.93 9430
1383.21 9474
1385.48 9474
1387.76 9547
1390.03 9613
1392.31 9595
1394.58 9655
1396.86 9607
1399.13 9647
1401.4 9623
1403.67 9660
1405.94 9590
1408.22 9644
1410.49 9702
1412.75 9650
1415.02 9662
1417.29 9713
1419.56 9739
1421.83 9817
1424.09 9897
1426.36 9777
1428.62 9870.0
1430.89 9959
1433.15 10004
1435.42 10111
1437.68 10275
1439.94 10392
1442.2 10514
1444.46 10484
1446.73 10534
1448.99 10494
1451.24 10470
1453.5 10405
1455.76 10344
1458.02 10340
1460.28 10292
1462.53 10165
1464.79 10111
1467.04 10083
1469.3 9985
1471.55 9903
1473.81 9890
1476.06 9779
1478.31 9765
1480.56 9679
1482.81 9700
1485.07 9684
1487.32 9700
1489.56 9739
1491.81 9860
1494.06 9983
1496.31 10079
1498.56 10251
1500.8 10483
1503.05 10833
1505.29 11284
1507.54 11658
1509.78 12162
1512.03 12562
1514.27 12754
1516.51 12816
1518.75 12731
1521 12406
1523.24 12116
1525.48 11775
1527.72 11304
1529.95 10903
1532.19 10510
1534.43 10204
1536.67 9835
1538.9 9768
1541.14 9720
1543.38 9619
1545.61 9564
1547.85 9511
1550.08 9546
1552.31 9563
1554.54 9579
1556.78 9538
1559.01 9531
1561.24 9514
1563.47 9429
1565.7 9503
1567.93 9384
1570.16 9385
1572.38 9447
1574.61 9454
1576.84 9359
1579.07 9437
1581.29 9435
1583.52 9447
1585.74 9471
1587.96 9495
1590.19 9435
1592.41 9480
1594.63 9434
1596.85 9459
1599.08 9438
1601.3 9490
1603.52 9473
1605.74 9566
1607.95 9557
1610.17 9487
1612.39 9471
1614.61 9494
1616.82 9480
1619.04 9428
1621.25 9441
1623.47 9322
1625.68 9372
1627.9 9311
1630.11 9418
1632.32 9436
1634.53 9379
1636.75 9461
1638.96 9495
1641.17 9529
1643.38 9642
1645.59 9690
1647.79 9740
1650 9886
1652.21 9883
1654.42 9993
1656.62 10098
1658.83 10148
1661.03 10049
1663.24 10111
1665.44 10042
1667.64 9974
1669.85 9991
1672.05 9910
1674.25 9854
1676.45 9867
1678.65 9708
1680.85 9728
1683.05 9608
1685.25 9567
1687.45 9518
1689.65 9408
1691.84 9338
1694.04 9265
1696.24 9171
1698.43 9128
1700.63 9123
1702.82 8971
1705.02 8933
1707.21 8932
1709.4 9026
1711.59 9203
1713.79 8861
1715.98 8865
1718.17 8837
1720.36 8826
1722.55 8861
1724.73 8886
1726.92 8823
1729.11 8875
1731.3 8817
1733.48 8776
1735.67 8863
1737.85 8793
1740.04 8765
1742.22 8813
1744.41 8792
1746.59 8825
1748.77 8780
1750.96 8816
1753.14 8853
1755.32 8795
1757.5 8787
1759.68 8755
1761.86 8798
1764.04 8785
1766.21 8777
1768.39 8784
1770.57 8781
1772.74 8781
1774.92 8808
1777.1 8792
1779.27 8719
1781.44 8685
1783.62 8699
1785.79 8770
1787.96 8710
1790.14 8706
1792.31 8680
1794.48 8719
1796.65 8828
1798.82 8732
1800.99 8711
