# Supplementary material for: Raman spectra simulation of antiplatelet drug-platelet interaction using DFT
Source: Sci Rep. 2024 Jan 16;14:1445. doi: 10.1038/s41598-024-51605-7 (PMC10792092; doi:10.1038/s41598-024-51605-7)
Supplement: Supplementary file 1 — Supplementary Information. [file 41598_2024_51605_MOESM1_ESM.zip › Health/Зюбин_48.txt]

399.352 7706
401.893 7604
404.434 7580
406.973 7645
409.512 7625
412.05 7653
414.588 7651
417.125 7665
419.661 7645
422.197 7688
424.731 7658
427.265 7706
429.799 7685
432.331 7625
434.863 7662
437.395 7658
439.925 7660
442.455 7660
444.984 7641
447.513 7696
450.04 7665
452.568 7584
455.094 7617
457.62 7613
460.145 7592
462.669 7625
465.193 7684
467.715 7632
470.238 7642
472.759 7722
475.28 7675
477.8 7658
480.32 7673
482.838 7727
485.356 7701
487.874 7701
490.39 7727
492.906 7773
495.422 7817
497.936 7866
500.45 7843
502.963 7833
505.476 7849
507.988 7906
510.499 7928
513.009 7911
515.519 7896
518.028 7907
520.537 7863
523.044 7857
525.551 7816
528.058 7793
530.563 7805
533.068 7736
535.573 7735
538.076 7734
540.579 7778
543.081 7798
545.583 7814
548.084 7765
550.584 7709
553.083 7798
555.582 7781
558.08 7761
560.577 7823
563.074 7725
565.57 7762
568.066 7730
570.56 7722
573.054 7664
575.548 7733
578.04 7750
580.532 7674
583.023 7750
585.514 7720
588.004 7720
590.493 7757
592.982 7725
595.47 7749
597.957 7719
600.443 7715
602.929 7706
605.414 7719
607.899 7726
610.382 7738
612.866 7705
615.348 7820
617.83 7867
620.311 7834
622.791 7822
625.271 7824
627.75 7717
630.228 7805
632.706 7817
635.183 7839
637.659 7884
640.135 7885
642.61 7900
645.084 7846
647.558 7861
650.031 7852
652.503 7837
654.975 7823
657.446 7839
659.916 7885
662.386 7894
664.855 7852
667.323 7866
669.791 7883
672.257 7884
674.724 7888
677.189 7887
679.654 7888
682.118 7942
684.582 7912
687.045 7901
689.507 7875
691.969 7896
694.43 7926
696.89 7964
699.349 7953
701.808 7966
704.266 7959
706.724 7981
709.181 7993
711.637 8029
714.093 8048
716.547 8086
719.002 8054
721.455 8039
723.908 8027
726.36 8016
728.812 8033
731.263 8060
733.713 8053
736.162 8078
738.611 8116
741.06 8130
743.507 8136
745.954 8248
748.4 8295
750.846 8229
753.291 8200
755.735 8222
758.178 8184
760.621 8223
763.064 8114
765.505 8101
767.946 8022
770.386 8055
772.826 8051
775.265 8018
777.703 8037
780.141 8021
782.578 8050
785.014 8028
787.45 8061
789.885 8137
792.319 8128
794.753 8140
797.186 8135
799.618 8176
802.05 8212
804.481 8183
806.911 8223
809.341 8206
811.77 8231
814.199 8307
816.626 8345
819.054 8454
821.48 8528
823.906 8557
826.331 8656
828.755 8626
831.179 8589
833.602 8629
836.025 8633
838.447 8701
840.868 8728
843.289 8743
845.709 8813
848.128 8882
850.547 8900
852.964 8830
855.382 8810
857.798 8813
860.214 8788
862.63 8831
865.045 8836
867.459 8788
869.872 8906
872.285 8885
874.697 8901
877.108 8878
879.519 8914
881.929 8872
884.339 8876
886.748 8912
889.156 8860
891.564 8866
893.97 8887
896.377 8931
898.782 8962
901.187 9007
903.592 8941
905.995 8950
908.398 8965
910.801 8961
913.203 9012
915.604 9153
918.004 9134
920.404 9133
922.803 9157
925.202 9229
927.6 9210
929.997 9281
932.393 9233
934.789 9312
937.185 9318
939.579 9349
941.973 9411
944.367 9419
946.76 9524
949.152 9507
951.543 9539
953.934 9598
956.324 9641
958.714 9666
961.103 9572
963.491 9525
965.879 9483
968.266 9470
970.652 9393
973.038 9394
975.423 9386
977.807 9410
980.191 9484
982.574 9455
984.957 9603
987.338 9634
989.72 9833
992.1 10061
994.48 10499
996.86 10929
999.238 11326
1001.62 11459
1003.99 11057
1006.37 10611
1008.75 10239
1011.12 9947
1013.5 9788
1015.87 9625
1018.25 9573
1020.62 9557
1022.99 9516
1025.36 9652
1027.73 9589
1030.1 9534
1032.47 9596
1034.84 9509
1037.21 9387
1039.58 9386
1041.95 9388
1044.31 9393
1046.68 9358
1049.04 9405
1051.41 9385
1053.77 9388
1056.14 9405
1058.5 9435
1060.86 9407
1063.22 9387
1065.58 9416
1067.95 9432
1070.3 9408
1072.66 9514
1075.02 9481
1077.38 9581
1079.74 9526
1082.09 9557
1084.45 9493
1086.81 9480
1089.16 9503
1091.51 9492
1093.87 9525
1096.22 9577
1098.57 9576
1100.92 9701
1103.28 9662
1105.63 9642
1107.98 9723
1110.32 9668
1112.67 9760
1115.02 9845
1117.37 9829
1119.71 9889
1122.06 10000
1124.41 10180
1126.75 10142
1129.1 10209
1131.44 10224
1133.78 10224
1136.12 10362
1138.47 10507
1140.81 10792
1143.15 11188
1145.49 11701
1147.83 12265
1150.16 12973
1152.5 13245
1154.84 13134
1157.18 12626
1159.51 11977
1161.85 11242
1164.18 10816
1166.52 10518
1168.85 10407
1171.18 10291
1173.52 10262
1175.85 10202
1178.18 10173
1180.51 10122
1182.84 10141
1185.17 10125
1187.5 10119
1189.82 10129
1192.15 10205
1194.48 10251
1196.8 10276
1199.13 10264
1201.46 10345
1203.78 10296
1206.1 10359
1208.43 10247
1210.75 10170
1213.07 10119
1215.39 10088
1217.71 9990
1220.03 9901
1222.35 9918
1224.67 9917
1226.99 9923
1229.31 10037
1231.62 10078
1233.94 10028
1236.26 10107
1238.57 10133
1240.89 10124
1243.2 10169
1245.51 10211
1247.83 10211
1250.14 10172
1252.45 10234
1254.76 10243
1257.07 10216
1259.38 10266
1261.69 10327
1264 10304
1266.31 10337
1268.61 10318
1270.92 10422
1273.23 10334
1275.53 10398
1277.84 10466
1280.14 10324
1282.44 10371
1284.75 10375
1287.05 10278
1289.35 10295
1291.65 10264
1293.95 10244
1296.25 10205
1298.55 10245
1300.85 10227
1303.15 10348
1305.45 10308
1307.74 10311
1310.04 10365
1312.34 10337
1314.63 10363
1316.92 10329
1319.22 10314
1321.51 10321
1323.8 10296
1326.1 10332
1328.39 10310
1330.68 10292
1332.97 10322
1335.26 10336
1337.55 10358
1339.84 10338
1342.13 10308
1344.41 10219
1346.7 10199
1348.99 10111
1351.27 10145
1353.56 10121
1355.84 10081
1358.12 10116
1360.41 9988
1362.69 9934
1364.97 9905
1367.25 9869
1369.53 9806
1371.81 9749
1374.09 9752
1376.37 9722
1378.65 9781
1380.93 9756
1383.21 9802
1385.48 9826
1387.76 9833
1390.03 9917
1392.31 9881
1394.58 9924
1396.86 9927
1399.13 9952
1401.4 9938
1403.67 9977
1405.94 9989
1408.22 9968
1410.49 10036
1412.75 9999
1415.02 10002
1417.29 9944
1419.56 9986
1421.83 10057
1424.09 10058
1426.36 10213
1428.62 10194
1430.89 10306
1433.15 10364
1435.42 10504
1437.68 10688
1439.94 10827
1442.2 10954
1444.46 10926
1446.73 10916
1448.99 10977
1451.24 10910
1453.5 10874
1455.76 10785
1458.02 10741
1460.28 10662
1462.53 10600
1464.79 10492
1467.04 10342
1469.3 10290
1471.55 10325
1473.81 10136
1476.06 10109
1478.31 10011
1480.56 9926
1482.81 9966
1485.07 9947
1487.32 9951
1489.56 9902
1491.81 9998
1494.06 10197
1496.31 10322
1498.56 10431
1500.8 10676
1503.05 10986
1505.29 11470
1507.54 11872
1509.78 12456
1512.03 12698
1514.27 12817
1516.51 12836
1518.75 12800
1521 12529
1523.24 12251
1525.48 12053
1527.72 11470
1529.95 10979
1532.19 10625
1534.43 10464
1536.67 10146
1538.9 10053
1541.14 9915
1543.38 9864
1545.61 9831
1547.85 9772
1550.08 9798
1552.31 9753
1554.54 9799
1556.78 9761
1559.01 9766
1561.24 9696
1563.47 9729
1565.7 9664
1567.93 9644
1570.16 9724
1572.38 9683
1574.61 9635
1576.84 9699
1579.07 9686
1581.29 9677
1583.52 9740
1585.74 9714
1587.96 9706
1590.19 9782
1592.41 9749
1594.63 9735
1596.85 9699
1599.08 9753
1601.3 9752
1603.52 9873
1605.74 9831
1607.95 9901
1610.17 9855
1612.39 9797
1614.61 9817
1616.82 9758
1619.04 9758
1621.25 9714
1623.47 9721
1625.68 9704
1627.9 9696
1630.11 9689
1632.32 9653
1634.53 9791
1636.75 9764
1638.96 9828
1641.17 9918
1643.38 9932
1645.59 10060
1647.79 10133
1650 10291
1652.21 10354
1654.42 10398
1656.62 10530
1658.83 10559
1661.03 10580
1663.24 10498
1665.44 10429
1667.64 10468
1669.85 10370
1672.05 10322
1674.25 10292
1676.45 10225
1678.65 10164
1680.85 10049
1683.05 9894
1685.25 9797
1687.45 9720
1689.65 9639
1691.84 9531
1694.04 9633
1696.24 9413
1698.43 9316
1700.63 9321
1702.82 9251
1705.02 9228
1707.21 9119
1709.4 9082
1711.59 9098
1713.79 9119
1715.98 9020
1718.17 9090
1720.36 9042
1722.55 9081
1724.73 9010
1726.92 9042
1729.11 9050
1731.3 8961
1733.48 9004
1735.67 8994
1737.85 8995
1740.04 8996
1742.22 9031
1744.41 9019
1746.59 9004
1748.77 8942
1750.96 8997
1753.14 8982
1755.32 8988
1757.5 8985
1759.68 9020
1761.86 9019
1764.04 8960
1766.21 8990
1768.39 8994
1770.57 8959
1772.74 8879
1774.92 8977
1777.1 8926
1779.27 8926
1781.44 8834
1783.62 9006
1785.79 9070
1787.96 8923
1790.14 8917
1792.31 8846
1794.48 8936
1796.65 8962
1798.82 8952
1800.99 8953
