# Supplementary material for: Raman spectra simulation of antiplatelet drug-platelet interaction using DFT
Source: Sci Rep. 2024 Jan 16;14:1445. doi: 10.1038/s41598-024-51605-7 (PMC10792092; doi:10.1038/s41598-024-51605-7)
Supplement: Supplementary file 1 — Supplementary Information. [file 41598_2024_51605_MOESM1_ESM.zip › Health/Зюбин_49.txt]

399.352 9226
401.893 9131
404.434 9179
406.973 9158
409.512 9142
412.05 9169
414.588 9207
417.125 9254
419.661 9209
422.197 9258
424.731 9212
427.265 9236
429.799 9263
432.331 9261
434.863 9223
437.395 9219
439.925 9248
442.455 9172
444.984 9151
447.513 9114
450.04 9203
452.568 9150
455.094 9173
457.62 9140
460.145 9123
462.669 9182
465.193 9543
467.715 9205
470.238 9186
472.759 9207
475.28 9228
477.8 9199
480.32 9240
482.838 9221
485.356 9209
487.874 9242
490.39 9265
492.906 9310
495.422 9234
497.936 9301
500.45 9377
502.963 9382
505.476 9399
507.988 9491
510.499 9458
513.009 9455
515.519 9376
518.028 9458
520.537 9404
523.044 9394
525.551 9367
528.058 9378
530.563 9294
533.068 9353
535.573 9298
538.076 9348
540.579 9342
543.081 9409
545.583 9368
548.084 9383
550.584 9375
553.083 9304
555.582 9339
558.08 9401
560.577 9324
563.074 9318
565.57 9288
568.066 9292
570.56 9283
573.054 9326
575.548 9259
578.04 9302
580.532 9259
583.023 9335
585.514 9309
588.004 9309
590.493 9343
592.982 9286
595.47 9325
597.957 9348
600.443 9319
602.929 9271
605.414 9333
607.899 9360
610.382 9342
612.866 9327
615.348 9361
617.83 9400
620.311 9448
622.791 9463
625.271 9426
627.75 9452
630.228 9381
632.706 9414
635.183 9405
637.659 9455
640.135 9541
642.61 9419
645.084 9471
647.558 9505
650.031 9429
652.503 9452
654.975 9516
657.446 9489
659.916 9496
662.386 9530
664.855 9481
667.323 9508
669.791 9552
672.257 9554
674.724 9560
677.189 9597
679.654 9520
682.118 9534
684.582 9539
687.045 9566
689.507 9528
691.969 9492
694.43 9583
696.89 9516
699.349 9582
701.808 9608
704.266 9566
706.724 9624
709.181 9599
711.637 9668
714.093 9730
716.547 9732
719.002 9737
721.455 9738
723.908 9693
726.36 9692
728.812 9734
731.263 9642
733.713 9680
736.162 9614
738.611 9780
741.06 9762
743.507 9882
745.954 9798
748.4 9891
750.846 9892
753.291 9904
755.735 9982
758.178 9972
760.621 9938
763.064 9779
765.505 9752
767.946 9767
770.386 9711
772.826 9736
775.265 9814
777.703 9718
780.141 9789
782.578 9812
785.014 9803
787.45 9830
789.885 9859
792.319 9844
794.753 9833
797.186 9862
799.618 9884
802.05 9975
804.481 9950
806.911 9913
809.341 9963
811.77 9955
814.199 10031
816.626 10060
819.054 10117
821.48 10247
823.906 10277
826.331 10352
828.755 10327
831.179 10399
833.602 10343
836.025 10355
838.447 10426
840.868 10371
843.289 10471
845.709 10487
848.128 10589
850.547 10605
852.964 10553
855.382 10614
857.798 10613
860.214 10556
862.63 10525
865.045 10578
867.459 10552
869.872 10638
872.285 10672
874.697 10720
877.108 10697
879.519 10739
881.929 10795
884.339 10701
886.748 10723
889.156 10667
891.564 10739
893.97 10706
896.377 10669
898.782 10684
901.187 10754
903.592 10713
905.995 10726
908.398 10814
910.801 10782
913.203 10835
915.604 10871
918.004 10913
920.404 11012
922.803 10882
925.202 11021
927.6 10933
929.997 11008
932.393 11068
934.789 11102
937.185 11152
939.579 11114
941.973 11269
944.367 11350
946.76 11406
949.152 11450
951.543 11465
953.934 11522
956.324 11590.0
958.714 11524
961.103 11510
963.491 11394
965.879 11377
968.266 11328
970.652 11258
973.038 11332
975.423 11340
977.807 11268
980.191 11355
982.574 11406
984.957 11573
987.338 11640
989.72 11835
992.1 12012
994.48 12409
996.86 12818
999.238 13192
1001.62 13351
1003.99 13277
1006.37 12929
1008.75 12394
1011.12 12106
1013.5 11817
1015.87 11682
1018.25 11572
1020.62 11499
1022.99 11538
1025.36 11596
1027.73 11588
1030.1 11586
1032.47 11622
1034.84 11531
1037.21 11486
1039.58 11417
1041.95 11392
1044.31 11419
1046.68 11351
1049.04 11331
1051.41 11322
1053.77 11360
1056.14 11416
1058.5 11399
1060.86 11460
1063.22 11468
1065.58 11425
1067.95 11481
1070.3 11472
1072.66 11500
1075.02 11484
1077.38 11557
1079.74 11532
1082.09 11551
1084.45 11515
1086.81 11542
1089.16 11493
1091.51 11565
1093.87 11603
1096.22 11561
1098.57 11611
1100.92 11665
1103.28 11708
1105.63 11808
1107.98 11872
1110.32 11868
1112.67 11829
1115.02 11989
1117.37 11970
1119.71 12008
1122.06 12170
1124.41 12229
1126.75 12261
1129.1 12396
1131.44 12458
1133.78 12505
1136.12 12646
1138.47 12876
1140.81 13050
1143.15 13600
1145.49 14128
1147.83 14865
1150.16 15509
1152.5 16019
1154.84 16029
1157.18 15629
1159.51 14869
1161.85 14062
1164.18 13448
1166.52 12997
1168.85 12769
1171.18 12649
1173.52 12516
1175.85 12504
1178.18 12445
1180.51 12397
1182.84 12455
1185.17 12441
1187.5 12444
1189.82 12438
1192.15 12536
1194.48 12574
1196.8 12581
1199.13 12604
1201.46 12548
1203.78 12491
1206.1 12501
1208.43 12436
1210.75 12524
1213.07 12312
1215.39 12341
1217.71 12299
1220.03 12183
1222.35 12233
1224.67 12288
1226.99 12272
1229.31 12422
1231.62 12483
1233.94 12377
1236.26 12435
1238.57 12518
1240.89 12395
1243.2 12434
1245.51 12430
1247.83 12462
1250.14 12495
1252.45 12504
1254.76 12442
1257.07 12646
1259.38 12540
1261.69 12516
1264 12680
1266.31 12612
1268.61 12755
1270.92 12793
1273.23 12724
1275.53 12729
1277.84 12809
1280.14 12790
1282.44 12734
1284.75 12822
1287.05 12776
1289.35 12603
1291.65 12555
1293.95 12604
1296.25 12568
1298.55 12509
1300.85 12616
1303.15 12662
1305.45 12661
1307.74 12702
1310.04 12663
1312.34 12743
1314.63 12747
1316.92 12699
1319.22 12729
1321.51 12685
1323.8 12695
1326.1 12655
1328.39 12596
1330.68 12648
1332.97 12704
1335.26 12583
1337.55 12673
1339.84 12673
1342.13 12635
1344.41 12664
1346.7 12666
1348.99 12631
1351.27 12595
1353.56 12590
1355.84 12586
1358.12 12528
1360.41 12508
1362.69 12487
1364.97 12353
1367.25 12311
1369.53 12246
1371.81 12211
1374.09 12243
1376.37 12264
1378.65 12155
1380.93 12268
1383.21 12246
1385.48 12280
1387.76 12325
1390.03 12356
1392.31 12386
1394.58 12496
1396.86 12437
1399.13 12513
1401.4 12484
1403.67 12400
1405.94 12456
1408.22 12483
1410.49 12451
1412.75 12394
1415.02 12503
1417.29 12450
1419.56 12540
1421.83 12495
1424.09 12557
1426.36 12601
1428.62 12680
1430.89 12739
1433.15 12834
1435.42 13028
1437.68 13104
1439.94 13227
1442.2 13339
1444.46 13373
1446.73 13397
1448.99 13369
1451.24 13377
1453.5 13303
1455.76 13207
1458.02 13169
1460.28 13227
1462.53 13137
1464.79 13043
1467.04 12986
1469.3 12962
1471.55 12924
1473.81 12868
1476.06 12752
1478.31 12758
1480.56 12555
1482.81 12585
1485.07 12646
1487.32 12573
1489.56 12656
1491.81 12666
1494.06 12878
1496.31 13030
1498.56 13161
1500.8 13530
1503.05 13908
1505.29 14462
1507.54 14904
1509.78 15363
1512.03 15847
1514.27 16046
1516.51 16151
1518.75 16001
1521 15725
1523.24 15450
1525.48 15083
1527.72 14464
1529.95 14050
1532.19 13660
1534.43 13255
1536.67 13056
1538.9 12813
1541.14 12745
1543.38 12565
1545.61 12488
1547.85 12532
1550.08 12576
1552.31 12473
1554.54 12535
1556.78 12535
1559.01 12476
1561.24 12506
1563.47 12439
1565.7 12447
1567.93 12373
1570.16 12350
1572.38 12286
1574.61 12286
1576.84 12353
1579.07 12320
1581.29 12433
1583.52 12406
1585.74 12470
1587.96 12517
1590.19 12463
1592.41 12463
1594.63 12434
1596.85 12354
1599.08 12478
1601.3 12502
1603.52 12507
1605.74 12488
1607.95 12521
1610.17 12461
1612.39 12454
1614.61 12354
1616.82 12407
1619.04 12407
1621.25 12389
1623.47 12368
1625.68 12259
1627.9 12304
1630.11 12193
1632.32 12344
1634.53 12289
1636.75 12347
1638.96 12357
1641.17 12375
1643.38 12437
1645.59 12536
1647.79 12634
1650 12681
1652.21 12797
1654.42 12795
1656.62 12922
1658.83 12986
1661.03 12912
1663.24 12956
1665.44 12881
1667.64 12961
1669.85 12883
1672.05 12797
1674.25 12694
1676.45 12719
1678.65 12657
1680.85 12603
1683.05 12484
1685.25 12438
1687.45 12370
1689.65 12229
1691.84 12167
1694.04 12061
1696.24 12042
1698.43 11949
1700.63 11847
1702.82 11825
1705.02 11788
1707.21 11708
1709.4 11704
1711.59 11724
1713.79 11684
1715.98 11629
1718.17 11678
1720.36 11665
1722.55 11645
1724.73 11609
1726.92 11631
1729.11 11678
1731.3 11609
1733.48 11587
1735.67 11564
1737.85 11587
1740.04 11574
1742.22 11592
1744.41 11590.0
1746.59 11548
1748.77 11582
1750.96 11572
1753.14 11648
1755.32 11633
1757.5 11609
1759.68 11638
1761.86 11635
1764.04 11634
1766.21 11555
1768.39 11532
1770.57 11638
1772.74 11577
1774.92 11564
1777.1 11524
1779.27 11506
1781.44 11517
1783.62 11516
1785.79 11484
1787.96 11496
1790.14 11571
1792.31 11574
1794.48 11583
1796.65 11586
1798.82 11609
1800.99 11536
