# Supplementary material for: Raman spectra simulation of antiplatelet drug-platelet interaction using DFT
Source: Sci Rep. 2024 Jan 16;14:1445. doi: 10.1038/s41598-024-51605-7 (PMC10792092; doi:10.1038/s41598-024-51605-7)
Supplement: Supplementary file 1 — Supplementary Information. [file 41598_2024_51605_MOESM1_ESM.zip › Health/Зюбин_5.txt]

399.352 8870.0
401.893 8895
404.434 8905
406.973 8903
409.512 8949
412.05 8946
414.588 9013
417.125 8969
419.661 9028
422.197 9066
424.731 9076
427.265 9022
429.799 9045
432.331 8985
434.863 8961
437.395 8925
439.925 8998
442.455 8979
444.984 8940
447.513 8972
450.04 9084
452.568 9017
455.094 9029
457.62 9044
460.145 9012
462.669 9138
465.193 9041
467.715 9044
470.238 9009
472.759 9056
475.28 9029
477.8 9039
480.32 9140
482.838 9150
485.356 9153
487.874 9142
490.39 9164
492.906 9175
495.422 9222
497.936 9222
500.45 9290
502.963 9255
505.476 9236
507.988 9291
510.499 9281
513.009 9278
515.519 9280
518.028 9288
520.537 9335
523.044 9295
525.551 9381
528.058 9334
530.563 9412
533.068 9363
535.573 9325
538.076 9305
540.579 9386
543.081 9311
545.583 9334
548.084 9316
550.584 9283
553.083 9265
555.582 9319
558.08 9284
560.577 9285
563.074 9327
565.57 9247
568.066 9322
570.56 9336
573.054 9382
575.548 9350
578.04 9300
580.532 9394
583.023 9378
585.514 9320
588.004 9359
590.493 9342
592.982 9349
595.47 9347
597.957 9355
600.443 9353
602.929 9367
605.414 9372
607.899 9423
610.382 9469
612.866 9431
615.348 9442
617.83 9482
620.311 9454
622.791 9574
625.271 9555
627.75 9519
630.228 9487
632.706 9493
635.183 9542
637.659 9564
640.135 9558
642.61 9602
645.084 9604
647.558 9638
650.031 9623
652.503 9631
654.975 9613
657.446 9668
659.916 9654
662.386 9674
664.855 9685
667.323 9625
669.791 9669
672.257 9683
674.724 9670
677.189 9795
679.654 9708
682.118 9723
684.582 9707
687.045 9773
689.507 9766
691.969 9782
694.43 9857
696.89 9876
699.349 9932
701.808 9932
704.266 9961
706.724 9886
709.181 9922
711.637 9929
714.093 9930
716.547 9895
719.002 9932
721.455 10007
723.908 10033
726.36 9990
728.812 10084
731.263 9957
733.713 10037
736.162 10110
738.611 10119
741.06 10124
743.507 10215
745.954 10240
748.4 10329
750.846 10326
753.291 10315
755.735 10195
758.178 10291
760.621 10310
763.064 10206
765.505 10171
767.946 10187
770.386 10214
772.826 10044
775.265 10113
777.703 10117
780.141 10129
782.578 10098
785.014 10031
787.45 10023
789.885 10080
792.319 10065
794.753 10092
797.186 10156
799.618 10129
802.05 10188
804.481 10176
806.911 10162
809.341 10262
811.77 10322
814.199 10283
816.626 10338
819.054 10423
821.48 10497
823.906 10615
826.331 10591
828.755 10644
831.179 10736
833.602 10686
836.025 10745
838.447 10690
840.868 10714
843.289 10778
845.709 10827
848.128 10933
850.547 11020
852.964 11107
855.382 11142
857.798 11101
860.214 11153
862.63 11174
865.045 11114
867.459 11046
869.872 11019
872.285 11167
874.697 11074
877.108 11156
879.519 11137
881.929 11193
884.339 11073
886.748 11105
889.156 11101
891.564 11124
893.97 11155
896.377 11239
898.782 11177
901.187 11165
903.592 11181
905.995 11180
908.398 11141
910.801 11133
913.203 11219
915.604 11195
918.004 11226
920.404 11203
922.803 11359
925.202 11417
927.6 11440
929.997 11504
932.393 11559
934.789 11598
937.185 11696
939.579 11670
941.973 11734
944.367 11751
946.76 11757
949.152 11791
951.543 11820
953.934 11900
956.324 11918
958.714 11913
961.103 11969
963.491 11906
965.879 11886
968.266 11902
970.652 11913
973.038 11926
975.423 11840
977.807 11863
980.191 11837
982.574 11803
984.957 11877
987.338 11961
989.72 12057
992.1 12128
994.48 12297
996.86 12516
999.238 12932
1001.62 13437
1003.99 13878
1006.37 13909
1008.75 13603
1011.12 13165
1013.5 12870
1015.87 12524
1018.25 12388
1020.62 12288
1022.99 12196
1025.36 12139
1027.73 12108
1030.1 12138
1032.47 12097
1034.84 12114
1037.21 12069
1039.58 12008
1041.95 11975
1044.31 12036
1046.68 12052
1049.04 12056
1051.41 12032
1053.77 12047
1056.14 12114
1058.5 12083
1060.86 12015
1063.22 12126
1065.58 12054
1067.95 12032
1070.3 12102
1072.66 12031
1075.02 11966
1077.38 12110
1079.74 12116
1082.09 12166
1084.45 12165
1086.81 12250
1089.16 12180
1091.51 12243
1093.87 12202
1096.22 12282
1098.57 12316
1100.92 12341
1103.28 12376
1105.63 12358
1107.98 12359
1110.32 12393
1112.67 12395
1115.02 12404
1117.37 12443
1119.71 12538
1122.06 12629
1124.41 12775
1126.75 12919
1129.1 12998
1131.44 13163
1133.78 13238
1136.12 13221
1138.47 13230
1140.81 13349
1143.15 13528
1145.49 13928
1147.83 14296
1150.16 14953
1152.5 15701
1154.84 16405
1157.18 16782
1159.51 16786
1161.85 16074
1164.18 15321
1166.52 14509
1168.85 13853
1171.18 13609
1173.52 13455
1175.85 13342
1178.18 13242
1180.51 13121
1182.84 13079
1185.17 13051
1187.5 13077
1189.82 13041
1192.15 13123
1194.48 13032
1196.8 13061
1199.13 13079
1201.46 13116
1203.78 13114
1206.1 13141
1208.43 13112
1210.75 13160
1213.07 13143
1215.39 13158
1217.71 13032
1220.03 13044
1222.35 12934
1224.67 12970
1226.99 12964
1229.31 12917
1231.62 12932
1233.94 12995
1236.26 13021
1238.57 13073
1240.89 13111
1243.2 13079
1245.51 13135
1247.83 13181
1250.14 13207
1252.45 13264
1254.76 13400
1257.07 13443
1259.38 13433
1261.69 13394
1264 13550
1266.31 13477
1268.61 13483
1270.92 13487
1273.23 13567
1275.53 13557
1277.84 13505
1280.14 13474
1282.44 13542
1284.75 13631
1287.05 13626
1289.35 13598
1291.65 13591
1293.95 13590
1296.25 13490
1298.55 13571
1300.85 13537
1303.15 13568
1305.45 13614
1307.74 13544
1310.04 13565
1312.34 13606
1314.63 13579
1316.92 13525
1319.22 13493
1321.51 13435
1323.8 13520
1326.1 13511
1328.39 13471
1330.68 13480
1332.97 13480
1335.26 13546
1337.55 13554
1339.84 13508
1342.13 13685
1344.41 13692
1346.7 13477
1348.99 13485
1351.27 13423
1353.56 13383
1355.84 13310
1358.12 13277
1360.41 13185
1362.69 13187
1364.97 13090
1367.25 13091
1369.53 13050
1371.81 13074
1374.09 13016
1376.37 13089
1378.65 13035
1380.93 12981
1383.21 13073
1385.48 13056
1387.76 13049
1390.03 13116
1392.31 12977
1394.58 13096
1396.86 13100.0
1399.13 13108
1401.4 13147
1403.67 13168
1405.94 13199
1408.22 13132
1410.49 13110
1412.75 13124
1415.02 13206
1417.29 13186
1419.56 13211
1421.83 13399
1424.09 13336
1426.36 13371
1428.62 13319
1430.89 13401
1433.15 13617
1435.42 13711
1437.68 13803
1439.94 13919
1442.2 14065
1444.46 14283
1446.73 14223
1448.99 14307
1451.24 14526
1453.5 14505
1455.76 14460
1458.02 14362
1460.28 14296
1462.53 14219
1464.79 14133
1467.04 14065
1469.3 13892
1471.55 13743
1473.81 13656
1476.06 13560
1478.31 13475
1480.56 13458
1482.81 13281
1485.07 13321
1487.32 13309
1489.56 13353
1491.81 13348
1494.06 13426
1496.31 13541
1498.56 13731
1500.8 13842
1503.05 14063
1505.29 14423
1507.54 14879
1509.78 15303
1512.03 15746
1514.27 16205
1516.51 16689
1518.75 17050
1521 17172
1523.24 17212
1525.48 17017
1527.72 16662
1529.95 16268
1532.19 15802
1534.43 15236
1536.67 14901
1538.9 14738
1541.14 14129
1543.38 13918
1545.61 13725
1547.85 13571
1550.08 13578
1552.31 13547
1554.54 13531
1556.78 13532
1559.01 13417
1561.24 13464
1563.47 13405
1565.7 13429
1567.93 13289
1570.16 13350
1572.38 13256
1574.61 13362
1576.84 13390
1579.07 13430
1581.29 13401
1583.52 13466
1585.74 13406
1587.96 13451
1590.19 13523
1592.41 13404
1594.63 13378
1596.85 13283
1599.08 13196
1601.3 13256
1603.52 13177
1605.74 13197
1607.95 13265
1610.17 13213
1612.39 13208
1614.61 13229
1616.82 13233
1619.04 13158
1621.25 13190
1623.47 13099
1625.68 13212
1627.9 13112
1630.11 13079
1632.32 13052
1634.53 12968
1636.75 12983
1638.96 13038
1641.17 13060
1643.38 13082
1645.59 13125
1647.79 13193
1650 13344
1652.21 13394
1654.42 13476
1656.62 13682
1658.83 13801
1661.03 13926
1663.24 14003
1665.44 14052
1667.64 13909
1669.85 13807
1672.05 13715
1674.25 13593
1676.45 13533
1678.65 13432
1680.85 13348
1683.05 13089
1685.25 13018
1687.45 12972
1689.65 12843
1691.84 12839
1694.04 12747
1696.24 12661
1698.43 12593
1700.63 12479
1702.82 12417
1705.02 12353
1707.21 12237
1709.4 12191
1711.59 12178
1713.79 12113
1715.98 11937
1718.17 11991
1720.36 11974
1722.55 12078
1724.73 11958
1726.92 11986
1729.11 12014
1731.3 12022
1733.48 11943
1735.67 11977
1737.85 11953
1740.04 12011
1742.22 11969
1744.41 11954
1746.59 11934
1748.77 11989
1750.96 11948
1753.14 11893
1755.32 11895
1757.5 11906
1759.68 11857
1761.86 11852
1764.04 11833
1766.21 11797
1768.39 11876
1770.57 11856
1772.74 11789
1774.92 11869
1777.1 11924
1779.27 11860
1781.44 11922
1783.62 11888
1785.79 11910
1787.96 11842
1790.14 11896
1792.31 11761
1794.48 11832
1796.65 11848
1798.82 11816
1800.99 11760
