# Supplementary material for: Raman spectra simulation of antiplatelet drug-platelet interaction using DFT
Source: Sci Rep. 2024 Jan 16;14:1445. doi: 10.1038/s41598-024-51605-7 (PMC10792092; doi:10.1038/s41598-024-51605-7)
Supplement: Supplementary file 1 — Supplementary Information. [file 41598_2024_51605_MOESM1_ESM.zip › Health/Зюбин_50.txt]

399.352 53970
401.893 53914
404.434 54073
406.973 53999
409.512 54137
412.05 54114
414.588 54152
417.125 54260
419.661 54238
422.197 54332
424.731 54301
427.265 54431
429.799 54468
432.331 54357
434.863 54453
437.395 54448
439.925 54369
442.455 54386
444.984 54482
447.513 54589
450.04 54594
452.568 54541
455.094 54616
457.62 54708
460.145 54537
462.669 54629
465.193 54648
467.715 54608
470.238 54670
472.759 54710
475.28 54690
477.8 54742
480.32 54779
482.838 54729
485.356 54835
487.874 54796
490.39 54795
492.906 54812
495.422 54886
497.936 54787
500.45 54879
502.963 54943
505.476 54890
507.988 54886
510.499 54919
513.009 54969
515.519 54977
518.028 54908
520.537 54981
523.044 54946
525.551 54933
528.058 54978
530.563 54892
533.068 54976
535.573 54962
538.076 54903
540.579 54892
543.081 54923
545.583 54987
548.084 55026
550.584 54885
553.083 54984
555.582 54982
558.08 55080
560.577 55041
563.074 54943
565.57 55008
568.066 55017
570.56 55019
573.054 55035
575.548 55006
578.04 54961
580.532 55035
583.023 55115
585.514 55096
588.004 55074
590.493 55164
592.982 55112
595.47 55193
597.957 55166
600.443 55242
602.929 55216
605.414 55150
607.899 55213
610.382 55231
612.866 55292
615.348 55295
617.83 55263
620.311 55323
622.791 55361
625.271 55359
627.75 55391
630.228 55399
632.706 55417
635.183 55345
637.659 55436
640.135 55408
642.61 55451
645.084 55409
647.558 55466
650.031 55474
652.503 55453
654.975 55462
657.446 55489
659.916 55516
662.386 55559
664.855 55523
667.323 55638
669.791 55572
672.257 55631
674.724 55679
677.189 55555
679.654 55601
682.118 55637
684.582 55590
687.045 55598
689.507 55612
691.969 55676
694.43 55693
696.89 55694
699.349 55665
701.808 55744
704.266 55691
706.724 55677
709.181 55766
711.637 55754
714.093 55826
716.547 55830
719.002 55847
721.455 55822
723.908 55789
726.36 55817
728.812 55838
731.263 55891
733.713 55818
736.162 55775
738.611 55823
741.06 55872
743.507 55935
745.954 55946
748.4 56035
750.846 56014
753.291 56025
755.735 56082
758.178 56000
760.621 56000
763.064 56043
765.505 55962
767.946 56055
770.386 56013
772.826 55985
775.265 56031
777.703 56120.0
780.141 56119
782.578 56076
785.014 56042
787.45 56178
789.885 56167
792.319 56235
794.753 56179
797.186 56330
799.618 56300
802.05 56272
804.481 56311
806.911 56267
809.341 56320
811.77 56465
814.199 56420
816.626 56322
819.054 56441
821.48 56426
823.906 56517
826.331 56496
828.755 56543
831.179 56606
833.602 56589
836.025 56643
838.447 56586
840.868 56717
843.289 56690
845.709 56774
848.128 56808
850.547 56848
852.964 56808
855.382 56857
857.798 56750
860.214 56785
862.63 56858
865.045 56842
867.459 56956
869.872 56916
872.285 56984
874.697 57070
877.108 57025
879.519 56977
881.929 56942
884.339 56937
886.748 56971
889.156 57004
891.564 56980
893.97 57052
896.377 56978
898.782 57038
901.187 57073
903.592 57047
905.995 57020
908.398 57082
910.801 57153
913.203 57129
915.604 57236
918.004 57274
920.404 57214
922.803 57216
925.202 57202
927.6 57271
929.997 57327
932.393 57423
934.789 57409
937.185 57464
939.579 57518
941.973 57581
944.367 57533
946.76 57694
949.152 57829
951.543 57724
953.934 57827
956.324 57877
958.714 57911
961.103 57931
963.491 57804
965.879 57796
968.266 57724
970.652 57704
973.038 57738
975.423 57731
977.807 57796
980.191 57902
982.574 57820
984.957 57942
987.338 58077
989.72 58160
992.1 58242
994.48 58431
996.86 58803
999.238 59060
1001.62 59219
1003.99 59207
1006.37 58878
1008.75 58589
1011.12 58483
1013.5 58303
1015.87 58229
1018.25 58209
1020.62 58109
1022.99 58185
1025.36 58119
1027.73 58164
1030.1 58187
1032.47 58152
1034.84 58101
1037.21 58179
1039.58 58048
1041.95 58145
1044.31 58124
1046.68 58652
1049.04 58561
1051.41 58227
1053.77 58111
1056.14 58121
1058.5 58147
1060.86 58197
1063.22 58247
1065.58 58262
1067.95 58334
1070.3 58316
1072.66 58392
1075.02 58341
1077.38 58476
1079.74 58399
1082.09 58403
1084.45 58444
1086.81 58494
1089.16 58462
1091.51 58463
1093.87 58561
1096.22 58498
1098.57 58530
1100.92 58663
1103.28 58721
1105.63 58713
1107.98 58810
1110.32 58815
1112.67 58778
1115.02 58921
1117.37 58914
1119.71 59025
1122.06 59140
1124.41 59159
1126.75 59293
1129.1 59397
1131.44 59429
1133.78 59456
1136.12 59594
1138.47 59803
1140.81 59993
1143.15 60312
1145.49 60759
1147.83 61328
1150.16 61875
1152.5 62455
1154.84 62515
1157.18 62157
1159.51 61506
1161.85 60887
1164.18 60363
1166.52 59944
1168.85 59819
1171.18 59711
1173.52 59655
1175.85 59619
1178.18 59611
1180.51 59548
1182.84 59614
1185.17 59573
1187.5 59755
1189.82 59748
1192.15 59773
1194.48 59739
1196.8 59786
1199.13 59767
1201.46 59697
1203.78 59756
1206.1 59773
1208.43 59798
1210.75 59706
1213.07 59690
1215.39 59639
1217.71 59537
1220.03 59659
1222.35 59562
1224.67 59629
1226.99 59685
1229.31 59700
1231.62 59678
1233.94 59741
1236.26 59857
1238.57 59838
1240.89 59898
1243.2 59802
1245.51 59829
1247.83 59914
1250.14 60016
1252.45 60017
1254.76 59967
1257.07 60115
1259.38 60127
1261.69 60176
1264 60135
1266.31 60149
1268.61 60223
1270.92 60267
1273.23 60251
1275.53 60370
1277.84 60311
1280.14 60448
1282.44 60452
1284.75 60470
1287.05 60379
1289.35 60397
1291.65 60341
1293.95 60373
1296.25 60287
1298.55 60341
1300.85 60384
1303.15 60432
1305.45 60437
1307.74 60538
1310.04 60485
1312.34 60409
1314.63 60458
1316.92 60568
1319.22 60442
1321.51 60504
1323.8 60486
1326.1 60517
1328.39 60525
1330.68 60468
1332.97 60407
1335.26 60504
1337.55 60540
1339.84 60526
1342.13 60504
1344.41 60555
1346.7 60572
1348.99 60638
1351.27 60578
1353.56 60553
1355.84 60575
1358.12 60516
1360.41 60488
1362.69 60573
1364.97 60523
1367.25 60531
1369.53 60461
1371.81 60421
1374.09 60371
1376.37 60502
1378.65 60478
1380.93 60462
1383.21 60530
1385.48 60479
1387.76 60626
1390.03 60589
1392.31 60656
1394.58 60612
1396.86 60678
1399.13 60697
1401.4 60669
1403.67 60645
1405.94 60631
1408.22 60574
1410.49 60589
1412.75 60694
1415.02 60650
1417.29 60666
1419.56 60660
1421.83 60687
1424.09 60675
1426.36 60741
1428.62 60735
1430.89 60743
1433.15 60859
1435.42 60877
1437.68 60968
1439.94 61040
1442.2 60993
1444.46 61126
1446.73 61070
1448.99 61060
1451.24 61084
1453.5 61076
1455.76 61095
1458.02 61058
1460.28 60832
1462.53 61012
1464.79 60912
1467.04 60922
1469.3 60879
1471.55 60983
1473.81 60952
1476.06 61014
1478.31 60906
1480.56 60921
1482.81 60930
1485.07 60944
1487.32 60999
1489.56 61109
1491.81 61015
1494.06 61178
1496.31 61233
1498.56 61423
1500.8 61663
1503.05 61952
1505.29 62389
1507.54 62813
1509.78 63248
1512.03 63683
1514.27 63819
1516.51 63973
1518.75 63723
1521 63637
1523.24 63366
1525.48 63148
1527.72 62770
1529.95 62298
1532.19 61974
1534.43 61710
1536.67 61495
1538.9 61336
1541.14 61240
1543.38 61182
1545.61 61147
1547.85 61152
1550.08 61144
1552.31 61165
1554.54 61165
1556.78 61100
1559.01 61206
1561.24 61146
1563.47 61169
1565.7 61146
1567.93 61230
1570.16 61207
1572.38 61188
1574.61 61183
1576.84 61213
1579.07 61349
1581.29 61194
1583.52 61350
1585.74 61309
1587.96 61305
1590.19 61375
1592.41 61385
1594.63 61261
1596.85 61228
1599.08 61295
1601.3 61278
1603.52 61279
1605.74 61759
1607.95 61277
1610.17 61164
1612.39 61080
1614.61 61137
1616.82 61069
1619.04 61011
1621.25 60951
1623.47 60896
1625.68 60837
1627.9 60894
1630.11 60870
1632.32 60792
1634.53 60692
1636.75 60698
1638.96 60719
1641.17 60668
1643.38 60714
1645.59 60554
1647.79 60622
1650 60581
1652.21 60655
1654.42 60583
1656.62 60582
1658.83 60650
1661.03 60629
1663.24 60528
1665.44 60566
1667.64 60482
1669.85 60557
1672.05 60450
1674.25 60411
1676.45 60534
1678.65 60417
1680.85 60372
1683.05 60304
1685.25 60301
1687.45 60191
1689.65 60105
1691.84 60088
1694.04 60062
1696.24 60137
1698.43 60129
1700.63 60005
1702.82 59937
1705.02 59935
1707.21 60036
1709.4 59971
1711.59 60012
1713.79 59988
1715.98 60070
1718.17 59993
1720.36 59983
1722.55 59999
1724.73 59962
1726.92 59898
1729.11 59898
1731.3 59913
1733.48 59938
1735.67 59905
1737.85 59906
1740.04 59897
1742.22 59901
1744.41 59958
1746.59 59998
1748.77 60014
1750.96 60007
1753.14 59930
1755.32 59905
1757.5 59920
1759.68 59870.0
1761.86 59924
1764.04 59975
1766.21 59980
1768.39 59998
1770.57 59937
1772.74 60002
1774.92 59880
1777.1 59885
1779.27 59866
1781.44 59907
1783.62 59864
1785.79 59930
1787.96 59814
1790.14 59907
1792.31 59968
1794.48 59877
1796.65 59823
1798.82 59933
1800.99 59840
