# Supplementary material for: Raman spectra simulation of antiplatelet drug-platelet interaction using DFT
Source: Sci Rep. 2024 Jan 16;14:1445. doi: 10.1038/s41598-024-51605-7 (PMC10792092; doi:10.1038/s41598-024-51605-7)
Supplement: Supplementary file 1 — Supplementary Information. [file 41598_2024_51605_MOESM1_ESM.zip › Health/Зюбин_51.txt]

399.352 7831
401.893 7824
404.434 7842
406.973 7778
409.512 7864
412.05 7838
414.588 7812
417.125 7887
419.661 7869
422.197 7846
424.731 7784
427.265 7813
429.799 7826
432.331 7799
434.863 7779
437.395 7819
439.925 7825
442.455 7832
444.984 7785
447.513 7792
450.04 7847
452.568 7825
455.094 7802
457.62 7745
460.145 7802
462.669 7777
465.193 7806
467.715 7763
470.238 7740
472.759 7784
475.28 7827
477.8 7803
480.32 7833
482.838 7872
485.356 7957
487.874 7823
490.39 7838
492.906 7797
495.422 7912
497.936 7886
500.45 7881
502.963 7891
505.476 7924
507.988 7951
510.499 7930
513.009 7939
515.519 7948
518.028 7954
520.537 7947
523.044 7949
525.551 7906
528.058 7893
530.563 7853
533.068 7841
535.573 7852
538.076 7864
540.579 7811
543.081 7801
545.583 7854
548.084 7833
550.584 7838
553.083 7858
555.582 7816
558.08 7850.0
560.577 7874
563.074 7824
565.57 7833
568.066 7806
570.56 7828
573.054 7830
575.548 7801
578.04 7830
580.532 7825
583.023 7712
585.514 7829
588.004 7788
590.493 7842
592.982 7850
595.47 7775
597.957 7835
600.443 7801
602.929 7856
605.414 7837
607.899 7893
610.382 7875
612.866 7850.0
615.348 7883
617.83 7898
620.311 7850
622.791 7907
625.271 7896
627.75 7837
630.228 7886
632.706 7897
635.183 7909
637.659 7903
640.135 7935
642.61 7904
645.084 7952
647.558 7877
650.031 7960
652.503 7914
654.975 7959
657.446 7941
659.916 7921
662.386 7920
664.855 7948
667.323 7991
669.791 7904
672.257 7933
674.724 7988
677.189 7943
679.654 7991
682.118 7983
684.582 8032
687.045 7977
689.507 7946
691.969 8026
694.43 8043
696.89 8019
699.349 7983
701.808 7959
704.266 7979
706.724 8004
709.181 8085
711.637 8041
714.093 8089
716.547 8072
719.002 8054
721.455 8106
723.908 8094
726.36 8036
728.812 8055
731.263 8075
733.713 8057
736.162 8079
738.611 8120
741.06 8135
743.507 8138
745.954 8175
748.4 8146
750.846 8201
753.291 8177
755.735 8175
758.178 8206
760.621 8182
763.064 8184
765.505 8147
767.946 8124
770.386 8112
772.826 8163
775.265 8110
777.703 8065
780.141 8176
782.578 8134
785.014 8159
787.45 8136
789.885 8132
792.319 8176
794.753 8206
797.186 8201
799.618 8271
802.05 8233
804.481 8259
806.911 8347
809.341 8286
811.77 8287
814.199 8319
816.626 8422
819.054 8437
821.48 8438
823.906 8521
826.331 8483
828.755 8526
831.179 8473
833.602 8531
836.025 8523
838.447 8538
840.868 8620
843.289 8594
845.709 8734
848.128 8728
850.547 8772
852.964 8751
855.382 8761
857.798 8732
860.214 8678
862.63 8740
865.045 8667
867.459 8728
869.872 8789
872.285 8786
874.697 8815
877.108 8774
879.519 8794
881.929 8773
884.339 8734
886.748 8738
889.156 8798
891.564 8793
893.97 8735
896.377 8792
898.782 8720
901.187 8770
903.592 8786
905.995 8848
908.398 8781
910.801 8859
913.203 8825
915.604 8891
918.004 8903
920.404 8960
922.803 8979
925.202 9010
927.6 9020
929.997 9032
932.393 9052
934.789 9090
937.185 9117
939.579 9158
941.973 9264
944.367 9579
946.76 9975
949.152 9420
951.543 9450
953.934 9445
956.324 9442
958.714 9388
961.103 9470
963.491 9358
965.879 9328
968.266 9383
970.652 9318
973.038 9297
975.423 9379
977.807 9354
980.191 9338
982.574 9391
984.957 9468
987.338 9594
989.72 9807
992.1 10008
994.48 10303
996.86 10742
999.238 11007
1001.62 11124
1003.99 10854
1006.37 10509
1008.75 10206
1011.12 9915
1013.5 9798
1015.87 9703
1018.25 9603
1020.62 9526
1022.99 9481
1025.36 9563
1027.73 9477
1030.1 9472
1032.47 9417
1034.84 9387
1037.21 9325
1039.58 9318
1041.95 9328
1044.31 9450
1046.68 9342
1049.04 9355
1051.41 9405
1053.77 9317
1056.14 9317
1058.5 9343
1060.86 9383
1063.22 9390
1065.58 9385
1067.95 9390
1070.3 9397
1072.66 9378
1075.02 9442
1077.38 9459
1079.74 9441
1082.09 9485
1084.45 9527
1086.81 9529
1089.16 9471
1091.51 9559
1093.87 9530
1096.22 9532
1098.57 9547
1100.92 9591
1103.28 9680
1105.63 9639
1107.98 9662
1110.32 9739
1112.67 9718
1115.02 9813
1117.37 9828
1119.71 9972
1122.06 10136
1124.41 10448
1126.75 10285
1129.1 10344
1131.44 10449
1133.78 10796
1136.12 10943
1138.47 10922
1140.81 11224
1143.15 11759
1145.49 12315
1147.83 13153
1150.16 13868
1152.5 14232
1154.84 14202
1157.18 13430
1159.51 12659
1161.85 11784
1164.18 11275
1166.52 10842
1168.85 10693
1171.18 10547
1173.52 10406
1175.85 10417
1178.18 10359
1180.51 10260
1182.84 10304
1185.17 10196
1187.5 10254
1189.82 10324
1192.15 10271
1194.48 10261
1196.8 10273
1199.13 10211
1201.46 10268
1203.78 10253
1206.1 10425
1208.43 10236
1210.75 10184
1213.07 10063
1215.39 10003
1217.71 9877
1220.03 9931
1222.35 9829
1224.67 9732
1226.99 9819
1229.31 9897
1231.62 9870
1233.94 9821
1236.26 9870.0
1238.57 9833
1240.89 9891
1243.2 9892
1245.51 9915
1247.83 10014
1250.14 9975
1252.45 10000
1254.76 10069
1257.07 10094
1259.38 10038
1261.69 10046
1264 10097
1266.31 10057
1268.61 10148
1270.92 10131
1273.23 10133
1275.53 10155
1277.84 10175
1280.14 10233
1282.44 10251
1284.75 10189
1287.05 10163
1289.35 10074
1291.65 10083
1293.95 9996
1296.25 10022
1298.55 10048
1300.85 10018
1303.15 10044
1305.45 10049
1307.74 10023
1310.04 10033
1312.34 10043
1314.63 10013
1316.92 10021
1319.22 9966
1321.51 10041
1323.8 9980
1326.1 9961
1328.39 9996
1330.68 9984
1332.97 10055
1335.26 10355
1337.55 10031
1339.84 9977
1342.13 9936
1344.41 9936
1346.7 9890
1348.99 9908
1351.27 9933
1353.56 9937
1355.84 9875
1358.12 9859
1360.41 9865
1362.69 9806
1364.97 9831
1367.25 9750
1369.53 9827
1371.81 9704
1374.09 9763
1376.37 9723
1378.65 9710
1380.93 9807
1383.21 9747
1385.48 9781
1387.76 9790
1390.03 9794
1392.31 9789
1394.58 9892
1396.86 9866
1399.13 9834
1401.4 9836
1403.67 9815
1405.94 9897
1408.22 9805
1410.49 9835
1412.75 9850
1415.02 9869
1417.29 9901
1419.56 9906
1421.83 9923
1424.09 9910
1426.36 9965
1428.62 9993
1430.89 10069
1433.15 10006
1435.42 10202
1437.68 10313
1439.94 10282
1442.2 10413
1444.46 10520
1446.73 10532
1448.99 10501
1451.24 10422
1453.5 10378
1455.76 10432
1458.02 10320
1460.28 10334
1462.53 10275
1464.79 10191
1467.04 10218
1469.3 10073
1471.55 10122
1473.81 10107
1476.06 10065
1478.31 10248
1480.56 11211
1482.81 10028
1485.07 10128
1487.32 10136
1489.56 10267
1491.81 10271
1494.06 10450
1496.31 10730
1498.56 10897
1500.8 11252
1503.05 11653
1505.29 12135
1507.54 12756
1509.78 13195
1512.03 13661
1514.27 13907
1516.51 13892
1518.75 13750
1521 13462
1523.24 13033
1525.48 12584
1527.72 12128
1529.95 11622
1532.19 11165
1534.43 10736
1536.67 10461
1538.9 10214
1541.14 10108
1543.38 9989
1545.61 9923
1547.85 9849
1550.08 9860
1552.31 9806
1554.54 9785
1556.78 9802
1559.01 9788
1561.24 9716
1563.47 9691
1565.7 9680
1567.93 9672
1570.16 9735
1572.38 9707
1574.61 9724
1576.84 9698
1579.07 9715
1581.29 9701
1583.52 9723
1585.74 9740
1587.96 9659
1590.19 9673
1592.41 9612
1594.63 9671
1596.85 9629
1599.08 9638
1601.3 9697
1603.52 9652
1605.74 9698
1607.95 9739
1610.17 9693
1612.39 9616
1614.61 9689
1616.82 9701
1619.04 9619
1621.25 9605
1623.47 9587
1625.68 9588
1627.9 9560
1630.11 9478
1632.32 9544
1634.53 9570
1636.75 9611
1638.96 9607
1641.17 9635
1643.38 9701
1645.59 9677
1647.79 9813
1650 9796
1652.21 9779
1654.42 9909
1656.62 9904
1658.83 9953
1661.03 9884
1663.24 9903
1665.44 9854
1667.64 9758
1669.85 9815
1672.05 9751
1674.25 9708
1676.45 9735
1678.65 9675
1680.85 9620.0
1683.05 9521
1685.25 9547
1687.45 9551
1689.65 9475
1691.84 9456
1694.04 9408
1696.24 9396
1698.43 9272
1700.63 9282
1702.82 9275
1705.02 9224
1707.21 9218
1709.4 9157
1711.59 9193
1713.79 9210
1715.98 9162
1718.17 9160
1720.36 9128
1722.55 9158
1724.73 9111
1726.92 9091
1729.11 9146
1731.3 9110
1733.48 9102
1735.67 9117
1737.85 9124
1740.04 9091
1742.22 9102
1744.41 9038
1746.59 9084
1748.77 9127
1750.96 9093
1753.14 9093
1755.32 9065
1757.5 9067
1759.68 9033
1761.86 9076
1764.04 9028
1766.21 9046
1768.39 9084
1770.57 8933
1772.74 9002
1774.92 9074
1777.1 9057
1779.27 9063
1781.44 8983
1783.62 9001
1785.79 9028
1787.96 9012
1790.14 8980
1792.31 8996
1794.48 8987
1796.65 8982
1798.82 8958
1800.99 8948
