# Supplementary material for: Raman spectra simulation of antiplatelet drug-platelet interaction using DFT
Source: Sci Rep. 2024 Jan 16;14:1445. doi: 10.1038/s41598-024-51605-7 (PMC10792092; doi:10.1038/s41598-024-51605-7)
Supplement: Supplementary file 1 — Supplementary Information. [file 41598_2024_51605_MOESM1_ESM.zip › Health/Зюбин_52.txt]

399.352 11861
401.893 11896
404.434 11917
406.973 11896
409.512 12001
412.05 12019
414.588 12013
417.125 12041
419.661 11961
422.197 12083
424.731 11893
427.265 11942
429.799 11981
432.331 12006
434.863 11961
437.395 11984
439.925 11975
442.455 11981
444.984 12031
447.513 11944
450.04 12050
452.568 11966
455.094 11956
457.62 11887
460.145 11955
462.669 11895
465.193 11911
467.715 11908
470.238 11923
472.759 11949
475.28 11910
477.8 12047
480.32 11995
482.838 12058
485.356 12068
487.874 12105
490.39 12092
492.906 12193
495.422 12113
497.936 12174
500.45 12217
502.963 12219
505.476 12168
507.988 12246
510.499 12286
513.009 12357
515.519 12271
518.028 12141
520.537 12174
523.044 12204
525.551 12223
528.058 12206
530.563 12084
533.068 12162
535.573 12116
538.076 12091
540.579 12135
543.081 11986
545.583 12078
548.084 12024
550.584 11994
553.083 11944
555.582 12048
558.08 12063
560.577 12013
563.074 12114
565.57 12043
568.066 12148
570.56 12060
573.054 12066
575.548 12068
578.04 12048
580.532 11982
583.023 12013
585.514 12010
588.004 12084
590.493 11960
592.982 12041
595.47 12022
597.957 12050
600.443 12138
602.929 12067
605.414 12158
607.899 12152
610.382 12102
612.866 12174
615.348 12211
617.83 12221
620.311 12191
622.791 12176
625.271 12114
627.75 12168
630.228 12088
632.706 12241
635.183 12218
637.659 12256
640.135 12265
642.61 12261
645.084 12284
647.558 12306
650.031 12231
652.503 12309
654.975 12345
657.446 12320
659.916 12348
662.386 12262
664.855 12332
667.323 12387
669.791 12305
672.257 12380
674.724 12350
677.189 12353
679.654 12356
682.118 12328
684.582 12423
687.045 12428
689.507 12414
691.969 12400
694.43 12434
696.89 12450
699.349 12425
701.808 12500
704.266 12398
706.724 12474
709.181 12458
711.637 12550
714.093 12526
716.547 12576
719.002 12521
721.455 12536
723.908 12537
726.36 12602
728.812 12597
731.263 12562
733.713 12622
736.162 12565
738.611 12604
741.06 12705
743.507 12751
745.954 12680
748.4 12773
750.846 12709
753.291 12781
755.735 12832
758.178 12742
760.621 12784
763.064 12732
765.505 12737
767.946 12652
770.386 12722
772.826 12696
775.265 12596
777.703 12622
780.141 12639
782.578 12703
785.014 12664
787.45 12602
789.885 12657
792.319 12612
794.753 12658
797.186 12761
799.618 12783
802.05 12782
804.481 12879
806.911 12954
809.341 13007
811.77 13033
814.199 12990
816.626 13081
819.054 13238
821.48 13235
823.906 13313
826.331 13264
828.755 13295
831.179 13327
833.602 13389
836.025 13479
838.447 13425
840.868 13539
843.289 13610
845.709 13713
848.128 13810
850.547 13837
852.964 13843
855.382 13797
857.798 13752
860.214 13696
862.63 13741
865.045 13645
867.459 13742
869.872 13789
872.285 13898
874.697 13844
877.108 13901
879.519 13929
881.929 13979
884.339 13837
886.748 13893
889.156 13903
891.564 13975
893.97 13869
896.377 13908
898.782 13915
901.187 13899
903.592 13928
905.995 13869
908.398 13975
910.801 13900
913.203 13974
915.604 14100
918.004 14163
920.404 14236
922.803 14264
925.202 14281
927.6 14356
929.997 14370
932.393 14398
934.789 14463
937.185 14506
939.579 14571
941.973 14631
944.367 14723
946.76 14786
949.152 14897
951.543 14956
953.934 15028
956.324 14994
958.714 14964
961.103 15035
963.491 14877
965.879 14913
968.266 14781
970.652 14792
973.038 14792
975.423 14778
977.807 14739
980.191 14858
982.574 14979
984.957 15036
987.338 15235
989.72 15368
992.1 15777
994.48 16273
996.86 16956
999.238 17527
1001.62 17766
1003.99 17450
1006.37 16862
1008.75 16454
1011.12 15836
1013.5 15570
1015.87 15418
1018.25 15224
1020.62 15067
1022.99 15155
1025.36 15110
1027.73 15195
1030.1 15050
1032.47 14981
1034.84 14885
1037.21 14879
1039.58 14817
1041.95 14786
1044.31 14824
1046.68 14888
1049.04 14878
1051.41 14911
1053.77 14962
1056.14 14843
1058.5 14887
1060.86 14914
1063.22 14889
1065.58 14865
1067.95 14962
1070.3 14898
1072.66 14967
1075.02 14929
1077.38 15116
1079.74 15145
1082.09 15057
1084.45 15032
1086.81 15162
1089.16 15196
1091.51 15178
1093.87 15265
1096.22 15245
1098.57 15309
1100.92 15264
1103.28 15362
1105.63 15342
1107.98 15405
1110.32 15366
1112.67 15523
1115.02 15656
1117.37 15730
1119.71 15866
1122.06 16040
1124.41 16185
1126.75 16399
1129.1 16485
1131.44 16572
1133.78 16710
1136.12 16968
1138.47 17202
1140.81 17654
1143.15 18821
1145.49 20230
1147.83 20389
1150.16 21371
1152.5 21981
1154.84 21894
1157.18 20874
1159.51 19670
1161.85 18426
1164.18 17714
1166.52 17139
1168.85 16861
1171.18 16728
1173.52 16508
1175.85 16530
1178.18 16439
1180.51 16389
1182.84 16389
1185.17 16317
1187.5 16333
1189.82 16282
1192.15 16297
1194.48 16404
1196.8 16430
1199.13 16369
1201.46 16397
1203.78 16516
1206.1 16407
1208.43 16359
1210.75 16349
1213.07 16228
1215.39 16139
1217.71 16001
1220.03 15982
1222.35 15934
1224.67 15897
1226.99 15943
1229.31 15932
1231.62 15932
1233.94 16018
1236.26 16156
1238.57 16023
1240.89 16141
1243.2 16239
1245.51 16133
1247.83 16225
1250.14 16239
1252.45 16353
1254.76 16370.0
1257.07 16353
1259.38 16505
1261.69 16492
1264 16622
1266.31 16527
1268.61 16503
1270.92 16544
1273.23 16470
1275.53 16510
1277.84 16679
1280.14 16639
1282.44 16673
1284.75 16620
1287.05 16538
1289.35 16492
1291.65 16500
1293.95 16482
1296.25 16456
1298.55 16454
1300.85 16433
1303.15 16379
1305.45 16332
1307.74 16349
1310.04 16441
1312.34 16395
1314.63 16386
1316.92 16518
1319.22 16395
1321.51 16460
1323.8 16427
1326.1 16453
1328.39 16455
1330.68 16505
1332.97 16517
1335.26 16558
1337.55 16485
1339.84 16456
1342.13 16393
1344.41 16310
1346.7 16322
1348.99 16164
1351.27 16290
1353.56 16169
1355.84 16157
1358.12 16025
1360.41 16015
1362.69 16087
1364.97 16029
1367.25 16025
1369.53 15976
1371.81 15844
1374.09 15920
1376.37 15942
1378.65 15865
1380.93 15992
1383.21 16017
1385.48 15962
1387.76 15956
1390.03 16043
1392.31 16044
1394.58 16044
1396.86 16126
1399.13 16201
1401.4 16093
1403.67 16078
1405.94 16274
1408.22 16195
1410.49 16221
1412.75 16232
1415.02 16305
1417.29 16325
1419.56 16334
1421.83 16352
1424.09 16241
1426.36 16347
1428.62 16379
1430.89 16517
1433.15 16586
1435.42 16816
1437.68 17062
1439.94 17210
1442.2 17298
1444.46 17404
1446.73 17505
1448.99 17443
1451.24 17367
1453.5 17382
1455.76 17273
1458.02 17150
1460.28 17117
1462.53 16961
1464.79 16883
1467.04 16795
1469.3 16595
1471.55 16523
1473.81 16431
1476.06 16414
1478.31 16322
1480.56 16412
1482.81 16435
1485.07 16443
1487.32 16492
1489.56 16643
1491.81 16836
1494.06 17000
1496.31 17286
1498.56 17640
1500.8 18094
1503.05 18670
1505.29 19365
1507.54 20030
1509.78 20937
1512.03 21375
1514.27 21811
1516.51 21855
1518.75 21628
1521 21106
1523.24 20659
1525.48 19925
1527.72 19258
1529.95 18569
1532.19 17853
1534.43 17351
1536.67 16870
1538.9 16676
1541.14 16441
1543.38 16365
1545.61 16210
1547.85 16116
1550.08 16109
1552.31 16178
1554.54 16049
1556.78 16036
1559.01 15977
1561.24 16038
1563.47 16049
1565.7 15951
1567.93 15905
1570.16 16064
1572.38 15943
1574.61 15976
1576.84 16072
1579.07 16136
1581.29 16080
1583.52 15991
1585.74 15955
1587.96 15955
1590.19 15952
1592.41 15978
1594.63 15926
1596.85 15858
1599.08 15897
1601.3 15938
1603.52 16050
1605.74 16024
1607.95 16072
1610.17 16066
1612.39 16022
1614.61 16011
1616.82 15926
1619.04 15912
1621.25 15901
1623.47 15712
1625.68 15740
1627.9 15713
1630.11 15703
1632.32 15693
1634.53 15728
1636.75 15717
1638.96 15849
1641.17 15801
1643.38 15913
1645.59 16053
1647.79 16125
1650 16225
1652.21 16358
1654.42 16453
1656.62 16588
1658.83 16623
1661.03 16568
1663.24 16613
1665.44 16430
1667.64 16435
1669.85 16287
1672.05 16154
1674.25 16172
1676.45 16068
1678.65 16008
1680.85 15827
1683.05 15852
1685.25 15854
1687.45 15693
1689.65 15633
1691.84 15701
1694.04 15559
1696.24 15370
1698.43 15342
1700.63 15219
1702.82 15129
1705.02 15054
1707.21 15026
1709.4 14966
1711.59 14849
1713.79 14945
1715.98 14819
1718.17 14898
1720.36 14933
1722.55 14853
1724.73 15025
1726.92 14947
1729.11 14869
1731.3 14945
1733.48 14917
1735.67 14910
1737.85 14919
1740.04 14930
1742.22 14825
1744.41 14850
1746.59 14923
1748.77 14808
1750.96 14831
1753.14 14817
1755.32 14807
1757.5 14782
1759.68 14727
1761.86 14741
1764.04 14797
1766.21 14883
1768.39 14813
1770.57 14806
1772.74 14837
1774.92 14845
1777.1 14780
1779.27 14815
1781.44 14811
1783.62 14714
1785.79 14767
1787.96 14725
1790.14 14662
1792.31 14658
1794.48 14653
1796.65 14601
1798.82 14582
1800.99 14743
