# Supplementary material for: Raman spectra simulation of antiplatelet drug-platelet interaction using DFT
Source: Sci Rep. 2024 Jan 16;14:1445. doi: 10.1038/s41598-024-51605-7 (PMC10792092; doi:10.1038/s41598-024-51605-7)
Supplement: Supplementary file 1 — Supplementary Information. [file 41598_2024_51605_MOESM1_ESM.zip › Health/Зюбин_53.txt]

399.352 29595
401.893 29598
404.434 29722
406.973 29660
409.512 29716
412.05 29700
414.588 29763
417.125 29716
419.661 29700
422.197 29712
424.731 29746
427.265 29685
429.799 29701
432.331 29689
434.863 29652
437.395 29605
439.925 29657
442.455 29683
444.984 29700
447.513 29763
450.04 29690
452.568 29649
455.094 29665
457.62 29645
460.145 29782
462.669 29663
465.193 29656
467.715 29600
470.238 29683
472.759 29650
475.28 29694
477.8 29664
480.32 29681
482.838 29736
485.356 29769
487.874 29781
490.39 29765
492.906 29841
495.422 29888
497.936 29824
500.45 29857
502.963 29955
505.476 29905
507.988 29951
510.499 29863
513.009 29918
515.519 29944
518.028 29877
520.537 29887
523.044 29890
525.551 29832
528.058 29842
530.563 29908
533.068 29898
535.573 29850
538.076 29857
540.579 29801
543.081 29843
545.583 29852
548.084 29792
550.584 29753
553.083 29787
555.582 29739
558.08 29846
560.577 29811
563.074 29848
565.57 29800
568.066 29824
570.56 29769
573.054 29802
575.548 29756
578.04 29781
580.532 29776
583.023 29806
585.514 29764
588.004 29837
590.493 29767
592.982 29782
595.47 29738
597.957 29827
600.443 29826
602.929 29783
605.414 29822
607.899 29806
610.382 29817
612.866 29950
615.348 29948
617.83 29915
620.311 29891
622.791 29885
625.271 29930
627.75 29919
630.228 29865
632.706 29898
635.183 29874
637.659 29962
640.135 29925
642.61 29958
645.084 29960
647.558 29985
650.031 29952
652.503 29968
654.975 29984
657.446 29968
659.916 29970
662.386 29969
664.855 29985
667.323 30046
669.791 29977
672.257 30043
674.724 29960
677.189 29912
679.654 29987
682.118 29993
684.582 30002
687.045 30049
689.507 29946
691.969 30043
694.43 30046
696.89 30093
699.349 30036
701.808 30088
704.266 30098
706.724 30091
709.181 30102
711.637 30096
714.093 30175
716.547 30147
719.002 30144
721.455 30123
723.908 30095
726.36 30088
728.812 30149
731.263 30176
733.713 30201
736.162 30160
738.611 30299
741.06 30274
743.507 30249
745.954 30299
748.4 30361
750.846 30318
753.291 30314
755.735 30409
758.178 30344
760.621 30305
763.064 30291
765.505 30272
767.946 30265
770.386 30198
772.826 30231
775.265 30219
777.703 30275
780.141 30217
782.578 30227
785.014 30196
787.45 30197
789.885 30216
792.319 30219
794.753 30271
797.186 30264
799.618 30327
802.05 30319
804.481 30379
806.911 30415
809.341 30464
811.77 30471
814.199 30493
816.626 30558
819.054 30584
821.48 30612
823.906 30785
826.331 30641
828.755 30762
831.179 30766
833.602 30781
836.025 30745
838.447 30815
840.868 30817
843.289 30838
845.709 30946
848.128 31061
850.547 31021
852.964 31148
855.382 31101
857.798 30972
860.214 31030
862.63 31006
865.045 30955
867.459 31027
869.872 31009
872.285 31098
874.697 31088
877.108 31039
879.519 31057
881.929 31056
884.339 31038
886.748 31118
889.156 31031
891.564 31116
893.97 31103
896.377 31190
898.782 31118
901.187 31129
903.592 31156
905.995 31124
908.398 31160
910.801 31180
913.203 31190
915.604 31251
918.004 31269
920.404 31358
922.803 31403
925.202 31343
927.6 31413
929.997 31471
932.393 31556
934.789 31562
937.185 31640
939.579 31580
941.973 31570
944.367 31683
946.76 31767
949.152 31768
951.543 31826
953.934 31844
956.324 31825
958.714 31844
961.103 31708
963.491 31764
965.879 31749
968.266 31696
970.652 31688
973.038 31632
975.423 31775
977.807 31710
980.191 31740
982.574 31834
984.957 31910
987.338 32017
989.72 32122
992.1 32397
994.48 32646
996.86 33218
999.238 33619
1001.62 33702
1003.99 33473
1006.37 32964
1008.75 32562
1011.12 32323
1013.5 32209
1015.87 32019
1018.25 31998
1020.62 31867
1022.99 31815
1025.36 31910
1027.73 31983
1030.1 31938
1032.47 31795
1034.84 31785
1037.21 31729
1039.58 31699
1041.95 31764
1044.31 31689
1046.68 31723
1049.04 31779
1051.41 31770
1053.77 31823
1056.14 31755
1058.5 31732
1060.86 31797
1063.22 31762
1065.58 31804
1067.95 31761
1070.3 31772
1072.66 31825
1075.02 31780
1077.38 31822
1079.74 31848
1082.09 31850
1084.45 31889
1086.81 31885
1089.16 31935
1091.51 31932
1093.87 31919
1096.22 31987
1098.57 32006
1100.92 31999
1103.28 32103
1105.63 32101
1107.98 32111
1110.32 32104
1112.67 32211
1115.02 32204
1117.37 32259
1119.71 32313
1122.06 32502
1124.41 32552
1126.75 32661
1129.1 32717
1131.44 32788
1133.78 32851
1136.12 32967
1138.47 33209
1140.81 33418
1143.15 33845
1145.49 34489
1147.83 35153
1150.16 35760
1152.5 36036
1154.84 35843
1157.18 35176
1159.51 34561
1161.85 33778
1164.18 33371
1166.52 33052
1168.85 32958
1171.18 32901
1173.52 32838
1175.85 32731
1178.18 32616
1180.51 32648
1182.84 32690
1185.17 32627
1187.5 32677
1189.82 32647
1192.15 32657
1194.48 32698
1196.8 32755
1199.13 32736
1201.46 32804
1203.78 32676
1206.1 32747
1208.43 32694
1210.75 32773
1213.07 32716
1215.39 32619
1217.71 32538
1220.03 32601
1222.35 32515
1224.67 32564
1226.99 32525
1229.31 32550
1231.62 32526
1233.94 32624
1236.26 32632
1238.57 32633
1240.89 32658
1243.2 32685
1245.51 32723
1247.83 32772
1250.14 32800
1252.45 32829
1254.76 32865
1257.07 32935
1259.38 32932
1261.69 32879
1264 32948
1266.31 32886
1268.61 32867
1270.92 32859
1273.23 32902
1275.53 32982
1277.84 33048
1280.14 32931
1282.44 32990
1284.75 32965
1287.05 32967
1289.35 32922
1291.65 32916
1293.95 32808
1296.25 32840
1298.55 32928
1300.85 32899
1303.15 32963
1305.45 32959
1307.74 32937
1310.04 32876
1312.34 32964
1314.63 32965
1316.92 32976
1319.22 32995
1321.51 32970
1323.8 32934
1326.1 32899
1328.39 32995
1330.68 32926
1332.97 33020
1335.26 33014
1337.55 33027
1339.84 33008
1342.13 33019
1344.41 32905
1346.7 32919
1348.99 32853
1351.27 32848
1353.56 32710
1355.84 32734
1358.12 32757
1360.41 32743
1362.69 32583
1364.97 32609
1367.25 32595
1369.53 32543
1371.81 32499
1374.09 32470
1376.37 32535
1378.65 32515
1380.93 32571
1383.21 32593
1385.48 32615
1387.76 32572
1390.03 32663
1392.31 32706
1394.58 32598
1396.86 32695
1399.13 32630
1401.4 32733
1403.67 32699
1405.94 32742
1408.22 32725
1410.49 32771
1412.75 32812
1415.02 32783
1417.29 32838
1419.56 32825
1421.83 32822
1424.09 32858
1426.36 32841
1428.62 32954
1430.89 32995
1433.15 33078
1435.42 33229
1437.68 33322
1439.94 33500
1442.2 33486
1444.46 33640
1446.73 33727
1448.99 33644
1451.24 33682
1453.5 33555
1455.76 33593
1458.02 33519
1460.28 33404
1462.53 33324
1464.79 33292
1467.04 33265
1469.3 33081
1471.55 33055
1473.81 32954
1476.06 32882
1478.31 32744
1480.56 32775
1482.81 32758
1485.07 32696
1487.32 32808
1489.56 32918
1491.81 32973
1494.06 33098
1496.31 33279
1498.56 33515
1500.8 33856
1503.05 34147
1505.29 34665
1507.54 35113
1509.78 35500
1512.03 35840
1514.27 35935
1516.51 36031
1518.75 35907
1521 35536
1523.24 35233
1525.48 34910
1527.72 34533
1529.95 34003
1532.19 33653
1534.43 33327
1536.67 33087
1538.9 32950
1541.14 32874
1543.38 32795
1545.61 32773
1547.85 32722
1550.08 32734
1552.31 32710
1554.54 32613
1556.78 32691
1559.01 32695
1561.24 32645
1563.47 32570
1565.7 32560
1567.93 32654
1570.16 32575
1572.38 32544
1574.61 32558
1576.84 32648
1579.07 32706
1581.29 32767
1583.52 32633
1585.74 32762
1587.96 32674
1590.19 32671
1592.41 32585
1594.63 32582
1596.85 32535
1599.08 32619
1601.3 32643
1603.52 32655
1605.74 32766
1607.95 32761
1610.17 32723
1612.39 32720
1614.61 32744
1616.82 32676
1619.04 32660
1621.25 32676
1623.47 32615
1625.68 32526
1627.9 32599
1630.11 32494
1632.32 32550
1634.53 32587
1636.75 32567
1638.96 32634
1641.17 32662
1643.38 32765
1645.59 32744
1647.79 32850
1650 32968
1652.21 33063
1654.42 33250
1656.62 33280
1658.83 33344
1661.03 33298
1663.24 33217
1665.44 33236
1667.64 33176
1669.85 33188
1672.05 33141
1674.25 33034
1676.45 32977
1678.65 32898
1680.85 32778
1683.05 32767
1685.25 32683
1687.45 32623
1689.65 32544
1691.84 32476
1694.04 32474
1696.24 32434
1698.43 32271
1700.63 32222
1702.82 32183
1705.02 32147
1707.21 32040
1709.4 32017
1711.59 32008
1713.79 31941
1715.98 31893
1718.17 31953
1720.36 31898
1722.55 31990
1724.73 31890
1726.92 31957
1729.11 31880
1731.3 31941
1733.48 31919
1735.67 31928
1737.85 31926
1740.04 31944
1742.22 31972
1744.41 31946
1746.59 31901
1748.77 31964
1750.96 31937
1753.14 31905
1755.32 31829
1757.5 31817
1759.68 31911
1761.86 31868
1764.04 31915
1766.21 31862
1768.39 31883
1770.57 31864
1772.74 31891
1774.92 31890
1777.1 31893
1779.27 31892
1781.44 31891
1783.62 31869
1785.79 31873
1787.96 31843
1790.14 31877
1792.31 31876
1794.48 31798
1796.65 31826
1798.82 31784
1800.99 31790
