# Supplementary material for: Raman spectra simulation of antiplatelet drug-platelet interaction using DFT
Source: Sci Rep. 2024 Jan 16;14:1445. doi: 10.1038/s41598-024-51605-7 (PMC10792092; doi:10.1038/s41598-024-51605-7)
Supplement: Supplementary file 1 — Supplementary Information. [file 41598_2024_51605_MOESM1_ESM.zip › Health/Зюбин_54.txt]

399.352 8377
401.893 8328
404.434 8373
406.973 8387
409.512 8462
412.05 8372
414.588 8486
417.125 8539
419.661 8432
422.197 8502
424.731 8479
427.265 8503
429.799 8483
432.331 8436
434.863 8469
437.395 8422
439.925 8351
442.455 8444
444.984 8403
447.513 8446
450.04 8392
452.568 8420
455.094 8380
457.62 8369
460.145 8365
462.669 8391
465.193 8421
467.715 8342
470.238 8392
472.759 8325
475.28 8417
477.8 8392
480.32 8437
482.838 8459
485.356 8413
487.874 8447
490.39 8382
492.906 8492
495.422 8541
497.936 8536
500.45 8546
502.963 8601
505.476 8622
507.988 8662
510.499 8594
513.009 8600
515.519 8586
518.028 8540
520.537 8565
523.044 8508
525.551 8530
528.058 8475
530.563 8427
533.068 8476
535.573 8441
538.076 8616
540.579 8569
543.081 8467
545.583 8450
548.084 8417
550.584 8409
553.083 8421
555.582 8365
558.08 8458
560.577 8367
563.074 8370
565.57 8427
568.066 8365
570.56 8399
573.054 8381
575.548 8426
578.04 8420
580.532 8369
583.023 8376
585.514 8395
588.004 8382
590.493 8484
592.982 8356
595.47 8395
597.957 8384
600.443 8370
602.929 8376
605.414 8391
607.899 8372
610.382 8397
612.866 8493
615.348 8552
617.83 8470
620.311 8549
622.791 8545
625.271 8468
627.75 8540
630.228 8434
632.706 8517
635.183 8484
637.659 8506
640.135 8502
642.61 8499
645.084 8473
647.558 8472
650.031 8550
652.503 8517
654.975 8463
657.446 8490
659.916 8517
662.386 8565
664.855 8521
667.323 8556
669.791 8593
672.257 8619
674.724 8533
677.189 8586
679.654 8556
682.118 8586
684.582 8562
687.045 8561
689.507 8565
691.969 8648
694.43 8615
696.89 8673
699.349 8669
701.808 8629
704.266 8639
706.724 8617
709.181 8636
711.637 8647
714.093 8671
716.547 8685
719.002 8665
721.455 8638
723.908 8697
726.36 8655
728.812 8694
731.263 8721
733.713 8688
736.162 8716
738.611 8823
741.06 8782
743.507 8854
745.954 8825
748.4 8889
750.846 8866
753.291 8859
755.735 8941
758.178 8825
760.621 8835
763.064 8816
765.505 8745
767.946 8771
770.386 8634
772.826 8703
775.265 8735
777.703 8824
780.141 8674
782.578 8696
785.014 8806
787.45 8768
789.885 8794
792.319 8780
794.753 8781
797.186 8797
799.618 8842
802.05 8826
804.481 8832
806.911 8931
809.341 8934
811.77 9018
814.199 9043
816.626 9087
819.054 9223
821.48 9253
823.906 9292
826.331 9339
828.755 9330
831.179 9331
833.602 9319
836.025 9258
838.447 9321
840.868 9399
843.289 9472
845.709 9502
848.128 9550
850.547 9609
852.964 9603
855.382 9593
857.798 9584
860.214 9527
862.63 9602
865.045 9573
867.459 9585
869.872 9632
872.285 9681
874.697 9660
877.108 9602
879.519 9641
881.929 9605
884.339 9595
886.748 9632
889.156 9574
891.564 9678
893.97 9662
896.377 9653
898.782 9697
901.187 9682
903.592 9707
905.995 9710
908.398 9692
910.801 9747
913.203 9764
915.604 9876
918.004 9850
920.404 9901
922.803 9924
925.202 9945
927.6 9910
929.997 9991
932.393 10025
934.789 10084
937.185 10156
939.579 10204
941.973 10322
944.367 10369
946.76 10488
949.152 10473
951.543 10462
953.934 10546
956.324 10548
958.714 10457
961.103 10461
963.491 10418
965.879 10340
968.266 10295
970.652 10264
973.038 10243
975.423 10283
977.807 10287
980.191 10409
982.574 10534
984.957 10612
987.338 10775
989.72 10947
992.1 11294
994.48 11755
996.86 12331
999.238 12657
1001.62 12665
1003.99 12227
1006.37 11783
1008.75 11288
1011.12 11012
1013.5 10795
1015.87 10676
1018.25 10594
1020.62 10530
1022.99 10577
1025.36 10544
1027.73 10564
1030.1 10502
1032.47 10431
1034.84 10295
1037.21 10237
1039.58 10230
1041.95 10251
1044.31 10291
1046.68 10350
1049.04 10251
1051.41 10288
1053.77 10288
1056.14 10286
1058.5 10349
1060.86 10326
1063.22 10340
1065.58 10378
1067.95 10337
1070.3 10307
1072.66 10386
1075.02 10362
1077.38 10430
1079.74 10440
1082.09 10438
1084.45 10461
1086.81 10445
1089.16 10457
1091.51 10423
1093.87 10406
1096.22 10577
1098.57 10561
1100.92 10618
1103.28 10731
1105.63 10652
1107.98 10670
1110.32 10673
1112.67 10714
1115.02 10829
1117.37 10907
1119.71 11050
1122.06 11152
1124.41 11268
1126.75 11419
1129.1 11471
1131.44 11561
1133.78 11705
1136.12 11966
1138.47 12215
1140.81 12692
1143.15 13311
1145.49 14098
1147.83 14973
1150.16 15840
1152.5 15958
1154.84 15705
1157.18 14671
1159.51 13670
1161.85 12808
1164.18 12243
1166.52 11846
1168.85 11670
1171.18 11592
1173.52 11502
1175.85 11435
1178.18 11329
1180.51 11347
1182.84 11331
1185.17 11308
1187.5 11304
1189.82 11251
1192.15 11296
1194.48 11311
1196.8 11346
1199.13 11283
1201.46 11358
1203.78 11392
1206.1 11303
1208.43 11353
1210.75 11248
1213.07 11145
1215.39 11113
1217.71 11037
1220.03 10940
1222.35 10911
1224.67 10906
1226.99 10884
1229.31 11004
1231.62 10992
1233.94 11028
1236.26 11026
1238.57 11011
1240.89 11020
1243.2 11004
1245.51 11124
1247.83 11140
1250.14 11123
1252.45 11164
1254.76 11160
1257.07 11290
1259.38 11293
1261.69 11330
1264 11360
1266.31 11407
1268.61 11321
1270.92 11394
1273.23 11337
1275.53 11325
1277.84 11326
1280.14 11400
1282.44 11393
1284.75 11274
1287.05 11300
1289.35 11247
1291.65 11182
1293.95 11116
1296.25 11246
1298.55 11172
1300.85 11231
1303.15 11223
1305.45 11249
1307.74 11225
1310.04 11263
1312.34 11232
1314.63 11170
1316.92 11193
1319.22 11122
1321.51 11174
1323.8 11087
1326.1 11132
1328.39 11051
1330.68 11100
1332.97 11182
1335.26 11224
1337.55 11288
1339.84 11154
1342.13 11063
1344.41 11155
1346.7 11075
1348.99 11056
1351.27 11072
1353.56 11003
1355.84 10983
1358.12 10868
1360.41 10816
1362.69 10859
1364.97 10691
1367.25 10676
1369.53 10632
1371.81 10661
1374.09 10583
1376.37 10658
1378.65 10676
1380.93 10735
1383.21 10775
1385.48 10783
1387.76 10822
1390.03 10884
1392.31 10834
1394.58 10794
1396.86 10830
1399.13 10798
1401.4 10787
1403.67 10779
1405.94 10842
1408.22 10834
1410.49 10839
1412.75 10909
1415.02 10894
1417.29 10946
1419.56 10896
1421.83 10964
1424.09 10999
1426.36 11076
1428.62 11128
1430.89 11209
1433.15 11356
1435.42 11440
1437.68 11589
1439.94 11662
1442.2 11756
1444.46 11810
1446.73 11825
1448.99 11857
1451.24 11826
1453.5 11706
1455.76 11740
1458.02 11665
1460.28 11561
1462.53 11494
1464.79 11426
1467.04 11354
1469.3 11450
1471.55 11160
1473.81 11116
1476.06 11027
1478.31 10974
1480.56 10924
1482.81 10961
1485.07 11038
1487.32 11062
1489.56 11116
1491.81 11270
1494.06 11460
1496.31 11721
1498.56 12167
1500.8 12541
1503.05 13054
1505.29 13782
1507.54 14358
1509.78 14964
1512.03 15389
1514.27 15455
1516.51 15294
1518.75 14968
1521 14644
1523.24 14119
1525.48 13493
1527.72 12896
1529.95 12277
1532.19 11923
1534.43 11473
1536.67 11267
1538.9 11135
1541.14 10985
1543.38 10894
1545.61 10769
1547.85 10813
1550.08 10680
1552.31 10670
1554.54 10734
1556.78 10603
1559.01 10598
1561.24 10628
1563.47 10440
1565.7 10445
1567.93 10497
1570.16 10517
1572.38 10540
1574.61 10503
1576.84 10568
1579.07 10479
1581.29 10646
1583.52 10591
1585.74 10605
1587.96 10577
1590.19 10536
1592.41 10434
1594.63 10499
1596.85 10520
1599.08 10486
1601.3 10558
1603.52 10608
1605.74 10554
1607.95 10624
1610.17 10565
1612.39 10602
1614.61 10571
1616.82 10533
1619.04 10567
1621.25 10476
1623.47 10452
1625.68 10462
1627.9 10418
1630.11 10372
1632.32 10422
1634.53 10446
1636.75 10566
1638.96 10556
1641.17 10589
1643.38 10650
1645.59 10754
1647.79 10749
1650 10892
1652.21 10954
1654.42 11112
1656.62 11204
1658.83 11293
1661.03 11243
1663.24 11250
1665.44 11078
1667.64 11057
1669.85 11041
1672.05 10955
1674.25 10880
1676.45 10866
1678.65 10730
1680.85 10671
1683.05 10556
1685.25 10416
1687.45 10395
1689.65 10323
1691.84 10298
1694.04 10226
1696.24 10146
1698.43 10010
1700.63 10019
1702.82 9941
1705.02 9957
1707.21 9818
1709.4 9797
1711.59 9800
1713.79 9830
1715.98 9690
1718.17 9719
1720.36 9671
1722.55 9723
1724.73 9736
1726.92 9788
1729.11 9690
1731.3 9669
1733.48 9686
1735.67 9724
1737.85 9722
1740.04 9646
1742.22 9684
1744.41 9685
1746.59 9766
1748.77 9704
1750.96 9674
1753.14 9697
1755.32 9646
1757.5 9627
1759.68 9585
1761.86 9701
1764.04 9585
1766.21 9619
1768.39 9640
1770.57 9641
1772.74 9523
1774.92 9551
1777.1 9597
1779.27 9598
1781.44 9639
1783.62 9593
1785.79 9601
1787.96 9552
1790.14 9586
1792.31 9608
1794.48 9622
1796.65 9635
1798.82 9608
1800.99 9544
