# Supplementary material for: Raman spectra simulation of antiplatelet drug-platelet interaction using DFT
Source: Sci Rep. 2024 Jan 16;14:1445. doi: 10.1038/s41598-024-51605-7 (PMC10792092; doi:10.1038/s41598-024-51605-7)
Supplement: Supplementary file 1 — Supplementary Information. [file 41598_2024_51605_MOESM1_ESM.zip › Health/Зюбин_55.txt]

399.352 8312
401.893 8302
404.434 8375
406.973 8344
409.512 8376
412.05 8389
414.588 8387
417.125 8427
419.661 8380
422.197 8365
424.731 8414
427.265 8368
429.799 8394
432.331 8323
434.863 8355
437.395 8293
439.925 8336
442.455 8350
444.984 8340
447.513 8332
450.04 8381
452.568 8285
455.094 8235
457.62 8289
460.145 8348
462.669 8293
465.193 8337
467.715 8335
470.238 8277
472.759 8285
475.28 8319
477.8 8295
480.32 8374
482.838 8311
485.356 8400
487.874 8382
490.39 8420
492.906 8446
495.422 8416
497.936 8535
500.45 8500
502.963 8552
505.476 8571
507.988 8637
510.499 8624
513.009 8608
515.519 8549
518.028 8550
520.537 8532
523.044 8487
525.551 9369
528.058 8833
530.563 9034
533.068 8384
535.573 8478
538.076 8431
540.579 8690
543.081 8461
545.583 8431
548.084 8432
550.584 8374
553.083 8380
555.582 8424
558.08 8400
560.577 8405
563.074 8435
565.57 8360
568.066 8270
570.56 8348
573.054 8276
575.548 8335
578.04 8355
580.532 8352
583.023 8394
585.514 8282
588.004 8327
590.493 8359
592.982 8383
595.47 8322
597.957 8295
600.443 8240
602.929 8356
605.414 8329
607.899 8370.0
610.382 8380
612.866 8387
615.348 8444
617.83 8515
620.311 8461
622.791 8499
625.271 8409
627.75 8433
630.228 8339
632.706 8499
635.183 8478
637.659 8465
640.135 8481
642.61 8437
645.084 8436
647.558 8440
650.031 8440
652.503 8465
654.975 8476
657.446 8501
659.916 8485
662.386 8518
664.855 8477
667.323 8518
669.791 8509
672.257 8546
674.724 8501
677.189 8437
679.654 8481
682.118 8439
684.582 8559
687.045 8475
689.507 8512
691.969 8501
694.43 8565
696.89 8626
699.349 8611
701.808 8574
704.266 8511
706.724 8601
709.181 8652
711.637 8616
714.093 8663
716.547 8590
719.002 8611
721.455 8601
723.908 8596
726.36 8592
728.812 8627
731.263 8665
733.713 8668
736.162 8730
738.611 8688
741.06 8859
743.507 8821
745.954 8788
748.4 8831
750.846 8828
753.291 8852
755.735 8807
758.178 8812
760.621 8721
763.064 8697
765.505 8714
767.946 8673
770.386 8632
772.826 8636
775.265 8699
777.703 8702
780.141 8671
782.578 8682
785.014 8675
787.45 8710
789.885 8709
792.319 8710
794.753 8726
797.186 8798
799.618 8793
802.05 8769
804.481 8821
806.911 8829
809.341 8929
811.77 8944
814.199 9073
816.626 9037
819.054 9128
821.48 9293
823.906 9315
826.331 9305
828.755 9347
831.179 9283
833.602 9273
836.025 9341
838.447 9274
840.868 9370
843.289 9431
845.709 9563
848.128 9646
850.547 9619
852.964 9670
855.382 9594
857.798 9581
860.214 9486
862.63 9547
865.045 9508
867.459 9526
869.872 9543
872.285 9623
874.697 9667
877.108 9619
879.519 9648
881.929 9561
884.339 9623
886.748 9635
889.156 9654
891.564 9648
893.97 9646
896.377 9616
898.782 9707
901.187 9664
903.592 9683
905.995 9741
908.398 9785
910.801 9785
913.203 9770
915.604 9773
918.004 9886
920.404 9848
922.803 9860
925.202 9954
927.6 9979
929.997 9970
932.393 10113
934.789 10097
937.185 10190
939.579 10176
941.973 10248
944.367 10295
946.76 10398
949.152 10414
951.543 10450
953.934 10414
956.324 10452
958.714 10388
961.103 10399
963.491 10317
965.879 10340
968.266 10259
970.652 10235
973.038 10204
975.423 10190
977.807 10334
980.191 10409
982.574 10451
984.957 10512
987.338 10638
989.72 10886
992.1 11224
994.48 11612
996.86 12205
999.238 12636
1001.62 12607
1003.99 12140
1006.37 11530
1008.75 11123
1011.12 10867
1013.5 10685
1015.87 10541
1018.25 10416
1020.62 10352
1022.99 10425
1025.36 10487
1027.73 10485
1030.1 10442
1032.47 10343
1034.84 10247
1037.21 10167
1039.58 10156
1041.95 10229
1044.31 10168
1046.68 10189
1049.04 10161
1051.41 10173
1053.77 10209
1056.14 10238
1058.5 10163
1060.86 10227
1063.22 10228
1065.58 10235
1067.95 10212
1070.3 10257
1072.66 10303
1075.02 10340
1077.38 10366
1079.74 10344
1082.09 10219
1084.45 10311
1086.81 10328
1089.16 10361
1091.51 10315
1093.87 10454
1096.22 10448
1098.57 10504
1100.92 10553
1103.28 10550
1105.63 10543
1107.98 10633
1110.32 10582
1112.67 10639
1115.02 10726
1117.37 10761
1119.71 10896
1122.06 10927
1124.41 11180
1126.75 11203
1129.1 11197
1131.44 11298
1133.78 11429
1136.12 11500
1138.47 11803
1140.81 12086
1143.15 12750
1145.49 13428
1147.83 14148
1150.16 14899
1152.5 15074
1154.84 14805
1157.18 13946
1159.51 13142
1161.85 12303
1164.18 11861
1166.52 11550
1168.85 11434
1171.18 11335
1173.52 11291
1175.85 11194
1178.18 11118
1180.51 11091
1182.84 11099
1185.17 11089
1187.5 11066
1189.82 11196
1192.15 11156
1194.48 11202
1196.8 11226
1199.13 11134
1201.46 11296
1203.78 11200
1206.1 11212
1208.43 11162
1210.75 11095
1213.07 11015
1215.39 10954
1217.71 10902
1220.03 10845
1222.35 10852
1224.67 10855
1226.99 10860
1229.31 10909
1231.62 10924
1233.94 10972
1236.26 11014
1238.57 11002
1240.89 10947
1243.2 11031
1245.51 11135
1247.83 11040
1250.14 11120.0
1252.45 11128
1254.76 11167
1257.07 11177
1259.38 11219
1261.69 11321
1264 11345
1266.31 11293
1268.61 11266
1270.92 11278
1273.23 11318
1275.53 11247
1277.84 11302
1280.14 11329
1282.44 11225
1284.75 11260
1287.05 11248
1289.35 11181
1291.65 11120
1293.95 11120.0
1296.25 11117
1298.55 11197
1300.85 11185
1303.15 11149
1305.45 11232
1307.74 11205
1310.04 11275
1312.34 11270
1314.63 11246
1316.92 11319
1319.22 11210
1321.51 11106
1323.8 11208
1326.1 11192
1328.39 11166
1330.68 11222
1332.97 11272
1335.26 11245
1337.55 11208
1339.84 11262
1342.13 11172
1344.41 11060
1346.7 11091
1348.99 11014
1351.27 10999
1353.56 10927
1355.84 10896
1358.12 10903
1360.41 10775
1362.69 10667
1364.97 10711
1367.25 10628
1369.53 10545
1371.81 10548
1374.09 10500
1376.37 10565
1378.65 10576
1380.93 10580
1383.21 10595
1385.48 10610
1387.76 10661
1390.03 10733
1392.31 10761
1394.58 10737
1396.86 10753
1399.13 10749
1401.4 10777
1403.67 10780
1405.94 10842
1408.22 10762
1410.49 10811
1412.75 10748
1415.02 10781
1417.29 10877
1419.56 10930
1421.83 10917
1424.09 10917
1426.36 11013
1428.62 11158
1430.89 11209
1433.15 11356
1435.42 11407
1437.68 11641
1439.94 11767
1442.2 11800
1444.46 11893
1446.73 11939
1448.99 11825
1451.24 11814
1453.5 11710
1455.76 11640
1458.02 11625
1460.28 11506
1462.53 11428
1464.79 11421
1467.04 11267
1469.3 11136
1471.55 10965
1473.81 11001
1476.06 10795
1478.31 10787
1480.56 10750
1482.81 10726
1485.07 10729
1487.32 10796
1489.56 10798
1491.81 10921
1494.06 11091
1496.31 11192
1498.56 11622
1500.8 11901
1503.05 12401
1505.29 12858
1507.54 13437
1509.78 13970
1512.03 14218
1514.27 14459
1516.51 14386
1518.75 14253
1521 13913
1523.24 13675
1525.48 12912
1527.72 12479
1529.95 11977
1532.19 11547
1534.43 11170
1536.67 10978
1538.9 10828
1541.14 10667
1543.38 10633
1545.61 10568
1547.85 10607
1550.08 10592
1552.31 10532
1554.54 10474
1556.78 10482
1559.01 10450
1561.24 10403
1563.47 10327
1565.7 10336
1567.93 10317
1570.16 10330
1572.38 10355
1574.61 10318
1576.84 10327
1579.07 10413
1581.29 10452
1583.52 10457
1585.74 10451
1587.96 10442
1590.19 10479
1592.41 10316
1594.63 10323
1596.85 10324
1599.08 10389
1601.3 10454
1603.52 10489
1605.74 10494
1607.95 10505
1610.17 10530
1612.39 10485
1614.61 10485
1616.82 10497
1619.04 10453
1621.25 10457
1623.47 10382
1625.68 10349
1627.9 10359
1630.11 10288
1632.32 10326
1634.53 10395
1636.75 10365
1638.96 10498
1641.17 10532
1643.38 10579
1645.59 10720
1647.79 10855
1650 10909
1652.21 11066
1654.42 11166
1656.62 11235
1658.83 11296
1661.03 11260
1663.24 11285
1665.44 11172
1667.64 11131
1669.85 11042
1672.05 10925
1674.25 10968
1676.45 10850
1678.65 10794
1680.85 10673
1683.05 10530
1685.25 10434
1687.45 10342
1689.65 10265
1691.84 10203
1694.04 10101
1696.24 10055
1698.43 10001
1700.63 9869
1702.82 9841
1705.02 9746
1707.21 9760
1709.4 9709
1711.59 9623
1713.79 9631
1715.98 9541
1718.17 9609
1720.36 9577
1722.55 9595
1724.73 9579
1726.92 9482
1729.11 9487
1731.3 9546
1733.48 9494
1735.67 9459
1737.85 9589
1740.04 9480
1742.22 9484
1744.41 9497
1746.59 9523
1748.77 9471
1750.96 9484
1753.14 9462
1755.32 9471
1757.5 9446
1759.68 9458
1761.86 9436
1764.04 9450
1766.21 9403
1768.39 9429
1770.57 9443
1772.74 9355
1774.92 9431
1777.1 9393
1779.27 9377
1781.44 9423
1783.62 9391
1785.79 9327
1787.96 9360
1790.14 9414
1792.31 9363
1794.48 9382
1796.65 9363
1798.82 9399
1800.99 9365
