# Supplementary material for: Raman spectra simulation of antiplatelet drug-platelet interaction using DFT
Source: Sci Rep. 2024 Jan 16;14:1445. doi: 10.1038/s41598-024-51605-7 (PMC10792092; doi:10.1038/s41598-024-51605-7)
Supplement: Supplementary file 1 — Supplementary Information. [file 41598_2024_51605_MOESM1_ESM.zip › Health/Зюбин_56.txt]

399.352 7332
401.893 7348
404.434 7347
406.973 7375
409.512 7383
412.05 7416
414.588 7504
417.125 7494
419.661 7465
422.197 7375
424.731 7449
427.265 7410
429.799 7476
432.331 7348
434.863 7397
437.395 7388
439.925 7409
442.455 7387
444.984 7369
447.513 7321
450.04 7328
452.568 7379
455.094 7368
457.62 7418
460.145 7397
462.669 7334
465.193 7433
467.715 7372
470.238 7396
472.759 7430
475.28 7355
477.8 7420
480.32 7409
482.838 7399
485.356 7487
487.874 7438
490.39 7508
492.906 7559
495.422 7545
497.936 7546
500.45 7650
502.963 7620.0
505.476 7671
507.988 7689
510.499 7597
513.009 7610
515.519 7602
518.028 7615
520.537 7688
523.044 7612
525.551 7590
528.058 7517
530.563 7544
533.068 7528
535.573 7499
538.076 7523
540.579 7504
543.081 7551
545.583 7570
548.084 7527
550.584 7465
553.083 7482
555.582 7491
558.08 7527
560.577 7496
563.074 7497
565.57 7480
568.066 7486
570.56 7465
573.054 7468
575.548 7457
578.04 7478
580.532 7454
583.023 7500
585.514 7482
588.004 7489
590.493 7432
592.982 7490
595.47 7511
597.957 7450
600.443 7507
602.929 7446
605.414 7496
607.899 7491
610.382 7481
612.866 7548
615.348 7614
617.83 7556
620.311 7560
622.791 7572
625.271 7541
627.75 7562
630.228 7562
632.706 7596
635.183 7593
637.659 7636
640.135 7667
642.61 7622
645.084 7637
647.558 7590
650.031 7550
652.503 7680
654.975 7652
657.446 7573
659.916 7669
662.386 7622
664.855 7680
667.323 7663
669.791 7672
672.257 7545
674.724 7620.0
677.189 7600
679.654 7551
682.118 7593
684.582 7649
687.045 7617
689.507 7598
691.969 7706
694.43 7685
696.89 7700
699.349 7694
701.808 7721
704.266 7682
706.724 7759
709.181 7722
711.637 7729
714.093 7770
716.547 7753
719.002 7789
721.455 7732
723.908 7723
726.36 7735
728.812 7760
731.263 7766
733.713 7779
736.162 7827
738.611 7826
741.06 7920
743.507 7941
745.954 7877
748.4 7883
750.846 7910
753.291 7921
755.735 8040
758.178 7903
760.621 7845
763.064 7814
765.505 7829
767.946 7808
770.386 7774
772.826 7760
775.265 7715
777.703 7784
780.141 7812
782.578 7813
785.014 7815
787.45 7805
789.885 7786
792.319 7810
794.753 7863
797.186 7867
799.618 7868
802.05 7905
804.481 7946
806.911 7927
809.341 7944
811.77 8019
814.199 8075
816.626 8164
819.054 8229
821.48 8304
823.906 8336
826.331 8311
828.755 8372
831.179 8308
833.602 8319
836.025 8358
838.447 8380
840.868 8475
843.289 8502
845.709 8549
848.128 8591
850.547 8603
852.964 8553
855.382 8573
857.798 8469
860.214 8474
862.63 8551
865.045 8439
867.459 8556
869.872 8561
872.285 8618
874.697 8554
877.108 8632
879.519 8599
881.929 8546
884.339 8538
886.748 8568
889.156 8576
891.564 8616
893.97 8639
896.377 8649
898.782 8612
901.187 8707
903.592 8671
905.995 8661
908.398 8680
910.801 8709
913.203 8755
915.604 8784
918.004 8817
920.404 8851
922.803 8876
925.202 8902
927.6 8885
929.997 8907
932.393 8954
934.789 8981
937.185 9070
939.579 9090
941.973 9107
944.367 9119
946.76 9238
949.152 9200
951.543 9252
953.934 9239
956.324 9204
958.714 9148
961.103 9187
963.491 9124
965.879 9078
968.266 9089
970.652 9070
973.038 9024
975.423 9062
977.807 9059
980.191 9169
982.574 9200
984.957 9322
987.338 9384
989.72 9539
992.1 9848
994.48 10133
996.86 10598
999.238 10860
1001.62 10854
1003.99 10462
1006.37 9913
1008.75 9615
1011.12 9453
1013.5 9347
1015.87 9220
1018.25 9143
1020.62 9152
1022.99 9231
1025.36 9245
1027.73 9259
1030.1 9330
1032.47 9187
1034.84 9071
1037.21 9096
1039.58 9018
1041.95 9055
1044.31 9018
1046.68 9032
1049.04 9039
1051.41 8992
1053.77 9060
1056.14 9051
1058.5 9100
1060.86 9071
1063.22 9073
1065.58 9081
1067.95 9111
1070.3 9165
1072.66 9174
1075.02 9129
1077.38 9193
1079.74 9216
1082.09 9124
1084.45 9185
1086.81 9182
1089.16 9151
1091.51 9157
1093.87 9200
1096.22 9203
1098.57 9243
1100.92 9274
1103.28 9276
1105.63 9308
1107.98 9346
1110.32 9375
1112.67 9355
1115.02 9423
1117.37 9441
1119.71 9536
1122.06 9669
1124.41 9795
1126.75 9811
1129.1 9799
1131.44 9813
1133.78 9806
1136.12 9926
1138.47 10140
1140.81 10270
1143.15 10764
1145.49 11229
1147.83 11668
1150.16 12151
1152.5 12171
1154.84 12022
1157.18 11407
1159.51 10885
1161.85 10470
1164.18 10156
1166.52 9984
1168.85 9884
1171.18 9847
1173.52 9766
1175.85 9767
1178.18 9735
1180.51 9700
1182.84 9742
1185.17 9656
1187.5 9749
1189.82 9699
1192.15 9781
1194.48 9734
1196.8 9841
1199.13 9794
1201.46 9872
1203.78 9931
1206.1 9889
1208.43 9890
1210.75 9808
1213.07 9744
1215.39 9681
1217.71 9557
1220.03 9681
1222.35 9618
1224.67 9581
1226.99 9705
1229.31 9724
1231.62 9799
1233.94 9780
1236.26 9793
1238.57 9853
1240.89 9870
1243.2 9919
1245.51 9853
1247.83 9874
1250.14 9889
1252.45 9926
1254.76 9865
1257.07 9959
1259.38 10008
1261.69 9967
1264 9950
1266.31 9973
1268.61 10039
1270.92 10025
1273.23 10092
1275.53 9978
1277.84 10053
1280.14 10042
1282.44 9953
1284.75 9955
1287.05 9975
1289.35 9949
1291.65 9891
1293.95 9917
1296.25 9963
1298.55 9942
1300.85 9996
1303.15 10067
1305.45 10014
1307.74 9985
1310.04 10041
1312.34 10050
1314.63 10022
1316.92 9987
1319.22 10006
1321.51 9997
1323.8 9990
1326.1 9879
1328.39 10021
1330.68 10019
1332.97 10049
1335.26 10068
1337.55 10018
1339.84 9987
1342.13 10081
1344.41 9973
1346.7 9880
1348.99 9879
1351.27 9881
1353.56 9819
1355.84 9689
1358.12 9679
1360.41 9618
1362.69 9609
1364.97 9560
1367.25 9513
1369.53 9417
1371.81 9438
1374.09 9369
1376.37 9421
1378.65 9427
1380.93 9510
1383.21 9430
1385.48 9505
1387.76 9533
1390.03 9556
1392.31 9585
1394.58 9605
1396.86 9674
1399.13 9631
1401.4 9640
1403.67 9670
1405.94 9643
1408.22 9601
1410.49 9589
1412.75 9628
1415.02 9669
1417.29 9721
1419.56 9697
1421.83 9695
1424.09 9802
1426.36 9830
1428.62 9961
1430.89 10049
1433.15 10146
1435.42 10310
1437.68 10408
1439.94 10534
1442.2 10579
1444.46 10603
1446.73 10647
1448.99 10617
1451.24 10617
1453.5 10482
1455.76 10496
1458.02 10338
1460.28 10344
1462.53 10175
1464.79 10197
1467.04 10087
1469.3 9968
1471.55 9874
1473.81 9753
1476.06 9680
1478.31 9641
1480.56 9596
1482.81 9553
1485.07 9611
1487.32 9526
1489.56 9568
1491.81 9646
1494.06 9721
1496.31 9845
1498.56 10093
1500.8 10271
1503.05 10630
1505.29 10924
1507.54 11354
1509.78 11604
1512.03 11903
1514.27 11930
1516.51 11882
1518.75 11779
1521 11561
1523.24 11304
1525.48 11081
1527.72 10655
1529.95 10347
1532.19 10056
1534.43 9833
1536.67 9633
1538.9 9640
1541.14 9509
1543.38 9589
1545.61 9484
1547.85 9507
1550.08 9514
1552.31 9521
1554.54 9494
1556.78 9415
1559.01 9403
1561.24 9336
1563.47 9353
1565.7 9408
1567.93 9319
1570.16 9288
1572.38 9365
1574.61 9419
1576.84 9396
1579.07 9425
1581.29 9386
1583.52 9513
1585.74 9490
1587.96 9403
1590.19 9430
1592.41 9432
1594.63 9380
1596.85 9433
1599.08 9502
1601.3 9494
1603.52 9546
1605.74 9574
1607.95 9563
1610.17 9522
1612.39 9602
1614.61 9368
1616.82 9409
1619.04 9470
1621.25 9471
1623.47 9447
1625.68 9411
1627.9 9378
1630.11 9314
1632.32 9470
1634.53 9471
1636.75 9528
1638.96 9555
1641.17 9624
1643.38 9678
1645.59 9728
1647.79 9862
1650 9917
1652.21 10099
1654.42 10155
1656.62 10221
1658.83 10223
1661.03 10272
1663.24 10185
1665.44 10124
1667.64 10176
1669.85 10073
1672.05 10011
1674.25 9921
1676.45 9901
1678.65 9813
1680.85 9711
1683.05 9590
1685.25 9486
1687.45 9461
1689.65 9342
1691.84 9252
1694.04 9237
1696.24 9085
1698.43 9054
1700.63 9013
1702.82 8914
1705.02 8908
1707.21 8846
1709.4 8907
1711.59 8801
1713.79 8761
1715.98 8750
1718.17 8808
1720.36 8714
1722.55 8753
1724.73 8719
1726.92 8675
1729.11 8740
1731.3 8714
1733.48 8704
1735.67 8650
1737.85 8641
1740.04 8703
1742.22 8692
1744.41 8713
1746.59 8706
1748.77 8688
1750.96 8718
1753.14 8721
1755.32 8658
1757.5 8698
1759.68 8710
1761.86 8680
1764.04 8673
1766.21 8697
1768.39 8681
1770.57 8562
1772.74 8601
1774.92 8603
1777.1 8636
1779.27 8550
1781.44 8595
1783.62 8677
1785.79 8619
1787.96 8598
1790.14 8634
1792.31 8663
1794.48 8622
1796.65 8668
1798.82 8628
1800.99 8581
