# Supplementary material for: Raman spectra simulation of antiplatelet drug-platelet interaction using DFT
Source: Sci Rep. 2024 Jan 16;14:1445. doi: 10.1038/s41598-024-51605-7 (PMC10792092; doi:10.1038/s41598-024-51605-7)
Supplement: Supplementary file 1 — Supplementary Information. [file 41598_2024_51605_MOESM1_ESM.zip › Health/Зюбин_57.txt]

399.352 6971
401.893 6950
404.434 6994
406.973 6941
409.512 6986
412.05 7104
414.588 7030
417.125 6989
419.661 7031
422.197 7059
424.731 6990
427.265 7004
429.799 7048
432.331 6995
434.863 7030
437.395 6986
439.925 6919
442.455 6974
444.984 6965
447.513 7018
450.04 6980
452.568 6994
455.094 6980
457.62 6974
460.145 6972
462.669 6952
465.193 6941
467.715 6967
470.238 7006
472.759 7001
475.28 7068
477.8 7034
480.32 7000
482.838 7006
485.356 7038
487.874 7108
490.39 7085
492.906 7088
495.422 7206
497.936 7156
500.45 7127
502.963 7114
505.476 7185
507.988 7132
510.499 7181
513.009 7187
515.519 7180
518.028 7138
520.537 7131
523.044 7084
525.551 7117
528.058 7136
530.563 7099
533.068 7111
535.573 7055
538.076 7074
540.579 7023
543.081 7076
545.583 7095
548.084 7066
550.584 7011
553.083 7057
555.582 7083
558.08 7038
560.577 7081
563.074 7097
565.57 7068
568.066 7140
570.56 7027
573.054 7108
575.548 7006
578.04 7069
580.532 7102
583.023 7104
585.514 7031
588.004 7112
590.493 7096
592.982 7158
595.47 7108
597.957 7130
600.443 7134
602.929 7161
605.414 7137
607.899 7108
610.382 7152
612.866 7141
615.348 7146
617.83 7169
620.311 7220
622.791 7200
625.271 7139
627.75 7157
630.228 7128
632.706 7178
635.183 7134
637.659 7175
640.135 7197
642.61 7277
645.084 7242
647.558 7236
650.031 7204
652.503 7230
654.975 7200
657.446 7220
659.916 7175
662.386 7188
664.855 7238
667.323 7245
669.791 7227
672.257 7230
674.724 7246
677.189 7248
679.654 7244
682.118 7247
684.582 7233
687.045 7320
689.507 7276
691.969 7301
694.43 7313
696.89 7299
699.349 7346
701.808 7306
704.266 7273
706.724 7312
709.181 7301
711.637 7330
714.093 7287
716.547 7344
719.002 7377
721.455 7331
723.908 7354
726.36 7366
728.812 7412
731.263 7327
733.713 7344
736.162 7370.0
738.611 7324
741.06 7355
743.507 7389
745.954 7396
748.4 7418
750.846 7432
753.291 7412
755.735 7476
758.178 7436
760.621 7464
763.064 7432
765.505 7408
767.946 7390
770.386 7383
772.826 7395
775.265 7446
777.703 7405
780.141 7401
782.578 7387
785.014 7387
787.45 7386
789.885 7412
792.319 7414
794.753 7435
797.186 7443
799.618 7471
802.05 7507
804.481 7472
806.911 7546
809.341 7442
811.77 7550
814.199 7600
816.626 7575
819.054 7655
821.48 7654
823.906 7707
826.331 7633
828.755 7725
831.179 7732
833.602 7722
836.025 7776
838.447 7782
840.868 7811
843.289 7872
845.709 7870.0
848.128 7903
850.547 7952
852.964 7959
855.382 7912
857.798 7872
860.214 7901
862.63 7858
865.045 7945
867.459 7880
869.872 7939
872.285 7986
874.697 7956
877.108 7963
879.519 7978
881.929 7993
884.339 7940
886.748 7945
889.156 7967
891.564 7918
893.97 7937
896.377 7977
898.782 7975
901.187 7939
903.592 7920
905.995 7986
908.398 7974
910.801 7996
913.203 8024
915.604 8043
918.004 8071
920.404 8089
922.803 8123
925.202 8125
927.6 8072
929.997 8145
932.393 8119
934.789 8166
937.185 8173
939.579 8280
941.973 8236
944.367 8260
946.76 8314
949.152 8411
951.543 8348
953.934 8411
956.324 8416
958.714 8505
961.103 8417
963.491 8400
965.879 8402
968.266 8373
970.652 8361
973.038 8316
975.423 8248
977.807 8393
980.191 8326
982.574 8328
984.957 8447
987.338 8496
989.72 8559
992.1 8667
994.48 8790
996.86 9042
999.238 9307
1001.62 9439
1003.99 9457
1006.37 9250
1008.75 9041
1011.12 8754
1013.5 8696
1015.87 8544
1018.25 8462
1020.62 8496
1022.99 8448
1025.36 8392
1027.73 8409
1030.1 8471
1032.47 8437
1034.84 8386
1037.21 8337
1039.58 8319
1041.95 8332
1044.31 8420
1046.68 8332
1049.04 8385
1051.41 8384
1053.77 8342
1056.14 8443
1058.5 8380
1060.86 8403
1063.22 8462
1065.58 8429
1067.95 8486
1070.3 8450
1072.66 8483
1075.02 8480
1077.38 8505
1079.74 8510
1082.09 8505
1084.45 8520
1086.81 8604
1089.16 8563
1091.51 8550
1093.87 8585
1096.22 8519
1098.57 8628
1100.92 8615
1103.28 8575
1105.63 8538
1107.98 8584
1110.32 8619
1112.67 8694
1115.02 8658
1117.37 8770
1119.71 8774
1122.06 8806
1124.41 8928
1126.75 8978
1129.1 9045
1131.44 8984
1133.78 9131
1136.12 9176
1138.47 9275
1140.81 9396
1143.15 9634
1145.49 9969
1147.83 10365
1150.16 10783
1152.5 11165
1154.84 11131
1157.18 10952
1159.51 10412
1161.85 9892
1164.18 9658
1166.52 9270
1168.85 9185
1171.18 9113
1173.52 9056
1175.85 9096
1178.18 9035
1180.51 8996
1182.84 8943
1185.17 8960
1187.5 8902
1189.82 8940
1192.15 9009
1194.48 9016
1196.8 8988
1199.13 8930
1201.46 9013
1203.78 8976
1206.1 9000
1208.43 9025
1210.75 8972
1213.07 8862
1215.39 8957
1217.71 8794
1220.03 8783
1222.35 8744
1224.67 8741
1226.99 8865
1229.31 8803
1231.62 8844
1233.94 8826
1236.26 8840
1238.57 8932
1240.89 8899
1243.2 8911
1245.51 8910
1247.83 8992
1250.14 9034
1252.45 8959
1254.76 8996
1257.07 8967
1259.38 9019
1261.69 9070
1264 9083
1266.31 9110
1268.61 9086
1270.92 9081
1273.23 9102
1275.53 9141
1277.84 9201
1280.14 9115
1282.44 9215
1284.75 9172
1287.05 9049
1289.35 9069
1291.65 9078
1293.95 9074
1296.25 9090
1298.55 9043
1300.85 9061
1303.15 9128
1305.45 9066
1307.74 9094
1310.04 9048
1312.34 9085
1314.63 9043
1316.92 9070
1319.22 9040
1321.51 9029
1323.8 9042
1326.1 9042
1328.39 9030
1330.68 9016
1332.97 9008
1335.26 8956
1337.55 9064
1339.84 9050
1342.13 9026
1344.41 8981
1346.7 8928
1348.99 8946
1351.27 8986
1353.56 8918
1355.84 8909
1358.12 8889
1360.41 8906
1362.69 8806
1364.97 8862
1367.25 8838
1369.53 8829
1371.81 8774
1374.09 8747
1376.37 8790
1378.65 8755
1380.93 8767
1383.21 8811
1385.48 8804
1387.76 8804
1390.03 8829
1392.31 8820
1394.58 8781
1396.86 8757
1399.13 8836
1401.4 8935
1403.67 8835
1405.94 8900
1408.22 8955
1410.49 8878
1412.75 8918
1415.02 8905
1417.29 8951
1419.56 8942
1421.83 8948
1424.09 9007
1426.36 9012
1428.62 9046
1430.89 9097
1433.15 9225
1435.42 9273
1437.68 9397
1439.94 9445
1442.2 9485
1444.46 9640
1446.73 9645
1448.99 9658
1451.24 9636
1453.5 9557
1455.76 9457
1458.02 9450
1460.28 9381
1462.53 9383
1464.79 9306
1467.04 9237
1469.3 9184
1471.55 9151
1473.81 9144
1476.06 9111
1478.31 9103
1480.56 9031
1482.81 9037
1485.07 9010
1487.32 8982
1489.56 9074
1491.81 9104
1494.06 9141
1496.31 9184
1498.56 9356
1500.8 9489
1503.05 9675
1505.29 10013
1507.54 10338
1509.78 10590
1512.03 10890
1514.27 11024
1516.51 11063
1518.75 10972
1521 10797
1523.24 10522
1525.48 10377
1527.72 10112
1529.95 9770
1532.19 9516
1534.43 9316
1536.67 9131
1538.9 9059
1541.14 8983
1543.38 8913
1545.61 8866
1547.85 8823
1550.08 8813
1552.31 8791
1554.54 8834
1556.78 8840
1559.01 8836
1561.24 8754
1563.47 8772
1565.7 8753
1567.93 8746
1570.16 8740
1572.38 8757
1574.61 8758
1576.84 8732
1579.07 8806
1581.29 8760
1583.52 8804
1585.74 8791
1587.96 8764
1590.19 8760
1592.41 8781
1594.63 8800
1596.85 8731
1599.08 8749
1601.3 8772
1603.52 8800
1605.74 8801
1607.95 8838
1610.17 8846
1612.39 8797
1614.61 8810
1616.82 8830
1619.04 8774
1621.25 8839
1623.47 8723
1625.68 8707
1627.9 8705
1630.11 8707
1632.32 8702
1634.53 8748
1636.75 8746
1638.96 8835
1641.17 8857
1643.38 8852
1645.59 8918
1647.79 8953
1650 8992
1652.21 9067
1654.42 9081
1656.62 9211
1658.83 9231
1661.03 9283
1663.24 9252
1665.44 9253
1667.64 9199
1669.85 9192
1672.05 9104
1674.25 9120.0
1676.45 9001
1678.65 8961
1680.85 8924
1683.05 8857
1685.25 8839
1687.45 8763
1689.65 8745
1691.84 8729
1694.04 8684
1696.24 8681
1698.43 8590
1700.63 8592
1702.82 8597
1705.02 8604
1707.21 8551
1709.4 8507
1711.59 8510
1713.79 8551
1715.98 8423
1718.17 8437
1720.36 8482
1722.55 8439
1724.73 8446
1726.92 8485
1729.11 8448
1731.3 8465
1733.48 8422
1735.67 8479
1737.85 8455
1740.04 8469
1742.22 8453
1744.41 8436
1746.59 8512
1748.77 8445
1750.96 8442
1753.14 8450
1755.32 8501
1757.5 8440
1759.68 8454
1761.86 8362
1764.04 8398
1766.21 8461
1768.39 8376
1770.57 8427
1772.74 8489
1774.92 8386
1777.1 8401
1779.27 8388
1781.44 8364
1783.62 8359
1785.79 8435
1787.96 8451
1790.14 8401
1792.31 8381
1794.48 8438
1796.65 8421
1798.82 8390
1800.99 8276
