# Supplementary material for: Raman spectra simulation of antiplatelet drug-platelet interaction using DFT
Source: Sci Rep. 2024 Jan 16;14:1445. doi: 10.1038/s41598-024-51605-7 (PMC10792092; doi:10.1038/s41598-024-51605-7)
Supplement: Supplementary file 1 — Supplementary Information. [file 41598_2024_51605_MOESM1_ESM.zip › Health/Зюбин_58.txt]

399.352 7274
401.893 7341
404.434 7314
406.973 7354
409.512 7386
412.05 7370
414.588 7354
417.125 7372
419.661 7373
422.197 7356
424.731 7350
427.265 7344
429.799 7378
432.331 7363
434.863 7396
437.395 7373
439.925 7409
442.455 7411
444.984 7329
447.513 7379
450.04 7387
452.568 7435
455.094 7373
457.62 7325
460.145 7391
462.669 7364
465.193 7368
467.715 7414
470.238 7381
472.759 7341
475.28 7384
477.8 7375
480.32 7495
482.838 7502
485.356 7450
487.874 7478
490.39 7474
492.906 7514
495.422 7470
497.936 7523
500.45 7553
502.963 7539
505.476 7504
507.988 7529
510.499 7551
513.009 7588
515.519 7533
518.028 7585
520.537 7543
523.044 7533
525.551 7528
528.058 7577
530.563 7560
533.068 7499
535.573 7514
538.076 7534
540.579 7467
543.081 7554
545.583 7565
548.084 7557
550.584 7519
553.083 7512
555.582 7543
558.08 7524
560.577 7573
563.074 7560
565.57 7616
568.066 7507
570.56 7604
573.054 7544
575.548 7554
578.04 7568
580.532 7555
583.023 7573
585.514 7536
588.004 7576
590.493 7611
592.982 7563
595.47 7622
597.957 7553
600.443 7627
602.929 7589
605.414 7603
607.899 7600
610.382 7656
612.866 7641
615.348 7690
617.83 7676
620.311 7677
622.791 7666
625.271 7685
627.75 7714
630.228 7726
632.706 7655
635.183 7779
637.659 8649
640.135 7726
642.61 7712
645.084 7703
647.558 7727
650.031 7691
652.503 7754
654.975 7720
657.446 7715
659.916 7748
662.386 7729
664.855 7762
667.323 7793
669.791 7719
672.257 7757
674.724 7795
677.189 7780
679.654 7813
682.118 7746
684.582 7793
687.045 7846
689.507 7790
691.969 7798
694.43 7802
696.89 7893
699.349 7863
701.808 7842
704.266 7849
706.724 7879
709.181 7847
711.637 7857
714.093 7839
716.547 7886
719.002 7896
721.455 7895
723.908 7858
726.36 7860
728.812 7894
731.263 7927
733.713 7945
736.162 7861
738.611 7912
741.06 7962
743.507 7920
745.954 7984
748.4 8016
750.846 8021
753.291 8025
755.735 8031
758.178 8026
760.621 7991
763.064 8022
765.505 7953
767.946 7984
770.386 7981
772.826 7981
775.265 7967
777.703 7967
780.141 7954
782.578 7962
785.014 8021
787.45 8040
789.885 7973
792.319 8025
794.753 8046
797.186 8039
799.618 8048
802.05 8057
804.481 8101
806.911 8095
809.341 8175
811.77 8180
814.199 8180
816.626 8150
819.054 8168
821.48 8233
823.906 8297
826.331 8318
828.755 8259
831.179 8331
833.602 8278
836.025 8355
838.447 8290
840.868 8397
843.289 8391
845.709 8404
848.128 8447
850.547 8481
852.964 8467
855.382 8428
857.798 8490
860.214 8430
862.63 8435
865.045 8480
867.459 8454
869.872 8513
872.285 8563
874.697 8530
877.108 8532
879.519 8516
881.929 8478
884.339 8536
886.748 8506
889.156 8564
891.564 8498
893.97 8571
896.377 8585
898.782 8618
901.187 8549
903.592 8559
905.995 8588
908.398 8559
910.801 8618
913.203 8523
915.604 8657
918.004 8679
920.404 8723
922.803 8717
925.202 8702
927.6 8729
929.997 8779
932.393 8735
934.789 8748
937.185 8808
939.579 8796
941.973 8875
944.367 8905
946.76 8863
949.152 9029
951.543 8999
953.934 9021
956.324 9071
958.714 9079
961.103 9045
963.491 9001
965.879 8950
968.266 8918
970.652 8938
973.038 8921
975.423 8925
977.807 8978
980.191 9009
982.574 9057
984.957 9087
987.338 9115
989.72 9241
992.1 9379
994.48 9616
996.86 9873
999.238 10015
1001.62 10066
1003.99 10007
1006.37 9806
1008.75 9578
1011.12 9405
1013.5 9294
1015.87 9292
1018.25 9195
1020.62 9089
1022.99 9067
1025.36 9135
1027.73 9072
1030.1 9123
1032.47 9030
1034.84 9083
1037.21 9086
1039.58 9024
1041.95 9006
1044.31 9026
1046.68 9025
1049.04 8970
1051.41 8976
1053.77 9001
1056.14 9027
1058.5 9052
1060.86 9004
1063.22 9045
1065.58 9070
1067.95 9028
1070.3 9111
1072.66 9106
1075.02 9062
1077.38 9018
1079.74 9199
1082.09 9160
1084.45 9165
1086.81 9219
1089.16 9195
1091.51 9193
1093.87 9219
1096.22 9242
1098.57 9175
1100.92 9218
1103.28 9294
1105.63 9322
1107.98 9301
1110.32 9290
1112.67 9369
1115.02 9391
1117.37 9474
1119.71 9482
1122.06 9559
1124.41 9681
1126.75 9651
1129.1 9748
1131.44 9752
1133.78 9897
1136.12 9925
1138.47 10009
1140.81 10185
1143.15 10439
1145.49 10908
1147.83 11393
1150.16 11760
1152.5 12098
1154.84 12039
1157.18 11755
1159.51 11223
1161.85 10759
1164.18 10407
1166.52 10093
1168.85 9971
1171.18 9945
1173.52 9855
1175.85 9754
1178.18 9736
1180.51 9751
1182.84 9795
1185.17 9775
1187.5 9807
1189.82 9742
1192.15 9795
1194.48 9771
1196.8 9773
1199.13 9787
1201.46 9767
1203.78 9763
1206.1 9795
1208.43 9786
1210.75 9774
1213.07 9699
1215.39 9664
1217.71 9666
1220.03 9532
1222.35 9547
1224.67 9598
1226.99 9625
1229.31 9575
1231.62 9597
1233.94 9616
1236.26 9679
1238.57 9619
1240.89 9700
1243.2 9663
1245.51 9659
1247.83 9645
1250.14 9768
1252.45 9726
1254.76 9750
1257.07 9830
1259.38 9783
1261.69 9725
1264 9778
1266.31 9818
1268.61 9810
1270.92 9801
1273.23 9816
1275.53 9809
1277.84 9866
1280.14 9865
1282.44 9900
1284.75 9860
1287.05 9832
1289.35 9859
1291.65 9809
1293.95 9755
1296.25 9784
1298.55 9789
1300.85 9789
1303.15 9802
1305.45 9781
1307.74 9851
1310.04 9774
1312.34 9780
1314.63 9779
1316.92 9771
1319.22 9796
1321.51 9736
1323.8 9870
1326.1 9759
1328.39 9757
1330.68 9857
1332.97 9847
1335.26 9869
1337.55 9872
1339.84 9841
1342.13 9857
1344.41 9823
1346.7 9710
1348.99 9791
1351.27 9735
1353.56 9730
1355.84 9689
1358.12 9718
1360.41 9724
1362.69 9726
1364.97 9685
1367.25 9685
1369.53 9658
1371.81 9651
1374.09 9649
1376.37 9693
1378.65 9674
1380.93 9667
1383.21 9710
1385.48 9751
1387.76 9738
1390.03 9700
1392.31 9747
1394.58 9780
1396.86 9747
1399.13 9753
1401.4 9788
1403.67 9850
1405.94 9762
1408.22 9818
1410.49 9814
1412.75 9795
1415.02 9752
1417.29 9837
1419.56 9819
1421.83 9847
1424.09 9890
1426.36 9858
1428.62 9886
1430.89 9923
1433.15 10026
1435.42 10074
1437.68 10143
1439.94 10140
1442.2 10226
1444.46 10240
1446.73 10251
1448.99 10237
1451.24 10176
1453.5 10168
1455.76 10132
1458.02 10160
1460.28 10063
1462.53 10114
1464.79 10109
1467.04 10030
1469.3 10024
1471.55 10042
1473.81 10017
1476.06 9942
1478.31 9929
1480.56 9938
1482.81 9988
1485.07 9981
1487.32 10036
1489.56 10083
1491.81 10206
1494.06 10260
1496.31 10332
1498.56 10490
1500.8 10714
1503.05 10917
1505.29 11273
1507.54 11524
1509.78 11956
1512.03 12107
1514.27 12306
1516.51 12264
1518.75 12233
1521 12064
1523.24 11864
1525.48 11588
1527.72 11280
1529.95 10992
1532.19 10714
1534.43 10428
1536.67 10266
1538.9 10160
1541.14 10036
1543.38 10022
1545.61 9945
1547.85 9942
1550.08 9977
1552.31 10004
1554.54 9889
1556.78 9931
1559.01 9893
1561.24 9913
1563.47 9819
1565.7 9910
1567.93 9859
1570.16 9890
1572.38 9832
1574.61 9830
1576.84 9908
1579.07 9941
1581.29 9841
1583.52 9884
1585.74 9863
1587.96 9922
1590.19 9858
1592.41 9844
1594.63 9907
1596.85 9898
1599.08 9793
1601.3 9832
1603.52 9900
1605.74 9909
1607.95 9904
1610.17 9887
1612.39 9821
1614.61 9855
1616.82 9861
1619.04 9893
1621.25 9906
1623.47 9836
1625.68 9754
1627.9 9819
1630.11 9810
1632.32 9842
1634.53 9717
1636.75 9847
1638.96 9815
1641.17 9876
1643.38 9869
1645.59 9903
1647.79 9880
1650 9896
1652.21 9945
1654.42 10019
1656.62 10063
1658.83 10040
1661.03 10045
1663.24 9994
1665.44 9922
1667.64 9995
1669.85 10032
1672.05 9880
1674.25 9866
1676.45 9841
1678.65 9895
1680.85 9799
1683.05 9763
1685.25 9725
1687.45 9703
1689.65 9756
1691.84 9670
1694.04 9634
1696.24 9612
1698.43 9646
1700.63 9570
1702.82 9539
1705.02 9464
1707.21 9532
1709.4 9487
1711.59 9466
1713.79 9526
1715.98 9506
1718.17 9488
1720.36 9432
1722.55 9509
1724.73 9469
1726.92 9469
1729.11 9467
1731.3 9435
1733.48 9489
1735.67 9444
1737.85 9459
1740.04 9457
1742.22 9421
1744.41 9428
1746.59 9477
1748.77 9392
1750.96 9486
1753.14 9457
1755.32 9363
1757.5 9411
1759.68 9429
1761.86 9441
1764.04 9410
1766.21 9442
1768.39 9423
1770.57 9427
1772.74 9419
1774.92 9406
1777.1 9449
1779.27 9370.0
1781.44 9400
1783.62 9510
1785.79 9367
1787.96 9435
1790.14 9445
1792.31 9368
1794.48 9399
1796.65 9433
1798.82 9421
1800.99 9452
