# Supplementary material for: Raman spectra simulation of antiplatelet drug-platelet interaction using DFT
Source: Sci Rep. 2024 Jan 16;14:1445. doi: 10.1038/s41598-024-51605-7 (PMC10792092; doi:10.1038/s41598-024-51605-7)
Supplement: Supplementary file 1 — Supplementary Information. [file 41598_2024_51605_MOESM1_ESM.zip › Health/Зюбин_59.txt]

399.352 30104
401.893 30169
404.434 30155
406.973 30183
409.512 30150
412.05 30219
414.588 30230
417.125 30211
419.661 30282
422.197 30210
424.731 30190
427.265 30207
429.799 30212
432.331 30161
434.863 30158
437.395 30160
439.925 30210
442.455 30123
444.984 30258
447.513 30192
450.04 30184
452.568 30221
455.094 30251
457.62 30154
460.145 30140
462.669 30182
465.193 30150
467.715 30129
470.238 30196
472.759 30117
475.28 30239
477.8 30167
480.32 30224
482.838 30246
485.356 30287
487.874 30320
490.39 30268
492.906 30336
495.422 30362
497.936 30425
500.45 30345
502.963 30309
505.476 30397
507.988 30360
510.499 30419
513.009 30441
515.519 30407
518.028 30351
520.537 30429
523.044 30431
525.551 30330
528.058 30351
530.563 30391
533.068 30338
535.573 30355
538.076 30304
540.579 30313
543.081 30355
545.583 30225
548.084 30294
550.584 30309
553.083 30339
555.582 30316
558.08 30298
560.577 30354
563.074 30381
565.57 30317
568.066 30373
570.56 30346
573.054 30410
575.548 30380
578.04 30407
580.532 30400
583.023 30357
585.514 30308
588.004 30363
590.493 30371
592.982 30388
595.47 30352
597.957 30353
600.443 30394
602.929 30380
605.414 30421
607.899 30452
610.382 30461
612.866 30499
615.348 30540
617.83 30488
620.311 30501
622.791 30474
625.271 30490
627.75 30422
630.228 30434
632.706 30451
635.183 30457
637.659 30545
640.135 30572
642.61 30546
645.084 30525
647.558 30544
650.031 30592
652.503 30545
654.975 30612
657.446 30579
659.916 30623
662.386 30629
664.855 30615
667.323 30543
669.791 30555
672.257 30638
674.724 30582
677.189 30620
679.654 30632
682.118 30640
684.582 30649
687.045 30683
689.507 30713
691.969 30699
694.43 30719
696.89 30718
699.349 30722
701.808 30748
704.266 30751
706.724 30735
709.181 30766
711.637 30773
714.093 30730
716.547 30761
719.002 30709
721.455 30774
723.908 30849
726.36 31162
728.812 31082
731.263 31365
733.713 31206
736.162 31343
738.611 31489
741.06 31284
743.507 31295
745.954 31544
748.4 31204
750.846 31965
753.291 31241
755.735 31232
758.178 31438
760.621 31181
763.064 31259
765.505 31284
767.946 31038
770.386 30895
772.826 30902
775.265 30927
777.703 30975
780.141 30901
782.578 30958
785.014 30882
787.45 30972
789.885 30919
792.319 30998
794.753 30998
797.186 30974
799.618 31062
802.05 31021
804.481 31086
806.911 31132
809.341 31127
811.77 31235
814.199 31186
816.626 31265
819.054 31226
821.48 31327
823.906 31324
826.331 31327
828.755 31433
831.179 31362
833.602 31346
836.025 31407
838.447 31472
840.868 31458
843.289 31569
845.709 31613
848.128 31625
850.547 31691
852.964 31742
855.382 31735
857.798 31689
860.214 31588
862.63 31636
865.045 31646
867.459 31678
869.872 31686
872.285 31724
874.697 31724
877.108 31669
879.519 31832
881.929 31765
884.339 31724
886.748 31815
889.156 31787
891.564 31799
893.97 31774
896.377 31884
898.782 31761
901.187 31816
903.592 31757
905.995 31858
908.398 31779
910.801 31818
913.203 31836
915.604 31974
918.004 31962
920.404 31983
922.803 32029
925.202 32048
927.6 32083
929.997 32090
932.393 32180
934.789 32157
937.185 32207
939.579 32244
941.973 32268
944.367 32347
946.76 32329
949.152 32350
951.543 32436
953.934 32462
956.324 32444
958.714 32542
961.103 32541
963.491 32504
965.879 32449
968.266 32459
970.652 32456
973.038 32425
975.423 32447
977.807 32446
980.191 32468
982.574 32414
984.957 32524
987.338 32623
989.72 32773
992.1 33108
994.48 33268
996.86 33682
999.238 34066
1001.62 34238
1003.99 34066
1006.37 33770
1008.75 33397
1011.12 33114
1013.5 32910
1015.87 32821
1018.25 32714
1020.62 32707
1022.99 32616
1025.36 32672
1027.73 32673
1030.1 32674
1032.47 32556
1034.84 32549
1037.21 32510
1039.58 32465
1041.95 32487
1044.31 32492
1046.68 32610
1049.04 32591
1051.41 32599
1053.77 32547
1056.14 32561
1058.5 32610
1060.86 32545
1063.22 32547
1065.58 32554
1067.95 32599
1070.3 32653
1072.66 32560
1075.02 32664
1077.38 32666
1079.74 32716
1082.09 32748
1084.45 32749
1086.81 32721
1089.16 32796
1091.51 32738
1093.87 32815
1096.22 32774
1098.57 32855
1100.92 32876
1103.28 32789
1105.63 32849
1107.98 32906
1110.32 32985
1112.67 33027
1115.02 33060
1117.37 33137
1119.71 33174
1122.06 33342
1124.41 33492
1126.75 33517
1129.1 33671
1131.44 33718
1133.78 33723
1136.12 33882
1138.47 34116
1140.81 34269
1143.15 34690
1145.49 35210
1147.83 35942
1150.16 36567
1152.5 36934
1154.84 36852
1157.18 36530
1159.51 35585
1161.85 34983
1164.18 34421
1166.52 34130
1168.85 33947
1171.18 33921
1173.52 33798
1175.85 33671
1178.18 33632
1180.51 33566
1182.84 33575
1185.17 33536
1187.5 33619
1189.82 33564
1192.15 33589
1194.48 33594
1196.8 33605
1199.13 33654
1201.46 33650
1203.78 33641
1206.1 33651
1208.43 33684
1210.75 33717
1213.07 33670
1215.39 33565
1217.71 33530
1220.03 33498
1222.35 33465
1224.67 33367
1226.99 33369
1229.31 33420
1231.62 33441
1233.94 33413
1236.26 33499
1238.57 33468
1240.89 33500
1243.2 33606
1245.51 33632
1247.83 33642
1250.14 33654
1252.45 33699
1254.76 33639
1257.07 33690
1259.38 33730
1261.69 33749
1264 33708
1266.31 33696
1268.61 33737
1270.92 33699
1273.23 33801
1275.53 33792
1277.84 33808
1280.14 33878
1282.44 33891
1284.75 33931
1287.05 33805
1289.35 33815
1291.65 33813
1293.95 33913
1296.25 33795
1298.55 33877
1300.85 33807
1303.15 33884
1305.45 33789
1307.74 33797
1310.04 33788
1312.34 33811
1314.63 33841
1316.92 33857
1319.22 33796
1321.51 33850
1323.8 33898
1326.1 33894
1328.39 33809
1330.68 33906
1332.97 33984
1335.26 33996
1337.55 34052
1339.84 33985
1342.13 33958
1344.41 33942
1346.7 33851
1348.99 33872
1351.27 33832
1353.56 33779
1355.84 33700
1358.12 33798
1360.41 33768
1362.69 33769
1364.97 33730
1367.25 33705
1369.53 33727
1371.81 33692
1374.09 33671
1376.37 33697
1378.65 33707
1380.93 33683
1383.21 33686
1385.48 33654
1387.76 33707
1390.03 33715
1392.31 33721
1394.58 33754
1396.86 33744
1399.13 33784
1401.4 33793
1403.67 33834
1405.94 33872
1408.22 33835
1410.49 33770
1412.75 33775
1415.02 33803
1417.29 33765
1419.56 33844
1421.83 33831
1424.09 33835
1426.36 33898
1428.62 33912
1430.89 33962
1433.15 34014
1435.42 34100
1437.68 34184
1439.94 34278
1442.2 34322
1444.46 34344
1446.73 34476
1448.99 34554
1451.24 34563
1453.5 34465
1455.76 34322
1458.02 34378
1460.28 34276
1462.53 34268
1464.79 34137
1467.04 34034
1469.3 34054
1471.55 33870
1473.81 33907
1476.06 33885
1478.31 33887
1480.56 33795
1482.81 33866
1485.07 33947
1487.32 34009
1489.56 34104
1491.81 34206
1494.06 34252
1496.31 34363
1498.56 34575
1500.8 34883
1503.05 35193
1505.29 35684
1507.54 36071
1509.78 36543
1512.03 36967
1514.27 37116
1516.51 37266
1518.75 37112
1521 36912
1523.24 36559
1525.48 36203
1527.72 35822
1529.95 35348
1532.19 35000
1534.43 34691
1536.67 34389
1538.9 34250
1541.14 34061
1543.38 33946
1545.61 33838
1547.85 33812
1550.08 33894
1552.31 33821
1554.54 33820
1556.78 33783
1559.01 33855
1561.24 33750
1563.47 33744
1565.7 33783
1567.93 33851
1570.16 33817
1572.38 33851
1574.61 33841
1576.84 33894
1579.07 33899
1581.29 34005
1583.52 33913
1585.74 33889
1587.96 33857
1590.19 33771
1592.41 33810
1594.63 33862
1596.85 33815
1599.08 33705
1601.3 33796
1603.52 33944
1605.74 33921
1607.95 33915
1610.17 33837
1612.39 33852
1614.61 33827
1616.82 33823
1619.04 33721
1621.25 33632
1623.47 33629
1625.68 33594
1627.9 33588
1630.11 33568
1632.32 33474
1634.53 33420
1636.75 33494
1638.96 33535
1641.17 33536
1643.38 33618
1645.59 33697
1647.79 33642
1650 33700
1652.21 33780
1654.42 33948
1656.62 33942
1658.83 33961
1661.03 33917
1663.24 33937
1665.44 33816
1667.64 33838
1669.85 33736
1672.05 33749
1674.25 33661
1676.45 33575
1678.65 33570
1680.85 33472
1683.05 33429
1685.25 33440
1687.45 33347
1689.65 33370
1691.84 33271
1694.04 33254
1696.24 33223
1698.43 33164
1700.63 33081
1702.82 33065
1705.02 32985
1707.21 32937
1709.4 32867
1711.59 32854
1713.79 32861
1715.98 32805
1718.17 32782
1720.36 32937
1722.55 32882
1724.73 32912
1726.92 32879
1729.11 32808
1731.3 32926
1733.48 32965
1735.67 32875
1737.85 32835
1740.04 32897
1742.22 32894
1744.41 32778
1746.59 32865
1748.77 32836
1750.96 32731
1753.14 32818
1755.32 32724
1757.5 32782
1759.68 32733
1761.86 32850
1764.04 32866
1766.21 32862
1768.39 32898
1770.57 32823
1772.74 32923
1774.92 32848
1777.1 32951
1779.27 32876
1781.44 32907
1783.62 32850
1785.79 32873
1787.96 32808
1790.14 32712
1792.31 32811
1794.48 32765
1796.65 32731
1798.82 32784
1800.99 32761
