# Supplementary material for: Raman spectra simulation of antiplatelet drug-platelet interaction using DFT
Source: Sci Rep. 2024 Jan 16;14:1445. doi: 10.1038/s41598-024-51605-7 (PMC10792092; doi:10.1038/s41598-024-51605-7)
Supplement: Supplementary file 1 — Supplementary Information. [file 41598_2024_51605_MOESM1_ESM.zip › Health/Зюбин_6.txt]

399.352 6555
401.893 6568
404.434 6562
406.973 6627
409.512 6615
412.05 6652
414.588 6660
417.125 6661
419.661 6725
422.197 6687
424.731 6730
427.265 6774
429.799 6721
432.331 6680
434.863 6622
437.395 6589
439.925 6639
442.455 6593
444.984 6607
447.513 6657
450.04 6635
452.568 6653
455.094 6619
457.62 6618
460.145 6660
462.669 6634
465.193 6586
467.715 6584
470.238 6613
472.759 6549
475.28 6592
477.8 6608
480.32 6625
482.838 6594
485.356 6609
487.874 6649
490.39 6719
492.906 6694
495.422 6697
497.936 6763
500.45 6749
502.963 6753
505.476 6813
507.988 6812
510.499 6806
513.009 6839
515.519 6867
518.028 6829
520.537 6910
523.044 6856
525.551 6818
528.058 6849
530.563 6826
533.068 6819
535.573 6828
538.076 6787
540.579 6810
543.081 6802
545.583 6793
548.084 6825
550.584 6776
553.083 6732
555.582 6777
558.08 6676
560.577 6731
563.074 6715
565.57 6664
568.066 6729
570.56 6697
573.054 6735
575.548 6705
578.04 6644
580.532 6649
583.023 6668
585.514 6726
588.004 6671
590.493 6673
592.982 6628
595.47 6669
597.957 6595
600.443 6704
602.929 6675
605.414 6664
607.899 6711
610.382 6697
612.866 6669
615.348 6685
617.83 6731
620.311 6787
622.791 6822
625.271 6817
627.75 6779
630.228 6699
632.706 6710
635.183 6662
637.659 6725
640.135 6790
642.61 6834
645.084 6866
647.558 6869
650.031 6825
652.503 6804
654.975 6812
657.446 6835
659.916 6887
662.386 6790
664.855 6853
667.323 6832
669.791 6817
672.257 6865
674.724 6892
677.189 6883
679.654 6873
682.118 6913
684.582 6893
687.045 6880
689.507 6846
691.969 6866
694.43 6936
696.89 7008
699.349 7027
701.808 7028
704.266 7035
706.724 7015
709.181 7046
711.637 7096
714.093 7139
716.547 7092
719.002 7130
721.455 7174
723.908 7118
726.36 7126
728.812 7133
731.263 7105
733.713 7155
736.162 7175
738.611 7212
741.06 7235
743.507 7339
745.954 7350
748.4 7412
750.846 7380
753.291 7365
755.735 7442
758.178 7498
760.621 7392
763.064 7346
765.505 7254
767.946 7188
770.386 7217
772.826 7158
775.265 7102
777.703 7058
780.141 7089
782.578 7100.0
785.014 7010
787.45 7068
789.885 6969
792.319 7012
794.753 7041
797.186 7072
799.618 7099
802.05 7136
804.481 7137
806.911 7186
809.341 7224
811.77 7261
814.199 7266
816.626 7328
819.054 7415
821.48 7523
823.906 7618
826.331 7689
828.755 7726
831.179 7768
833.602 7762
836.025 7709
838.447 7681
840.868 7741
843.289 7753
845.709 7899
848.128 8037
850.547 8143
852.964 8143
855.382 8206
857.798 8177
860.214 8131
862.63 8052
865.045 8031
867.459 8048
869.872 7996
872.285 8101
874.697 8147
877.108 8138
879.519 8171
881.929 8200
884.339 8070
886.748 8117
889.156 8166
891.564 8080
893.97 8112
896.377 8090
898.782 8099
901.187 8137
903.592 8138
905.995 8242
908.398 8115
910.801 8095
913.203 8136
915.604 8238
918.004 8201
920.404 8276
922.803 8299
925.202 8357
927.6 8498
929.997 8464
932.393 8518
934.789 8585
937.185 8654
939.579 8705
941.973 8702
944.367 8736
946.76 8747
949.152 8761
951.543 8850
953.934 8870
956.324 8883
958.714 8893
961.103 8880
963.491 8869
965.879 8807
968.266 8781
970.652 8777
973.038 8695
975.423 8683
977.807 8658
980.191 8708
982.574 8679
984.957 8736
987.338 8749
989.72 8812
992.1 9003
994.48 9161
996.86 9480
999.238 9947
1001.62 10613
1003.99 11128
1006.37 11028
1008.75 10585
1011.12 10128
1013.5 9722
1015.87 9370
1018.25 9217
1020.62 9029
1022.99 8902
1025.36 8896
1027.73 8839
1030.1 8985
1032.47 9020
1034.84 8902
1037.21 8851
1039.58 8756
1041.95 8739
1044.31 8801
1046.68 8768
1049.04 8796
1051.41 8802
1053.77 8782
1056.14 8738
1058.5 8732
1060.86 8719
1063.22 8736
1065.58 8736
1067.95 8673
1070.3 8689
1072.66 8694
1075.02 8662
1077.38 8744
1079.74 8799
1082.09 8794
1084.45 8806
1086.81 8820
1089.16 8817
1091.51 8897
1093.87 8818
1096.22 8879
1098.57 8877
1100.92 8841
1103.28 8859
1105.63 8939
1107.98 8889
1110.32 8843
1112.67 8979
1115.02 8891
1117.37 9037
1119.71 9031
1122.06 9119
1124.41 9284
1126.75 9487
1129.1 9564
1131.44 9597
1133.78 9615
1136.12 9535
1138.47 9608
1140.81 9650
1143.15 9826
1145.49 10213
1147.83 10660
1150.16 11197
1152.5 12020
1154.84 12705
1157.18 13111
1159.51 13137
1161.85 12417
1164.18 11576
1166.52 10806
1168.85 10269
1171.18 9913
1173.52 9804
1175.85 9688
1178.18 9559
1180.51 9413
1182.84 9330
1185.17 9340
1187.5 9321
1189.82 9313
1192.15 9369
1194.48 9417
1196.8 9478
1199.13 9446
1201.46 9415
1203.78 9437
1206.1 9517
1208.43 9537
1210.75 9499
1213.07 9447
1215.39 9401
1217.71 9312
1220.03 9275
1222.35 9185
1224.67 9230
1226.99 9268
1229.31 9210
1231.62 9297
1233.94 9423
1236.26 9407
1238.57 9446
1240.89 9402
1243.2 9485
1245.51 9502
1247.83 9490
1250.14 9570
1252.45 9618
1254.76 9681
1257.07 9676
1259.38 9717
1261.69 9729
1264 9733
1266.31 9817
1268.61 9790
1270.92 9803
1273.23 9786
1275.53 9766
1277.84 9710
1280.14 9691
1282.44 9725
1284.75 9722
1287.05 9662
1289.35 9677
1291.65 9617
1293.95 9529
1296.25 9619
1298.55 9626
1300.85 9666
1303.15 9659
1305.45 9654
1307.74 9703
1310.04 9719
1312.34 9680
1314.63 9651
1316.92 9675
1319.22 9646
1321.51 9632
1323.8 9587
1326.1 9592
1328.39 9553
1330.68 9572
1332.97 9608
1335.26 9633
1337.55 9677
1339.84 9660
1342.13 9672
1344.41 9700
1346.7 9541
1348.99 9485
1351.27 9412
1353.56 9294
1355.84 9296
1358.12 9172
1360.41 9136
1362.69 9101
1364.97 9015
1367.25 8926
1369.53 8923
1371.81 8870.0
1374.09 8839
1376.37 8820
1378.65 8826
1380.93 8798
1383.21 8794
1385.48 8787
1387.76 8793
1390.03 8915
1392.31 8872
1394.58 8923
1396.86 8953
1399.13 8883
1401.4 9025
1403.67 8998
1405.94 8966
1408.22 8983
1410.49 8971
1412.75 9034
1415.02 9071
1417.29 9090
1419.56 9058
1421.83 9142
1424.09 9110
1426.36 9188
1428.62 9241
1430.89 9254
1433.15 9413
1435.42 9523
1437.68 9816
1439.94 10003
1442.2 10196
1444.46 10349
1446.73 10430
1448.99 10499
1451.24 10590
1453.5 10521
1455.76 10501
1458.02 10392
1460.28 10253
1462.53 10184
1464.79 10120
1467.04 9978
1469.3 9820
1471.55 9645
1473.81 9373
1476.06 9300
1478.31 9081
1480.56 8947
1482.81 8864
1485.07 8831
1487.32 8742
1489.56 8696
1491.81 8823
1494.06 8798
1496.31 8964
1498.56 9053
1500.8 9192
1503.05 9381
1505.29 9756
1507.54 10079
1509.78 10485
1512.03 10983
1514.27 11535
1516.51 11973
1518.75 12277
1521 12366
1523.24 12397
1525.48 12170
1527.72 11863
1529.95 11471
1532.19 10948
1534.43 10376
1536.67 10018
1538.9 9580
1541.14 9222
1543.38 9015
1545.61 8814
1547.85 8791
1550.08 8781
1552.31 8734
1554.54 8690
1556.78 8647
1559.01 8662
1561.24 8528
1563.47 8521
1565.7 8518
1567.93 8497
1570.16 8440
1572.38 8411
1574.61 8485
1576.84 8566
1579.07 8517
1581.29 8596
1583.52 8581
1585.74 8617
1587.96 8627
1590.19 8762
1592.41 8630
1594.63 8627
1596.85 8469
1599.08 8412
1601.3 8516
1603.52 8512
1605.74 8595
1607.95 8630
1610.17 8661
1612.39 8696
1614.61 8612
1616.82 8586
1619.04 8610
1621.25 8682
1623.47 8707
1625.68 8629
1627.9 8622
1630.11 8589
1632.32 8504
1634.53 8597
1636.75 8678
1638.96 8717
1641.17 8775
1643.38 8903
1645.59 8981
1647.79 9092
1650 9230
1652.21 9379
1654.42 9589
1656.62 9720
1658.83 9898
1661.03 10024
1663.24 10074
1665.44 10149
1667.64 10064
1669.85 10001
1672.05 9937
1674.25 9795
1676.45 9679
1678.65 9552
1680.85 9473
1683.05 9235
1685.25 9146
1687.45 8969
1689.65 8829
1691.84 8732
1694.04 8605
1696.24 8491
1698.43 8367
1700.63 8208
1702.82 8160
1705.02 8112
1707.21 7999
1709.4 7903
1711.59 7835
1713.79 7800
1715.98 7699
1718.17 7711
1720.36 7679
1722.55 7651
1724.73 7666
1726.92 7591
1729.11 7587
1731.3 7663
1733.48 7635
1735.67 7618
1737.85 7572
1740.04 7631
1742.22 7623
1744.41 7683
1746.59 7661
1748.77 7672
1750.96 7595
1753.14 7640
1755.32 7654
1757.5 7617
1759.68 7488
1761.86 7581
1764.04 7528
1766.21 7511
1768.39 7543
1770.57 7488
1772.74 7563
1774.92 7513
1777.1 7509
1779.27 7516
1781.44 7485
1783.62 7531
1785.79 7526
1787.96 7458
1790.14 7543
1792.31 7454
1794.48 7506
1796.65 7431
1798.82 7510
1800.99 7462
