# Supplementary material for: Raman spectra simulation of antiplatelet drug-platelet interaction using DFT
Source: Sci Rep. 2024 Jan 16;14:1445. doi: 10.1038/s41598-024-51605-7 (PMC10792092; doi:10.1038/s41598-024-51605-7)
Supplement: Supplementary file 1 — Supplementary Information. [file 41598_2024_51605_MOESM1_ESM.zip › Health/Зюбин_60.txt]

399.352 15364
401.893 15366
404.434 15447
406.973 15463
409.512 15443
412.05 15482
414.588 15455
417.125 15521
419.661 15491
422.197 15497
424.731 15483
427.265 15484
429.799 15432
432.331 15347
434.863 15462
437.395 15439
439.925 15396
442.455 15424
444.984 15416
447.513 15421
450.04 15474
452.568 15496
455.094 15419
457.62 15367
460.145 15533
462.669 15372
465.193 15438
467.715 15482
470.238 15428
472.759 15491
475.28 15503
477.8 15598
480.32 15598
482.838 15534
485.356 15593
487.874 15642
490.39 15673
492.906 15648
495.422 15633
497.936 15704
500.45 15727
502.963 15777
505.476 15782
507.988 15876
510.499 15783
513.009 15806
515.519 15733
518.028 15759
520.537 15742
523.044 15710
525.551 15650
528.058 15720
530.563 15619
533.068 15585
535.573 15701
538.076 15624
540.579 15540
543.081 15621
545.583 15596
548.084 15624
550.584 15640
553.083 15599
555.582 15641
558.08 15561
560.577 15649
563.074 15700
565.57 15636
568.066 15669
570.56 15707
573.054 15661
575.548 15635
578.04 15583
580.532 15590
583.023 15598
585.514 15729
588.004 15794
590.493 15694
592.982 15755
595.47 15751
597.957 15709
600.443 15816
602.929 15736
605.414 15792
607.899 15825
610.382 15900
612.866 15886
615.348 15914
617.83 15907
620.311 15913
622.791 15851
625.271 15861
627.75 15834
630.228 15823
632.706 15966
635.183 15963
637.659 15935
640.135 16096
642.61 16039
645.084 16017
647.558 16042
650.031 16016
652.503 15985
654.975 15945
657.446 16109
659.916 16042
662.386 16091
664.855 16148
667.323 16081
669.791 16040
672.257 16089
674.724 16120
677.189 16138
679.654 16185
682.118 16109
684.582 16134
687.045 16252
689.507 16238
691.969 16261
694.43 16351
696.89 16237
699.349 16275
701.808 16286
704.266 16289
706.724 16321
709.181 16252
711.637 16255
714.093 16356
716.547 16385
719.002 16376
721.455 16418
723.908 16429
726.36 16483
728.812 16509
731.263 16521
733.713 16540
736.162 16619
738.611 16423
741.06 16482
743.507 16552
745.954 16649
748.4 16609
750.846 16638
753.291 16681
755.735 16652
758.178 16666
760.621 16702
763.064 16727
765.505 16659
767.946 16565
770.386 16623
772.826 16545
775.265 16538
777.703 16671
780.141 16537
782.578 16606
785.014 16640
787.45 16622
789.885 16604
792.319 16713
794.753 16722
797.186 16715
799.618 16803
802.05 16982
804.481 16941
806.911 16924
809.341 17016
811.77 17137
814.199 17122
816.626 17220
819.054 17260
821.48 17343
823.906 17394
826.331 17491
828.755 17510
831.179 17370
833.602 17420
836.025 17529
838.447 17570
840.868 17612
843.289 17637
845.709 17756
848.128 17865
850.547 17944
852.964 17981
855.382 17973
857.798 17900
860.214 17852
862.63 17870
865.045 17873
867.459 17863
869.872 18074
872.285 18143
874.697 18126
877.108 18216
879.519 18216
881.929 18165
884.339 18129
886.748 18078
889.156 18132
891.564 18139
893.97 18182
896.377 18146
898.782 18051
901.187 18152
903.592 18104
905.995 18096
908.398 18113
910.801 18157
913.203 18177
915.604 18356
918.004 18421
920.404 18405
922.803 18577
925.202 18560
927.6 18572
929.997 18724
932.393 18775
934.789 18726
937.185 18847
939.579 19006
941.973 19136
944.367 19194
946.76 19249
949.152 19409
951.543 19502
953.934 19482
956.324 19709
958.714 19470
961.103 19489
963.491 19475
965.879 19326
968.266 19308
970.652 19329
973.038 19266
975.423 19251
977.807 19367
980.191 19297
982.574 19495
984.957 19607
987.338 19802
989.72 20094
992.1 20539
994.48 21191
996.86 21949
999.238 22481
1001.62 22732
1003.99 22515
1006.37 21783
1008.75 21189
1011.12 20689
1013.5 20302
1015.87 20163
1018.25 19984
1020.62 19894
1022.99 19798
1025.36 19747
1027.73 19647
1030.1 19626
1032.47 19589
1034.84 19528
1037.21 19463
1039.58 19345
1041.95 19484
1044.31 19447
1046.68 19472
1049.04 19417
1051.41 19569
1053.77 19491
1056.14 19405
1058.5 19470
1060.86 19493
1063.22 19546
1065.58 19578
1067.95 19645
1070.3 19535
1072.66 19560
1075.02 19620
1077.38 19721
1079.74 19818
1082.09 19839
1084.45 19826
1086.81 19986
1089.16 19945
1091.51 19933
1093.87 20008
1096.22 19951
1098.57 20073
1100.92 20037
1103.28 20113
1105.63 20112
1107.98 20179
1110.32 20287
1112.67 20401
1115.02 21590
1117.37 20761
1119.71 20790
1122.06 21069
1124.41 21184
1126.75 21446
1129.1 21668
1131.44 21772
1133.78 22003
1136.12 22278
1138.47 22761
1140.81 23368
1143.15 24205
1145.49 25414
1147.83 26862
1150.16 28207
1152.5 29095
1154.84 28881
1157.18 27890
1159.51 26087
1161.85 24613
1164.18 23361
1166.52 22684
1168.85 22253
1171.18 22000
1173.52 21858
1175.85 21727
1178.18 21600
1180.51 21513
1182.84 21549
1185.17 21533
1187.5 21360
1189.82 21485
1192.15 21709
1194.48 21495
1196.8 21555
1199.13 21511
1201.46 21503
1203.78 21583
1206.1 21545
1208.43 21607
1210.75 21432
1213.07 21392
1215.39 20947
1217.71 21105
1220.03 20885
1222.35 20875
1224.67 20785
1226.99 20744
1229.31 20812
1231.62 20813
1233.94 20875
1236.26 20984
1238.57 21044
1240.89 21079
1243.2 21026
1245.51 21153
1247.83 21303
1250.14 21260
1252.45 21373
1254.76 21471
1257.07 21317
1259.38 21555
1261.69 21485
1264 21513
1266.31 21598
1268.61 21515
1270.92 21627
1273.23 21653
1275.53 21723
1277.84 22141
1280.14 21903
1282.44 21949
1284.75 21731
1287.05 21666
1289.35 21667
1291.65 21524
1293.95 21411
1296.25 21399
1298.55 21370
1300.85 21505
1303.15 21475
1305.45 21375
1307.74 21486
1310.04 21543
1312.34 21465
1314.63 21442
1316.92 21439
1319.22 21241
1321.51 21342
1323.8 21390
1326.1 21390
1328.39 21450
1330.68 21318
1332.97 21391
1335.26 21511
1337.55 21405
1339.84 21399
1342.13 21365
1344.41 21288
1346.7 21324
1348.99 21286
1351.27 21225
1353.56 21241
1355.84 21158
1358.12 21187
1360.41 21100
1362.69 21102
1364.97 21015
1367.25 20966
1369.53 20922
1371.81 20951
1374.09 20845
1376.37 20921
1378.65 20899
1380.93 20945
1383.21 20957
1385.48 21022
1387.76 21093
1390.03 21108
1392.31 21053
1394.58 21060
1396.86 20985
1399.13 21177
1401.4 21222
1403.67 21242
1405.94 21168
1408.22 21202
1410.49 21162
1412.75 21269
1415.02 21237
1417.29 21270
1419.56 21286
1421.83 21267
1424.09 21311
1426.36 21366
1428.62 21427
1430.89 21600
1433.15 21767
1435.42 21914
1437.68 22097
1439.94 22301
1442.2 22456
1444.46 22476
1446.73 22564
1448.99 22620
1451.24 22501
1453.5 22516
1455.76 22435
1458.02 22310
1460.28 22158
1462.53 22206
1464.79 21987
1467.04 21963
1469.3 21773
1471.55 21731
1473.81 21738
1476.06 21630
1478.31 21579
1480.56 21619
1482.81 21671
1485.07 21745
1487.32 21838
1489.56 22018
1491.81 22170
1494.06 22465
1496.31 22798
1498.56 23256
1500.8 23954
1503.05 24666
1505.29 25650
1507.54 26793
1509.78 27748
1512.03 28604
1514.27 29132
1516.51 28963
1518.75 28700
1521 27953
1523.24 27301
1525.48 26308
1527.72 25458
1529.95 24357
1532.19 23583
1534.43 22930
1536.67 22422
1538.9 22055
1541.14 21654
1543.38 21525
1545.61 21457
1547.85 21376
1550.08 21189
1552.31 21232
1554.54 21123
1556.78 21183
1559.01 21084
1561.24 20937
1563.47 20930
1565.7 21091
1567.93 21063
1570.16 21004
1572.38 21005
1574.61 20999
1576.84 21022
1579.07 20972
1581.29 21034
1583.52 21123
1585.74 21036
1587.96 20918
1590.19 20974
1592.41 20878
1594.63 20916
1596.85 20965
1599.08 20968
1601.3 20983
1603.52 20974
1605.74 20938
1607.95 21071
1610.17 21084
1612.39 21118
1614.61 20933
1616.82 20973
1619.04 20839
1621.25 20923
1623.47 20775
1625.68 20735
1627.9 20742
1630.11 20673
1632.32 20676
1634.53 20791
1636.75 20809
1638.96 20805
1641.17 20898
1643.38 20963
1645.59 20998
1647.79 21209
1650 21262
1652.21 21349
1654.42 21434
1656.62 21507
1658.83 21552
1661.03 21555
1663.24 21484
1665.44 21493
1667.64 21287
1669.85 21263
1672.05 21246
1674.25 21120.0
1676.45 21054
1678.65 20990
1680.85 20829
1683.05 20871
1685.25 20797
1687.45 20652
1689.65 20513
1691.84 20435
1694.04 20429
1696.24 20347
1698.43 20287
1700.63 20079
1702.82 20162
1705.02 20028
1707.21 19998
1709.4 19951
1711.59 19819
1713.79 19847
1715.98 19949
1718.17 19805
1720.36 19844
1722.55 19780
1724.73 19895
1726.92 19970
1729.11 19816
1731.3 19963
1733.48 19889
1735.67 19859
1737.85 19825
1740.04 19824
1742.22 19829
1744.41 19823
1746.59 19754
1748.77 19678
1750.96 19737
1753.14 19773
1755.32 19697
1757.5 19643
1759.68 19767
1761.86 19769
1764.04 19742
1766.21 19779
1768.39 19760
1770.57 19745
1772.74 19799
1774.92 19901
1777.1 19691
1779.27 19755
1781.44 19762
1783.62 19658
1785.79 19699
1787.96 19652
1790.14 19604
1792.31 19653
1794.48 19651
1796.65 19632
1798.82 19633
1800.99 19599
