# Supplementary material for: Raman spectra simulation of antiplatelet drug-platelet interaction using DFT
Source: Sci Rep. 2024 Jan 16;14:1445. doi: 10.1038/s41598-024-51605-7 (PMC10792092; doi:10.1038/s41598-024-51605-7)
Supplement: Supplementary file 1 — Supplementary Information. [file 41598_2024_51605_MOESM1_ESM.zip › Health/Зюбин_61.txt]

399.352 8831
401.893 8795
404.434 8854
406.973 8930
409.512 8840
412.05 8881
414.588 8876
417.125 8879
419.661 8950
422.197 8935
424.731 8862
427.265 8842
429.799 8786
432.331 8863
434.863 8798
437.395 8798
439.925 8826
442.455 8801
444.984 8796
447.513 8760
450.04 8796
452.568 8849
455.094 8809
457.62 8816
460.145 8804
462.669 8828
465.193 8800
467.715 8870.0
470.238 8765
472.759 8821
475.28 8775
477.8 8801
480.32 8817
482.838 8910
485.356 8891
487.874 9003
490.39 8854
492.906 8936
495.422 8877
497.936 8932
500.45 8938
502.963 8931
505.476 8953
507.988 8994
510.499 8979
513.009 9014
515.519 8967
518.028 8957
520.537 8920
523.044 8925
525.551 8899
528.058 8862
530.563 8922
533.068 8783
535.573 8880
538.076 8829
540.579 8832
543.081 8784
545.583 8869
548.084 8801
550.584 8851
553.083 8832
555.582 8919
558.08 8815
560.577 8866
563.074 8783
565.57 8790
568.066 8801
570.56 8799
573.054 8845
575.548 8863
578.04 8813
580.532 8811
583.023 8807
585.514 8794
588.004 8789
590.493 8832
592.982 8853
595.47 8870.0
597.957 8867
600.443 8841
602.929 8838
605.414 8859
607.899 8881
610.382 8878
612.866 8869
615.348 8918
617.83 8962
620.311 8920
622.791 8920
625.271 8877
627.75 8868
630.228 8842
632.706 8898
635.183 8915
637.659 8893
640.135 8973
642.61 8928
645.084 8870.0
647.558 8967
650.031 8918
652.503 8937
654.975 8919
657.446 8929
659.916 9051
662.386 8983
664.855 8994
667.323 9011
669.791 8968
672.257 8970
674.724 8983
677.189 8952
679.654 8959
682.118 8961
684.582 9018
687.045 9075
689.507 9011
691.969 9049
694.43 9051
696.89 9092
699.349 9033
701.808 9092
704.266 9077
706.724 9091
709.181 9018
711.637 9059
714.093 9030
716.547 9072
719.002 9083
721.455 9059
723.908 9089
726.36 9130
728.812 9146
731.263 9150
733.713 9134
736.162 9126
738.611 9111
741.06 9077
743.507 9190
745.954 9295
748.4 9198
750.846 9227
753.291 9218
755.735 9220
758.178 9224
760.621 9154
763.064 9144
765.505 9146
767.946 9175
770.386 9158
772.826 9173
775.265 9178
777.703 9127
780.141 9255
782.578 9235
785.014 9192
787.45 9272
789.885 9229
792.319 9264
794.753 9281
797.186 9258
799.618 9327
802.05 9265
804.481 9308
806.911 9338
809.341 9372
811.77 9355
814.199 9359
816.626 9451
819.054 9509
821.48 9498
823.906 9570
826.331 9546
828.755 9549
831.179 9628
833.602 9646
836.025 9571
838.447 9699
840.868 9632
843.289 9729
845.709 9833
848.128 9822
850.547 9816
852.964 9898
855.382 9901
857.798 9860
860.214 9869
862.63 9759
865.045 9910
867.459 9836
869.872 9928
872.285 9924
874.697 9948
877.108 9961
879.519 9876
881.929 9882
884.339 9939
886.748 9891
889.156 9906
891.564 9895
893.97 9917
896.377 9904
898.782 9937
901.187 9870
903.592 9907
905.995 9935
908.398 9967
910.801 9949
913.203 10003
915.604 10078
918.004 10094
920.404 10081
922.803 10173
925.202 10119
927.6 10201
929.997 10182
932.393 10239
934.789 10277
937.185 10279
939.579 10418
941.973 10548
944.367 10504
946.76 10594
949.152 10663
951.543 10662
953.934 10645
956.324 10727
958.714 10716
961.103 10724
963.491 10654
965.879 10631
968.266 10637
970.652 10487
973.038 10585
975.423 10564
977.807 10569
980.191 10612
982.574 10680
984.957 10847
987.338 10966
989.72 11164
992.1 11417
994.48 11818
996.86 12228
999.238 12621
1001.62 12563
1003.99 12374
1006.37 11848
1008.75 11535
1011.12 11342
1013.5 11076
1015.87 11005
1018.25 10955
1020.62 10870
1022.99 10797
1025.36 10805
1027.73 10739
1030.1 10710
1032.47 10655
1034.84 10600.0
1037.21 10560
1039.58 10623
1041.95 10612
1044.31 10631
1046.68 10597
1049.04 10647
1051.41 10592
1053.77 10597
1056.14 10580
1058.5 10640
1060.86 10584
1063.22 10653
1065.58 10637
1067.95 10644
1070.3 10637
1072.66 10645
1075.02 10681
1077.38 10736
1079.74 10705
1082.09 10743
1084.45 10722
1086.81 10739
1089.16 10794
1091.51 10893
1093.87 10900
1096.22 10901
1098.57 10948
1100.92 10923
1103.28 10911
1105.63 10948
1107.98 11033
1110.32 11067
1112.67 11137
1115.02 11129
1117.37 11220
1119.71 11296
1122.06 11426
1124.41 11598
1126.75 11700
1129.1 11796
1131.44 11951
1133.78 11986
1136.12 12290
1138.47 12524
1140.81 13042
1143.15 13523
1145.49 14356
1147.83 15227
1150.16 16003
1152.5 16472
1154.84 16224
1157.18 15556
1159.51 14311
1161.85 13342
1164.18 12690
1166.52 12290
1168.85 12079
1171.18 12000
1173.52 11862
1175.85 11803
1178.18 11787
1180.51 11760
1182.84 11696
1185.17 11690
1187.5 11673
1189.82 11697
1192.15 11794
1194.48 11662
1196.8 11711
1199.13 11678
1201.46 11692
1203.78 11610
1206.1 11658
1208.43 11504
1210.75 11575
1213.07 11461
1215.39 11471
1217.71 11275
1220.03 11159
1222.35 11178
1224.67 11194
1226.99 11159
1229.31 11115
1231.62 11174
1233.94 11201
1236.26 11275
1238.57 11160
1240.89 11185
1243.2 11288
1245.51 11306
1247.83 11299
1250.14 11328
1252.45 11395
1254.76 11438
1257.07 11425
1259.38 11545
1261.69 11516
1264 11528
1266.31 11497
1268.61 11473
1270.92 11475
1273.23 11528
1275.53 11575
1277.84 11557
1280.14 11649
1282.44 11609
1284.75 11500
1287.05 11519
1289.35 11507
1291.65 11466
1293.95 11467
1296.25 11468
1298.55 11427
1300.85 11379
1303.15 11324
1305.45 11404
1307.74 11448
1310.04 11435
1312.34 11319
1314.63 11412
1316.92 11345
1319.22 11394
1321.51 11347
1323.8 11314
1326.1 11351
1328.39 11233
1330.68 11347
1332.97 11321
1335.26 11350
1337.55 11322
1339.84 11416
1342.13 11335
1344.41 11328
1346.7 11238
1348.99 11293
1351.27 11307
1353.56 11277
1355.84 11147
1358.12 11201
1360.41 11205
1362.69 11170
1364.97 11215
1367.25 11123
1369.53 11052
1371.81 11038
1374.09 11105
1376.37 10978
1378.65 11066
1380.93 11100
1383.21 11118
1385.48 11079
1387.76 11106
1390.03 11174
1392.31 11146
1394.58 11157
1396.86 11048
1399.13 11194
1401.4 11162
1403.67 11159
1405.94 11126
1408.22 11171
1410.49 11267
1412.75 11241
1415.02 11226
1417.29 11236
1419.56 11234
1421.83 11265
1424.09 11271
1426.36 11314
1428.62 11401
1430.89 11437
1433.15 11489
1435.42 11618
1437.68 11664
1439.94 11791
1442.2 11828
1444.46 11801
1446.73 11914
1448.99 11866
1451.24 11811
1453.5 11789
1455.76 11689
1458.02 11712
1460.28 11693
1462.53 11615
1464.79 11614
1467.04 11551
1469.3 11535
1471.55 11437
1473.81 11476
1476.06 11386
1478.31 11456
1480.56 11458
1482.81 11436
1485.07 11490
1487.32 11566
1489.56 11569
1491.81 11780
1494.06 11953
1496.31 12180
1498.56 12513
1500.8 12846
1503.05 13400
1505.29 13996
1507.54 14648
1509.78 15262
1512.03 15808
1514.27 15971
1516.51 15928
1518.75 15700
1521 15257
1523.24 14930
1525.48 14500
1527.72 14172
1529.95 13423
1532.19 12696
1534.43 14476
1536.67 11907
1538.9 11588
1541.14 11409
1543.38 11263
1545.61 11219
1547.85 11223
1550.08 11122
1552.31 11167
1554.54 11067
1556.78 11000
1559.01 11111
1561.24 10969
1563.47 10976
1565.7 10904
1567.93 10972
1570.16 10949
1572.38 10984
1574.61 10944
1576.84 11009
1579.07 10959
1581.29 11025
1583.52 11069
1585.74 11007
1587.96 10974
1590.19 10938
1592.41 10886
1594.63 10912
1596.85 10886
1599.08 10960
1601.3 10863
1603.52 10930
1605.74 10953
1607.95 11016
1610.17 10917
1612.39 10938
1614.61 10849
1616.82 10823
1619.04 10865
1621.25 10866
1623.47 10821
1625.68 10789
1627.9 10802
1630.11 10752
1632.32 10841
1634.53 10804
1636.75 10884
1638.96 10824
1641.17 10860
1643.38 10981
1645.59 10954
1647.79 11012
1650 11018
1652.21 11174
1654.42 11096
1656.62 11224
1658.83 11199
1661.03 11184
1663.24 11128
1665.44 11104
1667.64 11067
1669.85 11052
1672.05 11067
1674.25 11035
1676.45 10868
1678.65 10914
1680.85 10810
1683.05 10739
1685.25 10747
1687.45 10741
1689.65 10716
1691.84 10602
1694.04 10621
1696.24 10534
1698.43 10463
1700.63 10456
1702.82 10436
1705.02 10351
1707.21 10437
1709.4 10278
1711.59 10373
1713.79 10356
1715.98 10228
1718.17 10251
1720.36 10292
1722.55 10255
1724.73 10312
1726.92 10312
1729.11 10238
1731.3 10286
1733.48 10274
1735.67 10274
1737.85 10259
1740.04 10339
1742.22 10262
1744.41 10255
1746.59 10233
1748.77 10268
1750.96 10254
1753.14 10199
1755.32 10180
1757.5 10215
1759.68 10170
1761.86 10197
1764.04 10222
1766.21 10254
1768.39 10172
1770.57 10153
1772.74 10206
1774.92 10157
1777.1 10185
1779.27 10162
1781.44 10167
1783.62 10166
1785.79 10122
1787.96 10163
1790.14 10147
1792.31 10158
1794.48 10112
1796.65 10128
1798.82 10160
1800.99 10131
