# Supplementary material for: Raman spectra simulation of antiplatelet drug-platelet interaction using DFT
Source: Sci Rep. 2024 Jan 16;14:1445. doi: 10.1038/s41598-024-51605-7 (PMC10792092; doi:10.1038/s41598-024-51605-7)
Supplement: Supplementary file 1 — Supplementary Information. [file 41598_2024_51605_MOESM1_ESM.zip › Health/Зюбин_62.txt]

399.352 13165
401.893 13131
404.434 13218
406.973 13220
409.512 13190
412.05 13268
414.588 13272
417.125 13204
419.661 13300
422.197 13232
424.731 13281
427.265 13170
429.799 13195
432.331 13245
434.863 13176
437.395 13199
439.925 13188
442.455 13150
444.984 13191
447.513 13183
450.04 13073
452.568 13214
455.094 13117
457.62 13173
460.145 13165
462.669 13153
465.193 13151
467.715 13179
470.238 13089
472.759 13131
475.28 13201
477.8 13195
480.32 13209
482.838 13230
485.356 13145
487.874 13257
490.39 13380
492.906 13257
495.422 13321
497.936 13420
500.45 13417
502.963 13387
505.476 13460
507.988 13408
510.499 13408
513.009 13536
515.519 13393
518.028 13479
520.537 13474
523.044 13339
525.551 13384
528.058 13309
530.563 13221
533.068 13297
535.573 13327
538.076 13265
540.579 13263
543.081 13301
545.583 13267
548.084 13295
550.584 13195
553.083 13321
555.582 13218
558.08 13308
560.577 13256
563.074 13288
565.57 13271
568.066 13232
570.56 13225
573.054 13272
575.548 13267
578.04 13237
580.532 13257
583.023 13291
585.514 13165
588.004 13221
590.493 13290
592.982 13250
595.47 13269
597.957 13272
600.443 13358
602.929 13287
605.414 13273
607.899 13289
610.382 13346
612.866 13332
615.348 13351
617.83 13445
620.311 13432
622.791 13399
625.271 13373
627.75 13384
630.228 13382
632.706 13385
635.183 13418
637.659 13452
640.135 13530
642.61 13500
645.084 13367
647.558 13473
650.031 13544
652.503 13451
654.975 13445
657.446 13504
659.916 13512
662.386 13482
664.855 13489
667.323 13538
669.791 13516
672.257 13500
674.724 13583
677.189 13523
679.654 13521
682.118 13558
684.582 13579
687.045 13578
689.507 13666
691.969 13665
694.43 13758
696.89 13648
699.349 13662
701.808 13720
704.266 13699
706.724 13719
709.181 13698
711.637 13671
714.093 13751
716.547 13734
719.002 13812
721.455 13769
723.908 13790
726.36 13810
728.812 13831
731.263 13789
733.713 13782
736.162 13915
738.611 13888
741.06 13844
743.507 14000
745.954 13988
748.4 14033
750.846 13921
753.291 14007
755.735 14009
758.178 14025
760.621 13966
763.064 13941
765.505 13913
767.946 13893
770.386 13879
772.826 13897
775.265 13891
777.703 13907
780.141 13955
782.578 13989
785.014 13976
787.45 13936
789.885 13888
792.319 13988
794.753 14003
797.186 14056
799.618 14015
802.05 14126
804.481 14191
806.911 14062
809.341 14170
811.77 14370
814.199 14353
816.626 14426
819.054 14474
821.48 14521
823.906 14575
826.331 14725
828.755 14691
831.179 14668
833.602 14652
836.025 14787
838.447 14737
840.868 14822
843.289 14911
845.709 15038
848.128 15019
850.547 15081
852.964 15061
855.382 15189
857.798 15139
860.214 15069
862.63 15105
865.045 15202
867.459 15065
869.872 15230
872.285 15184
874.697 15232
877.108 15284
879.519 15268
881.929 15176
884.339 15257
886.748 15155
889.156 15245
891.564 15284
893.97 15220
896.377 15253
898.782 15283
901.187 15252
903.592 15217
905.995 15207
908.398 15341
910.801 15223
913.203 15363
915.604 15421
918.004 15543
920.404 15594
922.803 15563
925.202 15549
927.6 15691
929.997 15736
932.393 15856
934.789 15799
937.185 15881
939.579 15960
941.973 16135
944.367 16239
946.76 16358
949.152 16454
951.543 16489
953.934 16502
956.324 16616
958.714 16573
961.103 16506
963.491 16413
965.879 16322
968.266 16262
970.652 16283
973.038 16209
975.423 16218
977.807 16236
980.191 16287
982.574 16339
984.957 16556
987.338 16778
989.72 17173
992.1 17471
994.48 18118
996.86 18846
999.238 19571
1001.62 19613
1003.99 19271
1006.37 18607
1008.75 17863
1011.12 17490
1013.5 17126
1015.87 16962
1018.25 16825
1020.62 16757
1022.99 16637
1025.36 16641
1027.73 16644
1030.1 16584
1032.47 16430
1034.84 16404
1037.21 16298
1039.58 16264
1041.95 16297
1044.31 16274
1046.68 16191
1049.04 16224
1051.41 16337
1053.77 16299
1056.14 16298
1058.5 16420
1060.86 16300
1063.22 16449
1065.58 16318
1067.95 16374
1070.3 16485
1072.66 16482
1075.02 16450
1077.38 16520
1079.74 16546
1082.09 16508
1084.45 16548
1086.81 16618
1089.16 16695
1091.51 16658
1093.87 16705
1096.22 16768
1098.57 16885
1100.92 16801
1103.28 16932
1105.63 16930
1107.98 16858
1110.32 16931
1112.67 16981
1115.02 17206
1117.37 17276
1119.71 17461
1122.06 17725
1124.41 17906
1126.75 17998
1129.1 18273
1131.44 18348
1133.78 18691
1136.12 18950
1138.47 19391
1140.81 19986
1143.15 20844
1145.49 22109
1147.83 23612
1150.16 24756
1152.5 25418
1154.84 25213
1157.18 23931
1159.51 22163
1161.85 20689
1164.18 19675
1166.52 19039
1168.85 18765
1171.18 18433
1173.52 18374
1175.85 18244
1178.18 18292
1180.51 18125
1182.84 18035
1185.17 18014
1187.5 18046
1189.82 18095
1192.15 18081
1194.48 18113
1196.8 17905
1199.13 17984
1201.46 18006
1203.78 17982
1206.1 17974
1208.43 17901
1210.75 17873
1213.07 17794
1215.39 17587
1217.71 17531
1220.03 17310
1222.35 17345
1224.67 17233
1226.99 17339
1229.31 17343
1231.62 17289
1233.94 17339
1236.26 17388
1238.57 17415
1240.89 17424
1243.2 17373
1245.51 17494
1247.83 17509
1250.14 17556
1252.45 17618
1254.76 17661
1257.07 17839
1259.38 17884
1261.69 17843
1264 17813
1266.31 17868
1268.61 17714
1270.92 17849
1273.23 17821
1275.53 17898
1277.84 18021
1280.14 18006
1282.44 18000
1284.75 18027
1287.05 17769
1289.35 17689
1291.65 17794
1293.95 17688
1296.25 17642
1298.55 17712
1300.85 17556
1303.15 17528
1305.45 17704
1307.74 17615
1310.04 17589
1312.34 17615
1314.63 17603
1316.92 17593
1319.22 17637
1321.51 17590
1323.8 17571
1326.1 17627
1328.39 17546
1330.68 17567
1332.97 17617
1335.26 17666
1337.55 17631
1339.84 17567
1342.13 17603
1344.41 17563
1346.7 17423
1348.99 17353
1351.27 17356
1353.56 17261
1355.84 17278
1358.12 17213
1360.41 17160
1362.69 17091
1364.97 17214
1367.25 17031
1369.53 17028
1371.81 17044
1374.09 16979
1376.37 17004
1378.65 17057
1380.93 17003
1383.21 17002
1385.48 17153
1387.76 16987
1390.03 17120.0
1392.31 17167
1394.58 17179
1396.86 17111
1399.13 17177
1401.4 17217
1403.67 17157
1405.94 17119
1408.22 17193
1410.49 17167
1412.75 17202
1415.02 17261
1417.29 17185
1419.56 17436
1421.83 17413
1424.09 17262
1426.36 17324
1428.62 17448
1430.89 17657
1433.15 17733
1435.42 17947
1437.68 18032
1439.94 18154
1442.2 18297
1444.46 18400
1446.73 18550
1448.99 18465
1451.24 18495
1453.5 18260
1455.76 18257
1458.02 18153
1460.28 18133
1462.53 18046
1464.79 17922
1467.04 17846
1469.3 17673
1471.55 17618
1473.81 17554
1476.06 17511
1478.31 17431
1480.56 17520
1482.81 17458
1485.07 17556
1487.32 17663
1489.56 17805
1491.81 18031
1494.06 18272
1496.31 18562
1498.56 18902
1500.8 19708
1503.05 20433
1505.29 21492
1507.54 22563
1509.78 23501
1512.03 24163
1514.27 24571
1516.51 24500
1518.75 24081
1521 23479
1523.24 22559
1525.48 21750
1527.72 20936
1529.95 19999
1532.19 19177
1534.43 18517
1536.67 17968
1538.9 17648
1541.14 17416
1543.38 17178
1545.61 17060
1547.85 16987
1550.08 16988
1552.31 16958
1554.54 16847
1556.78 16878
1559.01 16759
1561.24 16695
1563.47 16681
1565.7 16681
1567.93 16722
1570.16 16646
1572.38 16685
1574.61 16739
1576.84 16752
1579.07 16677
1581.29 16782
1583.52 16730
1585.74 16775
1587.96 16719
1590.19 16545
1592.41 16662
1594.63 16591
1596.85 16663
1599.08 16570
1601.3 16520
1603.52 16645
1605.74 16711
1607.95 16686
1610.17 16622
1612.39 16659
1614.61 16519
1616.82 16558
1619.04 16547
1621.25 16636
1623.47 16515
1625.68 16413
1627.9 16467
1630.11 16505
1632.32 16392
1634.53 16506
1636.75 16484
1638.96 16659
1641.17 16695
1643.38 16637
1645.59 16786
1647.79 16788
1650 16978
1652.21 17129
1654.42 17292
1656.62 17317
1658.83 17352
1661.03 17276
1663.24 17261
1665.44 17192
1667.64 17063
1669.85 16982
1672.05 16942
1674.25 16931
1676.45 16700
1678.65 16650
1680.85 16622
1683.05 16444
1685.25 16385
1687.45 16420
1689.65 16266
1691.84 16267
1694.04 16107
1696.24 16049
1698.43 15961
1700.63 15826
1702.82 15802
1705.02 15786
1707.21 15772
1709.4 15632
1711.59 15613
1713.79 15579
1715.98 15536
1718.17 15448
1720.36 15572
1722.55 15401
1724.73 15575
1726.92 15447
1729.11 15530
1731.3 15460
1733.48 15476
1735.67 15484
1737.85 15471
1740.04 15393
1742.22 15383
1744.41 15479
1746.59 15390
1748.77 15476
1750.96 15405
1753.14 15387
1755.32 15452
1757.5 15330
1759.68 15454
1761.86 15355
1764.04 15262
1766.21 15312
1768.39 15299
1770.57 15254
1772.74 15359
1774.92 15368
1777.1 15370
1779.27 15249
1781.44 15316
1783.62 15261
1785.79 15292
1787.96 15261
1790.14 15323
1792.31 15232
1794.48 15214
1796.65 15203
1798.82 15241
1800.99 15118
