# Supplementary material for: Raman spectra simulation of antiplatelet drug-platelet interaction using DFT
Source: Sci Rep. 2024 Jan 16;14:1445. doi: 10.1038/s41598-024-51605-7 (PMC10792092; doi:10.1038/s41598-024-51605-7)
Supplement: Supplementary file 1 — Supplementary Information. [file 41598_2024_51605_MOESM1_ESM.zip › Health/Зюбин_63.txt]

399.352 9353
401.893 9402
404.434 9463
406.973 9412
409.512 9416
412.05 9516
414.588 9493
417.125 9563
419.661 9572
422.197 9482
424.731 9540
427.265 9623
429.799 10048
432.331 10063
434.863 9987
437.395 9498
439.925 9415
442.455 9394
444.984 9436
447.513 9432
450.04 9506
452.568 9420
455.094 9492
457.62 9493
460.145 9475
462.669 9508
465.193 9488
467.715 9417
470.238 9441
472.759 9493
475.28 9476
477.8 9517
480.32 9575
482.838 9530
485.356 9591
487.874 9623
490.39 9625
492.906 9611
495.422 9715
497.936 9728
500.45 9688
502.963 9762
505.476 9771
507.988 9750
510.499 9728
513.009 9779
515.519 9664
518.028 9735
520.537 9649
523.044 9695
525.551 9660
528.058 9678
530.563 9766
533.068 9664
535.573 9707
538.076 9679
540.579 9640
543.081 9667
545.583 9646
548.084 9657
550.584 9653
553.083 9660
555.582 9659
558.08 9633
560.577 9653
563.074 9684
565.57 9708
568.066 9638
570.56 9673
573.054 9653
575.548 9631
578.04 9592
580.532 9623
583.023 9604
585.514 9661
588.004 9629
590.493 9666
592.982 9661
595.47 9624
597.957 9630
600.443 9651
602.929 9632
605.414 9681
607.899 9745
610.382 9688
612.866 9762
615.348 9756
617.83 9804
620.311 9847
622.791 9761
625.271 9827
627.75 9781
630.228 9783
632.706 9842
635.183 9799
637.659 9821
640.135 9878
642.61 9805
645.084 9792
647.558 9875
650.031 9975
652.503 9856
654.975 9926
657.446 9960
659.916 9866
662.386 9867
664.855 9843
667.323 9921
669.791 9913
672.257 9931
674.724 9918
677.189 9902
679.654 9890
682.118 9898
684.582 9964
687.045 10009
689.507 10052
691.969 10040
694.43 9988
696.89 10035
699.349 10007
701.808 10095
704.266 9957
706.724 10034
709.181 10007
711.637 10013
714.093 10007
716.547 10024
719.002 10080
721.455 10135
723.908 10051
726.36 10124
728.812 10169
731.263 10077
733.713 10183
736.162 10182
738.611 10152
741.06 10247
743.507 10223
745.954 10256
748.4 10269
750.846 10265
753.291 10300
755.735 10325
758.178 10279
760.621 10312
763.064 10277
765.505 10200
767.946 10228
770.386 10160
772.826 10208
775.265 10193
777.703 10255
780.141 10203
782.578 10209
785.014 10178
787.45 10193
789.885 10192
792.319 10212
794.753 10258
797.186 10308
799.618 10288
802.05 10370
804.481 10431
806.911 10363
809.341 10412
811.77 10513
814.199 10578
816.626 10565
819.054 10639
821.48 10771
823.906 10734
826.331 10797
828.755 10754
831.179 10758
833.602 10760
836.025 10813
838.447 10853
840.868 10947
843.289 10922
845.709 11043
848.128 11090
850.547 11118
852.964 11078
855.382 11088
857.798 11084
860.214 11054
862.63 10975
865.045 11040
867.459 11001
869.872 11119
872.285 11083
874.697 11070
877.108 11124
879.519 11193
881.929 11105
884.339 11079
886.748 11147
889.156 11157
891.564 11168
893.97 11206
896.377 11298
898.782 11203
901.187 11315
903.592 11171
905.995 11160
908.398 11268
910.801 11244
913.203 11279
915.604 11385
918.004 11401
920.404 11408
922.803 11495
925.202 11497
927.6 11471
929.997 11539
932.393 11635
934.789 11697
937.185 11676
939.579 11700
941.973 11696
944.367 11769
946.76 11747
949.152 11900
951.543 11874
953.934 11910
956.324 11871
958.714 12010
961.103 11944
963.491 11803
965.879 11901
968.266 11807
970.652 11801
973.038 11802
975.423 11759
977.807 11826
980.191 11935
982.574 11936
984.957 11985
987.338 12140
989.72 12287
992.1 12463
994.48 12884
996.86 13294
999.238 13819
1001.62 13883
1003.99 13617
1006.37 13081
1008.75 12755
1011.12 12414
1013.5 12260
1015.87 12126
1018.25 12047
1020.62 12026
1022.99 11986
1025.36 11973
1027.73 12050
1030.1 11947
1032.47 11872
1034.84 11857
1037.21 11820
1039.58 11733
1041.95 11825
1044.31 11828
1046.68 11781
1049.04 11803
1051.41 11808
1053.77 11780
1056.14 11841
1058.5 11811
1060.86 11892
1063.22 11847
1065.58 11812
1067.95 11849
1070.3 11850
1072.66 11840
1075.02 11839
1077.38 11981
1079.74 11968
1082.09 12016
1084.45 11958
1086.81 11973
1089.16 11977
1091.51 12037
1093.87 12120
1096.22 12091
1098.57 12073
1100.92 12186
1103.28 12180
1105.63 12091
1107.98 12135
1110.32 12230
1112.67 12225
1115.02 12349
1117.37 12413
1119.71 12511
1122.06 12579
1124.41 12792
1126.75 12859
1129.1 12817
1131.44 12891
1133.78 12951
1136.12 13059
1138.47 13236
1140.81 13568
1143.15 14044
1145.49 14620
1147.83 15279
1150.16 15916
1152.5 16254
1154.84 16118
1157.18 15536
1159.51 14712
1161.85 13943
1164.18 13402
1166.52 13247
1168.85 13057
1171.18 13005
1173.52 12984
1175.85 12864
1178.18 12778
1180.51 12763
1182.84 12807
1185.17 12711
1187.5 12689
1189.82 12809
1192.15 12793
1194.48 12790
1196.8 12794
1199.13 12806
1201.46 12946
1203.78 12869
1206.1 12834
1208.43 12950
1210.75 12920
1213.07 12973
1215.39 12661
1217.71 12636
1220.03 12494
1222.35 12748
1224.67 12556
1226.99 12591
1229.31 12591
1231.62 12602
1233.94 12677
1236.26 12681
1238.57 12710
1240.89 12756
1243.2 12736
1245.51 12766
1247.83 12849
1250.14 12856
1252.45 12821
1254.76 12862
1257.07 12964
1259.38 13015
1261.69 13030
1264 12912
1266.31 12995
1268.61 13017
1270.92 13011
1273.23 12989
1275.53 13048
1277.84 13016
1280.14 12995
1282.44 13029
1284.75 12980
1287.05 13021
1289.35 12948
1291.65 12968
1293.95 12959
1296.25 12880
1298.55 12904
1300.85 13031
1303.15 12964
1305.45 12980
1307.74 12983
1310.04 12959
1312.34 12908
1314.63 13020
1316.92 12938
1319.22 12860
1321.51 12937
1323.8 12967
1326.1 12955
1328.39 12981
1330.68 12915
1332.97 13044
1335.26 13075
1337.55 13016
1339.84 13024
1342.13 12899
1344.41 12877
1346.7 12836
1348.99 12770
1351.27 12801
1353.56 12798
1355.84 12678
1358.12 12647
1360.41 12588
1362.69 12533
1364.97 12486
1367.25 12484
1369.53 12423
1371.81 12344
1374.09 12389
1376.37 12488
1378.65 12357
1380.93 12492
1383.21 12425
1385.48 12511
1387.76 12432
1390.03 12506
1392.31 12526
1394.58 12587
1396.86 12558
1399.13 12617
1401.4 12658
1403.67 12680
1405.94 12671
1408.22 12649
1410.49 12605
1412.75 12680
1415.02 12712
1417.29 12749
1419.56 12785
1421.83 12767
1424.09 12811
1426.36 12816
1428.62 12858
1430.89 12942
1433.15 13067
1435.42 13248
1437.68 13355
1439.94 13494
1442.2 14138
1444.46 13999
1446.73 13710
1448.99 13574
1451.24 13727
1453.5 13675
1455.76 13522
1458.02 13486
1460.28 13457
1462.53 13280
1464.79 13239
1467.04 13104
1469.3 12996
1471.55 12900
1473.81 12888
1476.06 12754
1478.31 12665
1480.56 12657
1482.81 12697
1485.07 12727
1487.32 12620
1489.56 12755
1491.81 12845
1494.06 13030
1496.31 13212
1498.56 13467
1500.8 13635
1503.05 13986
1505.29 14567
1507.54 14959
1509.78 15430
1512.03 15861
1514.27 15957
1516.51 16027
1518.75 15926
1521 15611
1523.24 15249
1525.48 14770
1527.72 14483
1529.95 13963
1532.19 13581
1534.43 13258
1536.67 13008
1538.9 12842
1541.14 12716
1543.38 12670
1545.61 12674
1547.85 12566
1550.08 12615
1552.31 12591
1554.54 12500
1556.78 12459
1559.01 12432
1561.24 12423
1563.47 12412
1565.7 12405
1567.93 12379
1570.16 12406
1572.38 12351
1574.61 12344
1576.84 12449
1579.07 12385
1581.29 12480
1583.52 12494
1585.74 12510
1587.96 12529
1590.19 12424
1592.41 12426
1594.63 12375
1596.85 12373
1599.08 12512
1601.3 12460
1603.52 12406
1605.74 12494
1607.95 12577
1610.17 12500
1612.39 12469
1614.61 12457
1616.82 12470
1619.04 12453
1621.25 12426
1623.47 12359
1625.68 12363
1627.9 12249
1630.11 12277
1632.32 12285
1634.53 12339
1636.75 12337
1638.96 12314
1641.17 12474
1643.38 12466
1645.59 12589
1647.79 12695
1650 12807
1652.21 12891
1654.42 13015
1656.62 13157
1658.83 13234
1661.03 13151
1663.24 13064
1665.44 13036
1667.64 12944
1669.85 12893
1672.05 12835
1674.25 12781
1676.45 12689
1678.65 12603
1680.85 12551
1683.05 12440
1685.25 12347
1687.45 12257
1689.65 12148
1691.84 12138
1694.04 12112
1696.24 11996
1698.43 11906
1700.63 11814
1702.82 11802
1705.02 11701
1707.21 11740
1709.4 11634
1711.59 11604
1713.79 11561
1715.98 11594
1718.17 11549
1720.36 11503
1722.55 11567
1724.73 11595
1726.92 11516
1729.11 11568
1731.3 11546
1733.48 11521
1735.67 11541
1737.85 11515
1740.04 11554
1742.22 11499
1744.41 11574
1746.59 11531
1748.77 11527
1750.96 11616
1753.14 11522
1755.32 11453
1757.5 11522
1759.68 11483
1761.86 11422
1764.04 11429
1766.21 11469
1768.39 11462
1770.57 11485
1772.74 11446
1774.92 11459
1777.1 12099
1779.27 11529
1781.44 11443
1783.62 11384
1785.79 11495
1787.96 11439
1790.14 11455
1792.31 11413
1794.48 11378
1796.65 11422
1798.82 11331
1800.99 11464
