# Supplementary material for: Raman spectra simulation of antiplatelet drug-platelet interaction using DFT
Source: Sci Rep. 2024 Jan 16;14:1445. doi: 10.1038/s41598-024-51605-7 (PMC10792092; doi:10.1038/s41598-024-51605-7)
Supplement: Supplementary file 1 — Supplementary Information. [file 41598_2024_51605_MOESM1_ESM.zip › Health/Зюбин_64.txt]

399.352 8401
401.893 8421
404.434 8414
406.973 8465
409.512 8420
412.05 8432
414.588 8488
417.125 8482
419.661 8465
422.197 8501
424.731 8517
427.265 8530
429.799 8494
432.331 8502
434.863 8416
437.395 8412
439.925 8461
442.455 8461
444.984 8426
447.513 8472
450.04 8444
452.568 8453
455.094 8434
457.62 8387
460.145 8447
462.669 8394
465.193 8398
467.715 8368
470.238 8450
472.759 8465
475.28 8402
477.8 8485
480.32 8513
482.838 8519
485.356 8555
487.874 8504
490.39 8483
492.906 8514
495.422 8599
497.936 8547
500.45 8544
502.963 8665
505.476 8583
507.988 8749
510.499 8741
513.009 8681
515.519 8682
518.028 8619
520.537 8650
523.044 8609
525.551 8583
528.058 8622
530.563 8565
533.068 8533
535.573 8577
538.076 8581
540.579 8555
543.081 8540
545.583 8593
548.084 8519
550.584 8624
553.083 8517
555.582 8571
558.08 8570
560.577 8551
563.074 8542
565.57 8521
568.066 8548
570.56 8552
573.054 8513
575.548 8499
578.04 8490
580.532 8566
583.023 8565
585.514 8646
588.004 8603
590.493 8560
592.982 8631
595.47 8648
597.957 8604
600.443 8631
602.929 8643
605.414 8599
607.899 8535
610.382 8622
612.866 8571
615.348 8681
617.83 8595
620.311 8636
622.791 8666
625.271 8670
627.75 8633
630.228 8680
632.706 8658
635.183 8646
637.659 8741
640.135 8738
642.61 8669
645.084 8718
647.558 8636
650.031 8751
652.503 8727
654.975 8727
657.446 8764
659.916 8788
662.386 8712
664.855 8711
667.323 8720
669.791 8697
672.257 8761
674.724 8784
677.189 8773
679.654 8721
682.118 8783
684.582 8763
687.045 8746
689.507 8799
691.969 8788
694.43 8827
696.89 8826
699.349 8861
701.808 8823
704.266 8832
706.724 8887
709.181 8924
711.637 8969
714.093 8918
716.547 8911
719.002 8861
721.455 8794
723.908 8884
726.36 8870.0
728.812 8873
731.263 8900
733.713 8849
736.162 8974
738.611 9016
741.06 8951
743.507 9014
745.954 9014
748.4 9013
750.846 9047
753.291 9103
755.735 9035
758.178 9032
760.621 9044
763.064 9035
765.505 8974
767.946 9009
770.386 8997
772.826 9020
775.265 9000
777.703 8975
780.141 9074
782.578 9059
785.014 9023
787.45 9050
789.885 9040
792.319 9087
794.753 9032
797.186 9145
799.618 9181
802.05 9164
804.481 9101
806.911 9149
809.341 9181
811.77 9201
814.199 9284
816.626 9302
819.054 9332
821.48 9386
823.906 9303
826.331 9437
828.755 9374
831.179 9487
833.602 9492
836.025 9485
838.447 9544
840.868 9550
843.289 9645
845.709 9613
848.128 9666
850.547 9662
852.964 9678
855.382 9618
857.798 9651
860.214 9634
862.63 9565
865.045 9670
867.459 9653
869.872 9697
872.285 9697
874.697 9805
877.108 9714
879.519 9775
881.929 9773
884.339 9695
886.748 9693
889.156 9665
891.564 9723
893.97 9758
896.377 9752
898.782 9746
901.187 9737
903.592 9707
905.995 9718
908.398 9810
910.801 9814
913.203 9811
915.604 9896
918.004 9850
920.404 9852
922.803 9873
925.202 9913
927.6 9928
929.997 10031
932.393 10015
934.789 10060
937.185 10131
939.579 10106
941.973 10189
944.367 10284
946.76 10371
949.152 10401
951.543 10379
953.934 10452
956.324 10535
958.714 10502
961.103 10400
963.491 10372
965.879 10327
968.266 10309
970.652 10243
973.038 10258
975.423 10288
977.807 10311
980.191 10322
982.574 10448
984.957 10442
987.338 10631
989.72 10800
992.1 11021
994.48 11376
996.86 11806
999.238 12087
1001.62 12064
1003.99 11776
1006.37 11534
1008.75 11045
1011.12 10961
1013.5 10692
1015.87 10599
1018.25 10556
1020.62 10509
1022.99 10527
1025.36 10542
1027.73 10535
1030.1 10472
1032.47 10442
1034.84 10378
1037.21 10351
1039.58 10436
1041.95 10414
1044.31 10312
1046.68 10349
1049.04 10340
1051.41 10309
1053.77 10371
1056.14 10408
1058.5 10396
1060.86 10326
1063.22 10387
1065.58 10379
1067.95 10434
1070.3 10418
1072.66 10480
1075.02 10493
1077.38 10520
1079.74 10490
1082.09 10485
1084.45 10488
1086.81 10462
1089.16 10551
1091.51 10530
1093.87 10515
1096.22 10620
1098.57 10604
1100.92 10644
1103.28 10641
1105.63 10699
1107.98 10746
1110.32 10789
1112.67 10851
1115.02 10904
1117.37 10995
1119.71 11054
1122.06 11134
1124.41 11200
1126.75 11263
1129.1 11428
1131.44 11418
1133.78 11553
1136.12 11787
1138.47 11906
1140.81 12340
1143.15 12842
1145.49 13398
1147.83 14140
1150.16 14859
1152.5 15205
1154.84 14834
1157.18 14268
1159.51 13367
1161.85 12728
1164.18 12094
1166.52 11763
1168.85 11635
1171.18 11545
1173.52 11403
1175.85 11282
1178.18 11333
1180.51 11267
1182.84 11285
1185.17 11257
1187.5 11366
1189.82 11293
1192.15 11344
1194.48 11372
1196.8 11301
1199.13 11343
1201.46 11313
1203.78 11323
1206.1 11213
1208.43 11239
1210.75 11198
1213.07 11113
1215.39 11061
1217.71 11021
1220.03 10915
1222.35 10938
1224.67 10954
1226.99 10984
1229.31 11009
1231.62 10991
1233.94 11029
1236.26 10970
1238.57 11019
1240.89 11073
1243.2 11098
1245.51 11057
1247.83 11132
1250.14 11132
1252.45 11129
1254.76 11198
1257.07 11204
1259.38 11236
1261.69 11230
1264 11279
1266.31 11285
1268.61 11270
1270.92 11323
1273.23 11366
1275.53 11416
1277.84 11405
1280.14 11468
1282.44 11409
1284.75 11309
1287.05 11278
1289.35 11171
1291.65 11196
1293.95 11189
1296.25 11189
1298.55 11205
1300.85 11145
1303.15 11249
1305.45 11233
1307.74 11206
1310.04 11207
1312.34 11207
1314.63 11288
1316.92 11162
1319.22 11184
1321.51 11214
1323.8 11172
1326.1 11174
1328.39 11220
1330.68 11218
1332.97 11285
1335.26 11239
1337.55 11221
1339.84 11227
1342.13 11256
1344.41 11120
1346.7 11147
1348.99 11226
1351.27 11151
1353.56 11108
1355.84 11127
1358.12 11046
1360.41 11302
1362.69 11060
1364.97 10943
1367.25 10957
1369.53 10918
1371.81 10981
1374.09 10902
1376.37 10887
1378.65 10933
1380.93 10905
1383.21 11017
1385.48 11027
1387.76 11001
1390.03 11084
1392.31 11087
1394.58 11076
1396.86 11070
1399.13 11058
1401.4 11089
1403.67 11059
1405.94 11113
1408.22 11109
1410.49 11009
1412.75 11074
1415.02 11074
1417.29 11046
1419.56 11066
1421.83 11180
1424.09 11101
1426.36 11241
1428.62 11263
1430.89 11316
1433.15 11425
1435.42 11568
1437.68 11674
1439.94 11668
1442.2 11676
1444.46 11725
1446.73 11809
1448.99 11728
1451.24 11702
1453.5 11610
1455.76 11586
1458.02 11530
1460.28 11550
1462.53 11568
1464.79 11468
1467.04 11451
1469.3 11421
1471.55 11282
1473.81 11245
1476.06 11216
1478.31 11297
1480.56 11240
1482.81 11252
1485.07 11252
1487.32 11362
1489.56 11299
1491.81 11483
1494.06 11604
1496.31 11797
1498.56 12016
1500.8 12339
1503.05 12826
1505.29 13374
1507.54 13795
1509.78 14362
1512.03 14691
1514.27 14886
1516.51 14864
1518.75 14739
1521 14362
1523.24 14005
1525.48 13506
1527.72 13008
1529.95 12555
1532.19 12170
1534.43 11797
1536.67 11547
1538.9 11336
1541.14 11222
1543.38 11140
1545.61 11115
1547.85 11117
1550.08 11045
1552.31 10959
1554.54 11010
1556.78 10943
1559.01 10975
1561.24 10884
1563.47 10888
1565.7 10894
1567.93 10889
1570.16 10909
1572.38 10886
1574.61 10923
1576.84 10953
1579.07 10979
1581.29 10945
1583.52 10915
1585.74 10927
1587.96 10931
1590.19 10855
1592.41 10904
1594.63 10871
1596.85 10838
1599.08 10931
1601.3 10969
1603.52 10910
1605.74 10973
1607.95 10961
1610.17 10894
1612.39 10813
1614.61 10856
1616.82 10886
1619.04 10841
1621.25 10861
1623.47 10731
1625.68 10753
1627.9 10773
1630.11 10791
1632.32 10779
1634.53 10864
1636.75 10900
1638.96 10837
1641.17 10865
1643.38 10951
1645.59 10960
1647.79 11068
1650 11076
1652.21 11123
1654.42 11110
1656.62 11284
1658.83 11210
1661.03 11203
1663.24 11210
1665.44 11116
1667.64 11142
1669.85 11101
1672.05 11027
1674.25 11020
1676.45 10940
1678.65 10985
1680.85 10814
1683.05 10799
1685.25 10701
1687.45 10719
1689.65 10678
1691.84 10656
1694.04 10542
1696.24 10525
1698.43 10496
1700.63 10415
1702.82 10339
1705.02 10332
1707.21 10365
1709.4 10317
1711.59 10294
1713.79 10287
1715.98 10251
1718.17 10309
1720.36 10279
1722.55 10287
1724.73 10310
1726.92 10275
1729.11 10212
1731.3 10203
1733.48 10314
1735.67 10289
1737.85 10210
1740.04 10216
1742.22 10225
1744.41 10162
1746.59 10229
1748.77 10246
1750.96 10211
1753.14 10232
1755.32 10210
1757.5 10193
1759.68 10209
1761.86 10197
1764.04 10201
1766.21 10186
1768.39 10219
1770.57 10120
1772.74 10156
1774.92 10115
1777.1 10110
1779.27 10101
1781.44 10108
1783.62 10074
1785.79 10096
1787.96 10009
1790.14 10100
1792.31 10111
1794.48 10147
1796.65 10194
1798.82 10092
1800.99 10169
