# Supplementary material for: Raman spectra simulation of antiplatelet drug-platelet interaction using DFT
Source: Sci Rep. 2024 Jan 16;14:1445. doi: 10.1038/s41598-024-51605-7 (PMC10792092; doi:10.1038/s41598-024-51605-7)
Supplement: Supplementary file 1 — Supplementary Information. [file 41598_2024_51605_MOESM1_ESM.zip › Health/Зюбин_65.txt]

399.352 10453
401.893 10482
404.434 10448
406.973 10505
409.512 10437
412.05 10541
414.588 10525
417.125 10504
419.661 10492
422.197 10535
424.731 10529
427.265 10536
429.799 10568
432.331 10555
434.863 10608
437.395 10508
439.925 10508
442.455 10510
444.984 10594
447.513 10526
450.04 10537
452.568 10438
455.094 10462
457.62 10451
460.145 10530
462.669 10483
465.193 10550
467.715 10572
470.238 10574
472.759 10574
475.28 10635
477.8 10637
480.32 10667
482.838 10615
485.356 10635
487.874 10641
490.39 10636
492.906 10685
495.422 10690
497.936 10758
500.45 10732
502.963 10778
505.476 10734
507.988 10867
510.499 10855
513.009 10858
515.519 10790
518.028 10802
520.537 10698
523.044 10690
525.551 10771
528.058 10686
530.563 10668
533.068 10727
535.573 10707
538.076 10652
540.579 10683
543.081 10761
545.583 10737
548.084 10728
550.584 10732
553.083 10751
555.582 10756
558.08 10933
560.577 10933
563.074 10695
565.57 10697
568.066 10600
570.56 10688
573.054 10636
575.548 10688
578.04 10699
580.532 10768
583.023 10704
585.514 10704
588.004 10731
590.493 10817
592.982 10810
595.47 10762
597.957 10792
600.443 10806
602.929 10826
605.414 10784
607.899 10827
610.382 10792
612.866 10896
615.348 10930
617.83 10879
620.311 10908
622.791 10889
625.271 10903
627.75 10941
630.228 10895
632.706 10952
635.183 10969
637.659 11037
640.135 10961
642.61 11063
645.084 10971
647.558 10985
650.031 10981
652.503 10931
654.975 10902
657.446 10939
659.916 11031
662.386 10998
664.855 11015
667.323 11144
669.791 11078
672.257 11079
674.724 11038
677.189 11100
679.654 11077
682.118 11059
684.582 10987
687.045 11028
689.507 10962
691.969 11022
694.43 11048
696.89 11141
699.349 11052
701.808 11138
704.266 11136
706.724 11093
709.181 11182
711.637 11221
714.093 11178
716.547 11134
719.002 11189
721.455 11170
723.908 11125
726.36 11190
728.812 11169
731.263 11148
733.713 11169
736.162 11171
738.611 11256
741.06 11461
743.507 11317
745.954 11330
748.4 11381
750.846 11349
753.291 11313
755.735 11388
758.178 11340
760.621 11275
763.064 11280
765.505 11287
767.946 11226
770.386 11199
772.826 11320
775.265 11215
777.703 11208
780.141 11250
782.578 11258
785.014 11249
787.45 11359
789.885 11357
792.319 11372
794.753 11396
797.186 11430
799.618 11449
802.05 11337
804.481 11369
806.911 11423
809.341 11499
811.77 11487
814.199 11513
816.626 11594
819.054 11664
821.48 11670
823.906 11780
826.331 11757
828.755 11778
831.179 11795
833.602 11854
836.025 11758
838.447 11881
840.868 11845
843.289 11925
845.709 11907
848.128 11996
850.547 11978
852.964 11900
855.382 11992
857.798 11947
860.214 12004
862.63 11941
865.045 11997
867.459 12041
869.872 12074
872.285 12076
874.697 12144
877.108 12113
879.519 12106
881.929 12080
884.339 12056
886.748 12061
889.156 12059
891.564 12083
893.97 12110.0
896.377 12077
898.782 12086
901.187 12125
903.592 12069
905.995 12084
908.398 12152
910.801 12217
913.203 12300
915.604 12274
918.004 12310
920.404 12301
922.803 12289
925.202 12335
927.6 12354
929.997 12311
932.393 12411
934.789 12352
937.185 12448
939.579 12522
941.973 12621
944.367 12665
946.76 12678
949.152 12833
951.543 12896
953.934 12882
956.324 12853
958.714 12826
961.103 12773
963.491 12746
965.879 12715
968.266 12697
970.652 12609
973.038 12612
975.423 12562
977.807 12676
980.191 12659
982.574 12887
984.957 12921
987.338 12996
989.72 13259
992.1 13478
994.48 13944
996.86 14360
999.238 14606
1001.62 14463
1003.99 14200
1006.37 13823
1008.75 13519
1011.12 13236
1013.5 13105
1015.87 13046
1018.25 12909
1020.62 12875
1022.99 12929
1025.36 12930
1027.73 12937
1030.1 12847
1032.47 12765
1034.84 12829
1037.21 12811
1039.58 12681
1041.95 12789
1044.31 12758
1046.68 12742
1049.04 12736
1051.41 12747
1053.77 12733
1056.14 12712
1058.5 12761
1060.86 12738
1063.22 12785
1065.58 12797
1067.95 12848
1070.3 12845
1072.66 12853
1075.02 12921
1077.38 12943
1079.74 12897
1082.09 12905
1084.45 12959
1086.81 12986
1089.16 12872
1091.51 12953
1093.87 12986
1096.22 13015
1098.57 13069
1100.92 13058
1103.28 13039
1105.63 13104
1107.98 13192
1110.32 13181
1112.67 13304
1115.02 13322
1117.37 13353
1119.71 13572
1122.06 13579
1124.41 13698
1126.75 13725
1129.1 13744
1131.44 13899
1133.78 13966
1136.12 14130
1138.47 14354
1140.81 14781
1143.15 15171
1145.49 15885
1147.83 16611
1150.16 17307
1152.5 17610
1154.84 17221
1157.18 16718
1159.51 15835
1161.85 15063
1164.18 14540
1166.52 14276
1168.85 14136
1171.18 13929
1173.52 13842
1175.85 13856
1178.18 13806
1180.51 13787
1182.84 13778
1185.17 13806
1187.5 13888
1189.82 13848
1192.15 13851
1194.48 13848
1196.8 13952
1199.13 13927
1201.46 13918
1203.78 13847
1206.1 13806
1208.43 13865
1210.75 13738
1213.07 13676
1215.39 13666
1217.71 13542
1220.03 13520
1222.35 13618
1224.67 13545
1226.99 13615
1229.31 13630
1231.62 13603
1233.94 13620
1236.26 13682
1238.57 13718
1240.89 13699
1243.2 13684
1245.51 13753
1247.83 13791
1250.14 13682
1252.45 13754
1254.76 13842
1257.07 13754
1259.38 13807
1261.69 13901
1264 13926
1266.31 13925
1268.61 13967
1270.92 13930
1273.23 14096
1275.53 14053
1277.84 14031
1280.14 14026
1282.44 14100
1284.75 13989
1287.05 13940
1289.35 13884
1291.65 13886
1293.95 13839
1296.25 13815
1298.55 13847
1300.85 13904
1303.15 13889
1305.45 13878
1307.74 14018
1310.04 13993
1312.34 13957
1314.63 14002
1316.92 13925
1319.22 13978
1321.51 13917
1323.8 13955
1326.1 13936
1328.39 13974
1330.68 13982
1332.97 13891
1335.26 13937
1337.55 13878
1339.84 13848
1342.13 13912
1344.41 13910
1346.7 13885
1348.99 13984
1351.27 13953
1353.56 13904
1355.84 13916
1358.12 13862
1360.41 13829
1362.69 13759
1364.97 13795
1367.25 13689
1369.53 13575
1371.81 13551
1374.09 13462
1376.37 13550
1378.65 13619
1380.93 13570
1383.21 13581
1385.48 13675
1387.76 13734
1390.03 13753
1392.31 13711
1394.58 13781
1396.86 13751
1399.13 13774
1401.4 13721
1403.67 13738
1405.94 13696
1408.22 13658
1410.49 13679
1412.75 13717
1415.02 13725
1417.29 13746
1419.56 13839
1421.83 13755
1424.09 13791
1426.36 13819
1428.62 14006
1430.89 13978
1433.15 14124
1435.42 14220
1437.68 14368
1439.94 14375
1442.2 14557
1444.46 14460
1446.73 14401
1448.99 14452
1451.24 14299
1453.5 14290
1455.76 14323
1458.02 14191
1460.28 14170
1462.53 14147
1464.79 14025
1467.04 14107
1469.3 14080
1471.55 14011
1473.81 13894
1476.06 13816
1478.31 13831
1480.56 13946
1482.81 13842
1485.07 13794
1487.32 13897
1489.56 13975
1491.81 14034
1494.06 14255
1496.31 14377
1498.56 14620
1500.8 14965
1503.05 15445
1505.29 15909
1507.54 16420
1509.78 17021
1512.03 17398
1514.27 17550
1516.51 17472
1518.75 17224
1521 17023
1523.24 16616
1525.48 16061
1527.72 15594
1529.95 15129
1532.19 14789
1534.43 14422
1536.67 14201
1538.9 13950
1541.14 13877
1543.38 13886
1545.61 13815
1547.85 13765
1550.08 13825
1552.31 13773
1554.54 13771
1556.78 13730
1559.01 13608
1561.24 13700
1563.47 13714
1565.7 13623
1567.93 13596
1570.16 13630
1572.38 13603
1574.61 13552
1576.84 13623
1579.07 13636
1581.29 13620
1583.52 13648
1585.74 13643
1587.96 13669
1590.19 13539
1592.41 13631
1594.63 13577
1596.85 13490
1599.08 13598
1601.3 13675
1603.52 13601
1605.74 13526
1607.95 13467
1610.17 13432
1612.39 13373
1614.61 13425
1616.82 13284
1619.04 13294
1621.25 13208
1623.47 13202
1625.68 13162
1627.9 13255
1630.11 13093
1632.32 13212
1634.53 13206
1636.75 13301
1638.96 13267
1641.17 13207
1643.38 13187
1645.59 13346
1647.79 13349
1650 13372
1652.21 13456
1654.42 13483
1656.62 13521
1658.83 13507
1661.03 13729
1663.24 13659
1665.44 13438
1667.64 13333
1669.85 13307
1672.05 13314
1674.25 13206
1676.45 13199
1678.65 13103
1680.85 12932
1683.05 13010
1685.25 12828
1687.45 12869
1689.65 12722
1691.84 12721
1694.04 12734
1696.24 12536
1698.43 12593
1700.63 12506
1702.82 12450
1705.02 12318
1707.21 12434
1709.4 12329
1711.59 12336
1713.79 12396
1715.98 12343
1718.17 12300
1720.36 12355
1722.55 12348
1724.73 12342
1726.92 12290
1729.11 12191
1731.3 12251
1733.48 12244
1735.67 12180
1737.85 12262
1740.04 12246
1742.22 12195
1744.41 12219
1746.59 12160
1748.77 12133
1750.96 12161
1753.14 12202
1755.32 12194
1757.5 12185
1759.68 12200
1761.86 12230
1764.04 12265
1766.21 12184
1768.39 12157
1770.57 12133
1772.74 12106
1774.92 12224
1777.1 12096
1779.27 12041
1781.44 12065
1783.62 12058
1785.79 12102
1787.96 12064
1790.14 12079
1792.31 12096
1794.48 12070
1796.65 12115
1798.82 12035
1800.99 12077
