# Supplementary material for: Raman spectra simulation of antiplatelet drug-platelet interaction using DFT
Source: Sci Rep. 2024 Jan 16;14:1445. doi: 10.1038/s41598-024-51605-7 (PMC10792092; doi:10.1038/s41598-024-51605-7)
Supplement: Supplementary file 1 — Supplementary Information. [file 41598_2024_51605_MOESM1_ESM.zip › Health/Зюбин_66.txt]

399.352 8685
401.893 8687
404.434 8695
406.973 8672
409.512 8735
412.05 8788
414.588 8707
417.125 8799
419.661 8749
422.197 8804
424.731 8776
427.265 8754
429.799 8715
432.331 8746
434.863 8771
437.395 8767
439.925 8662
442.455 8709
444.984 8617
447.513 8773
450.04 8703
452.568 8661
455.094 8739
457.62 8711
460.145 8657
462.669 8706
465.193 8667
467.715 8747
470.238 8686
472.759 8785
475.28 8740
477.8 8745
480.32 8721
482.838 8760
485.356 8750
487.874 8779
490.39 8800
492.906 8785
495.422 8854
497.936 8870
500.45 8883
502.963 8905
505.476 8911
507.988 8951
510.499 8965
513.009 8932
515.519 8895
518.028 8924
520.537 8840
523.044 8886
525.551 8882
528.058 8802
530.563 8832
533.068 8797
535.573 8750
538.076 8753
540.579 8742
543.081 8808
545.583 8726
548.084 8740
550.584 8762
553.083 8683
555.582 8734
558.08 8714
560.577 8733
563.074 8683
565.57 8731
568.066 8710
570.56 8701
573.054 8767
575.548 8727
578.04 8669
580.532 8666
583.023 8779
585.514 8675
588.004 8750
590.493 8724
592.982 8727
595.47 8734
597.957 8779
600.443 8749
602.929 8749
605.414 8783
607.899 8714
610.382 8736
612.866 8807
615.348 8782
617.83 8881
620.311 8789
622.791 8819
625.271 8820
627.75 8811
630.228 8789
632.706 8878
635.183 8882
637.659 8930
640.135 8905
642.61 8837
645.084 8884
647.558 8811
650.031 8810
652.503 8814
654.975 8841
657.446 8876
659.916 8914
662.386 8951
664.855 8913
667.323 8831
669.791 8896
672.257 8936
674.724 8899
677.189 8898
679.654 8837
682.118 8974
684.582 8948
687.045 8849
689.507 8883
691.969 8910
694.43 8923
696.89 8974
699.349 8910
701.808 8942
704.266 8929
706.724 8931
709.181 9022
711.637 9033
714.093 9007
716.547 9015
719.002 9016
721.455 9032
723.908 8965
726.36 9005
728.812 8948
731.263 9012
733.713 9015
736.162 9076
738.611 9086
741.06 9160
743.507 9242
745.954 9131
748.4 9196
750.846 9187
753.291 9213
755.735 9238
758.178 9233
760.621 9094
763.064 9075
765.505 9089
767.946 9051
770.386 9093
772.826 9096
775.265 9057
777.703 9056
780.141 9100
782.578 9056
785.014 9135
787.45 9126
789.885 9126
792.319 9120.0
794.753 9127
797.186 9182
799.618 9187
802.05 9277
804.481 9242
806.911 9277
809.341 9328
811.77 9319
814.199 9289
816.626 9429
819.054 9500
821.48 9588
823.906 9605
826.331 9637
828.755 9606
831.179 9591
833.602 9647
836.025 9644
838.447 9657
840.868 9680
843.289 9765
845.709 9816
848.128 9928
850.547 9863
852.964 9835
855.382 9869
857.798 9870
860.214 9843
862.63 9801
865.045 9811
867.459 9922
869.872 9906
872.285 9888
874.697 9962
877.108 9932
879.519 9963
881.929 9962
884.339 9877
886.748 9912
889.156 9915
891.564 9969
893.97 9987
896.377 9939
898.782 9966
901.187 9917
903.592 9991
905.995 9937
908.398 10077
910.801 10109
913.203 10096
915.604 10144
918.004 10211
920.404 10334
922.803 10234
925.202 10235
927.6 10301
929.997 10362
932.393 10303
934.789 10309
937.185 10422
939.579 10519
941.973 10596
944.367 10681
946.76 10638
949.152 10716
951.543 10836
953.934 10707
956.324 10698
958.714 10748
961.103 10619
963.491 10592
965.879 10611
968.266 10495
970.652 10527
973.038 10493
975.423 10588
977.807 10576
980.191 10587
982.574 10746
984.957 10852
987.338 10940
989.72 11205
992.1 11507
994.48 11898
996.86 12352
999.238 12765
1001.62 12691
1003.99 12303
1006.37 11751
1008.75 11366
1011.12 11171
1013.5 10989
1015.87 10861
1018.25 10863
1020.62 10813
1022.99 10761
1025.36 10816
1027.73 10788
1030.1 10733
1032.47 10650
1034.84 10633
1037.21 10693
1039.58 10583
1041.95 10477
1044.31 10610
1046.68 10533
1049.04 10548
1051.41 10537
1053.77 10572
1056.14 10548
1058.5 10580
1060.86 10705
1063.22 10567
1065.58 10621
1067.95 10611
1070.3 10633
1072.66 10675
1075.02 10733
1077.38 10700
1079.74 10751
1082.09 10722
1084.45 10712
1086.81 10700
1089.16 10759
1091.51 10718
1093.87 10725
1096.22 10795
1098.57 10789
1100.92 10872
1103.28 10971
1105.63 10960
1107.98 10961
1110.32 11017
1112.67 11028
1115.02 11150
1117.37 11242
1119.71 11281
1122.06 11413
1124.41 11559
1126.75 11539
1129.1 11682
1131.44 11692
1133.78 11890
1136.12 12109
1138.47 12333
1140.81 12709
1143.15 13356
1145.49 14064
1147.83 14967
1150.16 15615
1152.5 15932
1154.84 15539
1157.18 14594
1159.51 13798
1161.85 12972
1164.18 12395
1166.52 12085
1168.85 11857
1171.18 11774
1173.52 11674
1175.85 11662
1178.18 11586
1180.51 11586
1182.84 11496
1185.17 11580
1187.5 11590
1189.82 11564
1192.15 11621
1194.48 11663
1196.8 11635
1199.13 11590.0
1201.46 11613
1203.78 11544
1206.1 11665
1208.43 11632
1210.75 11437
1213.07 11356
1215.39 11302
1217.71 11247
1220.03 11230
1222.35 11215
1224.67 11226
1226.99 11221
1229.31 11201
1231.62 11269
1233.94 11233
1236.26 11352
1238.57 11330
1240.89 11378
1243.2 11302
1245.51 11348
1247.83 11391
1250.14 11352
1252.45 11449
1254.76 11427
1257.07 11451
1259.38 11453
1261.69 11600
1264 11579
1266.31 11590.0
1268.61 11612
1270.92 11662
1273.23 11617
1275.53 11676
1277.84 11728
1280.14 11666
1282.44 11713
1284.75 11652
1287.05 11563
1289.35 11477
1291.65 11521
1293.95 11466
1296.25 11393
1298.55 11442
1300.85 11503
1303.15 11434
1305.45 11472
1307.74 11561
1310.04 11470
1312.34 11572
1314.63 11466
1316.92 11479
1319.22 11525
1321.51 11473
1323.8 11454
1326.1 11421
1328.39 11427
1330.68 11553
1332.97 11392
1335.26 11447
1337.55 11464
1339.84 11447
1342.13 11507
1344.41 11364
1346.7 11326
1348.99 11336
1351.27 11392
1353.56 11302
1355.84 11276
1358.12 11250
1360.41 11238
1362.69 11087
1364.97 11095
1367.25 11114
1369.53 11014
1371.81 11023
1374.09 10975
1376.37 10980
1378.65 10951
1380.93 11047
1383.21 11048
1385.48 11095
1387.76 11147
1390.03 11122
1392.31 11196
1394.58 11195
1396.86 11156
1399.13 11254
1401.4 11217
1403.67 11215
1405.94 11130
1408.22 11205
1410.49 11246
1412.75 11297
1415.02 11228
1417.29 11290
1419.56 11388
1421.83 11294
1424.09 11314
1426.36 11359
1428.62 11463
1430.89 11554
1433.15 11678
1435.42 11837
1437.68 11901
1439.94 12060
1442.2 12054
1444.46 12061
1446.73 12109
1448.99 12047
1451.24 12057
1453.5 11967
1455.76 11903
1458.02 11832
1460.28 11807
1462.53 11769
1464.79 11733
1467.04 11607
1469.3 11568
1471.55 11554
1473.81 11423
1476.06 11422
1478.31 11369
1480.56 11380
1482.81 11336
1485.07 11322
1487.32 11482
1489.56 11449
1491.81 11613
1494.06 11756
1496.31 12068
1498.56 12323
1500.8 12659
1503.05 13158
1505.29 13836
1507.54 14330
1509.78 14920
1512.03 15283
1514.27 15455
1516.51 15365
1518.75 15098
1521 14685
1523.24 14134
1525.48 13639
1527.72 12969
1529.95 12538
1532.19 12128
1534.43 11797
1536.67 11478
1538.9 11355
1541.14 11225
1543.38 11140
1545.61 11091
1547.85 11188
1550.08 11118
1552.31 11095
1554.54 11071
1556.78 10975
1559.01 10958
1561.24 10943
1563.47 10967
1565.7 10876
1567.93 10793
1570.16 10946
1572.38 10857
1574.61 10913
1576.84 10914
1579.07 10925
1581.29 10985
1583.52 10964
1585.74 10984
1587.96 10893
1590.19 10942
1592.41 10856
1594.63 10843
1596.85 10853
1599.08 10961
1601.3 10997
1603.52 11019
1605.74 10975
1607.95 11009
1610.17 10948
1612.39 10851
1614.61 10935
1616.82 10883
1619.04 10842
1621.25 10855
1623.47 10842
1625.68 10758
1627.9 10795
1630.11 10830
1632.32 10844
1634.53 10873
1636.75 10870
1638.96 10884
1641.17 10888
1643.38 11070
1645.59 11054
1647.79 11195
1650 11190
1652.21 11305
1654.42 11373
1656.62 11395
1658.83 11454
1661.03 11521
1663.24 11459
1665.44 11338
1667.64 11343
1669.85 11346
1672.05 11286
1674.25 11210
1676.45 11070
1678.65 10965
1680.85 10925
1683.05 10918
1685.25 10831
1687.45 10800
1689.65 10693
1691.84 10632
1694.04 10589
1696.24 10484
1698.43 10487
1700.63 10373
1702.82 10355
1705.02 10248
1707.21 10343
1709.4 10262
1711.59 10248
1713.79 10225
1715.98 10215
1718.17 10200
1720.36 10285
1722.55 10203
1724.73 10178
1726.92 10162
1729.11 10168
1731.3 10113
1733.48 10240
1735.67 10145
1737.85 10139
1740.04 10143
1742.22 10170
1744.41 10175
1746.59 10097
1748.77 10116
1750.96 10137
1753.14 10153
1755.32 10121
1757.5 10162
1759.68 10092
1761.86 10161
1764.04 10147
1766.21 10076
1768.39 10082
1770.57 10153
1772.74 10048
1774.92 10116
1777.1 10079
1779.27 10005
1781.44 10030
1783.62 9999
1785.79 10016
1787.96 10053
1790.14 10007
1792.31 9995
1794.48 10047
1796.65 10017
1798.82 10014
1800.99 10052
