# Supplementary material for: Raman spectra simulation of antiplatelet drug-platelet interaction using DFT
Source: Sci Rep. 2024 Jan 16;14:1445. doi: 10.1038/s41598-024-51605-7 (PMC10792092; doi:10.1038/s41598-024-51605-7)
Supplement: Supplementary file 1 — Supplementary Information. [file 41598_2024_51605_MOESM1_ESM.zip › Health/Зюбин_67.txt]

399.352 11301
401.893 11311
404.434 11307
406.973 11296
409.512 11276
412.05 11292
414.588 11276
417.125 11329
419.661 11340
422.197 11386
424.731 11358
427.265 11336
429.799 11436
432.331 11391
434.863 11434
437.395 11462
439.925 11501
442.455 11410
444.984 11356
447.513 11370
450.04 11420
452.568 11353
455.094 11378
457.62 11361
460.145 11380
462.669 11362
465.193 11473
467.715 11520
470.238 11456
472.759 11539
475.28 11587
477.8 11608
480.32 11654
482.838 11575
485.356 11584
487.874 11544
490.39 11565
492.906 11550
495.422 11605
497.936 11629
500.45 11714
502.963 11735
505.476 11686
507.988 11938
510.499 11796
513.009 11833
515.519 11859
518.028 11866
520.537 11791
523.044 11842
525.551 11789
528.058 11736
530.563 11691
533.068 11660
535.573 11704
538.076 11628
540.579 11693
543.081 11702
545.583 11650
548.084 11744
550.584 11771
553.083 11758
555.582 11843
558.08 11743
560.577 11750
563.074 11689
565.57 11666
568.066 11741
570.56 11771
573.054 11641
575.548 11654
578.04 11721
580.532 11757
583.023 11749
585.514 11687
588.004 11824
590.493 11789
592.982 11790
595.47 11886
597.957 11870
600.443 11835
602.929 11868
605.414 11836
607.899 11915
610.382 11760
612.866 11823
615.348 11794
617.83 11960
620.311 11918
622.791 11955
625.271 11941
627.75 11926
630.228 11939
632.706 11956
635.183 11975
637.659 12002
640.135 12161
642.61 12060
645.084 12104
647.558 12061
650.031 11933
652.503 11987
654.975 11998
657.446 12010
659.916 12044
662.386 12073
664.855 12072
667.323 12190
669.791 12200
672.257 12143
674.724 12196
677.189 12203
679.654 12200
682.118 12130
684.582 12171
687.045 12189
689.507 12167
691.969 12175
694.43 12152
696.89 12157
699.349 12155
701.808 12142
704.266 12200
706.724 12288
709.181 12297
711.637 12442
714.093 12893
716.547 12646
719.002 12440
721.455 12447
723.908 12426
726.36 12401
728.812 12385
731.263 12370.0
733.713 12344
736.162 12343
738.611 12437
741.06 12516
743.507 12399
745.954 12534
748.4 12610
750.846 12742
753.291 12776
755.735 12670
758.178 12733
760.621 12706
763.064 12682
765.505 12584
767.946 12467
770.386 12497
772.826 12445
775.265 12556
777.703 12406
780.141 12467
782.578 12599
785.014 12586
787.45 12637
789.885 12602
792.319 12707
794.753 12695
797.186 12787
799.618 12763
802.05 12872
804.481 12785
806.911 12721
809.341 12800
811.77 12794
814.199 13179
816.626 12954
819.054 12928
821.48 13130
823.906 13226
826.331 13286
828.755 13292
831.179 13278
833.602 13864
836.025 13330
838.447 13321
840.868 13406
843.289 13393
845.709 13507
848.128 13446
850.547 13572
852.964 13464
855.382 13425
857.798 13427
860.214 13411
862.63 13354
865.045 13504
867.459 13623
869.872 13533
872.285 13631
874.697 13749
877.108 13712
879.519 13778
881.929 13633
884.339 13658
886.748 13549
889.156 13710
891.564 13680
893.97 13602
896.377 13699
898.782 13674
901.187 13690
903.592 13683
905.995 13723
908.398 13805
910.801 13877
913.203 13912
915.604 13943
918.004 14042
920.404 13991
922.803 14090
925.202 14111
927.6 14076
929.997 14045
932.393 14024
934.789 14109
937.185 14236
939.579 14222
941.973 14355
944.367 14403
946.76 14554
949.152 14463
951.543 14659
953.934 14673
956.324 14748
958.714 14720
961.103 14697
963.491 14579
965.879 14537
968.266 14396
970.652 14371
973.038 14390
975.423 14336
977.807 14365
980.191 14456
982.574 14620.0
984.957 14777
987.338 14844
989.72 15003
992.1 15262
994.48 15726
996.86 16124
999.238 16642
1001.62 16806
1003.99 16538
1006.37 16036
1008.75 15469
1011.12 15209
1013.5 14955
1015.87 14846
1018.25 14705
1020.62 14790
1022.99 14729
1025.36 14802
1027.73 14869
1030.1 14885
1032.47 14836
1034.84 14900
1037.21 14768
1039.58 14800
1041.95 14728
1044.31 14630
1046.68 14627
1049.04 14623
1051.41 14634
1053.77 14653
1056.14 14608
1058.5 14662
1060.86 14694
1063.22 14711
1065.58 14661
1067.95 14788
1070.3 14863
1072.66 14902
1075.02 14959
1077.38 14918
1079.74 14916
1082.09 15064
1084.45 14979
1086.81 14970
1089.16 15025
1091.51 14923
1093.87 14972
1096.22 14945
1098.57 14929
1100.92 15012
1103.28 15082
1105.63 15086
1107.98 15146
1110.32 15258
1112.67 15340
1115.02 15372
1117.37 15540
1119.71 15602
1122.06 15765
1124.41 15680
1126.75 15826
1129.1 15900
1131.44 15898
1133.78 15928
1136.12 16006
1138.47 16225
1140.81 16539
1143.15 16928
1145.49 17543
1147.83 18265
1150.16 19110
1152.5 19551
1154.84 19404
1157.18 18910
1159.51 18189
1161.85 17430
1164.18 16821
1166.52 16551
1168.85 16256
1171.18 16051
1173.52 16073
1175.85 15947
1178.18 15908
1180.51 16022
1182.84 15954
1185.17 15940
1187.5 16006
1189.82 16101
1192.15 16126
1194.48 16271
1196.8 16284
1199.13 16173
1201.46 16309
1203.78 16283
1206.1 16423
1208.43 16248
1210.75 16138
1213.07 16026
1215.39 15905
1217.71 15887
1220.03 15833
1222.35 15920
1224.67 15956
1226.99 16064
1229.31 16064
1231.62 16169
1233.94 16236
1236.26 16288
1238.57 16281
1240.89 16423
1243.2 16372
1245.51 16365
1247.83 16378
1250.14 16349
1252.45 16337
1254.76 16364
1257.07 16378
1259.38 16381
1261.69 16526
1264 16596
1266.31 16600
1268.61 16640
1270.92 16812
1273.23 16666
1275.53 16740
1277.84 16914
1280.14 16892
1282.44 16833
1284.75 16768
1287.05 16663
1289.35 16647
1291.65 16565
1293.95 16606
1296.25 16529
1298.55 16608
1300.85 16554
1303.15 16608
1305.45 16731
1307.74 16679
1310.04 16620
1312.34 16754
1314.63 16857
1316.92 16896
1319.22 16977
1321.51 16861
1323.8 16857
1326.1 16793
1328.39 16820
1330.68 16712
1332.97 16815
1335.26 16836
1337.55 16790
1339.84 16744
1342.13 16768
1344.41 16654
1346.7 16706
1348.99 16800
1351.27 16861
1353.56 16887
1355.84 16827
1358.12 16815
1360.41 16745
1362.69 16809
1364.97 16682
1367.25 16602
1369.53 16402
1371.81 16466
1374.09 16480
1376.37 16513
1378.65 16396
1380.93 16326
1383.21 16489
1385.48 16530
1387.76 16563
1390.03 16663
1392.31 16765
1394.58 16873
1396.86 16808
1399.13 16887
1401.4 16939
1403.67 16943
1405.94 16885
1408.22 16835
1410.49 16875
1412.75 16801
1415.02 16844
1417.29 16823
1419.56 16814
1421.83 16853
1424.09 16849
1426.36 16948
1428.62 16993
1430.89 17180
1433.15 17272
1435.42 17442
1437.68 17659
1439.94 17776
1442.2 17870
1444.46 18001
1446.73 17922
1448.99 17897
1451.24 17760
1453.5 17757
1455.76 17653
1458.02 17513
1460.28 17521
1462.53 17453
1464.79 17366
1467.04 17356
1469.3 17329
1471.55 17210
1473.81 17219
1476.06 17209
1478.31 17215
1480.56 17116
1482.81 17112
1485.07 17139
1487.32 17090
1489.56 17138
1491.81 17198
1494.06 17251
1496.31 17466
1498.56 17548
1500.8 17864
1503.05 18314
1505.29 18761
1507.54 19254
1509.78 19820
1512.03 20235
1514.27 20469
1516.51 20459
1518.75 20492
1521 20198
1523.24 19937
1525.48 19413
1527.72 18994
1529.95 18449
1532.19 18115
1534.43 17713
1536.67 17465
1538.9 17228
1541.14 17183
1543.38 17075
1545.61 16995
1547.85 17075
1550.08 17175
1552.31 17196
1554.54 17210
1556.78 17265
1559.01 17203
1561.24 17165
1563.47 17194
1565.7 17193
1567.93 17028
1570.16 17137
1572.38 17084
1574.61 17116
1576.84 17081
1579.07 17055
1581.29 17146
1583.52 17199
1585.74 17075
1587.96 17093
1590.19 17134
1592.41 17123
1594.63 17238
1596.85 17301
1599.08 17350
1601.3 17425
1603.52 17473
1605.74 17401
1607.95 17376
1610.17 17227
1612.39 17336
1614.61 17144
1616.82 17153
1619.04 17077
1621.25 17021
1623.47 17035
1625.68 16914
1627.9 16950
1630.11 17008
1632.32 17004
1634.53 17082
1636.75 17087
1638.96 17135
1641.17 17300
1643.38 17308
1645.59 17422
1647.79 17429
1650 17526
1652.21 17565
1654.42 17651
1656.62 17657
1658.83 17679
1661.03 17608
1663.24 17655
1665.44 17640
1667.64 17643
1669.85 17499
1672.05 17549
1674.25 17566
1676.45 17503
1678.65 17538
1680.85 17447
1683.05 17302
1685.25 17230
1687.45 17138
1689.65 17012
1691.84 16920
1694.04 16842
1696.24 16772
1698.43 16645
1700.63 16518
1702.82 16486
1705.02 16354
1707.21 16405
1709.4 16454
1711.59 16518
1713.79 16440
1715.98 16443
1718.17 16508
1720.36 16571
1722.55 16583
1724.73 16487
1726.92 16474
1729.11 16603
1731.3 16470
1733.48 16456
1735.67 16348
1737.85 16384
1740.04 16368
1742.22 16253
1744.41 16368
1746.59 16344
1748.77 16393
1750.96 16376
1753.14 16403
1755.32 16451
1757.5 16553
1759.68 16555
1761.86 16533
1764.04 16579
1766.21 16519
1768.39 16589
1770.57 16596
1772.74 16477
1774.92 16419
1777.1 16358
1779.27 16285
1781.44 16280
1783.62 16336
1785.79 16300
1787.96 16323
1790.14 16438
1792.31 16386
1794.48 16468
1796.65 16478
1798.82 16538
1800.99 16487
