# Supplementary material for: Raman spectra simulation of antiplatelet drug-platelet interaction using DFT
Source: Sci Rep. 2024 Jan 16;14:1445. doi: 10.1038/s41598-024-51605-7 (PMC10792092; doi:10.1038/s41598-024-51605-7)
Supplement: Supplementary file 1 — Supplementary Information. [file 41598_2024_51605_MOESM1_ESM.zip › Health/Зюбин_68.txt]

399.352 8351
401.893 8240
404.434 8343
406.973 8288
409.512 8349
412.05 8303
414.588 8383
417.125 8379
419.661 8340
422.197 8393
424.731 8373
427.265 8372
429.799 8318
432.331 8318
434.863 8368
437.395 8307
439.925 8363
442.455 8297
444.984 8296
447.513 8376
450.04 8342
452.568 8334
455.094 8304
457.62 8268
460.145 8334
462.669 8304
465.193 8276
467.715 8316
470.238 8318
472.759 8320
475.28 8333
477.8 8298
480.32 8323
482.838 8316
485.356 8360
487.874 8390
490.39 8373
492.906 8403
495.422 8394
497.936 8420
500.45 8485
502.963 8495
505.476 8494
507.988 8542
510.499 8546
513.009 8534
515.519 8552
518.028 8523
520.537 8507
523.044 8504
525.551 8501
528.058 8497
530.563 8415
533.068 8400
535.573 8398
538.076 8449
540.579 8357
543.081 8442
545.583 8345
548.084 8356
550.584 8444
553.083 8414
555.582 8382
558.08 8404
560.577 8338
563.074 8389
565.57 8405
568.066 8365
570.56 8363
573.054 8352
575.548 8373
578.04 8301
580.532 8352
583.023 8299
585.514 8370
588.004 8336
590.493 8337
592.982 8332
595.47 8377
597.957 8442
600.443 8378
602.929 8358
605.414 8383
607.899 8349
610.382 8407
612.866 8377
615.348 8413
617.83 8394
620.311 8397
622.791 8425
625.271 8463
627.75 8446
630.228 8413
632.706 8402
635.183 8511
637.659 8523
640.135 8521
642.61 8515
645.084 8488
647.558 8425
650.031 8458
652.503 8420
654.975 8481
657.446 8556
659.916 8510
662.386 8571
664.855 8478
667.323 8548
669.791 8470
672.257 8555
674.724 8485
677.189 8494
679.654 8486
682.118 8518
684.582 8485
687.045 8513
689.507 8555
691.969 8541
694.43 8494
696.89 8513
699.349 8556
701.808 8590
704.266 8582
706.724 8599
709.181 8588
711.637 8685
714.093 8623
716.547 8629
719.002 8620
721.455 8623
723.908 8680
726.36 8641
728.812 8601
731.263 8574
733.713 8604
736.162 8682
738.611 8727
741.06 8719
743.507 8768
745.954 8799
748.4 8788
750.846 8820
753.291 8822
755.735 8845
758.178 8827
760.621 8729
763.064 8776
765.505 8693
767.946 8689
770.386 8654
772.826 8628
775.265 8697
777.703 8643
780.141 8698
782.578 8714
785.014 8727
787.45 8702
789.885 8800
792.319 8786
794.753 8747
797.186 8829
799.618 8821
802.05 8811
804.481 8858
806.911 8823
809.341 8907
811.77 8896
814.199 8950
816.626 9016
819.054 9085
821.48 9153
823.906 9136
826.331 9232
828.755 9109
831.179 9265
833.602 9209
836.025 9202
838.447 9276
840.868 9295
843.289 9277
845.709 9439
848.128 9436
850.547 9451
852.964 9431
855.382 9413
857.798 9425
860.214 9378
862.63 9403
865.045 9415
867.459 9483
869.872 9435
872.285 9576
874.697 9564
877.108 9638
879.519 9517
881.929 9491
884.339 9516
886.748 9492
889.156 9534
891.564 9550
893.97 9590
896.377 9580
898.782 9489
901.187 9526
903.592 9575
905.995 9582
908.398 9568
910.801 9623
913.203 9679
915.604 9739
918.004 9726
920.404 9792
922.803 9784
925.202 9789
927.6 9812
929.997 9847
932.393 9917
934.789 9913
937.185 9945
939.579 9996
941.973 10076
944.367 10101
946.76 10097
949.152 10197
951.543 10266
953.934 10371
956.324 10326
958.714 10239
961.103 10264
963.491 10234
965.879 10128
968.266 10080
970.652 10093
973.038 10061
975.423 10086
977.807 10087
980.191 10134
982.574 10189
984.957 10343
987.338 10429
989.72 10609
992.1 10932
994.48 11377
996.86 11901
999.238 12192
1001.62 12233
1003.99 11899
1006.37 11361
1008.75 11032
1011.12 10758
1013.5 10539
1015.87 10437
1018.25 10343
1020.62 10383
1022.99 10314
1025.36 10365
1027.73 10335
1030.1 10316
1032.47 10279
1034.84 10218
1037.21 10183
1039.58 10188
1041.95 10152
1044.31 10162
1046.68 10100
1049.04 10177
1051.41 10110
1053.77 10183
1056.14 10094
1058.5 10150
1060.86 10153
1063.22 10137
1065.58 10147
1067.95 10145
1070.3 10196
1072.66 10206
1075.02 10174
1077.38 10175
1079.74 10295
1082.09 10217
1084.45 10232
1086.81 10326
1089.16 10271
1091.51 10345
1093.87 10371
1096.22 10355
1098.57 10331
1100.92 10389
1103.28 10449
1105.63 10390
1107.98 10446
1110.32 10512
1112.67 10528
1115.02 10639
1117.37 10699
1119.71 10833
1122.06 10945
1124.41 11003
1126.75 11076
1129.1 11166
1131.44 11206
1133.78 11206
1136.12 11388
1138.47 11653
1140.81 12062
1143.15 12458
1145.49 13225
1147.83 14009
1150.16 14685
1152.5 15187
1154.84 14896
1157.18 14156
1159.51 13368
1161.85 12585
1164.18 11992
1166.52 11606
1168.85 11426
1171.18 11247
1173.52 11170
1175.85 11069
1178.18 11107
1180.51 11046
1182.84 11055
1185.17 11034
1187.5 11036
1189.82 11096
1192.15 11059
1194.48 11151
1196.8 11170
1199.13 11198
1201.46 11150
1203.78 11056
1206.1 11124
1208.43 11044
1210.75 10958
1213.07 10958
1215.39 10877
1217.71 10831
1220.03 10760
1222.35 10691
1224.67 10733
1226.99 10712
1229.31 10808
1231.62 10832
1233.94 10841
1236.26 10797
1238.57 10933
1240.89 10863
1243.2 10876
1245.51 10918
1247.83 10970
1250.14 10872
1252.45 10922
1254.76 11040
1257.07 10949
1259.38 11011
1261.69 11169
1264 11055
1266.31 11147
1268.61 11142
1270.92 11150
1273.23 11160
1275.53 11155
1277.84 11194
1280.14 11200
1282.44 11200
1284.75 11153
1287.05 11099
1289.35 11040
1291.65 10981
1293.95 10947
1296.25 10960
1298.55 10929
1300.85 11008
1303.15 11040
1305.45 11008
1307.74 11007
1310.04 10983
1312.34 11004
1314.63 11082
1316.92 11064
1319.22 11010
1321.51 11028
1323.8 10992
1326.1 10953
1328.39 11047
1330.68 11039
1332.97 11067
1335.26 11041
1337.55 10998
1339.84 11038
1342.13 10963
1344.41 10939
1346.7 10860
1348.99 10865
1351.27 10884
1353.56 10865
1355.84 10865
1358.12 10828
1360.41 10777
1362.69 10685
1364.97 10666
1367.25 10643
1369.53 10544
1371.81 10531
1374.09 10547
1376.37 10543
1378.65 10569
1380.93 10537
1383.21 10538
1385.48 10627
1387.76 10679
1390.03 10645
1392.31 10729
1394.58 10699
1396.86 10642
1399.13 10766
1401.4 10744
1403.67 10763
1405.94 10724
1408.22 10739
1410.49 10752
1412.75 10790
1415.02 10780
1417.29 10786
1419.56 10824
1421.83 10853
1424.09 10816
1426.36 10893
1428.62 10937
1430.89 11097
1433.15 11253
1435.42 11308
1437.68 11500
1439.94 11567
1442.2 11615
1444.46 11708
1446.73 11690
1448.99 11596
1451.24 11623
1453.5 11520
1455.76 11455
1458.02 11448
1460.28 11365
1462.53 11276
1464.79 11268
1467.04 11105
1469.3 11071
1471.55 11036
1473.81 10932
1476.06 10931
1478.31 10884
1480.56 10843
1482.81 10783
1485.07 10868
1487.32 10862
1489.56 10905
1491.81 11033
1494.06 11202
1496.31 11435
1498.56 11549
1500.8 11939
1503.05 12406
1505.29 12923
1507.54 13466
1509.78 14071
1512.03 14466
1514.27 14647
1516.51 14690
1518.75 14442
1521 14153
1523.24 13837
1525.48 13332
1527.72 12819
1529.95 12223
1532.19 11748
1534.43 11420
1536.67 11140
1538.9 10982
1541.14 10836
1543.38 10708
1545.61 10620
1547.85 10674
1550.08 10669
1552.31 10663
1554.54 10647
1556.78 10613
1559.01 10571
1561.24 10486
1563.47 10515
1565.7 10426
1567.93 10533
1570.16 10464
1572.38 10534
1574.61 10489
1576.84 10440
1579.07 10426
1581.29 10500
1583.52 10513
1585.74 10541
1587.96 10491
1590.19 10490
1592.41 10432
1594.63 10457
1596.85 10456
1599.08 10524
1601.3 10576
1603.52 10546
1605.74 10583
1607.95 10551
1610.17 10661
1612.39 10485
1614.61 10530
1616.82 10608
1619.04 10507
1621.25 10384
1623.47 10398
1625.68 10360
1627.9 10362
1630.11 10349
1632.32 10462
1634.53 10474
1636.75 10531
1638.96 10531
1641.17 10624
1643.38 10573
1645.59 10682
1647.79 10719
1650 10853
1652.21 10959
1654.42 11074
1656.62 11130
1658.83 11159
1661.03 11047
1663.24 11087
1665.44 11069
1667.64 10961
1669.85 10973
1672.05 10941
1674.25 10805
1676.45 10827
1678.65 10704
1680.85 10661
1683.05 10572
1685.25 10523
1687.45 10446
1689.65 10333
1691.84 10295
1694.04 10296
1696.24 10154
1698.43 10073
1700.63 10012
1702.82 9959
1705.02 9928
1707.21 9984
1709.4 9958
1711.59 9873
1713.79 9779
1715.98 9903
1718.17 9833
1720.36 9843
1722.55 9829
1724.73 9854
1726.92 9825
1729.11 9801
1731.3 9791
1733.48 9854
1735.67 9811
1737.85 9738
1740.04 9700
1742.22 9750
1744.41 9810
1746.59 9791
1748.77 9782
1750.96 9709
1753.14 9688
1755.32 9788
1757.5 9795
1759.68 9770
1761.86 9721
1764.04 9802
1766.21 9732
1768.39 9723
1770.57 9694
1772.74 9702
1774.92 9775
1777.1 9742
1779.27 9677
1781.44 9663
1783.62 9686
1785.79 9667
1787.96 9673
1790.14 9641
1792.31 9750
1794.48 9722
1796.65 9698
1798.82 9667
1800.99 9664
