# Supplementary material for: Raman spectra simulation of antiplatelet drug-platelet interaction using DFT
Source: Sci Rep. 2024 Jan 16;14:1445. doi: 10.1038/s41598-024-51605-7 (PMC10792092; doi:10.1038/s41598-024-51605-7)
Supplement: Supplementary file 1 — Supplementary Information. [file 41598_2024_51605_MOESM1_ESM.zip › Health/Зюбин_69.txt]

399.352 7923
401.893 7947
404.434 7980
406.973 7947
409.512 7992
412.05 8046
414.588 7985
417.125 8043
419.661 8011
422.197 7985
424.731 7988
427.265 7982
429.799 7923
432.331 7913
434.863 8012
437.395 7919
439.925 7873
442.455 7940
444.984 7914
447.513 7897
450.04 7985
452.568 7967
455.094 7932
457.62 7908
460.145 7944
462.669 7950
465.193 7997
467.715 7852
470.238 7948
472.759 7896
475.28 7905
477.8 7983
480.32 8029
482.838 7956
485.356 7969
487.874 7977
490.39 7970
492.906 8023
495.422 7957
497.936 7993
500.45 8042
502.963 8058
505.476 8027
507.988 8097
510.499 8076
513.009 8016
515.519 8054
518.028 8047
520.537 8058
523.044 8073
525.551 7962
528.058 8043
530.563 8018
533.068 8053
535.573 7961
538.076 7963
540.579 7976
543.081 7979
545.583 8000
548.084 8042
550.584 7997
553.083 8010
555.582 7918
558.08 8004
560.577 7986
563.074 8028
565.57 8000
568.066 8000
570.56 7941
573.054 7996
575.548 8015
578.04 7984
580.532 7975
583.023 8008
585.514 8009
588.004 8002
590.493 8030
592.982 7978
595.47 8011
597.957 8011
600.443 7982
602.929 8011
605.414 7997
607.899 7956
610.382 8013
612.866 8042
615.348 8060
617.83 8105
620.311 8145
622.791 8102
625.271 8019
627.75 8019
630.228 8036
632.706 8050
635.183 8049
637.659 8153
640.135 8139
642.61 8024
645.084 8125
647.558 8163
650.031 8091
652.503 8102
654.975 8186
657.446 8069
659.916 8153
662.386 8127
664.855 8104
667.323 8127
669.791 8139
672.257 8129
674.724 8078
677.189 8120.0
679.654 8124
682.118 8158
684.582 8197
687.045 8174
689.507 8163
691.969 8169
694.43 8186
696.89 8193
699.349 8185
701.808 8166
704.266 8193
706.724 8289
709.181 8167
711.637 8192
714.093 8252
716.547 8248
719.002 8241
721.455 8249
723.908 8237
726.36 8233
728.812 8245
731.263 8304
733.713 8317
736.162 8241
738.611 8266
741.06 8326
743.507 8404
745.954 8337
748.4 8293
750.846 8296
753.291 8331
755.735 8344
758.178 8329
760.621 8334
763.064 8248
765.505 8250
767.946 8355
770.386 8293
772.826 8313
775.265 8333
777.703 8408
780.141 8362
782.578 8362
785.014 8400
787.45 8365
789.885 8338
792.319 8356
794.753 8333
797.186 8328
799.618 8406
802.05 8479
804.481 8505
806.911 8481
809.341 8493
811.77 8517
814.199 8529
816.626 8534
819.054 8578
821.48 8678
823.906 8682
826.331 8687
828.755 8714
831.179 8728
833.602 8661
836.025 8744
838.447 8681
840.868 8730
843.289 8772
845.709 8810
848.128 8872
850.547 8956
852.964 8830
855.382 8870
857.798 8890
860.214 8843
862.63 8896
865.045 8876
867.459 8914
869.872 8915
872.285 8970
874.697 9009
877.108 8925
879.519 8941
881.929 8953
884.339 8895
886.748 8915
889.156 8933
891.564 8931
893.97 8945
896.377 8938
898.782 8926
901.187 8989
903.592 8951
905.995 8945
908.398 8920
910.801 9015
913.203 9012
915.604 9007
918.004 8973
920.404 9049
922.803 9042
925.202 9062
927.6 9066
929.997 9157
932.393 9187
934.789 9218
937.185 9198
939.579 9265
941.973 9284
944.367 9384
946.76 9440
949.152 9467
951.543 9534
953.934 9514
956.324 9520
958.714 9482
961.103 9480
963.491 9449
965.879 9478
968.266 9475
970.652 9460
973.038 9411
975.423 9405
977.807 9402
980.191 9433
982.574 9516
984.957 9591
987.338 9681
989.72 9816
992.1 9959
994.48 10276
996.86 10598
999.238 10887
1001.62 10896
1003.99 10702
1006.37 10425
1008.75 10172
1011.12 9983
1013.5 9927
1015.87 9699
1018.25 9622
1020.62 9655
1022.99 9650
1025.36 9620.0
1027.73 9527
1030.1 9500
1032.47 9516
1034.84 9471
1037.21 9448
1039.58 9405
1041.95 9433
1044.31 9475
1046.68 9430
1049.04 9511
1051.41 9552
1053.77 9492
1056.14 9499
1058.5 9545
1060.86 9536
1063.22 9497
1065.58 9522
1067.95 9520
1070.3 9525
1072.66 9586
1075.02 9556
1077.38 9578
1079.74 9669
1082.09 9613
1084.45 9586
1086.81 9641
1089.16 9660
1091.51 9568
1093.87 9593
1096.22 9650
1098.57 9733
1100.92 9685
1103.28 9722
1105.63 9765
1107.98 9775
1110.32 9775
1112.67 9855
1115.02 9906
1117.37 9956
1119.71 10059
1122.06 10107
1124.41 10197
1126.75 10198
1129.1 10407
1131.44 10389
1133.78 10542
1136.12 10621
1138.47 10871
1140.81 11148
1143.15 11546
1145.49 12165
1147.83 12763
1150.16 13417
1152.5 13658
1154.84 13636
1157.18 12914
1159.51 12248
1161.85 11459
1164.18 11002
1166.52 10679
1168.85 10579
1171.18 10528
1173.52 10439
1175.85 10351
1178.18 10352
1180.51 10252
1182.84 10360
1185.17 10312
1187.5 10339
1189.82 10332
1192.15 10323
1194.48 10226
1196.8 10226
1199.13 10338
1201.46 10235
1203.78 10237
1206.1 10286
1208.43 10242
1210.75 10228
1213.07 10210
1215.39 10101
1217.71 10048
1220.03 9995
1222.35 9915
1224.67 9937
1226.99 9902
1229.31 9927
1231.62 9920
1233.94 9975
1236.26 10010
1238.57 10006
1240.89 10100
1243.2 10025
1245.51 10018
1247.83 10060
1250.14 10125
1252.45 10160
1254.76 10157
1257.07 10157
1259.38 10214
1261.69 10254
1264 10243
1266.31 10227
1268.61 10267
1270.92 10249
1273.23 10227
1275.53 10244
1277.84 10270
1280.14 10327
1282.44 10339
1284.75 10285
1287.05 10276
1289.35 10293
1291.65 10208
1293.95 10227
1296.25 10289
1298.55 10285
1300.85 10148
1303.15 10207
1305.45 10196
1307.74 10163
1310.04 10141
1312.34 10139
1314.63 10171
1316.92 10045
1319.22 10171
1321.51 10023
1323.8 10110
1326.1 10086
1328.39 10104
1330.68 10142
1332.97 10178
1335.26 10137
1337.55 10158
1339.84 10161
1342.13 10102
1344.41 10093
1346.7 10128
1348.99 10022
1351.27 10021
1353.56 10024
1355.84 10004
1358.12 10046
1360.41 9952
1362.69 9957
1364.97 9881
1367.25 9913
1369.53 9847
1371.81 9921
1374.09 9848
1376.37 9825
1378.65 9872
1380.93 9918
1383.21 9903
1385.48 9895
1387.76 9910
1390.03 9981
1392.31 9975
1394.58 9971
1396.86 9978
1399.13 9987
1401.4 9939
1403.67 9981
1405.94 10033
1408.22 9941
1410.49 9969
1412.75 10035
1415.02 10046
1417.29 10064
1419.56 10127
1421.83 10078
1424.09 10144
1426.36 10113
1428.62 10220
1430.89 10241
1433.15 10399
1435.42 10510
1437.68 10555
1439.94 10604
1442.2 10635
1444.46 10675
1446.73 10695
1448.99 10659
1451.24 10628
1453.5 10603
1455.76 10532
1458.02 10493
1460.28 10520
1462.53 10375
1464.79 10420
1467.04 10307
1469.3 10299
1471.55 10259
1473.81 10244
1476.06 10156
1478.31 10147
1480.56 10240
1482.81 10126
1485.07 10166
1487.32 10296
1489.56 10262
1491.81 10383
1494.06 10445
1496.31 10698
1498.56 10923
1500.8 11226
1503.05 11576
1505.29 11932
1507.54 12442
1509.78 12963
1512.03 13289
1514.27 13424
1516.51 13318
1518.75 13168
1521 12849
1523.24 12527
1525.48 12197
1527.72 11729
1529.95 11296
1532.19 10889
1534.43 10653
1536.67 10448
1538.9 10258
1541.14 10148
1543.38 10113
1545.61 10072
1547.85 9982
1550.08 9982
1552.31 9939
1554.54 9911
1556.78 9874
1559.01 9909
1561.24 9798
1563.47 9844
1565.7 9844
1567.93 9786
1570.16 9854
1572.38 9905
1574.61 9865
1576.84 9838
1579.07 9870
1581.29 9845
1583.52 9884
1585.74 9882
1587.96 9904
1590.19 9846
1592.41 9858
1594.63 9821
1596.85 9818
1599.08 9800
1601.3 9813
1603.52 9848
1605.74 9813
1607.95 9828
1610.17 9847
1612.39 9826
1614.61 9810
1616.82 9842
1619.04 9776
1621.25 9740
1623.47 9744
1625.68 9676
1627.9 9727
1630.11 9674
1632.32 9714
1634.53 9781
1636.75 9805
1638.96 9810
1641.17 9782
1643.38 9809
1645.59 9923
1647.79 9946
1650 10061
1652.21 10065
1654.42 10139
1656.62 10169
1658.83 10208
1661.03 10160
1663.24 10170
1665.44 10045
1667.64 10078
1669.85 9991
1672.05 9937
1674.25 9893
1676.45 9854
1678.65 9822
1680.85 10647
1683.05 10046
1685.25 9817
1687.45 9694
1689.65 9595
1691.84 9655
1694.04 9653
1696.24 9585
1698.43 9487
1700.63 9475
1702.82 9451
1705.02 9477
1707.21 9447
1709.4 9448
1711.59 9452
1713.79 9429
1715.98 9824
1718.17 9349
1720.36 9444
1722.55 9447
1724.73 9412
1726.92 9364
1729.11 9372
1731.3 9349
1733.48 9316
1735.67 9313
1737.85 9441
1740.04 9392
1742.22 9391
1744.41 9354
1746.59 9373
1748.77 9343
1750.96 9343
1753.14 9369
1755.32 9398
1757.5 9352
1759.68 9383
1761.86 9341
1764.04 9354
1766.21 9299
1768.39 9290
1770.57 9236
1772.74 9339
1774.92 9258
1777.1 9359
1779.27 9345
1781.44 9384
1783.62 9332
1785.79 9281
1787.96 9261
1790.14 9324
1792.31 9209
1794.48 9272
1796.65 9337
1798.82 9264
1800.99 9197
