# Supplementary material for: Raman spectra simulation of antiplatelet drug-platelet interaction using DFT
Source: Sci Rep. 2024 Jan 16;14:1445. doi: 10.1038/s41598-024-51605-7 (PMC10792092; doi:10.1038/s41598-024-51605-7)
Supplement: Supplementary file 1 — Supplementary Information. [file 41598_2024_51605_MOESM1_ESM.zip › Health/Зюбин_7.txt]

399.352 7123
401.893 7111
404.434 7117
406.973 7131
409.512 7163
412.05 7147
414.588 7169
417.125 7147
419.661 7198
422.197 7209
424.731 7249
427.265 7252
429.799 7159
432.331 7161
434.863 7202
437.395 7172
439.925 7152
442.455 7197
444.984 7193
447.513 7144
450.04 7143
452.568 7191
455.094 7181
457.62 7144
460.145 7185
462.669 7159
465.193 7190
467.715 7204
470.238 7148
472.759 7166
475.28 7193
477.8 7231
480.32 7210
482.838 7197
485.356 7183
487.874 7272
490.39 7233
492.906 7233
495.422 7240
497.936 7185
500.45 7233
502.963 7243
505.476 7264
507.988 7270
510.499 7338
513.009 7309
515.519 7325
518.028 7358
520.537 7333
523.044 7354
525.551 7374
528.058 7347
530.563 7313
533.068 7325
535.573 7281
538.076 7330
540.579 7275
543.081 7226
545.583 7323
548.084 7289
550.584 7233
553.083 7211
555.582 7345
558.08 7242
560.577 7356
563.074 7328
565.57 7254
568.066 7285
570.56 7300
573.054 7270
575.548 7317
578.04 7278
580.532 7315
583.023 7355
585.514 7362
588.004 7287
590.493 7316
592.982 7289
595.47 7318
597.957 7326
600.443 7420
602.929 7344
605.414 7414
607.899 7391
610.382 7352
612.866 7379
615.348 7429
617.83 7369
620.311 7438
622.791 7403
625.271 7433
627.75 7457
630.228 7467
632.706 7395
635.183 7420
637.659 7360
640.135 7446
642.61 7430
645.084 7439
647.558 7454
650.031 7437
652.503 7495
654.975 7441
657.446 7439
659.916 7415
662.386 7457
664.855 7526
667.323 7430
669.791 7505
672.257 7427
674.724 7487
677.189 7464
679.654 7465
682.118 7444
684.582 7431
687.045 7452
689.507 7468
691.969 7518
694.43 7491
696.89 7502
699.349 7522
701.808 7527
704.266 7553
706.724 7576
709.181 7628
711.637 7622
714.093 7631
716.547 7591
719.002 7625
721.455 7533
723.908 7540
726.36 7575
728.812 7552
731.263 7600.0
733.713 7620
736.162 7700
738.611 7868
741.06 7664
743.507 7767
745.954 7820
748.4 7787
750.846 7770
753.291 7813
755.735 7748
758.178 7692
760.621 7723
763.064 7710
765.505 7688
767.946 7611
770.386 7608
772.826 7592
775.265 7661
777.703 7672
780.141 7660
782.578 7652
785.014 7675
787.45 7632
789.885 7565
792.319 7660
794.753 7683
797.186 7689
799.618 7705
802.05 7703
804.481 7735
806.911 7728
809.341 7773
811.77 7838
814.199 7803
816.626 7754
819.054 7835
821.48 7848
823.906 7886
826.331 7948
828.755 7955
831.179 8030
833.602 7994
836.025 7931
838.447 7928
840.868 7948
843.289 7976
845.709 8070
848.128 8184
850.547 8146
852.964 8182
855.382 8316
857.798 8271
860.214 8232
862.63 8285
865.045 8190
867.459 8219
869.872 8274
872.285 8317
874.697 8311
877.108 8332
879.519 8332
881.929 8312
884.339 8263
886.748 8257
889.156 8268
891.564 8222
893.97 8247
896.377 8245
898.782 8307
901.187 8286
903.592 8324
905.995 8267
908.398 8242
910.801 8248
913.203 8296
915.604 8368
918.004 8278
920.404 8340
922.803 8365
925.202 8366
927.6 8380
929.997 8479
932.393 8491
934.789 8520
937.185 8538
939.579 8537
941.973 8635
944.367 8729
946.76 8753
949.152 8839
951.543 8876
953.934 8926
956.324 8947
958.714 9023
961.103 8939
963.491 8932
965.879 8941
968.266 8903
970.652 8815
973.038 8831
975.423 8870.0
977.807 8807
980.191 8801
982.574 8831
984.957 8897
987.338 8960
989.72 8978
992.1 9200
994.48 9279
996.86 9615
999.238 9959
1001.62 10399
1003.99 10630
1006.37 10580
1008.75 10353
1011.12 10051
1013.5 9670
1015.87 9497
1018.25 9322
1020.62 9279
1022.99 9152
1025.36 9105
1027.73 9099
1030.1 9066
1032.47 8970
1034.84 8920
1037.21 8868
1039.58 8870.0
1041.95 8866
1044.31 8896
1046.68 8885
1049.04 8837
1051.41 8910
1053.77 8836
1056.14 8889
1058.5 8878
1060.86 8892
1063.22 8907
1065.58 8856
1067.95 8888
1070.3 8836
1072.66 8840
1075.02 8873
1077.38 8924
1079.74 8933
1082.09 8982
1084.45 8990
1086.81 8954
1089.16 8957
1091.51 9045
1093.87 9004
1096.22 9089
1098.57 9059
1100.92 9091
1103.28 9006
1105.63 9063
1107.98 9133
1110.32 9184
1112.67 9182
1115.02 9204
1117.37 9319
1119.71 9425
1122.06 9406
1124.41 9556
1126.75 9753
1129.1 9885
1131.44 9907
1133.78 10011
1136.12 10143
1138.47 10243
1140.81 10455
1143.15 10677
1145.49 11111
1147.83 11608
1150.16 12415
1152.5 13277
1154.84 14133
1157.18 14568
1159.51 14346
1161.85 13580
1164.18 12564
1166.52 11679
1168.85 11031
1171.18 10635
1173.52 10347
1175.85 10172
1178.18 10109
1180.51 10012
1182.84 9969
1185.17 9995
1187.5 9970
1189.82 9971
1192.15 10033
1194.48 9960
1196.8 9954
1199.13 9984
1201.46 9828
1203.78 9816
1206.1 9756
1208.43 9701
1210.75 9792
1213.07 9716
1215.39 9658
1217.71 9507
1220.03 9584
1222.35 9456
1224.67 9383
1226.99 9352
1229.31 9338
1231.62 9293
1233.94 9216
1236.26 9308
1238.57 9354
1240.89 9345
1243.2 9366
1245.51 9493
1247.83 9402
1250.14 9429
1252.45 9404
1254.76 9499
1257.07 9500
1259.38 9560
1261.69 9617
1264 9643
1266.31 9709
1268.61 9715
1270.92 9731
1273.23 9729
1275.53 9692
1277.84 9700
1280.14 9714
1282.44 9776
1284.75 9738
1287.05 9744
1289.35 9651
1291.65 9522
1293.95 9643
1296.25 9586
1298.55 9638
1300.85 9591
1303.15 9611
1305.45 9601
1307.74 9684
1310.04 9535
1312.34 9615
1314.63 9580
1316.92 9613
1319.22 9490
1321.51 9519
1323.8 9507
1326.1 9466
1328.39 9502
1330.68 9387
1332.97 9465
1335.26 9463
1337.55 9747
1339.84 9544
1342.13 9566
1344.41 9500
1346.7 9522
1348.99 9436
1351.27 9443
1353.56 9432
1355.84 9421
1358.12 9432
1360.41 9399
1362.69 9360
1364.97 9278
1367.25 9291
1369.53 9271
1371.81 9355
1374.09 9291
1376.37 9301
1378.65 9372
1380.93 9266
1383.21 9293
1385.48 9284
1387.76 9362
1390.03 9446
1392.31 9367
1394.58 9366
1396.86 9322
1399.13 9339
1401.4 9386
1403.67 9377
1405.94 9370
1408.22 9394
1410.49 9390
1412.75 9395
1415.02 9353
1417.29 9451
1419.56 9388
1421.83 9382
1424.09 9411
1426.36 9445
1428.62 9517
1430.89 9499
1433.15 9565
1435.42 9634
1437.68 9811
1439.94 9848
1442.2 9925
1444.46 9971
1446.73 10016
1448.99 10058
1451.24 10068
1453.5 10047
1455.76 10015
1458.02 10051
1460.28 9979
1462.53 9907
1464.79 9909
1467.04 9813
1469.3 9811
1471.55 9746
1473.81 9706
1476.06 9637
1478.31 9618
1480.56 9622
1482.81 9601
1485.07 9569
1487.32 9577
1489.56 9739
1491.81 9708
1494.06 9884
1496.31 9975
1498.56 10130
1500.8 10368
1503.05 10670
1505.29 10998
1507.54 11465
1509.78 11986
1512.03 12671
1514.27 13305
1516.51 13849
1518.75 14189
1521 14282
1523.24 14367
1525.48 14113
1527.72 13741
1529.95 13229
1532.19 12607
1534.43 11982
1536.67 11409
1538.9 10768
1541.14 10435
1543.38 10083
1545.61 9921
1547.85 9787
1550.08 9716
1552.31 9635
1554.54 9580
1556.78 9464
1559.01 9474
1561.24 9442
1563.47 9420
1565.7 9384
1567.93 9336
1570.16 9398
1572.38 9310
1574.61 9323
1576.84 9369
1579.07 9370
1581.29 9461
1583.52 9482
1585.74 9492
1587.96 9466
1590.19 9472
1592.41 9495
1594.63 9367
1596.85 9326
1599.08 9351
1601.3 9289
1603.52 9286
1605.74 9336
1607.95 9320
1610.17 9301
1612.39 9246
1614.61 9225
1616.82 9442
1619.04 12432
1621.25 9259
1623.47 9236
1625.68 9195
1627.9 9208
1630.11 9154
1632.32 9215
1634.53 9221
1636.75 9253
1638.96 9215
1641.17 9217
1643.38 9283
1645.59 9243
1647.79 9310
1650 9335
1652.21 9583
1654.42 9423
1656.62 9552
1658.83 9509
1661.03 9620
1663.24 9583
1665.44 9640
1667.64 9605
1669.85 9528
1672.05 9504
1674.25 9467
1676.45 9357
1678.65 9317
1680.85 9247
1683.05 9231
1685.25 9151
1687.45 9051
1689.65 9068
1691.84 9020
1694.04 9021
1696.24 8930
1698.43 8946
1700.63 8882
1702.82 8858
1705.02 8849
1707.21 8829
1709.4 8799
1711.59 8768
1713.79 8709
1715.98 8717
1718.17 8708
1720.36 8708
1722.55 8723
1724.73 8727
1726.92 8662
1729.11 8676
1731.3 8731
1733.48 8684
1735.67 8724
1737.85 8713
1740.04 8772
1742.22 8765
1744.41 8700
1746.59 8696
1748.77 8764
1750.96 8712
1753.14 8701
1755.32 8692
1757.5 8669
1759.68 8681
1761.86 8701
1764.04 8694
1766.21 8640
1768.39 8578
1770.57 8649
1772.74 8694
1774.92 8668
1777.1 8675
1779.27 8623
1781.44 8642
1783.62 8681
1785.79 8601
1787.96 8671
1790.14 8691
1792.31 8606
1794.48 8687
1796.65 8600
1798.82 8605
1800.99 8630
