# Supplementary material for: Raman spectra simulation of antiplatelet drug-platelet interaction using DFT
Source: Sci Rep. 2024 Jan 16;14:1445. doi: 10.1038/s41598-024-51605-7 (PMC10792092; doi:10.1038/s41598-024-51605-7)
Supplement: Supplementary file 1 — Supplementary Information. [file 41598_2024_51605_MOESM1_ESM.zip › Health/Зюбин_70.txt]

399.352 8025
401.893 8087
404.434 8021
406.973 8003
409.512 8033
412.05 8070
414.588 8152
417.125 8100
419.661 8084
422.197 8111
424.731 8116
427.265 8165
429.799 8054
432.331 8092
434.863 8101
437.395 8080
439.925 8060
442.455 8113
444.984 8101
447.513 8096
450.04 8081
452.568 8052
455.094 8097
457.62 8156
460.145 8143
462.669 8074
465.193 8152
467.715 8168
470.238 8215
472.759 8149
475.28 8220
477.8 8177
480.32 8191
482.838 8239
485.356 8189
487.874 8195
490.39 8232
492.906 8285
495.422 8317
497.936 8342
500.45 8300
502.963 8396
505.476 8382
507.988 8412
510.499 8402
513.009 8434
515.519 8351
518.028 8342
520.537 8301
523.044 8343
525.551 8281
528.058 8343
530.563 8339
533.068 8315
535.573 8293
538.076 8304
540.579 8340
543.081 8310
545.583 8331
548.084 8329
550.584 8309
553.083 8331
555.582 8271
558.08 8332
560.577 8230
563.074 8264
565.57 8309
568.066 8250
570.56 8259
573.054 8276
575.548 8274
578.04 8293
580.532 8344
583.023 8276
585.514 8315
588.004 8307
590.493 8357
592.982 8336
595.47 8346
597.957 8310
600.443 8317
602.929 8331
605.414 8309
607.899 8322
610.382 8407
612.866 8370.0
615.348 8428
617.83 8517
620.311 8524
622.791 8476
625.271 8504
627.75 8482
630.228 8456
632.706 8412
635.183 8453
637.659 8505
640.135 8501
642.61 8466
645.084 8509
647.558 8473
650.031 8458
652.503 8450
654.975 8519
657.446 8517
659.916 8491
662.386 8482
664.855 8564
667.323 8575
669.791 8617
672.257 8535
674.724 8599
677.189 8511
679.654 8520
682.118 8536
684.582 8499
687.045 8536
689.507 8464
691.969 8561
694.43 8650
696.89 8610
699.349 8588
701.808 8595
704.266 8619
706.724 8676
709.181 8686
711.637 8650
714.093 8627
716.547 8647
719.002 8657
721.455 8645
723.908 8577
726.36 8566
728.812 8609
731.263 8660
733.713 8653
736.162 8634
738.611 8752
741.06 8730
743.507 8872
745.954 8771
748.4 8838
750.846 8802
753.291 8798
755.735 8797
758.178 8773
760.621 8741
763.064 8712
765.505 8721
767.946 8679
770.386 8650
772.826 8770
775.265 8774
777.703 8754
780.141 8723
782.578 8715
785.014 8815
787.45 8816
789.885 8851
792.319 8860
794.753 8846
797.186 8798
799.618 8892
802.05 8802
804.481 8785
806.911 8908
809.341 8885
811.77 8926
814.199 8975
816.626 8950
819.054 9082
821.48 9151
823.906 9207
826.331 9173
828.755 9202
831.179 9175
833.602 9150
836.025 9206
838.447 9188
840.868 9241
843.289 9287
845.709 9314
848.128 9389
850.547 9399
852.964 9458
855.382 9376
857.798 9394
860.214 9411
862.63 9327
865.045 9408
867.459 9398
869.872 9394
872.285 9481
874.697 9433
877.108 9457
879.519 9329
881.929 9380
884.339 9411
886.748 9390
889.156 9432
891.564 9487
893.97 9454
896.377 9463
898.782 9470
901.187 9498
903.592 9442
905.995 9496
908.398 9527
910.801 9630
913.203 9603
915.604 9653
918.004 9628
920.404 9672
922.803 9618
925.202 9635
927.6 9711
929.997 9774
932.393 9765
934.789 9708
937.185 9811
939.579 9847
941.973 9903
944.367 9995
946.76 10156
949.152 10040
951.543 10087
953.934 10047
956.324 9994
958.714 10036
961.103 9930
963.491 9918
965.879 9864
968.266 9896
970.652 9909
973.038 9926
975.423 9882
977.807 9897
980.191 9999
982.574 10031
984.957 10141
987.338 10183
989.72 10344
992.1 10526
994.48 10822
996.86 11120
999.238 11244
1001.62 11202
1003.99 10961
1006.37 10603
1008.75 10369
1011.12 10229
1013.5 10222
1015.87 10119
1018.25 10064
1020.62 10091
1022.99 10094
1025.36 10203
1027.73 10160
1030.1 10073
1032.47 10064
1034.84 10049
1037.21 9993
1039.58 9951
1041.95 9977
1044.31 9958
1046.68 9953
1049.04 9948
1051.41 9930
1053.77 9917
1056.14 9938
1058.5 9926
1060.86 10063
1063.22 10018
1065.58 10049
1067.95 10091
1070.3 10054
1072.66 10094
1075.02 10107
1077.38 10156
1079.74 10060
1082.09 10132
1084.45 10150
1086.81 10172
1089.16 10127
1091.51 10191
1093.87 10148
1096.22 10178
1098.57 10209
1100.92 10272
1103.28 10325
1105.63 10390
1107.98 10416
1110.32 10424
1112.67 10380
1115.02 10361
1117.37 10444
1119.71 10534
1122.06 10508
1124.41 10605
1126.75 10591
1129.1 10676
1131.44 10827
1133.78 10814
1136.12 10907
1138.47 10980
1140.81 11237
1143.15 11610
1145.49 12033
1147.83 12439
1150.16 12840
1152.5 12907
1154.84 12738
1157.18 12211
1159.51 11762
1161.85 11331
1164.18 11130
1166.52 10946
1168.85 10871
1171.18 10777
1173.52 10767
1175.85 10714
1178.18 10768
1180.51 10820
1182.84 10809
1185.17 10786
1187.5 10831
1189.82 10794
1192.15 10841
1194.48 10845
1196.8 10852
1199.13 10872
1201.46 10883
1203.78 10886
1206.1 10838
1208.43 10857
1210.75 10821
1213.07 10795
1215.39 10748
1217.71 10709
1220.03 10692
1222.35 10764
1224.67 10865
1226.99 10846
1229.31 10872
1231.62 10853
1233.94 10872
1236.26 10915
1238.57 10915
1240.89 10930
1243.2 10908
1245.51 10955
1247.83 10933
1250.14 11013
1252.45 10973
1254.76 10952
1257.07 11092
1259.38 11078
1261.69 11127
1264 11114
1266.31 11186
1268.61 11228
1270.92 11189
1273.23 11157
1275.53 11217
1277.84 11172
1280.14 11188
1282.44 11076
1284.75 11131
1287.05 11063
1289.35 11063
1291.65 11113
1293.95 11110
1296.25 11123
1298.55 11180
1300.85 11124
1303.15 11151
1305.45 11180
1307.74 11265
1310.04 11258
1312.34 11234
1314.63 11220
1316.92 11217
1319.22 11234
1321.51 11226
1323.8 11140
1326.1 11134
1328.39 11208
1330.68 11217
1332.97 11257
1335.26 11273
1337.55 11223
1339.84 11174
1342.13 11245
1344.41 11227
1346.7 11167
1348.99 11165
1351.27 11198
1353.56 11050
1355.84 11099
1358.12 11058
1360.41 10990
1362.69 11025
1364.97 10941
1367.25 10877
1369.53 10898
1371.81 10847
1374.09 10838
1376.37 10914
1378.65 10899
1380.93 10933
1383.21 10971
1385.48 11072
1387.76 11051
1390.03 11089
1392.31 11093
1394.58 11094
1396.86 11013
1399.13 11086
1401.4 11137
1403.67 11126
1405.94 11073
1408.22 11045
1410.49 11135
1412.75 11110
1415.02 11082
1417.29 11189
1419.56 11151
1421.83 11213
1424.09 11267
1426.36 11263
1428.62 11423
1430.89 11459
1433.15 11550
1435.42 11606
1437.68 11633
1439.94 11777
1442.2 11764
1444.46 11886
1446.73 11824
1448.99 11858
1451.24 11764
1453.5 11752
1455.76 11725
1458.02 11682
1460.28 11648
1462.53 11612
1464.79 11640
1467.04 11453
1469.3 11430
1471.55 11353
1473.81 11345
1476.06 11293
1478.31 11251
1480.56 11224
1482.81 11179
1485.07 11099
1487.32 11157
1489.56 11241
1491.81 11304
1494.06 11384
1496.31 11524
1498.56 11669
1500.8 11882
1503.05 12126
1505.29 12407
1507.54 12803
1509.78 13035
1512.03 13331
1514.27 13215
1516.51 13284
1518.75 13216
1521 13058
1523.24 12779
1525.48 12527
1527.72 12208
1529.95 11961
1532.19 11821
1534.43 11515
1536.67 11373
1538.9 11313
1541.14 11359
1543.38 11320
1545.61 11302
1547.85 11272
1550.08 11331
1552.31 11351
1554.54 11275
1556.78 11288
1559.01 11266
1561.24 11152
1563.47 11201
1565.7 11158
1567.93 11143
1570.16 11167
1572.38 11167
1574.61 11143
1576.84 11179
1579.07 11261
1581.29 11256
1583.52 11300
1585.74 11269
1587.96 11301
1590.19 11323
1592.41 11282
1594.63 11267
1596.85 11310
1599.08 11258
1601.3 11302
1603.52 11294
1605.74 11341
1607.95 11292
1610.17 11297
1612.39 11203
1614.61 11309
1616.82 11235
1619.04 11232
1621.25 11208
1623.47 11287
1625.68 11260
1627.9 11198
1630.11 11221
1632.32 11281
1634.53 11334
1636.75 11293
1638.96 11323
1641.17 11348
1643.38 11320
1645.59 11368
1647.79 11442
1650 11506
1652.21 11732
1654.42 11742
1656.62 11747
1658.83 11698
1661.03 11761
1663.24 11827
1665.44 11767
1667.64 11762
1669.85 11706
1672.05 11694
1674.25 11662
1676.45 11567
1678.65 11502
1680.85 11415
1683.05 11245
1685.25 11295
1687.45 11209
1689.65 11150
1691.84 11096
1694.04 11057
1696.24 10960
1698.43 10994
1700.63 10966
1702.82 10956
1705.02 10905
1707.21 10874
1709.4 10890
1711.59 10894
1713.79 10854
1715.98 10841
1718.17 10884
1720.36 10814
1722.55 10787
1724.73 10749
1726.92 10750
1729.11 10700
1731.3 10697
1733.48 10712
1735.67 10738
1737.85 10794
1740.04 10748
1742.22 10813
1744.41 10778
1746.59 10780
1748.77 10799
1750.96 10858
1753.14 10821
1755.32 10833
1757.5 10784
1759.68 10744
1761.86 10793
1764.04 10798
1766.21 10780
1768.39 10719
1770.57 10701
1772.74 10758
1774.92 10728
1777.1 10715
1779.27 10693
1781.44 10783
1783.62 10719
1785.79 10778
1787.96 10756
1790.14 10785
1792.31 10829
1794.48 10775
1796.65 10849
1798.82 10789
1800.99 10756
