# Supplementary material for: Raman spectra simulation of antiplatelet drug-platelet interaction using DFT
Source: Sci Rep. 2024 Jan 16;14:1445. doi: 10.1038/s41598-024-51605-7 (PMC10792092; doi:10.1038/s41598-024-51605-7)
Supplement: Supplementary file 1 — Supplementary Information. [file 41598_2024_51605_MOESM1_ESM.zip › Health/Зюбин_71.txt]

399.352 7706
401.893 7645
404.434 7666
406.973 7664
409.512 7662
412.05 7707
414.588 7707
417.125 7734
419.661 7731
422.197 7700
424.731 7679
427.265 7714
429.799 7635
432.331 7673
434.863 7694
437.395 7695
439.925 7693
442.455 7647
444.984 7753
447.513 7688
450.04 7715
452.568 7656
455.094 7678
457.62 7696
460.145 7649
462.669 7717
465.193 7611
467.715 7671
470.238 7633
472.759 7682
475.28 7722
477.8 7690
480.32 7725
482.838 7717
485.356 7781
487.874 7775
490.39 7775
492.906 7723
495.422 7849
497.936 7803
500.45 7884
502.963 7886
505.476 7897
507.988 7914
510.499 7886
513.009 7905
515.519 7937
518.028 7854
520.537 7842
523.044 7889
525.551 7849
528.058 7866
530.563 7839
533.068 7812
535.573 7812
538.076 7739
540.579 7840
543.081 7797
545.583 7741
548.084 7771
550.584 7809
553.083 7794
555.582 7868
558.08 7778
560.577 7800
563.074 7791
565.57 7817
568.066 7816
570.56 7724
573.054 7755
575.548 7780
578.04 7761
580.532 7746
583.023 7777
585.514 7810
588.004 7771
590.493 7728
592.982 7799
595.47 7822
597.957 7761
600.443 7842
602.929 7787
605.414 7838
607.899 7888
610.382 7819
612.866 7842
615.348 7905
617.83 7877
620.311 7911
622.791 7874
625.271 7782
627.75 7841
630.228 7808
632.706 7868
635.183 7867
637.659 7898
640.135 7853
642.61 7929
645.084 7880
647.558 7918
650.031 7925
652.503 7849
654.975 7927
657.446 7872
659.916 7875
662.386 7950
664.855 7905
667.323 7914
669.791 7931
672.257 7973
674.724 7966
677.189 7920
679.654 7939
682.118 7951
684.582 7991
687.045 8046
689.507 8023
691.969 7962
694.43 8010
696.89 8026
699.349 8016
701.808 7938
704.266 8016
706.724 7982
709.181 7988
711.637 8018
714.093 8047
716.547 8064
719.002 8071
721.455 8011
723.908 8073
726.36 8049
728.812 8063
731.263 8065
733.713 8146
736.162 8191
738.611 8055
741.06 8067
743.507 8161
745.954 8179
748.4 8159
750.846 8226
753.291 8215
755.735 8186
758.178 8154
760.621 8149
763.064 8146
765.505 8159
767.946 8134
770.386 8094
772.826 8133
775.265 8168
777.703 8095
780.141 8118
782.578 8170
785.014 8060
787.45 8108
789.885 8155
792.319 8205
794.753 8212
797.186 8226
799.618 8256
802.05 8259
804.481 8246
806.911 8330
809.341 8321
811.77 8279
814.199 8417
816.626 8398
819.054 8439
821.48 8497
823.906 8539
826.331 8518
828.755 8588
831.179 8595
833.602 8523
836.025 8628
838.447 8648
840.868 8649
843.289 8760
845.709 8772
848.128 8804
850.547 8794
852.964 8893
855.382 8802
857.798 8797
860.214 8768
862.63 8761
865.045 8744
867.459 8740
869.872 8775
872.285 8836
874.697 8841
877.108 8815
879.519 8873
881.929 8839
884.339 8845
886.748 8845
889.156 8929
891.564 8875
893.97 8892
896.377 8900
898.782 8925
901.187 8899
903.592 8902
905.995 8923
908.398 8915
910.801 8938
913.203 8964
915.604 9002
918.004 9083
920.404 9033
922.803 9097
925.202 9069
927.6 9130
929.997 9131
932.393 9182
934.789 9173
937.185 9270
939.579 9255
941.973 9271
944.367 9372
946.76 9426
949.152 9375
951.543 9513
953.934 9546
956.324 9581
958.714 9538
961.103 9508
963.491 9390
965.879 9416
968.266 9360
970.652 9407
973.038 9355
975.423 9386
977.807 9370
980.191 9402
982.574 9516
984.957 9462
987.338 9609
989.72 9696
992.1 9850
994.48 10193
996.86 10511
999.238 10983
1001.62 11093
1003.99 10987
1006.37 10619
1008.75 10281
1011.12 9982
1013.5 9764
1015.87 9644
1018.25 9574
1020.62 9545
1022.99 9474
1025.36 9523
1027.73 9513
1030.1 9541
1032.47 9496
1034.84 9465
1037.21 9381
1039.58 9326
1041.95 9382
1044.31 9389
1046.68 9398
1049.04 9390
1051.41 9336
1053.77 9353
1056.14 9393
1058.5 9386
1060.86 9346
1063.22 9435
1065.58 9423
1067.95 9403
1070.3 9412
1072.66 9459
1075.02 9454
1077.38 9425
1079.74 9465
1082.09 9528
1084.45 9539
1086.81 9476
1089.16 9488
1091.51 9553
1093.87 9520
1096.22 9564
1098.57 9642
1100.92 9604
1103.28 9674
1105.63 9635
1107.98 9683
1110.32 9711
1112.67 9768
1115.02 9775
1117.37 9870
1119.71 9961
1122.06 10033
1124.41 10087
1126.75 10211
1129.1 10216
1131.44 10221
1133.78 10279
1136.12 10355
1138.47 10469
1140.81 10754
1143.15 11094
1145.49 11550
1147.83 12117
1150.16 12722
1152.5 13184
1154.84 13107
1157.18 13015
1159.51 12234
1161.85 11465
1164.18 10928
1166.52 10740
1168.85 10522
1171.18 10385
1173.52 10243
1175.85 10230
1178.18 10202
1180.51 10207
1182.84 10121
1185.17 10156
1187.5 10157
1189.82 10113
1192.15 10193
1194.48 10197
1196.8 10184
1199.13 10223
1201.46 10285
1203.78 10228
1206.1 10253
1208.43 10279
1210.75 10175
1213.07 10130
1215.39 10048
1217.71 10034
1220.03 9961
1222.35 9954
1224.67 9929
1226.99 9844
1229.31 9966
1231.62 9937
1233.94 10000
1236.26 10115
1238.57 10027
1240.89 10153
1243.2 10069
1245.51 10136
1247.83 10115
1250.14 10134
1252.45 10251
1254.76 10259
1257.07 10225
1259.38 10215
1261.69 10189
1264 10333
1266.31 10364
1268.61 10307
1270.92 10338
1273.23 10346
1275.53 10389
1277.84 10368
1280.14 10427
1282.44 10409
1284.75 10381
1287.05 10375
1289.35 10265
1291.65 10343
1293.95 10204
1296.25 10253
1298.55 10235
1300.85 10320
1303.15 10363
1305.45 10309
1307.74 10311
1310.04 10305
1312.34 10367
1314.63 10354
1316.92 10366
1319.22 10411
1321.51 10270
1323.8 10296
1326.1 10260
1328.39 10304
1330.68 10294
1332.97 10364
1335.26 10323
1337.55 10320
1339.84 10327
1342.13 10329
1344.41 10292
1346.7 10196
1348.99 10224
1351.27 10172
1353.56 10191
1355.84 10137
1358.12 10104
1360.41 10113
1362.69 10048
1364.97 10020
1367.25 9980
1369.53 9905
1371.81 9901
1374.09 9867
1376.37 9845
1378.65 10052
1380.93 9910
1383.21 9892
1385.48 9998
1387.76 9995
1390.03 9956
1392.31 10033
1394.58 10061
1396.86 10073
1399.13 10014
1401.4 10111
1403.67 10086
1405.94 10129
1408.22 10101
1410.49 10059
1412.75 10117
1415.02 10113
1417.29 10127
1419.56 10139
1421.83 10081
1424.09 10124
1426.36 10203
1428.62 10268
1430.89 10323
1433.15 10416
1435.42 10547
1437.68 10687
1439.94 10733
1442.2 10791
1444.46 10909
1446.73 10930
1448.99 10948
1451.24 10875
1453.5 10845
1455.76 10769
1458.02 10743
1460.28 10701
1462.53 10666
1464.79 10548
1467.04 10461
1469.3 10479
1471.55 10295
1473.81 10247
1476.06 10228
1478.31 10244
1480.56 10109
1482.81 10144
1485.07 10118
1487.32 10230
1489.56 10233
1491.81 10320
1494.06 10407
1496.31 10539
1498.56 10698
1500.8 10935
1503.05 11220
1505.29 11529
1507.54 11951
1509.78 12382
1512.03 12763
1514.27 12952
1516.51 13061
1518.75 13068
1521 12921
1523.24 12608
1525.48 12295
1527.72 11956
1529.95 11500
1532.19 11159
1534.43 10804
1536.67 10477
1538.9 10399
1541.14 10236
1543.38 10186
1545.61 10117
1547.85 10085
1550.08 10082
1552.31 10016
1554.54 10113
1556.78 9938
1559.01 9993
1561.24 10064
1563.47 9955
1565.7 9961
1567.93 9946
1570.16 9942
1572.38 9931
1574.61 9969
1576.84 9917
1579.07 9961
1581.29 9972
1583.52 9972
1585.74 10015
1587.96 10031
1590.19 9970
1592.41 9969
1594.63 9971
1596.85 9934
1599.08 9999
1601.3 9986
1603.52 10021
1605.74 10072
1607.95 10025
1610.17 10139
1612.39 10043
1614.61 10080
1616.82 10073
1619.04 10059
1621.25 9980
1623.47 9925
1625.68 10181
1627.9 10635
1630.11 9899
1632.32 9882
1634.53 9934
1636.75 10004
1638.96 10037
1641.17 10131
1643.38 10083
1645.59 10112
1647.79 10252
1650 10338
1652.21 10333
1654.42 10558
1656.62 10518
1658.83 10641
1661.03 10576
1663.24 10543
1665.44 10447
1667.64 10466
1669.85 10468
1672.05 10351
1674.25 10358
1676.45 10347
1678.65 10150
1680.85 10138
1683.05 10079
1685.25 10068
1687.45 10053
1689.65 9913
1691.84 9838
1694.04 9817
1696.24 9744
1698.43 9659
1700.63 9635
1702.82 9575
1705.02 9558
1707.21 9500
1709.4 9528
1711.59 9493
1713.79 9471
1715.98 9410
1718.17 9597
1720.36 9449
1722.55 9351
1724.73 9419
1726.92 9510
1729.11 9397
1731.3 9397
1733.48 9395
1735.67 9466
1737.85 10061
1740.04 9521
1742.22 9381
1744.41 9356
1746.59 9464
1748.77 9423
1750.96 9377
1753.14 9383
1755.32 9320
1757.5 9430
1759.68 9406
1761.86 9401
1764.04 9421
1766.21 9412
1768.39 9449
1770.57 9407
1772.74 9369
1774.92 9395
1777.1 9307
1779.27 9368
1781.44 9333
1783.62 9365
1785.79 9384
1787.96 9370
1790.14 9339
1792.31 9379
1794.48 9312
1796.65 9315
1798.82 9329
1800.99 9306
