# Supplementary material for: Raman spectra simulation of antiplatelet drug-platelet interaction using DFT
Source: Sci Rep. 2024 Jan 16;14:1445. doi: 10.1038/s41598-024-51605-7 (PMC10792092; doi:10.1038/s41598-024-51605-7)
Supplement: Supplementary file 1 — Supplementary Information. [file 41598_2024_51605_MOESM1_ESM.zip › Health/Зюбин_72.txt]

399.352 8294
401.893 8302
404.434 8301
406.973 8396
409.512 8357
412.05 8349
414.588 8396
417.125 8347
419.661 8381
422.197 8394
424.731 8396
427.265 8323
429.799 8358
432.331 8364
434.863 8355
437.395 8324
439.925 8406
442.455 8343
444.984 8361
447.513 8306
450.04 8337
452.568 8381
455.094 8382
457.62 8347
460.145 8348
462.669 8310
465.193 8352
467.715 8391
470.238 8404
472.759 8308
475.28 8414
477.8 8383
480.32 8408
482.838 8398
485.356 8389
487.874 8443
490.39 8443
492.906 8427
495.422 8459
497.936 8444
500.45 8506
502.963 8564
505.476 8504
507.988 8562
510.499 8540
513.009 8546
515.519 8523
518.028 8541
520.537 8544
523.044 8494
525.551 8509
528.058 8441
530.563 8479
533.068 8480
535.573 8511
538.076 8467
540.579 8409
543.081 8464
545.583 8461
548.084 8442
550.584 8428
553.083 8449
555.582 8486
558.08 8461
560.577 8514
563.074 8446
565.57 8463
568.066 8455
570.56 8473
573.054 8566
575.548 8454
578.04 8470
580.532 8454
583.023 8460
585.514 8431
588.004 8486
590.493 8491
592.982 8541
595.47 8540
597.957 8522
600.443 8517
602.929 8439
605.414 8561
607.899 8510
610.382 8512
612.866 8561
615.348 8557
617.83 8586
620.311 8546
622.791 8633
625.271 8500
627.75 8567
630.228 8495
632.706 8568
635.183 8513
637.659 8624
640.135 8591
642.61 8660
645.084 8608
647.558 8614
650.031 8657
652.503 8659
654.975 8633
657.446 8653
659.916 8665
662.386 8651
664.855 8653
667.323 8677
669.791 8632
672.257 8676
674.724 8631
677.189 8662
679.654 8687
682.118 8745
684.582 8651
687.045 8743
689.507 8741
691.969 8692
694.43 8789
696.89 8716
699.349 8747
701.808 8727
704.266 8773
706.724 8746
709.181 8745
711.637 8791
714.093 8762
716.547 8854
719.002 8793
721.455 8787
723.908 8804
726.36 8782
728.812 8804
731.263 8832
733.713 8912
736.162 8868
738.611 8817
741.06 8824
743.507 8980
745.954 8897
748.4 8935
750.846 8942
753.291 8894
755.735 8947
758.178 8884
760.621 8885
763.064 8868
765.505 8873
767.946 8939
770.386 8888
772.826 8835
775.265 8872
777.703 8916
780.141 8958
782.578 8917
785.014 8919
787.45 8958
789.885 8932
792.319 8895
794.753 8919
797.186 8956
799.618 8942
802.05 9050
804.481 9039
806.911 9064
809.341 9081
811.77 9097
814.199 9082
816.626 9159
819.054 9195
821.48 9196
823.906 9297
826.331 9287
828.755 9318
831.179 9316
833.602 9325
836.025 9366
838.447 9376
840.868 9334
843.289 9422
845.709 9506
848.128 9427
850.547 9556
852.964 9543
855.382 9618
857.798 9551
860.214 9453
862.63 9443
865.045 9515
867.459 9534
869.872 9514
872.285 9529
874.697 9607
877.108 9620
879.519 9673
881.929 9617
884.339 9522
886.748 9550
889.156 9562
891.564 9623
893.97 9712
896.377 9675
898.782 9661
901.187 9554
903.592 9663
905.995 9668
908.398 9633
910.801 9697
913.203 9668
915.604 9706
918.004 9783
920.404 9768
922.803 9809
925.202 9804
927.6 9880
929.997 9920
932.393 9901
934.789 9865
937.185 10017
939.579 10041
941.973 10095
944.367 10177
946.76 10122
949.152 10097
951.543 10265
953.934 10300
956.324 10160
958.714 10305
961.103 10321
963.491 10307
965.879 10181
968.266 10155
970.652 10160
973.038 10154
975.423 10142
977.807 10166
980.191 10173
982.574 10247
984.957 10357
987.338 10454
989.72 10509
992.1 10820
994.48 11112
996.86 11461
999.238 11711
1001.62 11819
1003.99 11532
1006.37 11404
1008.75 11046
1011.12 10838
1013.5 10561
1015.87 10444
1018.25 10412
1020.62 10382
1022.99 10346
1025.36 10458
1027.73 10321
1030.1 10434
1032.47 10297
1034.84 10208
1037.21 10207
1039.58 10198
1041.95 10184
1044.31 10215
1046.68 10289
1049.04 10185
1051.41 10220
1053.77 10202
1056.14 10271
1058.5 10250
1060.86 10251
1063.22 10287
1065.58 10669
1067.95 11097
1070.3 10281
1072.66 10332
1075.02 10365
1077.38 10333
1079.74 10390
1082.09 10444
1084.45 10381
1086.81 10442
1089.16 10426
1091.51 10359
1093.87 10429
1096.22 10486
1098.57 10409
1100.92 10440
1103.28 10512
1105.63 10598
1107.98 10573
1110.32 10586
1112.67 10613
1115.02 10703
1117.37 10794
1119.71 10904
1122.06 10991
1124.41 11062
1126.75 11187
1129.1 11172
1131.44 11249
1133.78 11331
1136.12 11481
1138.47 11736
1140.81 12011
1143.15 12423
1145.49 13003
1147.83 13716
1150.16 14329
1152.5 14711
1154.84 14610
1157.18 14127
1159.51 13238
1161.85 12592
1164.18 11948
1166.52 11684
1168.85 11485
1171.18 11329
1173.52 11302
1175.85 11259
1178.18 11261
1180.51 11220
1182.84 11178
1185.17 11183
1187.5 11090
1189.82 11172
1192.15 11239
1194.48 11184
1196.8 11168
1199.13 11151
1201.46 11424
1203.78 11723
1206.1 11602
1208.43 11305
1210.75 11142
1213.07 11060
1215.39 10957
1217.71 10929
1220.03 10931
1222.35 10846
1224.67 10807
1226.99 10783
1229.31 10880
1231.62 10897
1233.94 10895
1236.26 10953
1238.57 10910
1240.89 10997
1243.2 11017
1245.51 10975
1247.83 11074
1250.14 11034
1252.45 11096
1254.76 11169
1257.07 11144
1259.38 11137
1261.69 11166
1264 11181
1266.31 11170
1268.61 11171
1270.92 11151
1273.23 11192
1275.53 11171
1277.84 11251
1280.14 11302
1282.44 11344
1284.75 11267
1287.05 11209
1289.35 11165
1291.65 11065
1293.95 11174
1296.25 11107
1298.55 11087
1300.85 11165
1303.15 11161
1305.45 11096
1307.74 11144
1310.04 11065
1312.34 11154
1314.63 11112
1316.92 11109
1319.22 11135
1321.51 11117
1323.8 11232
1326.1 11505
1328.39 11074
1330.68 11107
1332.97 11148
1335.26 11152
1337.55 11104
1339.84 11145
1342.13 11095
1344.41 11094
1346.7 11105
1348.99 11061
1351.27 10988
1353.56 11063
1355.84 11033
1358.12 10954
1360.41 10991
1362.69 10944
1364.97 10882
1367.25 10902
1369.53 10840
1371.81 10834
1374.09 10820
1376.37 10789
1378.65 10899
1380.93 10851
1383.21 10886
1385.48 10920
1387.76 10976
1390.03 10983
1392.31 10876
1394.58 11012
1396.86 11085
1399.13 11055
1401.4 11039
1403.67 11051
1405.94 11012
1408.22 11002
1410.49 11020
1412.75 11017
1415.02 11013
1417.29 11075
1419.56 11140
1421.83 11132
1424.09 11105
1426.36 11128
1428.62 11223
1430.89 11290
1433.15 11319
1435.42 11429
1437.68 11495
1439.94 11642
1442.2 11673
1444.46 11726
1446.73 11718
1448.99 11643
1451.24 11729
1453.5 11604
1455.76 11586
1458.02 11508
1460.28 11545
1462.53 11491
1464.79 11357
1467.04 11395
1469.3 11360
1471.55 11255
1473.81 11183
1476.06 11253
1478.31 11195
1480.56 11198
1482.81 11236
1485.07 11247
1487.32 11316
1489.56 11423
1491.81 11465
1494.06 11542
1496.31 11725
1498.56 11955
1500.8 12205
1503.05 12644
1505.29 13147
1507.54 13496
1509.78 14130
1512.03 14496
1514.27 14600
1516.51 14631
1518.75 14566
1521 14208
1523.24 13903
1525.48 13474
1527.72 13041
1529.95 12576
1532.19 12112
1534.43 11911
1536.67 11569
1538.9 11420
1541.14 11303
1543.38 11215
1545.61 11178
1547.85 11128
1550.08 11098
1552.31 11061
1554.54 11066
1556.78 11073
1559.01 10998
1561.24 11036
1563.47 10935
1565.7 10963
1567.93 10924
1570.16 10816
1572.38 10927
1574.61 10980
1576.84 10930
1579.07 10994
1581.29 10984
1583.52 10998
1585.74 11041
1587.96 10951
1590.19 10956
1592.41 10888
1594.63 10882
1596.85 10986
1599.08 10966
1601.3 10903
1603.52 10925
1605.74 10926
1607.95 10955
1610.17 10977
1612.39 10939
1614.61 10967
1616.82 10870
1619.04 10925
1621.25 10906
1623.47 10840
1625.68 10963
1627.9 10820
1630.11 10902
1632.32 10859
1634.53 10932
1636.75 10891
1638.96 10870
1641.17 10942
1643.38 10935
1645.59 11001
1647.79 11004
1650 11182
1652.21 11151
1654.42 11207
1656.62 11291
1658.83 11271
1661.03 11369
1663.24 11305
1665.44 11192
1667.64 11216
1669.85 11120
1672.05 11180
1674.25 11089
1676.45 10986
1678.65 10949
1680.85 10998
1683.05 10922
1685.25 10860
1687.45 10860
1689.65 10854
1691.84 10713
1694.04 10752
1696.24 10665
1698.43 10685
1700.63 10643
1702.82 10575
1705.02 10584
1707.21 10512
1709.4 10413
1711.59 10458
1713.79 10427
1715.98 10455
1718.17 10374
1720.36 10437
1722.55 10462
1724.73 10449
1726.92 10419
1729.11 10424
1731.3 10447
1733.48 10426
1735.67 10448
1737.85 10464
1740.04 10521
1742.22 10465
1744.41 10436
1746.59 10446
1748.77 10386
1750.96 10448
1753.14 10399
1755.32 10357
1757.5 10464
1759.68 10435
1761.86 10353
1764.04 10451
1766.21 10408
1768.39 10360
1770.57 10440
1772.74 10389
1774.92 10382
1777.1 10517
1779.27 10549
1781.44 10652
1783.62 10439
1785.79 10340
1787.96 10319
1790.14 10333
1792.31 10444
1794.48 10357
1796.65 10372
1798.82 10308
1800.99 10315
