# Supplementary material for: Raman spectra simulation of antiplatelet drug-platelet interaction using DFT
Source: Sci Rep. 2024 Jan 16;14:1445. doi: 10.1038/s41598-024-51605-7 (PMC10792092; doi:10.1038/s41598-024-51605-7)
Supplement: Supplementary file 1 — Supplementary Information. [file 41598_2024_51605_MOESM1_ESM.zip › Health/Зюбин_73.txt]

399.352 13631
401.893 13666
404.434 13711
406.973 13692
409.512 13741
412.05 13797
414.588 13817
417.125 13858
419.661 13802
422.197 13851
424.731 13831
427.265 13761
429.799 13791
432.331 13826
434.863 13746
437.395 13724
439.925 13766
442.455 13805
444.984 13811
447.513 13868
450.04 13862
452.568 13836
455.094 13883
457.62 13838
460.145 13861
462.669 13860
465.193 13884
467.715 13822
470.238 13870
472.759 13836
475.28 13880
477.8 13959
480.32 13892
482.838 13965
485.356 14086
487.874 14056
490.39 14073
492.906 14107
495.422 14151
497.936 14189
500.45 14105
502.963 14168
505.476 14118
507.988 14187
510.499 14117
513.009 14165
515.519 14203
518.028 14180
520.537 14142
523.044 14183
525.551 14094
528.058 14238
530.563 14192
533.068 14183
535.573 14228
538.076 14132
540.579 14172
543.081 14124
545.583 14199
548.084 14217
550.584 14220
553.083 14177
555.582 14123
558.08 14093
560.577 14217
563.074 14213
565.57 14340
568.066 14350
570.56 14234
573.054 14289
575.548 14320
578.04 14232
580.532 14273
583.023 14204
585.514 14256
588.004 14313
590.493 14280
592.982 14313
595.47 14318
597.957 14334
600.443 14324
602.929 14390
605.414 14388
607.899 14419
610.382 14407
612.866 14515
615.348 14570
617.83 14565
620.311 14479
622.791 14503
625.271 14495
627.75 14528
630.228 14497
632.706 14487
635.183 14506
637.659 14522
640.135 14573
642.61 14575
645.084 14584
647.558 14577
650.031 14595
652.503 14676
654.975 14659
657.446 14731
659.916 14666
662.386 14724
664.855 14757
667.323 14715
669.791 14685
672.257 14683
674.724 14728
677.189 14789
679.654 14804
682.118 14755
684.582 14826
687.045 14877
689.507 14834
691.969 14837
694.43 14940
696.89 14818
699.349 14967
701.808 14969
704.266 14879
706.724 14927
709.181 14916
711.637 14996
714.093 15042
716.547 14974
719.002 15025
721.455 15036
723.908 15133
726.36 15009
728.812 15108
731.263 15084
733.713 15140
736.162 15142
738.611 15112
741.06 15075
743.507 15189
745.954 15205
748.4 15261
750.846 15223
753.291 15241
755.735 15221
758.178 15249
760.621 15292
763.064 15277
765.505 15280
767.946 15263
770.386 15263
772.826 15302
775.265 15327
777.703 15340
780.141 15253
782.578 15301
785.014 15297
787.45 15344
789.885 15277
792.319 15303
794.753 15370
797.186 15398
799.618 15488
802.05 15510
804.481 15508
806.911 15605
809.341 15605
811.77 15702
814.199 15668
816.626 15748
819.054 15785
821.48 15930
823.906 15867
826.331 15805
828.755 15802
831.179 15860
833.602 15899
836.025 15939
838.447 15942
840.868 15987
843.289 16027
845.709 16153
848.128 16260
850.547 16214
852.964 16270
855.382 16235
857.798 16255
860.214 16092
862.63 16107
865.045 16253
867.459 16241
869.872 16191
872.285 16310
874.697 16324
877.108 16291
879.519 16363
881.929 16396
884.339 16386
886.748 16417
889.156 16411
891.564 16356
893.97 16431
896.377 16453
898.782 16455
901.187 16458
903.592 16397
905.995 16375
908.398 16357
910.801 16482
913.203 16498
915.604 16561
918.004 16535
920.404 16639
922.803 16667
925.202 16679
927.6 16899
929.997 16807
932.393 16904
934.789 16924
937.185 16954
939.579 17099
941.973 17128
944.367 17226
946.76 17296
949.152 17273
951.543 17358
953.934 17455
956.324 17468
958.714 17449
961.103 17551
963.491 17317
965.879 17361
968.266 17370
970.652 17358
973.038 17376
975.423 17370
977.807 17445
980.191 17440
982.574 17561
984.957 17633
987.338 17821
989.72 18002
992.1 18213
994.48 18630
996.86 19107
999.238 19438
1001.62 19606
1003.99 19305
1006.37 18971
1008.75 18597
1011.12 18293
1013.5 18147
1015.87 18148
1018.25 17958
1020.62 17885
1022.99 17790
1025.36 17896
1027.73 17882
1030.1 17696
1032.47 17866
1034.84 17666
1037.21 17748
1039.58 17697
1041.95 17748
1044.31 17796
1046.68 17829
1049.04 17827
1051.41 17699
1053.77 17858
1056.14 17810
1058.5 17927
1060.86 17859
1063.22 17942
1065.58 17885
1067.95 17943
1070.3 18004
1072.66 17814
1075.02 17982
1077.38 17964
1079.74 18044
1082.09 18015
1084.45 18095
1086.81 18091
1089.16 18158
1091.51 18257
1093.87 18232
1096.22 18282
1098.57 18324
1100.92 18289
1103.28 18311
1105.63 18289
1107.98 18311
1110.32 18355
1112.67 18484
1115.02 18485
1117.37 18546
1119.71 18700
1122.06 18936
1124.41 19097
1126.75 19174
1129.1 19325
1131.44 19383
1133.78 19544
1136.12 19745
1138.47 20003
1140.81 20232
1143.15 20864
1145.49 21495
1147.83 22393
1150.16 23214
1152.5 23649
1154.84 23460
1157.18 22803
1159.51 21853
1161.85 20904
1164.18 20196
1166.52 20045
1168.85 19890
1171.18 19601
1173.52 19626
1175.85 19526
1178.18 19449
1180.51 19360
1182.84 19483
1185.17 19356
1187.5 19454
1189.82 19445
1192.15 19445
1194.48 19432
1196.8 19483
1199.13 19488
1201.46 19536
1203.78 19586
1206.1 19600
1208.43 19537
1210.75 19674
1213.07 19451
1215.39 19472
1217.71 19438
1220.03 19441
1222.35 19412
1224.67 19379
1226.99 19522
1229.31 19399
1231.62 19439
1233.94 19456
1236.26 19525
1238.57 19548
1240.89 19814
1243.2 19646
1245.51 19848
1247.83 19775
1250.14 19997
1252.45 20053
1254.76 20022
1257.07 20102
1259.38 20401
1261.69 20169
1264 20153
1266.31 20063
1268.61 20108
1270.92 20194
1273.23 20119
1275.53 20225
1277.84 20317
1280.14 20414
1282.44 20411
1284.75 20360
1287.05 20407
1289.35 20476
1291.65 20395
1293.95 20426
1296.25 20448
1298.55 20407
1300.85 20423
1303.15 20401
1305.45 20346
1307.74 20375
1310.04 20374
1312.34 20407
1314.63 20360
1316.92 20586
1319.22 20467
1321.51 20578
1323.8 20517
1326.1 20578
1328.39 20710
1330.68 20530
1332.97 20590
1335.26 20636
1337.55 20752
1339.84 20575
1342.13 20628
1344.41 20624
1346.7 20522
1348.99 20581
1351.27 20548
1353.56 20373
1355.84 20575
1358.12 20517
1360.41 20478
1362.69 20545
1364.97 20488
1367.25 20449
1369.53 20502
1371.81 20507
1374.09 20483
1376.37 20429
1378.65 20472
1380.93 20522
1383.21 20582
1385.48 20573
1387.76 20476
1390.03 20500
1392.31 20600.0
1394.58 20594
1396.86 20630
1399.13 20579
1401.4 20695
1403.67 20668
1405.94 20693
1408.22 20857
1410.49 20688
1412.75 20808
1415.02 20788
1417.29 20670
1419.56 20811
1421.83 20824
1424.09 20865
1426.36 20829
1428.62 20850
1430.89 20922
1433.15 21073
1435.42 21070
1437.68 21228
1439.94 21326
1442.2 21563
1444.46 21600
1446.73 21506
1448.99 21607
1451.24 21569
1453.5 21507
1455.76 21524
1458.02 21418
1460.28 21339
1462.53 21292
1464.79 21195
1467.04 21096
1469.3 21133
1471.55 21018
1473.81 20972
1476.06 20886
1478.31 20915
1480.56 20928
1482.81 21116
1485.07 21134
1487.32 21209
1489.56 21292
1491.81 21356
1494.06 21555
1496.31 21945
1498.56 22072
1500.8 22517
1503.05 22966
1505.29 23473
1507.54 24070
1509.78 24822
1512.03 25128
1514.27 25379
1516.51 25337
1518.75 25096
1521 24914
1523.24 24406
1525.48 23827
1527.72 23346
1529.95 22911
1532.19 22415
1534.43 22130
1536.67 21894
1538.9 21637
1541.14 21429
1543.38 21358
1545.61 21320
1547.85 21316
1550.08 21222
1552.31 21117
1554.54 21106
1556.78 21197
1559.01 21194
1561.24 21247
1563.47 21229
1565.7 21282
1567.93 21228
1570.16 21396
1572.38 21420
1574.61 21316
1576.84 21370
1579.07 21433
1581.29 21456
1583.52 21485
1585.74 21445
1587.96 21490
1590.19 21299
1592.41 21343
1594.63 21353
1596.85 21448
1599.08 21307
1601.3 21469
1603.52 21456
1605.74 21508
1607.95 21598
1610.17 21462
1612.39 21524
1614.61 21461
1616.82 21437
1619.04 21386
1621.25 21427
1623.47 21320
1625.68 21341
1627.9 21115
1630.11 21128
1632.32 21055
1634.53 20960
1636.75 21099
1638.96 21138
1641.17 21494
1643.38 21196
1645.59 21265
1647.79 21176
1650 21516
1652.21 21500
1654.42 21504
1656.62 21540
1658.83 21640
1661.03 21573
1663.24 21513
1665.44 21612
1667.64 21490
1669.85 21364
1672.05 21358
1674.25 21182
1676.45 21062
1678.65 21093
1680.85 21135
1683.05 20978
1685.25 20933
1687.45 20949
1689.65 20886
1691.84 20928
1694.04 20852
1696.24 20919
1698.43 20843
1700.63 20722
1702.82 20708
1705.02 20622
1707.21 20532
1709.4 20551
1711.59 20574
1713.79 20495
1715.98 20432
1718.17 20456
1720.36 20520
1722.55 20494
1724.73 20560
1726.92 20574
1729.11 20650
1731.3 20673
1733.48 20622
1735.67 20546
1737.85 20607
1740.04 20634
1742.22 20547
1744.41 20558
1746.59 20558
1748.77 20436
1750.96 20453
1753.14 20432
1755.32 20421
1757.5 20392
1759.68 20395
1761.86 20580
1764.04 20542
1766.21 20556
1768.39 20436
1770.57 20464
1772.74 20570
1774.92 20549
1777.1 20540
1779.27 20579
1781.44 20574
1783.62 20450
1785.79 20450
1787.96 20469
1790.14 20535
1792.31 20489
1794.48 20478
1796.65 20331
1798.82 20388
1800.99 20385
