# Supplementary material for: Raman spectra simulation of antiplatelet drug-platelet interaction using DFT
Source: Sci Rep. 2024 Jan 16;14:1445. doi: 10.1038/s41598-024-51605-7 (PMC10792092; doi:10.1038/s41598-024-51605-7)
Supplement: Supplementary file 1 — Supplementary Information. [file 41598_2024_51605_MOESM1_ESM.zip › Health/Зюбин_74.txt]

399.352 10882
401.893 10839
404.434 10900
406.973 10856
409.512 10893
412.05 10873
414.588 10897
417.125 10947
419.661 10903
422.197 10941
424.731 10887
427.265 10940
429.799 10922
432.331 10976
434.863 10859
437.395 10918
439.925 10941
442.455 10886
444.984 10834
447.513 10775
450.04 10875
452.568 10822
455.094 10873
457.62 10798
460.145 10865
462.669 10821
465.193 10860
467.715 10836
470.238 10802
472.759 10884
475.28 10747
477.8 10828
480.32 10872
482.838 10819
485.356 10819
487.874 10780
490.39 10882
492.906 10892
495.422 10982
497.936 10993
500.45 10969
502.963 11024
505.476 11114
507.988 11057
510.499 11143
513.009 11164
515.519 11014
518.028 11091
520.537 11065
523.044 11040
525.551 10936
528.058 10959
530.563 10969
533.068 10845
535.573 10976
538.076 10859
540.579 10919
543.081 10880
545.583 10923
548.084 10888
550.584 10849
553.083 10816
555.582 10892
558.08 10876
560.577 10868
563.074 10829
565.57 10814
568.066 10811
570.56 10748
573.054 10776
575.548 10827
578.04 10824
580.532 10792
583.023 10756
585.514 10792
588.004 10783
590.493 10774
592.982 10846
595.47 10883
597.957 10827
600.443 10727
602.929 10826
605.414 10832
607.899 10818
610.382 10777
612.866 10785
615.348 10873
617.83 10936
620.311 10937
622.791 10926
625.271 10915
627.75 10891
630.228 10796
632.706 10862
635.183 10838
637.659 10868
640.135 10925
642.61 10969
645.084 10959
647.558 10956
650.031 10915
652.503 10929
654.975 10888
657.446 10995
659.916 11025
662.386 11011
664.855 11002
667.323 11028
669.791 11030
672.257 10950
674.724 10982
677.189 10959
679.654 10962
682.118 10949
684.582 10970
687.045 11036
689.507 10969
691.969 10957
694.43 11030
696.89 11039
699.349 11081
701.808 11053
704.266 11021
706.724 11045
709.181 11127
711.637 11163
714.093 11219
716.547 11170
719.002 11120
721.455 11196
723.908 11169
726.36 11119
728.812 11166
731.263 11080
733.713 11141
736.162 11114
738.611 11181
741.06 11198
743.507 11310
745.954 11339
748.4 11391
750.846 11406
753.291 11499
755.735 11492
758.178 11394
760.621 11451
763.064 11274
765.505 11253
767.946 11241
770.386 11198
772.826 11215
775.265 11252
777.703 11250
780.141 11143
782.578 11223
785.014 11202
787.45 11269
789.885 11265
792.319 11307
794.753 11305
797.186 11292
799.618 11329
802.05 11376
804.481 11394
806.911 11449
809.341 11428
811.77 11436
814.199 11458
816.626 11566
819.054 11651
821.48 11761
823.906 11844
826.331 11893
828.755 12050
831.179 12044
833.602 11924
836.025 11967
838.447 12016
840.868 12133
843.289 12087
845.709 12173
848.128 12369
850.547 12275
852.964 12321
855.382 12386
857.798 12388
860.214 12271
862.63 12339
865.045 12261
867.459 12312
869.872 12337
872.285 12350
874.697 12382
877.108 12451
879.519 12409
881.929 12504
884.339 12413
886.748 12390
889.156 12406
891.564 12420
893.97 12417
896.377 12384
898.782 12411
901.187 12540
903.592 12438
905.995 12474
908.398 12462
910.801 12440
913.203 12505
915.604 12518
918.004 12568
920.404 12620
922.803 12680
925.202 12694
927.6 12749
929.997 12865
932.393 12805
934.789 12974
937.185 12961
939.579 13058
941.973 13147
944.367 13202
946.76 13232
949.152 13453
951.543 13449
953.934 13538
956.324 13634
958.714 13628
961.103 13601
963.491 13475
965.879 13490
968.266 13339
970.652 13242
973.038 13225
975.423 13178
977.807 13147
980.191 13170
982.574 13255
984.957 13354
987.338 13369
989.72 13660
992.1 13904
994.48 14243
996.86 14836
999.238 15516
1001.62 16179
1003.99 16496
1006.37 16146
1008.75 15489
1011.12 14785
1013.5 14304
1015.87 14011
1018.25 13851
1020.62 13676
1022.99 13585
1025.36 13579
1027.73 13701
1030.1 13680
1032.47 13565
1034.84 13496
1037.21 13385
1039.58 13459
1041.95 13383
1044.31 13311
1046.68 13322
1049.04 13291
1051.41 13229
1053.77 13357
1056.14 13221
1058.5 13298
1060.86 13299
1063.22 13324
1065.58 13252
1067.95 13343
1070.3 13354
1072.66 13346
1075.02 13385
1077.38 13425
1079.74 13400
1082.09 13499
1084.45 13458
1086.81 13584
1089.16 13488
1091.51 13507
1093.87 13527
1096.22 13492
1098.57 13582
1100.92 13522
1103.28 13604
1105.63 13662
1107.98 13794
1110.32 13775
1112.67 13828
1115.02 13926
1117.37 13971
1119.71 14159
1122.06 14197
1124.41 14319
1126.75 14586
1129.1 14581
1131.44 14693
1133.78 14727
1136.12 15018
1138.47 15202
1140.81 15520
1143.15 15995
1145.49 16656
1147.83 17736
1150.16 18909
1152.5 20167
1154.84 21166
1157.18 20934
1159.51 20070
1161.85 18714
1164.18 17435
1166.52 16257
1168.85 15682
1171.18 15279
1173.52 15119
1175.85 14838
1178.18 14756
1180.51 14670
1182.84 14686
1185.17 14652
1187.5 14658
1189.82 14703
1192.15 14711
1194.48 14737
1196.8 14729
1199.13 14703
1201.46 14728
1203.78 14744
1206.1 14690
1208.43 14664
1210.75 14650
1213.07 14524
1215.39 14578
1217.71 14254
1220.03 14186
1222.35 14157
1224.67 14084
1226.99 14037
1229.31 14170
1231.62 14156
1233.94 14162
1236.26 14246
1238.57 14227
1240.89 14193
1243.2 14363
1245.51 14565
1247.83 14380
1250.14 14352
1252.45 14384
1254.76 14328
1257.07 14384
1259.38 14394
1261.69 14540
1264 14604
1266.31 14579
1268.61 14701
1270.92 14630
1273.23 14741
1275.53 14741
1277.84 14694
1280.14 14859
1282.44 14868
1284.75 14779
1287.05 14798
1289.35 14645
1291.65 14651
1293.95 14442
1296.25 14487
1298.55 14434
1300.85 14460
1303.15 14403
1305.45 14526
1307.74 14444
1310.04 14531
1312.34 14567
1314.63 14696
1316.92 14551
1319.22 14553
1321.51 14520
1323.8 14538
1326.1 14494
1328.39 14491
1330.68 14450
1332.97 14469
1335.26 14466
1337.55 14624
1339.84 14498
1342.13 14481
1344.41 14467
1346.7 14376
1348.99 14358
1351.27 14353
1353.56 14308
1355.84 14314
1358.12 14216
1360.41 14132
1362.69 14316
1364.97 14703
1367.25 14158
1369.53 13889
1371.81 13786
1374.09 13812
1376.37 13776
1378.65 13819
1380.93 13796
1383.21 13752
1385.48 13853
1387.76 13834
1390.03 13950
1392.31 14008
1394.58 14005
1396.86 14062
1399.13 14024
1401.4 14073
1403.67 14105
1405.94 14067
1408.22 14138
1410.49 14117
1412.75 14015
1415.02 14103
1417.29 14179
1419.56 14143
1421.83 14155
1424.09 14201
1426.36 14165
1428.62 14329
1430.89 14300
1433.15 14529
1435.42 14658
1437.68 14762
1439.94 14998
1442.2 15127
1444.46 15289
1446.73 15395
1448.99 15408
1451.24 15460
1453.5 15390
1455.76 15263
1458.02 15229
1460.28 15083
1462.53 14955
1464.79 14890
1467.04 14837
1469.3 14780
1471.55 14666
1473.81 14514
1476.06 14409
1478.31 14337
1480.56 14281
1482.81 14287
1485.07 14159
1487.32 14308
1489.56 14299
1491.81 14370
1494.06 14484
1496.31 14753
1498.56 15008
1500.8 15351
1503.05 15808
1505.29 16501
1507.54 17257
1509.78 18249
1512.03 19037
1514.27 19888
1516.51 20307
1518.75 20319
1521 19977
1523.24 19479
1525.48 18829
1527.72 18035
1529.95 17148
1532.19 16429
1534.43 15692
1536.67 14969
1538.9 14636
1541.14 14276
1543.38 14096
1545.61 13907
1547.85 13910
1550.08 13759
1552.31 13781
1554.54 13738
1556.78 13799
1559.01 13690
1561.24 13655
1563.47 13575
1565.7 13599
1567.93 13614
1570.16 13530
1572.38 13469
1574.61 13509
1576.84 13468
1579.07 13490
1581.29 13444
1583.52 13618
1585.74 13566
1587.96 13594
1590.19 13568
1592.41 13573
1594.63 13489
1596.85 13535
1599.08 13496
1601.3 13580
1603.52 13543
1605.74 13660
1607.95 13603
1610.17 13690
1612.39 13587
1614.61 13609
1616.82 13547
1619.04 13535
1621.25 13541
1623.47 13468
1625.68 13502
1627.9 13457
1630.11 13389
1632.32 13434
1634.53 13492
1636.75 13536
1638.96 13542
1641.17 13630
1643.38 13637
1645.59 13644
1647.79 13829
1650 13863
1652.21 14074
1654.42 14171
1656.62 14279
1658.83 14343
1661.03 14364
1663.24 14475
1665.44 14413
1667.64 14322
1669.85 14345
1672.05 14172
1674.25 14163
1676.45 14027
1678.65 13911
1680.85 13822
1683.05 13734
1685.25 13704
1687.45 13506
1689.65 13391
1691.84 13252
1694.04 13247
1696.24 13111
1698.43 12983
1700.63 12939
1702.82 12831
1705.02 12789
1707.21 12635
1709.4 12696
1711.59 12659
1713.79 12620
1715.98 12640
1718.17 12621
1720.36 12560
1722.55 12596
1724.73 12535
1726.92 12500
1729.11 12461
1731.3 12525
1733.48 12486
1735.67 12470
1737.85 12465
1740.04 12494
1742.22 12491
1744.41 12467
1746.59 12494
1748.77 12503
1750.96 12494
1753.14 12463
1755.32 12467
1757.5 12459
1759.68 12397
1761.86 12447
1764.04 12497
1766.21 12438
1768.39 12428
1770.57 12369
1772.74 12307
1774.92 12422
1777.1 12317
1779.27 12383
1781.44 12272
1783.62 12281
1785.79 12382
1787.96 12366
1790.14 12347
1792.31 12222
1794.48 12311
1796.65 12344
1798.82 12395
1800.99 12323
