# Supplementary material for: Raman spectra simulation of antiplatelet drug-platelet interaction using DFT
Source: Sci Rep. 2024 Jan 16;14:1445. doi: 10.1038/s41598-024-51605-7 (PMC10792092; doi:10.1038/s41598-024-51605-7)
Supplement: Supplementary file 1 — Supplementary Information. [file 41598_2024_51605_MOESM1_ESM.zip › Health/Зюбин_75.txt]

399.352 11463
401.893 11524
404.434 11446
406.973 11517
409.512 11559
412.05 11572
414.588 11451
417.125 11593
419.661 11486
422.197 11530
424.731 11515
427.265 11568
429.799 11556
432.331 11605
434.863 11551
437.395 11503
439.925 11458
442.455 11503
444.984 11920
447.513 11412
450.04 11502
452.568 11467
455.094 11462
457.62 11447
460.145 11409
462.669 11473
465.193 11485
467.715 11446
470.238 11407
472.759 11445
475.28 11458
477.8 11446
480.32 11458
482.838 11471
485.356 11470
487.874 11441
490.39 11502
492.906 11559
495.422 11507
497.936 11473
500.45 11525
502.963 11620
505.476 11616
507.988 11626
510.499 11702
513.009 11632
515.519 11678
518.028 11632
520.537 11595
523.044 11582
525.551 11543
528.058 11553
530.563 11548
533.068 11497
535.573 11557
538.076 11465
540.579 11462
543.081 11498
545.583 11487
548.084 11504
550.584 11508
553.083 11443
555.582 11443
558.08 11518
560.577 11459
563.074 11458
565.57 11455
568.066 11362
570.56 11383
573.054 11355
575.548 11400
578.04 11396
580.532 11334
583.023 11352
585.514 11419
588.004 11504
590.493 11498
592.982 11499
595.47 11498
597.957 11443
600.443 11485
602.929 11446
605.414 11437
607.899 11532
610.382 11485
612.866 11442
615.348 11462
617.83 11565
620.311 11559
622.791 11607
625.271 11620
627.75 11534
630.228 11607
632.706 11544
635.183 11509
637.659 11576
640.135 11649
642.61 11658
645.084 11598
647.558 11583
650.031 11544
652.503 11612
654.975 11709
657.446 11640
659.916 11717
662.386 11622
664.855 11655
667.323 11650
669.791 11638
672.257 11681
674.724 11663
677.189 11706
679.654 11568
682.118 11667
684.582 11682
687.045 11641
689.507 11645
691.969 11616
694.43 11669
696.89 11679
699.349 11654
701.808 11667
704.266 11725
706.724 11682
709.181 11766
711.637 11807
714.093 11828
716.547 11801
719.002 11835
721.455 11714
723.908 11746
726.36 11797
728.812 11746
731.263 11785
733.713 11759
736.162 11785
738.611 11833
741.06 11824
743.507 11831
745.954 11913
748.4 11965
750.846 11932
753.291 12040
755.735 11966
758.178 12072
760.621 12058
763.064 11966
765.505 11994
767.946 11829
770.386 11889
772.826 11873
775.265 11820
777.703 11955
780.141 11810
782.578 11835
785.014 11944
787.45 11817
789.885 11947
792.319 11926
794.753 12011
797.186 12021
799.618 12063
802.05 12078
804.481 12075
806.911 12073
809.341 12033
811.77 12054
814.199 12119
816.626 12204
819.054 12247
821.48 12311
823.906 12433
826.331 12427
828.755 12412
831.179 12496
833.602 12553
836.025 12537
838.447 12482
840.868 12600
843.289 12609
845.709 12601
848.128 12788
850.547 12735
852.964 12780
855.382 12788
857.798 12795
860.214 12874
862.63 12766
865.045 12851
867.459 12848
869.872 12932
872.285 12944
874.697 12993
877.108 13017
879.519 12961
881.929 12990
884.339 12975
886.748 12929
889.156 12916
891.564 12880
893.97 12850
896.377 12999
898.782 12864
901.187 12868
903.592 13016
905.995 12970
908.398 12966
910.801 13067
913.203 13034
915.604 13039
918.004 13177
920.404 13148
922.803 13128
925.202 13240
927.6 13232
929.997 13336
932.393 13248
934.789 13353
937.185 13331
939.579 13421
941.973 13458
944.367 13665
946.76 13726
949.152 13858
951.543 13921
953.934 13961
956.324 14075
958.714 14045
961.103 14055
963.491 13986
965.879 13891
968.266 13910
970.652 13799
973.038 13669
975.423 13677
977.807 13724
980.191 13675
982.574 13792
984.957 13944
987.338 14112
989.72 14139
992.1 14482
994.48 14821
996.86 15335
999.238 16032
1001.62 16472
1003.99 16662
1006.37 16340
1008.75 15802
1011.12 15310
1013.5 14967
1015.87 14649
1018.25 14450
1020.62 14228
1022.99 14208
1025.36 14224
1027.73 14205
1030.1 14132
1032.47 14084
1034.84 14052
1037.21 13907
1039.58 13941
1041.95 13870
1044.31 13889
1046.68 13824
1049.04 13850
1051.41 13854
1053.77 13899
1056.14 13860
1058.5 13942
1060.86 13869
1063.22 13908
1065.58 13905
1067.95 13940
1070.3 13906
1072.66 13984
1075.02 14022
1077.38 14058
1079.74 14035
1082.09 13957
1084.45 14084
1086.81 14038
1089.16 14086
1091.51 13992
1093.87 14094
1096.22 14038
1098.57 14087
1100.92 14118
1103.28 14233
1105.63 14245
1107.98 14313
1110.32 14378
1112.67 14417
1115.02 14526
1117.37 14554
1119.71 14675
1122.06 14833
1124.41 14965
1126.75 15098
1129.1 15254
1131.44 15305
1133.78 15422
1136.12 15820
1138.47 16031
1140.81 16259
1143.15 16872
1145.49 17614
1147.83 18523
1150.16 19867
1152.5 21011
1154.84 21945
1157.18 21753
1159.51 20856
1161.85 19440
1164.18 18033
1166.52 17065
1168.85 16300
1171.18 15891
1173.52 15636
1175.85 15616
1178.18 15446
1180.51 15378
1182.84 15413
1185.17 15304
1187.5 15266
1189.82 15305
1192.15 15448
1194.48 15399
1196.8 15418
1199.13 15772
1201.46 15828
1203.78 15256
1206.1 15250
1208.43 15213
1210.75 15195
1213.07 15147
1215.39 15067
1217.71 14945
1220.03 14758
1222.35 14755
1224.67 14716
1226.99 15055
1229.31 14850
1231.62 14716
1233.94 14741
1236.26 14724
1238.57 14742
1240.89 14745
1243.2 14786
1245.51 14792
1247.83 14785
1250.14 14750
1252.45 14796
1254.76 14838
1257.07 14900
1259.38 14882
1261.69 14929
1264 15026
1266.31 15050
1268.61 15168
1270.92 15107
1273.23 15203
1275.53 15233
1277.84 15217
1280.14 15281
1282.44 15297
1284.75 15315
1287.05 15288
1289.35 15138
1291.65 14966
1293.95 14944
1296.25 14899
1298.55 14812
1300.85 14886
1303.15 14836
1305.45 14949
1307.74 14881
1310.04 14893
1312.34 14960
1314.63 14885
1316.92 14956
1319.22 14872
1321.51 14906
1323.8 14870.0
1326.1 14769
1328.39 14735
1330.68 14780
1332.97 14822
1335.26 14923
1337.55 14816
1339.84 14839
1342.13 14770
1344.41 14811
1346.7 14851
1348.99 14800
1351.27 14850
1353.56 14839
1355.84 14777
1358.12 14774
1360.41 14681
1362.69 14604
1364.97 14598
1367.25 14637
1369.53 14517
1371.81 14489
1374.09 14517
1376.37 14452
1378.65 14412
1380.93 14396
1383.21 14488
1385.48 14535
1387.76 14509
1390.03 14670
1392.31 14638
1394.58 14550
1396.86 14689
1399.13 14620
1401.4 14680
1403.67 14636
1405.94 14627
1408.22 14722
1410.49 14660
1412.75 14747
1415.02 14747
1417.29 14668
1419.56 14734
1421.83 14778
1424.09 14738
1426.36 14715
1428.62 14815
1430.89 14910
1433.15 15012
1435.42 15084
1437.68 15206
1439.94 15361
1442.2 15438
1444.46 15626
1446.73 15583
1448.99 15641
1451.24 15603
1453.5 15588
1455.76 15553
1458.02 15417
1460.28 15340
1462.53 15422
1464.79 15318
1467.04 15277
1469.3 15210
1471.55 15265
1473.81 15181
1476.06 15066
1478.31 15057
1480.56 14977
1482.81 14999
1485.07 15003
1487.32 15020
1489.56 15099
1491.81 15212
1494.06 15353
1496.31 15620
1498.56 15859
1500.8 16240
1503.05 16780
1505.29 17443
1507.54 18262
1509.78 19216
1512.03 20213
1514.27 20950
1516.51 21282
1518.75 21233
1521 21047
1523.24 20401
1525.48 19576
1527.72 18825
1529.95 17929
1532.19 17033
1534.43 16468
1536.67 15937
1538.9 15377
1541.14 15087
1543.38 14883
1545.61 14721
1547.85 14654
1550.08 14591
1552.31 14575
1554.54 14523
1556.78 14494
1559.01 14423
1561.24 14396
1563.47 14357
1565.7 14300
1567.93 14229
1570.16 14325
1572.38 14304
1574.61 14253
1576.84 14250
1579.07 14270
1581.29 14250
1583.52 14393
1585.74 14318
1587.96 14298
1590.19 14257
1592.41 14336
1594.63 14230
1596.85 14324
1599.08 14252
1601.3 14148
1603.52 14236
1605.74 14260
1607.95 14213
1610.17 14212
1612.39 14258
1614.61 14237
1616.82 14184
1619.04 14178
1621.25 14150
1623.47 14110
1625.68 14125
1627.9 14111
1630.11 14084
1632.32 14054
1634.53 14115
1636.75 14166
1638.96 14219
1641.17 14140
1643.38 14204
1645.59 14262
1647.79 14158
1650 14313
1652.21 14447
1654.42 14451
1656.62 14597
1658.83 14550
1661.03 14572
1663.24 14581
1665.44 14595
1667.64 14474
1669.85 14549
1672.05 14473
1674.25 14494
1676.45 14298
1678.65 14337
1680.85 14292
1683.05 14118
1685.25 14063
1687.45 14081
1689.65 13983
1691.84 13894
1694.04 13819
1696.24 13799
1698.43 13665
1700.63 13679
1702.82 13652
1705.02 13558
1707.21 13437
1709.4 13451
1711.59 13505
1713.79 13494
1715.98 13442
1718.17 13460
1720.36 13408
1722.55 13416
1724.73 13464
1726.92 13447
1729.11 13397
1731.3 13391
1733.48 13407
1735.67 13387
1737.85 13354
1740.04 13290
1742.22 13307
1744.41 13315
1746.59 13319
1748.77 13345
1750.96 13275
1753.14 13285
1755.32 13334
1757.5 13515
1759.68 13404
1761.86 13372
1764.04 13313
1766.21 13369
1768.39 13303
1770.57 13283
1772.74 13257
1774.92 13242
1777.1 13241
1779.27 13213
1781.44 13449
1783.62 13235
1785.79 13161
1787.96 13232
1790.14 13163
1792.31 13192
1794.48 13210
1796.65 13245
1798.82 13237
1800.99 13105
