# Supplementary material for: Raman spectra simulation of antiplatelet drug-platelet interaction using DFT
Source: Sci Rep. 2024 Jan 16;14:1445. doi: 10.1038/s41598-024-51605-7 (PMC10792092; doi:10.1038/s41598-024-51605-7)
Supplement: Supplementary file 1 — Supplementary Information. [file 41598_2024_51605_MOESM1_ESM.zip › Health/Зюбин_76.txt]

399.352 11604
401.893 11610
404.434 11638
406.973 11614
409.512 11640
412.05 11626
414.588 11700
417.125 11663
419.661 11663
422.197 11674
424.731 11713
427.265 11650
429.799 11714
432.331 11774
434.863 11691
437.395 11662
439.925 11710
442.455 11629
444.984 11618
447.513 11670
450.04 11603
452.568 11688
455.094 11597
457.62 11539
460.145 11562
462.669 11536
465.193 11532
467.715 11567
470.238 11577
472.759 11582
475.28 11582
477.8 11550
480.32 11576
482.838 11612
485.356 11666
487.874 11615
490.39 11627
492.906 11677
495.422 11708
497.936 11726
500.45 11644
502.963 11791
505.476 11836
507.988 11777
510.499 11913
513.009 11880
515.519 11891
518.028 11862
520.537 11814
523.044 11810
525.551 11793
528.058 11678
530.563 11684
533.068 11544
535.573 11666
538.076 11618
540.579 11670
543.081 11715
545.583 11602
548.084 11664
550.584 11677
553.083 11672
555.582 11701
558.08 11592
560.577 11623
563.074 11627
565.57 11606
568.066 11541
570.56 11576
573.054 11575
575.548 11558
578.04 11597
580.532 11605
583.023 11615
585.514 11628
588.004 11694
590.493 11532
592.982 11688
595.47 11609
597.957 11712
600.443 11668
602.929 11655
605.414 11607
607.899 11647
610.382 11590
612.866 11583
615.348 11636
617.83 11639
620.311 11731
622.791 11736
625.271 11702
627.75 11754
630.228 11749
632.706 11649
635.183 11718
637.659 11734
640.135 11829
642.61 11790
645.084 11802
647.558 11743
650.031 11740
652.503 11737
654.975 11788
657.446 11816
659.916 11825
662.386 11777
664.855 11867
667.323 11892
669.791 11821
672.257 11864
674.724 11773
677.189 11862
679.654 11842
682.118 11809
684.582 11820
687.045 11814
689.507 11835
691.969 11769
694.43 11838
696.89 11859
699.349 11947
701.808 11940
704.266 11902
706.724 11925
709.181 11904
711.637 11912
714.093 11972
716.547 11978
719.002 12006
721.455 11987
723.908 11971
726.36 11882
728.812 11996
731.263 12026
733.713 11992
736.162 11957
738.611 11984
741.06 12056
743.507 12104
745.954 12144
748.4 12170
750.846 12218
753.291 12295
755.735 12274
758.178 12301
760.621 12273
763.064 12246
765.505 12104
767.946 12076
770.386 12020
772.826 12091
775.265 12102
777.703 12072
780.141 12075
782.578 12113
785.014 12096
787.45 12131
789.885 12080
792.319 12123
794.753 12099
797.186 12213
799.618 12240
802.05 12260
804.481 12305
806.911 12179
809.341 12265
811.77 12265
814.199 12378
816.626 12386
819.054 12422
821.48 12604
823.906 12672
826.331 12686
828.755 12828
831.179 12815
833.602 12803
836.025 12893
838.447 12785
840.868 12853
843.289 12871
845.709 12870
848.128 13012
850.547 13087
852.964 13135
855.382 13058
857.798 13130
860.214 13056
862.63 13124
865.045 13093
867.459 13141
869.872 13180
872.285 13206
874.697 13303
877.108 13332
879.519 13276
881.929 13231
884.339 13235
886.748 13196
889.156 13132
891.564 13194
893.97 13246
896.377 13284
898.782 13261
901.187 13238
903.592 13179
905.995 13281
908.398 13250
910.801 13319
913.203 13360.0
915.604 13345
918.004 13437
920.404 13468
922.803 13595
925.202 13534
927.6 13545
929.997 13628
932.393 13575
934.789 13585
937.185 13707
939.579 13775
941.973 13854
944.367 13976
946.76 14125
949.152 14249
951.543 14273
953.934 14296
956.324 14362
958.714 14350
961.103 14290
963.491 14319
965.879 14211
968.266 14079
970.652 14038
973.038 13985
975.423 14048
977.807 13989
980.191 14074
982.574 14113
984.957 14237
987.338 14457
989.72 14509
992.1 14809
994.48 15146
996.86 15774
999.238 16464
1001.62 16927
1003.99 17044
1006.37 16649
1008.75 16012
1011.12 15625
1013.5 15178
1015.87 14807
1018.25 14713
1020.62 14525
1022.99 14535
1025.36 14496
1027.73 14459
1030.1 14484
1032.47 14460
1034.84 14304
1037.21 14251
1039.58 14170
1041.95 14189
1044.31 14180
1046.68 14181
1049.04 14130
1051.41 14149
1053.77 14167
1056.14 14112
1058.5 14159
1060.86 14198
1063.22 14080
1065.58 14171
1067.95 14201
1070.3 14240
1072.66 14246
1075.02 14291
1077.38 14258
1079.74 14287
1082.09 14348
1084.45 14342
1086.81 14450
1089.16 14372
1091.51 14297
1093.87 14373
1096.22 14380
1098.57 14403
1100.92 14451
1103.28 14585
1105.63 14612
1107.98 14610
1110.32 14617
1112.67 14756
1115.02 14783
1117.37 14903
1119.71 15014
1122.06 15104
1124.41 15305
1126.75 15426
1129.1 15488
1131.44 15625
1133.78 15775
1136.12 15917
1138.47 16238
1140.81 16650
1143.15 17164
1145.49 17934
1147.83 18978
1150.16 20202
1152.5 21277
1154.84 21949
1157.18 21710
1159.51 20597
1161.85 19369
1164.18 17941
1166.52 16947
1168.85 16434
1171.18 16050
1173.52 15895
1175.85 15754
1178.18 15655
1180.51 15633
1182.84 15550
1185.17 15550
1187.5 15626
1189.82 15574
1192.15 15553
1194.48 15662
1196.8 15723
1199.13 15639
1201.46 15679
1203.78 15552
1206.1 15524
1208.43 15464
1210.75 15459
1213.07 15388
1215.39 15290
1217.71 15153
1220.03 15047
1222.35 15073
1224.67 14980
1226.99 14939
1229.31 15062
1231.62 15063
1233.94 15122
1236.26 15105
1238.57 15099
1240.89 15100
1243.2 15185
1245.51 15128
1247.83 15260
1250.14 15166
1252.45 15201
1254.76 15206
1257.07 15258
1259.38 15257
1261.69 15304
1264 15481
1266.31 15386
1268.61 15498
1270.92 15572
1273.23 15484
1275.53 15614
1277.84 15597
1280.14 15661
1282.44 15690
1284.75 15624
1287.05 15554
1289.35 15496
1291.65 15363
1293.95 15293
1296.25 15291
1298.55 15262
1300.85 15235
1303.15 15265
1305.45 15347
1307.74 15207
1310.04 15273
1312.34 15365
1314.63 15296
1316.92 15329
1319.22 15308
1321.51 15273
1323.8 15198
1326.1 15227
1328.39 15196
1330.68 15130
1332.97 15218
1335.26 15244
1337.55 15212
1339.84 15263
1342.13 15297
1344.41 15248
1346.7 15102
1348.99 15095
1351.27 15119
1353.56 15093
1355.84 15005
1358.12 15081
1360.41 14994
1362.69 14892
1364.97 14844
1367.25 14793
1369.53 14760
1371.81 14700
1374.09 14681
1376.37 14591
1378.65 14573
1380.93 14695
1383.21 14680
1385.48 14734
1387.76 14915
1390.03 14889
1392.31 14944
1394.58 15014
1396.86 14953
1399.13 14920
1401.4 15018
1403.67 14931
1405.94 14930
1408.22 14896
1410.49 14939
1412.75 14876
1415.02 14953
1417.29 15056
1419.56 15057
1421.83 15031
1424.09 15056
1426.36 15049
1428.62 15181
1430.89 15178
1433.15 15296
1435.42 15470
1437.68 15626
1439.94 15757
1442.2 15894
1444.46 15980
1446.73 16051
1448.99 16129
1451.24 16107
1453.5 16026
1455.76 15801
1458.02 15785
1460.28 15793
1462.53 15713
1464.79 15737
1467.04 15519
1469.3 15484
1471.55 15515
1473.81 15415
1476.06 15312
1478.31 15155
1480.56 15234
1482.81 15220
1485.07 15085
1487.32 15217
1489.56 15223
1491.81 15357
1494.06 15479
1496.31 15680
1498.56 16035
1500.8 16325
1503.05 17015
1505.29 17599
1507.54 18490
1509.78 19489
1512.03 20384
1514.27 20895
1516.51 21305
1518.75 21180
1521 20816
1523.24 20168
1525.48 19577
1527.72 18752
1529.95 17849
1532.19 17021
1534.43 16313
1536.67 15846
1538.9 15393
1541.14 15185
1543.38 15012
1545.61 14890
1547.85 14757
1550.08 14796
1552.31 14648
1554.54 14717
1556.78 14747
1559.01 14660
1561.24 14618
1563.47 14498
1565.7 14475
1567.93 14420
1570.16 14527
1572.38 14461
1574.61 14308
1576.84 14490
1579.07 14398
1581.29 14485
1583.52 14469
1585.74 14506
1587.96 14561
1590.19 14511
1592.41 14435
1594.63 14472
1596.85 14407
1599.08 14372
1601.3 14409
1603.52 14449
1605.74 14457
1607.95 14525
1610.17 14546
1612.39 14505
1614.61 14377
1616.82 14403
1619.04 14440
1621.25 14424
1623.47 14376
1625.68 14316
1627.9 14240
1630.11 14297
1632.32 14364
1634.53 14381
1636.75 14442
1638.96 14455
1641.17 14486
1643.38 14479
1645.59 14548
1647.79 14574
1650 14699
1652.21 14725
1654.42 14862
1656.62 14877
1658.83 14990
1661.03 15055
1663.24 15061
1665.44 15026
1667.64 15014
1669.85 15048
1672.05 14872
1674.25 14865
1676.45 14809
1678.65 14772
1680.85 14603
1683.05 14547
1685.25 14472
1687.45 14353
1689.65 14291
1691.84 14164
1694.04 14135
1696.24 13996
1698.43 13862
1700.63 13762
1702.82 13781
1705.02 13714
1707.21 13637
1709.4 13604
1711.59 13636
1713.79 13670
1715.98 13647
1718.17 13595
1720.36 13522
1722.55 13567
1724.73 13524
1726.92 13510
1729.11 13472
1731.3 13479
1733.48 13437
1735.67 13514
1737.85 13467
1740.04 13402
1742.22 13394
1744.41 13449
1746.59 13498
1748.77 13523
1750.96 13481
1753.14 13493
1755.32 13419
1757.5 13420
1759.68 13398
1761.86 13367
1764.04 13449
1766.21 13472
1768.39 13338
1770.57 13403
1772.74 13372
1774.92 13307
1777.1 13243
1779.27 13315
1781.44 13285
1783.62 13273
1785.79 13289
1787.96 13283
1790.14 13377
1792.31 13289
1794.48 13318
1796.65 13302
1798.82 13376
1800.99 13317
