# Supplementary material for: Raman spectra simulation of antiplatelet drug-platelet interaction using DFT
Source: Sci Rep. 2024 Jan 16;14:1445. doi: 10.1038/s41598-024-51605-7 (PMC10792092; doi:10.1038/s41598-024-51605-7)
Supplement: Supplementary file 1 — Supplementary Information. [file 41598_2024_51605_MOESM1_ESM.zip › Health/Зюбин_77.txt]

399.352 7291
401.893 7322
404.434 7273
406.973 7288
409.512 7315
412.05 7288
414.588 7373
417.125 7314
419.661 7385
422.197 7357
424.731 7327
427.265 7312
429.799 7334
432.331 7255
434.863 7325
437.395 7305
439.925 7238
442.455 7258
444.984 7321
447.513 7257
450.04 7239
452.568 7287
455.094 7311
457.62 7297
460.145 7237
462.669 7230
465.193 7283
467.715 7251
470.238 7269
472.759 7278
475.28 7281
477.8 7331
480.32 7285
482.838 7294
485.356 7318
487.874 7308
490.39 7304
492.906 7317
495.422 7317
497.936 7422
500.45 7329
502.963 7487
505.476 7447
507.988 7439
510.499 7526
513.009 7430
515.519 7445
518.028 7475
520.537 7488
523.044 7439
525.551 7385
528.058 7393
530.563 7369
533.068 7338
535.573 7315
538.076 7318
540.579 7346
543.081 7307
545.583 7353
548.084 7342
550.584 7231
553.083 7358
555.582 7330
558.08 7329
560.577 7325
563.074 7340
565.57 7283
568.066 7257
570.56 7270
573.054 7267
575.548 7227
578.04 7310
580.532 7319
583.023 7275
585.514 7294
588.004 7270
590.493 7307
592.982 7303
595.47 7276
597.957 7331
600.443 7268
602.929 7244
605.414 7292
607.899 7299
610.382 7308
612.866 7269
615.348 7316
617.83 7393
620.311 7354
622.791 7380
625.271 7376
627.75 7370.0
630.228 7354
632.706 7287
635.183 7396
637.659 7355
640.135 7387
642.61 7397
645.084 7384
647.558 7360
650.031 7308
652.503 7326
654.975 7292
657.446 7348
659.916 7372
662.386 7365
664.855 7404
667.323 7437
669.791 7436
672.257 7341
674.724 7393
677.189 7447
679.654 7396
682.118 7441
684.582 7384
687.045 7382
689.507 7401
691.969 7415
694.43 7408
696.89 7424
699.349 7416
701.808 7418
704.266 7465
706.724 7507
709.181 7450
711.637 7486
714.093 7508
716.547 7453
719.002 7495
721.455 7498
723.908 7473
726.36 7465
728.812 7497
731.263 7508
733.713 7484
736.162 7516
738.611 7536
741.06 7617
743.507 7584
745.954 7575
748.4 7612
750.846 7638
753.291 7598
755.735 7656
758.178 7600
760.621 7603
763.064 7539
765.505 7549
767.946 7570
770.386 7541
772.826 7490
775.265 7556
777.703 7548
780.141 7515
782.578 7532
785.014 7573
787.45 7524
789.885 7556
792.319 7591
794.753 7602
797.186 7589
799.618 7577
802.05 7608
804.481 7677
806.911 7697
809.341 7672
811.77 7652
814.199 7737
816.626 7813
819.054 7823
821.48 7903
823.906 7870
826.331 7967
828.755 7923
831.179 8060
833.602 7931
836.025 7961
838.447 8005
840.868 8026
843.289 8079
845.709 8180
848.128 8217
850.547 8197
852.964 8251
855.382 8250
857.798 8216
860.214 8195
862.63 8236
865.045 8141
867.459 8170
869.872 8198
872.285 8262
874.697 8292
877.108 8271
879.519 8304
881.929 8282
884.339 8274
886.748 8241
889.156 8206
891.564 8194
893.97 8261
896.377 8191
898.782 8254
901.187 8321
903.592 8217
905.995 8278
908.398 8274
910.801 8319
913.203 8352
915.604 8359
918.004 8414
920.404 8438
922.803 8412
925.202 8455
927.6 8513
929.997 8529
932.393 8533
934.789 8480
937.185 8557
939.579 8594
941.973 8592
944.367 8693
946.76 8827
949.152 8815
951.543 8848
953.934 8901
956.324 8888
958.714 8965
961.103 8941
963.491 8836
965.879 8810
968.266 8749
970.652 8705
973.038 8737
975.423 8676
977.807 8720
980.191 8932
982.574 8761
984.957 8869
987.338 8877
989.72 8967
992.1 9128
994.48 9368
996.86 9734
999.238 10151
1001.62 10491
1003.99 10602
1006.37 10298
1008.75 9870
1011.12 9555
1013.5 9268
1015.87 9080
1018.25 9075
1020.62 9020
1022.99 8905
1025.36 8865
1027.73 8997
1030.1 8905
1032.47 8950
1034.84 8842
1037.21 8832
1039.58 8766
1041.95 8714
1044.31 8731
1046.68 8671
1049.04 8647
1051.41 8731
1053.77 8727
1056.14 8766
1058.5 8663
1060.86 8770
1063.22 8770
1065.58 8757
1067.95 8775
1070.3 8791
1072.66 8738
1075.02 8850
1077.38 8822
1079.74 8851
1082.09 8862
1084.45 8812
1086.81 8898
1089.16 8826
1091.51 8854
1093.87 8812
1096.22 8859
1098.57 8849
1100.92 8893
1103.28 8941
1105.63 8996
1107.98 8980
1110.32 8996
1112.67 9011
1115.02 9069
1117.37 9176
1119.71 9186
1122.06 9336
1124.41 9393
1126.75 9423
1129.1 9499
1131.44 9579
1133.78 9649
1136.12 9679
1138.47 9932
1140.81 10001
1143.15 10388
1145.49 10846
1147.83 11408
1150.16 12122
1152.5 12750
1154.84 13137
1157.18 12938
1159.51 12387
1161.85 11590.0
1164.18 10853
1166.52 10284
1168.85 9973
1171.18 9730
1173.52 9681
1175.85 9634
1178.18 9565
1180.51 9561
1182.84 9511
1185.17 9539
1187.5 9491
1189.82 9604
1192.15 9517
1194.48 9547
1196.8 9622
1199.13 9639
1201.46 9637
1203.78 9543
1206.1 9503
1208.43 9564
1210.75 9526
1213.07 9433
1215.39 9426
1217.71 9321
1220.03 9293
1222.35 9251
1224.67 9218
1226.99 9206
1229.31 9223
1231.62 9265
1233.94 9279
1236.26 9250
1238.57 9305
1240.89 9302
1243.2 9319
1245.51 9347
1247.83 9342
1250.14 9313
1252.45 9296
1254.76 9408
1257.07 9510
1259.38 9391
1261.69 9470
1264 9545
1266.31 9589
1268.61 9587
1270.92 9542
1273.23 9527
1275.53 9527
1277.84 9604
1280.14 9584
1282.44 9622
1284.75 9581
1287.05 9499
1289.35 9528
1291.65 9531
1293.95 9435
1296.25 9467
1298.55 9438
1300.85 9420
1303.15 9388
1305.45 9380
1307.74 9450
1310.04 9509
1312.34 9474
1314.63 9461
1316.92 9500
1319.22 9484
1321.51 9452
1323.8 9491
1326.1 9415
1328.39 9413
1330.68 9443
1332.97 9348
1335.26 9408
1337.55 9418
1339.84 9419
1342.13 9456
1344.41 9355
1346.7 9459
1348.99 9390
1351.27 9284
1353.56 9305
1355.84 9294
1358.12 9271
1360.41 9195
1362.69 9190
1364.97 9085
1367.25 9075
1369.53 9039
1371.81 9070
1374.09 9002
1376.37 9008
1378.65 9050
1380.93 9084
1383.21 9111
1385.48 9101
1387.76 9122
1390.03 9069
1392.31 9150
1394.58 9221
1396.86 9185
1399.13 9231
1401.4 9205
1403.67 9224
1405.94 9225
1408.22 9233
1410.49 9185
1412.75 9272
1415.02 9283
1417.29 9176
1419.56 9265
1421.83 9290
1424.09 9299
1426.36 9317
1428.62 9375
1430.89 9432
1433.15 9528
1435.42 9563
1437.68 9690
1439.94 9800
1442.2 9906
1444.46 9951
1446.73 10030
1448.99 9995
1451.24 9996
1453.5 9909
1455.76 9961
1458.02 9848
1460.28 9804
1462.53 9782
1464.79 9682
1467.04 9624
1469.3 9572
1471.55 9568
1473.81 9422
1476.06 9393
1478.31 9317
1480.56 9279
1482.81 9341
1485.07 9295
1487.32 9239
1489.56 9301
1491.81 9399
1494.06 9486
1496.31 9619
1498.56 9708
1500.8 9934
1503.05 10271
1505.29 10625
1507.54 11124
1509.78 11666
1512.03 12139
1514.27 12558
1516.51 12712
1518.75 12728
1521 12547
1523.24 12203
1525.48 11807
1527.72 11425
1529.95 10967
1532.19 10522
1534.43 10126
1536.67 9820
1538.9 9537
1541.14 9364
1543.38 9236
1545.61 9166
1547.85 9111
1550.08 9220
1552.31 9030
1554.54 9024
1556.78 9174
1559.01 9051
1561.24 8970
1563.47 9001
1565.7 8983
1567.93 8918
1570.16 8876
1572.38 8952
1574.61 8892
1576.84 8863
1579.07 9019
1581.29 8975
1583.52 8929
1585.74 8959
1587.96 8993
1590.19 9021
1592.41 9039
1594.63 8956
1596.85 8943
1599.08 8915
1601.3 8965
1603.52 9034
1605.74 9004
1607.95 8962
1610.17 9030
1612.39 9006
1614.61 8938
1616.82 8953
1619.04 9028
1621.25 8882
1623.47 8924
1625.68 8967
1627.9 8906
1630.11 8975
1632.32 8967
1634.53 8975
1636.75 8979
1638.96 8957
1641.17 9014
1643.38 9058
1645.59 9111
1647.79 9112
1650 9281
1652.21 9275
1654.42 9409
1656.62 9443
1658.83 9528
1661.03 9528
1663.24 9478
1665.44 9481
1667.64 9483
1669.85 9460
1672.05 9365
1674.25 9435
1676.45 9284
1678.65 9292
1680.85 9209
1683.05 9086
1685.25 9005
1687.45 9030
1689.65 8963
1691.84 8866
1694.04 8760
1696.24 8690
1698.43 8629
1700.63 8610
1702.82 8633
1705.02 8603
1707.21 8509
1709.4 8453
1711.59 8473
1713.79 8424
1715.98 8453
1718.17 8467
1720.36 8440
1722.55 8393
1724.73 8378
1726.92 8403
1729.11 8408
1731.3 8433
1733.48 8404
1735.67 8386
1737.85 8405
1740.04 8420
1742.22 8363
1744.41 8429
1746.59 8349
1748.77 8358
1750.96 8402
1753.14 8402
1755.32 8409
1757.5 8385
1759.68 8283
1761.86 8388
1764.04 8430
1766.21 8336
1768.39 8304
1770.57 8297
1772.74 8368
1774.92 8290
1777.1 8307
1779.27 8306
1781.44 8305
1783.62 8293
1785.79 8287
1787.96 8258
1790.14 8335
1792.31 8285
1794.48 8205
1796.65 8299
1798.82 8300
1800.99 8267
