# Supplementary material for: Raman spectra simulation of antiplatelet drug-platelet interaction using DFT
Source: Sci Rep. 2024 Jan 16;14:1445. doi: 10.1038/s41598-024-51605-7 (PMC10792092; doi:10.1038/s41598-024-51605-7)
Supplement: Supplementary file 1 — Supplementary Information. [file 41598_2024_51605_MOESM1_ESM.zip › Health/Зюбин_78.txt]

399.352 7990
401.893 7969
404.434 7976
406.973 7954
409.512 7991
412.05 7969
414.588 7965
417.125 8079
419.661 8107
422.197 8034
424.731 8020
427.265 8064
429.799 8060
432.331 8060
434.863 8019
437.395 7990
439.925 7992
442.455 7999
444.984 7967
447.513 7930
450.04 7968
452.568 7954
455.094 7939
457.62 7926
460.145 7901
462.669 8010
465.193 7985
467.715 7969
470.238 7952
472.759 8037
475.28 7964
477.8 7998
480.32 8053
482.838 7975
485.356 7970
487.874 7902
490.39 7993
492.906 8031
495.422 8023
497.936 8047
500.45 8113
502.963 8119
505.476 8195
507.988 8161
510.499 8207
513.009 8171
515.519 8148
518.028 8100
520.537 8132
523.044 8140
525.551 8104
528.058 8096
530.563 8015
533.068 8018
535.573 8053
538.076 8087
540.579 8071
543.081 8038
545.583 8029
548.084 8033
550.584 8018
553.083 8002
555.582 8035
558.08 8018
560.577 7998
563.074 8021
565.57 7907
568.066 8002
570.56 7973
573.054 7925
575.548 7922
578.04 7936
580.532 7950
583.023 7941
585.514 7969
588.004 7938
590.493 7956
592.982 8023
595.47 7989
597.957 8013
600.443 7965
602.929 7990
605.414 8008
607.899 7929
610.382 7983
612.866 8006
615.348 8028
617.83 8021
620.311 8062
622.791 7989
625.271 8062
627.75 8009
630.228 8003
632.706 7991
635.183 8074
637.659 8085
640.135 8044
642.61 8103
645.084 8107
647.558 8078
650.031 8085
652.503 8133
654.975 8044
657.446 8108
659.916 8076
662.386 8067
664.855 8086
667.323 8082
669.791 8132
672.257 8146
674.724 8163
677.189 8137
679.654 8122
682.118 8075
684.582 8171
687.045 8129
689.507 8084
691.969 8076
694.43 8154
696.89 8173
699.349 8189
701.808 8205
704.266 8157
706.724 8170
709.181 8190
711.637 8235
714.093 8179
716.547 8239
719.002 8228
721.455 8160
723.908 8224
726.36 8224
728.812 8239
731.263 8210
733.713 8252
736.162 8267
738.611 8229
741.06 8293
743.507 8333
745.954 8343
748.4 8395
750.846 8390
753.291 8387
755.735 8447
758.178 8388
760.621 8419
763.064 8286
765.505 8331
767.946 8278
770.386 8275
772.826 8265
775.265 8233
777.703 8198
780.141 8281
782.578 8269
785.014 8314
787.45 8311
789.885 8304
792.319 8258
794.753 8367
797.186 8395
799.618 8353
802.05 8411
804.481 8377
806.911 8435
809.341 8375
811.77 8474
814.199 8489
816.626 8570
819.054 8559
821.48 8686
823.906 8672
826.331 8712
828.755 8750
831.179 8825
833.602 8760
836.025 8798
838.447 8777
840.868 8768
843.289 8890
845.709 8969
848.128 8959
850.547 9076
852.964 9061
855.382 9032
857.798 8980
860.214 9022
862.63 8994
865.045 8991
867.459 9019
869.872 9046
872.285 9076
874.697 9070
877.108 9112
879.519 9061
881.929 9051
884.339 9105
886.748 9049
889.156 9026
891.564 9073
893.97 9054
896.377 9069
898.782 9087
901.187 9155
903.592 9117
905.995 9040
908.398 9089
910.801 9170
913.203 9118
915.604 9140
918.004 9221
920.404 9220
922.803 9296
925.202 9332
927.6 9336
929.997 9293
932.393 9285
934.789 9414
937.185 9425
939.579 9452
941.973 9576
944.367 9706
946.76 9703
949.152 9755
951.543 9761
953.934 9847
956.324 9820
958.714 9890
961.103 9828
963.491 9822
965.879 9755
968.266 9712
970.652 9655
973.038 9562
975.423 9548
977.807 9613
980.191 9592
982.574 9668
984.957 9726
987.338 9875
989.72 10000
992.1 10159
994.48 10378
996.86 10898
999.238 11289
1001.62 11666
1003.99 11686
1006.37 11279
1008.75 10921
1011.12 10476
1013.5 10233
1015.87 10045
1018.25 9935
1020.62 9887
1022.99 9816
1025.36 9754
1027.73 9861
1030.1 9891
1032.47 9804
1034.84 9757
1037.21 9680
1039.58 9688
1041.95 9626
1044.31 9615
1046.68 9637
1049.04 9657
1051.41 9606
1053.77 9609
1056.14 9660
1058.5 9553
1060.86 9702
1063.22 9688
1065.58 9638
1067.95 9659
1070.3 9727
1072.66 9657
1075.02 9722
1077.38 9821
1079.74 9722
1082.09 9675
1084.45 9792
1086.81 9816
1089.16 9807
1091.51 9757
1093.87 9743
1096.22 9845
1098.57 9782
1100.92 9877
1103.28 9896
1105.63 9939
1107.98 9942
1110.32 9968
1112.67 10088
1115.02 10049
1117.37 10063
1119.71 10135
1122.06 10298
1124.41 10372
1126.75 10511
1129.1 10512
1131.44 10659
1133.78 10658
1136.12 10752
1138.47 10981
1140.81 11304
1143.15 11579
1145.49 12110
1147.83 12713
1150.16 13676
1152.5 14378
1154.84 14849
1157.18 14423
1159.51 13666
1161.85 12833
1164.18 12002
1166.52 11434
1168.85 11074
1171.18 10830
1173.52 10730
1175.85 10621
1178.18 10592
1180.51 10538
1182.84 10508
1185.17 10514
1187.5 10574
1189.82 10586
1192.15 10659
1194.48 10640
1196.8 10600
1199.13 10631
1201.46 10598
1203.78 10535
1206.1 10537
1208.43 10506
1210.75 10572
1213.07 10460
1215.39 10360
1217.71 10304
1220.03 10227
1222.35 10180
1224.67 10125
1226.99 10185
1229.31 10156
1231.62 10200
1233.94 10206
1236.26 10211
1238.57 10281
1240.89 10340
1243.2 10247
1245.51 10342
1247.83 10272
1250.14 10259
1252.45 10304
1254.76 10403
1257.07 10470
1259.38 10428
1261.69 10439
1264 10590
1266.31 10528
1268.61 10556
1270.92 10576
1273.23 10656
1275.53 10551
1277.84 10619
1280.14 10679
1282.44 10707
1284.75 10632
1287.05 10570
1289.35 10534
1291.65 10456
1293.95 10415
1296.25 10462
1298.55 10382
1300.85 10404
1303.15 10390
1305.45 10476
1307.74 10485
1310.04 10478
1312.34 10512
1314.63 10527
1316.92 10494
1319.22 10508
1321.51 10421
1323.8 10392
1326.1 10434
1328.39 10406
1330.68 10409
1332.97 10365
1335.26 10437
1337.55 10411
1339.84 10395
1342.13 10408
1344.41 10307
1346.7 10483
1348.99 10334
1351.27 10406
1353.56 10330
1355.84 10295
1358.12 11685
1360.41 10170
1362.69 10156
1364.97 10161
1367.25 10060
1369.53 9948
1371.81 9996
1374.09 9984
1376.37 9992
1378.65 9945
1380.93 9966
1383.21 9981
1385.48 10050
1387.76 10060
1390.03 10131
1392.31 10138
1394.58 10169
1396.86 10156
1399.13 10221
1401.4 10172
1403.67 10170
1405.94 10171
1408.22 10142
1410.49 10160
1412.75 10217
1415.02 10152
1417.29 10193
1419.56 10202
1421.83 10234
1424.09 10337
1426.36 10260
1428.62 10322
1430.89 10433
1433.15 10544
1435.42 10607
1437.68 10724
1439.94 10847
1442.2 10982
1444.46 11069
1446.73 11073
1448.99 10957
1451.24 11000
1453.5 11085
1455.76 10879
1458.02 10939
1460.28 10825
1462.53 10803
1464.79 10761
1467.04 10729
1469.3 10607
1471.55 10516
1473.81 10478
1476.06 10443
1478.31 10395
1480.56 10305
1482.81 10303
1485.07 10332
1487.32 10325
1489.56 10378
1491.81 10385
1494.06 10492
1496.31 10656
1498.56 10849
1500.8 11146
1503.05 11527
1505.29 11958
1507.54 12522
1509.78 13089
1512.03 13620
1514.27 14020
1516.51 14238
1518.75 14224
1521 14009
1523.24 13590
1525.48 13154
1527.72 12621
1529.95 12071
1532.19 11565
1534.43 11085
1536.67 10716
1538.9 10476
1541.14 10299
1543.38 10206
1545.61 10149
1547.85 10113
1550.08 10100
1552.31 10062
1554.54 9982
1556.78 10003
1559.01 9903
1561.24 9970
1563.47 9913
1565.7 9906
1567.93 9872
1570.16 9818
1572.38 9797
1574.61 9877
1576.84 9872
1579.07 9924
1581.29 9914
1583.52 9915
1585.74 9945
1587.96 9949
1590.19 9901
1592.41 9894
1594.63 9913
1596.85 9886
1599.08 9885
1601.3 9851
1603.52 9920
1605.74 9965
1607.95 9947
1610.17 9876
1612.39 9859
1614.61 9909
1616.82 9933
1619.04 9904
1621.25 9865
1623.47 9866
1625.68 9820
1627.9 9839
1630.11 9884
1632.32 9872
1634.53 9878
1636.75 9940
1638.96 9895
1641.17 9948
1643.38 10042
1645.59 10052
1647.79 10113
1650 10245
1652.21 10304
1654.42 10344
1656.62 10416
1658.83 10469
1661.03 10573
1663.24 10490
1665.44 10369
1667.64 10357
1669.85 10373
1672.05 10308
1674.25 10236
1676.45 10192
1678.65 10221
1680.85 10058
1683.05 9973
1685.25 9934
1687.45 9842
1689.65 9803
1691.84 9682
1694.04 9712
1696.24 9566
1698.43 9491
1700.63 9531
1702.82 9410
1705.02 9399
1707.21 9353
1709.4 9366
1711.59 9366
1713.79 9333
1715.98 9328
1718.17 9343
1720.36 9277
1722.55 9292
1724.73 9273
1726.92 9267
1729.11 9241
1731.3 9263
1733.48 9324
1735.67 9209
1737.85 9226
1740.04 9234
1742.22 9225
1744.41 9182
1746.59 9325
1748.77 9208
1750.96 9205
1753.14 9236
1755.32 9285
1757.5 9220
1759.68 9257
1761.86 9212
1764.04 9228
1766.21 9168
1768.39 9232
1770.57 9212
1772.74 9182
1774.92 9124
1777.1 9185
1779.27 9152
1781.44 9106
1783.62 9127
1785.79 9147
1787.96 9132
1790.14 9159
1792.31 9145
1794.48 9048
1796.65 9130
1798.82 9086
1800.99 9165
