# Supplementary material for: Raman spectra simulation of antiplatelet drug-platelet interaction using DFT
Source: Sci Rep. 2024 Jan 16;14:1445. doi: 10.1038/s41598-024-51605-7 (PMC10792092; doi:10.1038/s41598-024-51605-7)
Supplement: Supplementary file 1 — Supplementary Information. [file 41598_2024_51605_MOESM1_ESM.zip › Health/Зюбин_79.txt]

399.352 7440
401.893 7383
404.434 7449
406.973 7444
409.512 7426
412.05 7449
414.588 7420
417.125 7453
419.661 7496
422.197 7524
424.731 7469
427.265 7454
429.799 7424
432.331 7523
434.863 7455
437.395 7653
439.925 7636
442.455 7456
444.984 7366
447.513 7417
450.04 7421
452.568 7397
455.094 7449
457.62 7405
460.145 7449
462.669 7424
465.193 7438
467.715 7414
470.238 7462
472.759 7383
475.28 7507
477.8 7408
480.32 7398
482.838 7439
485.356 7434
487.874 7431
490.39 7403
492.906 7476
495.422 7485
497.936 7483
500.45 7516
502.963 7608
505.476 7576
507.988 7592
510.499 7606
513.009 7662
515.519 7583
518.028 7527
520.537 7600.0
523.044 7565
525.551 7562
528.058 7519
530.563 7484
533.068 7509
535.573 7457
538.076 7468
540.579 7556
543.081 7476
545.583 7502
548.084 7547
550.584 7428
553.083 7462
555.582 7484
558.08 7442
560.577 7495
563.074 7504
565.57 7478
568.066 7430
570.56 7443
573.054 7417
575.548 7476
578.04 7374
580.532 7428
583.023 7378
585.514 7424
588.004 7446
590.493 7464
592.982 7466
595.47 7450
597.957 7448
600.443 7411
602.929 7415
605.414 7476
607.899 7398
610.382 7444
612.866 7433
615.348 7455
617.83 7498
620.311 7469
622.791 7555
625.271 7559
627.75 7562
630.228 7540
632.706 7488
635.183 7514
637.659 7547
640.135 7549
642.61 7549
645.084 7559
647.558 7523
650.031 7570
652.503 7480
654.975 7483
657.446 7488
659.916 7537
662.386 7544
664.855 7631
667.323 7619
669.791 7589
672.257 7617
674.724 7591
677.189 7564
679.654 7594
682.118 7535
684.582 7560
687.045 7600
689.507 7565
691.969 7592
694.43 7606
696.89 7569
699.349 7588
701.808 7680
704.266 7645
706.724 7641
709.181 7615
711.637 7691
714.093 7640
716.547 7677
719.002 7697
721.455 7635
723.908 7659
726.36 7661
728.812 7624
731.263 7637
733.713 7707
736.162 7648
738.611 7685
741.06 7726
743.507 7741
745.954 7833
748.4 7783
750.846 7861
753.291 7868
755.735 7828
758.178 7809
760.621 7756
763.064 7803
765.505 7756
767.946 7721
770.386 7751
772.826 7740
775.265 7730
777.703 7735
780.141 7676
782.578 7687
785.014 7743
787.45 7670
789.885 7739
792.319 7799
794.753 7790
797.186 7756
799.618 7846
802.05 7821
804.481 7814
806.911 7862
809.341 7831
811.77 7839
814.199 7834
816.626 7952
819.054 7892
821.48 7943
823.906 8026
826.331 8056
828.755 8127
831.179 8165
833.602 8183
836.025 8132
838.447 8145
840.868 8099
843.289 8163
845.709 8233
848.128 8203
850.547 8295
852.964 8373
855.382 8324
857.798 8338
860.214 8370
862.63 8270
865.045 8359
867.459 8340
869.872 8385
872.285 8398
874.697 8370
877.108 8428
879.519 8423
881.929 8409
884.339 8320
886.748 8349
889.156 8363
891.564 8406
893.97 8390
896.377 8334
898.782 8409
901.187 8361
903.592 8478
905.995 8487
908.398 8446
910.801 8382
913.203 8448
915.604 8506
918.004 8521
920.404 8534
922.803 8476
925.202 8586
927.6 8542
929.997 8578
932.393 8581
934.789 8641
937.185 8666
939.579 8666
941.973 8765
944.367 8794
946.76 8846
949.152 8938
951.543 8989
953.934 9020
956.324 9055
958.714 9030
961.103 9036
963.491 9007
965.879 8924
968.266 8955
970.652 8902
973.038 8817
975.423 8847
977.807 8782
980.191 8881
982.574 8906
984.957 8938
987.338 9092
989.72 9068
992.1 9227
994.48 9397
996.86 9635
999.238 9848
1001.62 10287
1003.99 10626
1006.37 10596
1008.75 10266
1011.12 9873
1013.5 9512
1015.87 9380
1018.25 9346
1020.62 9149
1022.99 9090
1025.36 9086
1027.73 9107
1030.1 9108
1032.47 9077
1034.84 9041
1037.21 9011
1039.58 8924
1041.95 8867
1044.31 8912
1046.68 8848
1049.04 8853
1051.41 8840
1053.77 8867
1056.14 8947
1058.5 8847
1060.86 8951
1063.22 8908
1065.58 8888
1067.95 8961
1070.3 8974
1072.66 8941
1075.02 8949
1077.38 8972
1079.74 8998
1082.09 8985
1084.45 8952
1086.81 9061
1089.16 9025
1091.51 9015
1093.87 9056
1096.22 8960
1098.57 9072
1100.92 9071
1103.28 9095
1105.63 9181
1107.98 9133
1110.32 9142
1112.67 9221
1115.02 9271
1117.37 9269
1119.71 9399
1122.06 9337
1124.41 9524
1126.75 9605
1129.1 9628
1131.44 9710
1133.78 9778
1136.12 9903
1138.47 9929
1140.81 10197
1143.15 10351
1145.49 10730
1147.83 11193
1150.16 11883
1152.5 12563
1154.84 13102
1157.18 13501
1159.51 13006
1161.85 12308
1164.18 11603
1166.52 10873
1168.85 10374
1171.18 10126
1173.52 9909
1175.85 9842
1178.18 9795
1180.51 9740
1182.84 9692
1185.17 9750
1187.5 9713
1189.82 9749
1192.15 9723
1194.48 9810
1196.8 9752
1199.13 9775
1201.46 9718
1203.78 9719
1206.1 9763
1208.43 9755
1210.75 9692
1213.07 9694
1215.39 9587
1217.71 9507
1220.03 9438
1222.35 9412
1224.67 9342
1226.99 9343
1229.31 9392
1231.62 9366
1233.94 9444
1236.26 9426
1238.57 9494
1240.89 9474
1243.2 9495
1245.51 9486
1247.83 9384
1250.14 9469
1252.45 9531
1254.76 9555
1257.07 9561
1259.38 9568
1261.69 9677
1264 9644
1266.31 9695
1268.61 9680
1270.92 9751
1273.23 9745
1275.53 9745
1277.84 9715
1280.14 9778
1282.44 9774
1284.75 9880
1287.05 9814
1289.35 9698
1291.65 9638
1293.95 9625
1296.25 9640
1298.55 9638
1300.85 9547
1303.15 9605
1305.45 9565
1307.74 9590
1310.04 9584
1312.34 9667
1314.63 9639
1316.92 9664
1319.22 9638
1321.51 9651
1323.8 9694
1326.1 9565
1328.39 9552
1330.68 9551
1332.97 9655
1335.26 9605
1337.55 9669
1339.84 9658
1342.13 9685
1344.41 9579
1346.7 9578
1348.99 9618
1351.27 9600
1353.56 9517
1355.84 9646
1358.12 9679
1360.41 9494
1362.69 9429
1364.97 9369
1367.25 9315
1369.53 9241
1371.81 9272
1374.09 9265
1376.37 9301
1378.65 9256
1380.93 9226
1383.21 9267
1385.48 9266
1387.76 9307
1390.03 9438
1392.31 9406
1394.58 9405
1396.86 9425
1399.13 9436
1401.4 9413
1403.67 9435
1405.94 9429
1408.22 9474
1410.49 9385
1412.75 9412
1415.02 9529
1417.29 9451
1419.56 9485
1421.83 9490
1424.09 9528
1426.36 9530
1428.62 9491
1430.89 9672
1433.15 9680
1435.42 9716
1437.68 9868
1439.94 9963
1442.2 10014
1444.46 10070
1446.73 10168
1448.99 10119
1451.24 10170
1453.5 10183
1455.76 10136
1458.02 10045
1460.28 10030
1462.53 9973
1464.79 9969
1467.04 9958
1469.3 9867
1471.55 9861
1473.81 9773
1476.06 9696
1478.31 9663
1480.56 9633
1482.81 9693
1485.07 9554
1487.32 9571
1489.56 9618
1491.81 9596
1494.06 9672
1496.31 9786
1498.56 9963
1500.8 10046
1503.05 10365
1505.29 10683
1507.54 11099
1509.78 11615
1512.03 12203
1514.27 12682
1516.51 12967
1518.75 13013
1521 12979
1523.24 12653
1525.48 12413
1527.72 11963
1529.95 11501
1532.19 11086
1534.43 10661
1536.67 10161
1538.9 9909
1541.14 9667
1543.38 9639
1545.61 9439
1547.85 9469
1550.08 9374
1552.31 9336
1554.54 9309
1556.78 9321
1559.01 9336
1561.24 9331
1563.47 9280
1565.7 9247
1567.93 9228
1570.16 9188
1572.38 9174
1574.61 9123
1576.84 9194
1579.07 9178
1581.29 9235
1583.52 9228
1585.74 9250
1587.96 9329
1590.19 9261
1592.41 9282
1594.63 9229
1596.85 9217
1599.08 9227
1601.3 9226
1603.52 9189
1605.74 9548
1607.95 9374
1610.17 9214
1612.39 9273
1614.61 9264
1616.82 9187
1619.04 9192
1621.25 9431
1623.47 9225
1625.68 9232
1627.9 9210
1630.11 9136
1632.32 9286
1634.53 9225
1636.75 9205
1638.96 9268
1641.17 9317
1643.38 9328
1645.59 9361
1647.79 9402
1650 9377
1652.21 9482
1654.42 9556
1656.62 9578
1658.83 9629
1661.03 9674
1663.24 9693
1665.44 9635
1667.64 9658
1669.85 9605
1672.05 9598
1674.25 9592
1676.45 9485
1678.65 9491
1680.85 9445
1683.05 9364
1685.25 9260
1687.45 9274
1689.65 9194
1691.84 9206
1694.04 9083
1696.24 8991
1698.43 8919
1700.63 8854
1702.82 8919
1705.02 8812
1707.21 8833
1709.4 8739
1711.59 8843
1713.79 8849
1715.98 8777
1718.17 8766
1720.36 8739
1722.55 8765
1724.73 8839
1726.92 8682
1729.11 8706
1731.3 8663
1733.48 8750
1735.67 8648
1737.85 8690
1740.04 8676
1742.22 8712
1744.41 8656
1746.59 8680
1748.77 8675
1750.96 8681
1753.14 8743
1755.32 8733
1757.5 8666
1759.68 8668
1761.86 8645
1764.04 8640
1766.21 8671
1768.39 8617
1770.57 8638
1772.74 8601
1774.92 8654
1777.1 8623
1779.27 8570
1781.44 8635
1783.62 8568
1785.79 8591
1787.96 8598
1790.14 8599
1792.31 8605
1794.48 8622
1796.65 8590
1798.82 8560
1800.99 8662
