# Supplementary material for: Raman spectra simulation of antiplatelet drug-platelet interaction using DFT
Source: Sci Rep. 2024 Jan 16;14:1445. doi: 10.1038/s41598-024-51605-7 (PMC10792092; doi:10.1038/s41598-024-51605-7)
Supplement: Supplementary file 1 — Supplementary Information. [file 41598_2024_51605_MOESM1_ESM.zip › Health/Зюбин_80.txt]

399.352 13922
401.893 14006
404.434 13956
406.973 13965
409.512 13928
412.05 14004
414.588 13870
417.125 13970
419.661 13996
422.197 14204
424.731 14108
427.265 14006
429.799 13986
432.331 14068
434.863 14116
437.395 13951
439.925 13923
442.455 14002
444.984 13953
447.513 13889
450.04 13962
452.568 13972
455.094 13948
457.62 13933
460.145 13871
462.669 13967
465.193 14022
467.715 13973
470.238 14028
472.759 14084
475.28 14064
477.8 14052
480.32 13964
482.838 13979
485.356 13968
487.874 14051
490.39 14048
492.906 14049
495.422 14068
497.936 14008
500.45 14050
502.963 14135
505.476 14224
507.988 14193
510.499 14217
513.009 14284
515.519 14326
518.028 14168
520.537 14321
523.044 14177
525.551 14154
528.058 14233
530.563 14084
533.068 14146
535.573 14084
538.076 13970
540.579 14069
543.081 14123
545.583 14110
548.084 14121
550.584 14067
553.083 14176
555.582 14022
558.08 14087
560.577 14116
563.074 14074
565.57 14050
568.066 13995
570.56 14107
573.054 14045
575.548 14093
578.04 14056
580.532 14045
583.023 14110
585.514 14104
588.004 14120
590.493 14119
592.982 14119
595.47 14192
597.957 14074
600.443 14129
602.929 14235
605.414 14122
607.899 14185
610.382 14144
612.866 14123
615.348 14159
617.83 14224
620.311 14262
622.791 14304
625.271 14234
627.75 14247
630.228 14238
632.706 14307
635.183 14225
637.659 14320
640.135 14358
642.61 14425
645.084 14305
647.558 14301
650.031 14255
652.503 14265
654.975 14364
657.446 14323
659.916 14395
662.386 14287
664.855 14355
667.323 14430
669.791 14485
672.257 14476
674.724 14448
677.189 14417
679.654 14473
682.118 14408
684.582 14449
687.045 14456
689.507 14413
691.969 14493
694.43 14506
696.89 14568
699.349 14515
701.808 14504
704.266 14559
706.724 14580
709.181 14517
711.637 14633
714.093 14592
716.547 14718
719.002 14690
721.455 14746
723.908 14677
726.36 14682
728.812 14605
731.263 14598
733.713 14550
736.162 14623
738.611 14678
741.06 14683
743.507 14742
745.954 14867
748.4 14921
750.846 14886
753.291 14937
755.735 14887
758.178 14909
760.621 14870.0
763.064 14907
765.505 14815
767.946 14757
770.386 14796
772.826 14699
775.265 14727
777.703 14757
780.141 14715
782.578 14738
785.014 14792
787.45 14818
789.885 14783
792.319 14911
794.753 14838
797.186 14782
799.618 14973
802.05 14902
804.481 15012
806.911 15057
809.341 15078
811.77 15100
814.199 15055
816.626 15130
819.054 15275
821.48 15219
823.906 15414
826.331 15430
828.755 15523
831.179 15560
833.602 15598
836.025 15661
838.447 15569
840.868 15544
843.289 15625
845.709 15656
848.128 15754
850.547 15808
852.964 15828
855.382 15970
857.798 15836
860.214 15890
862.63 15948
865.045 15869
867.459 16138
869.872 15958
872.285 15997
874.697 16054
877.108 16124
879.519 16163
881.929 16129
884.339 16032
886.748 16052
889.156 16119
891.564 15989
893.97 16078
896.377 16042
898.782 16153
901.187 16120
903.592 16119
905.995 16117
908.398 16073
910.801 16092
913.203 16243
915.604 16248
918.004 16241
920.404 16299
922.803 16288
925.202 16300
927.6 16355
929.997 16418
932.393 16407
934.789 16464
937.185 16580
939.579 16732
941.973 16722
944.367 16848
946.76 17050
949.152 17039
951.543 17251
953.934 17290
956.324 17297
958.714 17312
961.103 17331
963.491 17353
965.879 17274
968.266 17168
970.652 17045
973.038 16971
975.423 16941
977.807 17042
980.191 17099
982.574 17063
984.957 17207
987.338 17200
989.72 17436
992.1 17744
994.48 18071
996.86 18478
999.238 19238
1001.62 19889
1003.99 20350
1006.37 20188
1008.75 19566
1011.12 18924
1013.5 18465
1015.87 18119
1018.25 17745
1020.62 17825
1022.99 17542
1025.36 17538
1027.73 17572
1030.1 17555
1032.47 17499
1034.84 17342
1037.21 17275
1039.58 17236
1041.95 17189
1044.31 17107
1046.68 17030
1049.04 17049
1051.41 17159
1053.77 17203
1056.14 17159
1058.5 17128
1060.86 17163
1063.22 17219
1065.58 17250
1067.95 17248
1070.3 17388
1072.66 17370
1075.02 17297
1077.38 17403
1079.74 17465
1082.09 17439
1084.45 17406
1086.81 17442
1089.16 17444
1091.51 17434
1093.87 17466
1096.22 17460
1098.57 17501
1100.92 17632
1103.28 17602
1105.63 17673
1107.98 17706
1110.32 17780
1112.67 17774
1115.02 17861
1117.37 17990
1119.71 18054
1122.06 18235
1124.41 18423
1126.75 18556
1129.1 18688
1131.44 18872
1133.78 18940
1136.12 19142
1138.47 19472
1140.81 19727
1143.15 20308
1145.49 21036
1147.83 22006
1150.16 23256
1152.5 24682
1154.84 25916
1157.18 26336
1159.51 25490
1161.85 23972
1164.18 22344
1166.52 21171
1168.85 20104
1171.18 19575
1173.52 19355
1175.85 19080
1178.18 18990
1180.51 18939
1182.84 18919
1185.17 18857
1187.5 18802
1189.82 18777
1192.15 18891
1194.48 18888
1196.8 18980
1199.13 18962
1201.46 18914
1203.78 18893
1206.1 18847
1208.43 18867
1210.75 18837
1213.07 18793
1215.39 18623
1217.71 18597
1220.03 18412
1222.35 18284
1224.67 18163
1226.99 18174
1229.31 18168
1231.62 18227
1233.94 18228
1236.26 18337
1238.57 18248
1240.89 18302
1243.2 18316
1245.51 18405
1247.83 18289
1250.14 18343
1252.45 18363
1254.76 18472
1257.07 18382
1259.38 18452
1261.69 18646
1264 18622
1266.31 18742
1268.61 18686
1270.92 18741
1273.23 18755
1275.53 18869
1277.84 18868
1280.14 18868
1282.44 18906
1284.75 19023
1287.05 18934
1289.35 18762
1291.65 18670
1293.95 18589
1296.25 18466
1298.55 18512
1300.85 18427
1303.15 18506
1305.45 18418
1307.74 18498
1310.04 18498
1312.34 18582
1314.63 18534
1316.92 18508
1319.22 18601
1321.51 18504
1323.8 18422
1326.1 18463
1328.39 18424
1330.68 18438
1332.97 18355
1335.26 18378
1337.55 18434
1339.84 18363
1342.13 18433
1344.41 18331
1346.7 18417
1348.99 18366
1351.27 18324
1353.56 18447
1355.84 18340
1358.12 18300
1360.41 18211
1362.69 18283
1364.97 18735
1367.25 18644
1369.53 17972
1371.81 18016
1374.09 17958
1376.37 17917
1378.65 17807
1380.93 17819
1383.21 17937
1385.48 18044
1387.76 18134
1390.03 18127
1392.31 18251
1394.58 18225
1396.86 18337
1399.13 18215
1401.4 18223
1403.67 18156
1405.94 18173
1408.22 18180
1410.49 18139
1412.75 18173
1415.02 18180
1417.29 18247
1419.56 18268
1421.83 18254
1424.09 18194
1426.36 18341
1428.62 18486
1430.89 18441
1433.15 18556
1435.42 18662
1437.68 18721
1439.94 19031
1442.2 19113
1444.46 19322
1446.73 19341
1448.99 19357
1451.24 19269
1453.5 19321
1455.76 19274
1458.02 19105
1460.28 19069
1462.53 19029
1464.79 18983
1467.04 18987
1469.3 18899
1471.55 18882
1473.81 18793
1476.06 18705
1478.31 18607
1480.56 18575
1482.81 18628
1485.07 18497
1487.32 18587
1489.56 18620.0
1491.81 18627
1494.06 18825
1496.31 19090
1498.56 19293
1500.8 19708
1503.05 20162
1505.29 20879
1507.54 21887
1509.78 22809
1512.03 23912
1514.27 24880
1516.51 25380
1518.75 25548
1521 25317
1523.24 24768
1525.48 23868
1527.72 22994
1529.95 22111
1532.19 21212
1534.43 20332
1536.67 19700
1538.9 19050
1541.14 18677
1543.38 18434
1545.61 18340
1547.85 18200
1550.08 18171
1552.31 18107
1554.54 17964
1556.78 18104
1559.01 17989
1561.24 18025
1563.47 17726
1565.7 17742
1567.93 17771
1570.16 17719
1572.38 17764
1574.61 17669
1576.84 17694
1579.07 17817
1581.29 17767
1583.52 17676
1585.74 17868
1587.96 17784
1590.19 17806
1592.41 17767
1594.63 17717
1596.85 17696
1599.08 17705
1601.3 17697
1603.52 17686
1605.74 17796
1607.95 17712
1610.17 17722
1612.39 17756
1614.61 17757
1616.82 17662
1619.04 17613
1621.25 17597
1623.47 17662
1625.68 17669
1627.9 17604
1630.11 17614
1632.32 17524
1634.53 17615
1636.75 17589
1638.96 17731
1641.17 17693
1643.38 17819
1645.59 17770
1647.79 17795
1650 17934
1652.21 17941
1654.42 18047
1656.62 18101
1658.83 18163
1661.03 18352
1663.24 18218
1665.44 18279
1667.64 18172
1669.85 18172
1672.05 18175
1674.25 18106
1676.45 18059
1678.65 17965
1680.85 17873
1683.05 17740
1685.25 17688
1687.45 17628
1689.65 17456
1691.84 17411
1694.04 17335
1696.24 17236
1698.43 17135
1700.63 17043
1702.82 17011
1705.02 16951
1707.21 17016
1709.4 16859
1711.59 16866
1713.79 16852
1715.98 16845
1718.17 16794
1720.36 16753
1722.55 16857
1724.73 16728
1726.92 16788
1729.11 16740
1731.3 16710
1733.48 16773
1735.67 16680
1737.85 16612
1740.04 16695
1742.22 16638
1744.41 16658
1746.59 16628
1748.77 16714
1750.96 16685
1753.14 16646
1755.32 16678
1757.5 16636
1759.68 16714
1761.86 16623
1764.04 16680
1766.21 16678
1768.39 16673
1770.57 16623
1772.74 16644
1774.92 16520
1777.1 16534
1779.27 16642
1781.44 16600
1783.62 16572
1785.79 16558
1787.96 16608
1790.14 16498
1792.31 16530
1794.48 16567
1796.65 16539
1798.82 16497
1800.99 16527
