# Supplementary material for: Raman spectra simulation of antiplatelet drug-platelet interaction using DFT
Source: Sci Rep. 2024 Jan 16;14:1445. doi: 10.1038/s41598-024-51605-7 (PMC10792092; doi:10.1038/s41598-024-51605-7)
Supplement: Supplementary file 1 — Supplementary Information. [file 41598_2024_51605_MOESM1_ESM.zip › Health/Зюбин_81.txt]

399.352 5957
401.893 5960
404.434 5984
406.973 5963
409.512 5947
412.05 5982
414.588 5960
417.125 6010
419.661 5997
422.197 6035
424.731 6069
427.265 6033
429.799 5989
432.331 6034
434.863 5995
437.395 5968
439.925 5994
442.455 5994
444.984 5972
447.513 5969
450.04 5958
452.568 6013
455.094 5976
457.62 5970
460.145 5950
462.669 5987
465.193 5995
467.715 5944
470.238 5951
472.759 5972
475.28 6032
477.8 6015
480.32 5947
482.838 6015
485.356 5956
487.874 6020
490.39 6055
492.906 6044
495.422 6081
497.936 6050
500.45 6089
502.963 6071
505.476 6168
507.988 6188
510.499 6105
513.009 6205
515.519 6139
518.028 6131
520.537 6114
523.044 6161
525.551 6092
528.058 6137
530.563 6106
533.068 6098
535.573 6091
538.076 6091
540.579 6078
543.081 6105
545.583 6021
548.084 6085
550.584 6080
553.083 6077
555.582 6113
558.08 6061
560.577 6063
563.074 6072
565.57 6090
568.066 6095
570.56 6025
573.054 6034
575.548 6066
578.04 6038
580.532 5983
583.023 6038
585.514 6038
588.004 6010
590.493 6013
592.982 5976
595.47 6082
597.957 6099
600.443 6113
602.929 6060
605.414 6008
607.899 6107
610.382 6000
612.866 6054
615.348 6054
617.83 6046
620.311 6075
622.791 6132
625.271 6133
627.75 6037
630.228 6042
632.706 6087
635.183 6094
637.659 6099
640.135 6169
642.61 6147
645.084 6111
647.558 6172
650.031 6179
652.503 6111
654.975 6076
657.446 6166
659.916 6171
662.386 6140
664.855 6175
667.323 6174
669.791 6150
672.257 6207
674.724 6196
677.189 6133
679.654 6174
682.118 6145
684.582 6119
687.045 6146
689.507 6154
691.969 6100.0
694.43 6154
696.89 6191
699.349 6178
701.808 6155
704.266 6267
706.724 6206
709.181 6206
711.637 6195
714.093 6270
716.547 6238
719.002 6212
721.455 6313
723.908 6267
726.36 6230
728.812 6223
731.263 6215
733.713 6267
736.162 6322
738.611 6270
741.06 6348
743.507 6332
745.954 6337
748.4 6337
750.846 6370
753.291 6399
755.735 6356
758.178 6339
760.621 6350.0
763.064 6419
765.505 6324
767.946 6305
770.386 6284
772.826 6233
775.265 6204
777.703 6218
780.141 6270
782.578 6254
785.014 6275
787.45 6322
789.885 6250
792.319 6282
794.753 6262
797.186 6287
799.618 6269
802.05 6350.0
804.481 6316
806.911 6312
809.341 6352
811.77 6388
814.199 6397
816.626 6364
819.054 6417
821.48 6513
823.906 6549
826.331 6596
828.755 6582
831.179 6602
833.602 6646
836.025 6600
838.447 6606
840.868 6636
843.289 6647
845.709 6699
848.128 6767
850.547 6735
852.964 6824
855.382 6859
857.798 6830
860.214 6805
862.63 6748
865.045 6785
867.459 6789
869.872 6746
872.285 6808
874.697 6756
877.108 6817
879.519 6814
881.929 6808
884.339 6791
886.748 6808
889.156 6804
891.564 6822
893.97 6813
896.377 6860
898.782 6850
901.187 6832
903.592 6787
905.995 6857
908.398 6834
910.801 6870
913.203 6855
915.604 6894
918.004 6901
920.404 6957
922.803 6966
925.202 6960
927.6 6994
929.997 6994
932.393 6948
934.789 7031
937.185 7039
939.579 7075
941.973 7109
944.367 7128
946.76 7141
949.152 7219
951.543 7235
953.934 7291
956.324 7249
958.714 7272
961.103 7305
963.491 7219
965.879 7203
968.266 7233
970.652 7230
973.038 7167
975.423 7141
977.807 7139
980.191 7120.0
982.574 7216
984.957 7187
987.338 7294
989.72 7327
992.1 7393
994.48 7551
996.86 7764
999.238 8102
1001.62 8337
1003.99 8544
1006.37 8413
1008.75 8154
1011.12 7837
1013.5 7681
1015.87 7476
1018.25 7392
1020.62 7292
1022.99 7326
1025.36 7313
1027.73 7273
1030.1 7289
1032.47 7302
1034.84 7307
1037.21 7283
1039.58 7259
1041.95 7171
1044.31 7196
1046.68 7193
1049.04 7160
1051.41 7179
1053.77 7183
1056.14 7151
1058.5 7128
1060.86 7200
1063.22 7179
1065.58 7163
1067.95 7191
1070.3 7228
1072.66 7179
1075.02 7250
1077.38 7242
1079.74 7247
1082.09 7261
1084.45 7210
1086.81 7250
1089.16 7271
1091.51 7212
1093.87 7343
1096.22 7244
1098.57 7261
1100.92 7264
1103.28 7316
1105.63 7298
1107.98 7359
1110.32 7295
1112.67 7347
1115.02 7411
1117.37 7427
1119.71 7420
1122.06 7490
1124.41 7585
1126.75 7676
1129.1 7679
1131.44 7744
1133.78 7806
1136.12 7803
1138.47 7854
1140.81 7969
1143.15 8086
1145.49 8378
1147.83 8719
1150.16 9120.0
1152.5 9598
1154.84 9912
1157.18 10206
1159.51 9694
1161.85 9382
1164.18 8798
1166.52 8406
1168.85 8139
1171.18 7932
1173.52 7845
1175.85 7835
1178.18 7703
1180.51 7719
1182.84 7702
1185.17 7681
1187.5 7682
1189.82 7677
1192.15 7675
1194.48 7687
1196.8 7696
1199.13 7806
1201.46 7720
1203.78 7765
1206.1 7704
1208.43 7735
1210.75 7734
1213.07 7763
1215.39 7686
1217.71 7576
1220.03 7546
1222.35 7565
1224.67 7550
1226.99 7512
1229.31 7556
1231.62 7556
1233.94 7569
1236.26 7626
1238.57 7602
1240.89 7643
1243.2 7669
1245.51 7652
1247.83 7718
1250.14 7684
1252.45 7669
1254.76 7710
1257.07 7693
1259.38 7767
1261.69 7753
1264 7806
1266.31 7800
1268.61 7804
1270.92 7844
1273.23 7860
1275.53 7895
1277.84 7784
1280.14 7826
1282.44 7831
1284.75 7862
1287.05 7915
1289.35 7812
1291.65 7757
1293.95 7724
1296.25 7741
1298.55 7724
1300.85 7737
1303.15 7723
1305.45 7688
1307.74 7771
1310.04 7776
1312.34 7772
1314.63 7775
1316.92 7752
1319.22 7826
1321.51 7759
1323.8 7707
1326.1 7722
1328.39 7733
1330.68 7755
1332.97 7768
1335.26 7730
1337.55 7811
1339.84 7743
1342.13 7759
1344.41 7752
1346.7 7779
1348.99 7736
1351.27 7645
1353.56 7660
1355.84 7603
1358.12 7593
1360.41 7594
1362.69 7520
1364.97 7511
1367.25 7508
1369.53 7440
1371.81 7482
1374.09 7424
1376.37 7390
1378.65 7391
1380.93 7348
1383.21 7462
1385.48 7387
1387.76 7460
1390.03 7438
1392.31 7479
1394.58 7549
1396.86 7511
1399.13 7554
1401.4 7515
1403.67 7516
1405.94 7504
1408.22 7523
1410.49 7584
1412.75 7531
1415.02 7559
1417.29 7578
1419.56 7586
1421.83 7580
1424.09 7542
1426.36 7661
1428.62 7658
1430.89 7664
1433.15 7713
1435.42 7852
1437.68 7910
1439.94 8006
1442.2 8108
1444.46 8158
1446.73 8232
1448.99 8192
1451.24 8224
1453.5 8188
1455.76 8196
1458.02 8159
1460.28 8088
1462.53 8028
1464.79 7993
1467.04 7942
1469.3 7887
1471.55 7880
1473.81 7793
1476.06 7820
1478.31 7699
1480.56 7630
1482.81 7585
1485.07 7584
1487.32 7559
1489.56 7588
1491.81 7575
1494.06 7613
1496.31 7687
1498.56 7844
1500.8 7947
1503.05 8053
1505.29 8296
1507.54 8580
1509.78 8886
1512.03 9237
1514.27 9575
1516.51 9845
1518.75 9771
1521 9839
1523.24 9707
1525.48 9485
1527.72 9244
1529.95 8999
1532.19 8633
1534.43 8287
1536.67 8047
1538.9 7826
1541.14 7746
1543.38 7602
1545.61 7549
1547.85 7510
1550.08 7506
1552.31 7460
1554.54 7491
1556.78 7406
1559.01 7495
1561.24 7436
1563.47 7420
1565.7 7402
1567.93 7336
1570.16 7333
1572.38 7342
1574.61 7333
1576.84 7374
1579.07 7376
1581.29 7389
1583.52 7412
1585.74 7413
1587.96 7451
1590.19 7534
1592.41 7452
1594.63 7356
1596.85 7414
1599.08 7405
1601.3 7345
1603.52 7437
1605.74 7441
1607.95 7461
1610.17 7436
1612.39 7441
1614.61 7398
1616.82 7429
1619.04 7442
1621.25 7476
1623.47 7437
1625.68 7409
1627.9 7415
1630.11 7400
1632.32 7420
1634.53 7397
1636.75 7503
1638.96 7495
1641.17 7580
1643.38 7512
1645.59 7622
1647.79 7604
1650 7694
1652.21 7746
1654.42 7794
1656.62 7919
1658.83 7981
1661.03 8012
1663.24 7980
1665.44 8023
1667.64 7940
1669.85 7941
1672.05 7931
1674.25 7820
1676.45 7875
1678.65 7778
1680.85 7802
1683.05 7654
1685.25 7651
1687.45 7513
1689.65 7558
1691.84 7451
1694.04 7446
1696.24 7349
1698.43 7274
1700.63 7291
1702.82 7174
1705.02 7133
1707.21 7161
1709.4 7089
1711.59 7098
1713.79 7130
1715.98 7105
1718.17 7085
1720.36 7058
1722.55 7021
1724.73 7008
1726.92 7092
1729.11 7056
1731.3 7002
1733.48 7023
1735.67 7018
1737.85 7022
1740.04 7002
1742.22 6940
1744.41 6971
1746.59 6982
1748.77 7020
1750.96 7006
1753.14 7024
1755.32 7003
1757.5 7008
1759.68 7028
1761.86 7044
1764.04 6967
1766.21 7046
1768.39 7005
1770.57 6981
1772.74 6978
1774.92 7007
1777.1 6963
1779.27 6932
1781.44 6959
1783.62 6987
1785.79 6946
1787.96 6965
1790.14 6935
1792.31 6974
1794.48 6941
1796.65 6932
1798.82 6930
1800.99 6980
