# Supplementary material for: Raman spectra simulation of antiplatelet drug-platelet interaction using DFT
Source: Sci Rep. 2024 Jan 16;14:1445. doi: 10.1038/s41598-024-51605-7 (PMC10792092; doi:10.1038/s41598-024-51605-7)
Supplement: Supplementary file 1 — Supplementary Information. [file 41598_2024_51605_MOESM1_ESM.zip › Health/Зюбин_82.txt]

399.352 7278
401.893 7253
404.434 7266
406.973 7255
409.512 7278
412.05 7282
414.588 7267
417.125 7261
419.661 7312
422.197 7288
424.731 7303
427.265 7297
429.799 7285
432.331 7274
434.863 7258
437.395 7312
439.925 7285
442.455 7280
444.984 7264
447.513 7183
450.04 7210
452.568 7260
455.094 7288
457.62 7252
460.145 7216
462.669 7254
465.193 7273
467.715 7314
470.238 7233
472.759 7303
475.28 7223
477.8 7272
480.32 7276
482.838 7247
485.356 7248
487.874 7280
490.39 7265
492.906 7310
495.422 7290
497.936 7350.0
500.45 7365
502.963 7437
505.476 7406
507.988 7436
510.499 7405
513.009 7441
515.519 7461
518.028 7455
520.537 7429
523.044 7414
525.551 7421
528.058 7409
530.563 7367
533.068 7329
535.573 7336
538.076 7361
540.579 7319
543.081 7312
545.583 7322
548.084 7295
550.584 7363
553.083 7341
555.582 7325
558.08 7284
560.577 7318
563.074 7253
565.57 7322
568.066 7263
570.56 7217
573.054 7263
575.548 7291
578.04 7288
580.532 7285
583.023 7264
585.514 7222
588.004 7367
590.493 7259
592.982 7280
595.47 7274
597.957 7294
600.443 7280
602.929 7259
605.414 7332
607.899 7272
610.382 7266
612.866 7350
615.348 7348
617.83 7386
620.311 7356
622.791 7364
625.271 7409
627.75 7392
630.228 7350.0
632.706 7327
635.183 7336
637.659 7323
640.135 7389
642.61 7399
645.084 7433
647.558 7356
650.031 7357
652.503 7342
654.975 7318
657.446 7417
659.916 7466
662.386 7418
664.855 7386
667.323 7405
669.791 7442
672.257 7440
674.724 7431
677.189 7445
679.654 7372
682.118 7355
684.582 7358
687.045 7439
689.507 7445
691.969 7434
694.43 7431
696.89 7495
699.349 7444
701.808 7478
704.266 7426
706.724 7506
709.181 7484
711.637 7478
714.093 7453
716.547 7530
719.002 7477
721.455 7549
723.908 7509
726.36 7480
728.812 7444
731.263 7562
733.713 7468
736.162 7584
738.611 7531
741.06 7532
743.507 7579
745.954 7576
748.4 7657
750.846 7667
753.291 7667
755.735 7696
758.178 7721
760.621 7652
763.064 7669
765.505 7561
767.946 7556
770.386 7536
772.826 7513
775.265 7755
777.703 7525
780.141 7572
782.578 7552
785.014 7556
787.45 7600.0
789.885 7525
792.319 7526
794.753 7579
797.186 7580
799.618 7612
802.05 7589
804.481 7632
806.911 7640
809.341 7675
811.77 7701
814.199 7692
816.626 7790
819.054 7783
821.48 7848
823.906 7966
826.331 7926
828.755 8007
831.179 8051
833.602 8021
836.025 8030
838.447 8021
840.868 8036
843.289 8138
845.709 8080
848.128 8150
850.547 8307
852.964 8262
855.382 8257
857.798 8269
860.214 8179
862.63 8216
865.045 8252
867.459 8251
869.872 8308
872.285 8275
874.697 8269
877.108 8250
879.519 8276
881.929 8255
884.339 8218
886.748 8247
889.156 8222
891.564 8271
893.97 8235
896.377 8246
898.782 8290
901.187 8297
903.592 8266
905.995 8283
908.398 8262
910.801 8297
913.203 8392
915.604 8326
918.004 8391
920.404 8415
922.803 8402
925.202 8476
927.6 8434
929.997 8426
932.393 8501
934.789 8554
937.185 8581
939.579 8628
941.973 8720
944.367 8651
946.76 8803
949.152 8793
951.543 8781
953.934 8903
956.324 8947
958.714 8884
961.103 8897
963.491 8837
965.879 8830
968.266 8766
970.652 8774
973.038 8771
975.423 8738
977.807 8721
980.191 8758
982.574 8755
984.957 8806
987.338 8862
989.72 8996
992.1 9148
994.48 9368
996.86 9639
999.238 10142
1001.62 10538
1003.99 10607
1006.37 10424
1008.75 10041
1011.12 9620.0
1013.5 9392
1015.87 9209
1018.25 9054
1020.62 9023
1022.99 8973
1025.36 8953
1027.73 8966
1030.1 8960
1032.47 8948
1034.84 8886
1037.21 8814
1039.58 8771
1041.95 8731
1044.31 8737
1046.68 8741
1049.04 8790
1051.41 8729
1053.77 8712
1056.14 8779
1058.5 8725
1060.86 8764
1063.22 8743
1065.58 8736
1067.95 8732
1070.3 8706
1072.66 8848
1075.02 8825
1077.38 8825
1079.74 8738
1082.09 8807
1084.45 8810
1086.81 8802
1089.16 8839
1091.51 8827
1093.87 8830
1096.22 8909
1098.57 8895
1100.92 8817
1103.28 8912
1105.63 8942
1107.98 8950
1110.32 8978
1112.67 9041
1115.02 8982
1117.37 9124
1119.71 9136
1122.06 9272
1124.41 9331
1126.75 9416
1129.1 9402
1131.44 9559
1133.78 9607
1136.12 9703
1138.47 9748
1140.81 10014
1143.15 10211
1145.49 10628
1147.83 11195
1150.16 11813
1152.5 12540
1154.84 13085
1157.18 13188
1159.51 12616
1161.85 11788
1164.18 11113
1166.52 10485
1168.85 10076
1171.18 9890
1173.52 9766
1175.85 9663
1178.18 9608
1180.51 9596
1182.84 9513
1185.17 9536
1187.5 9508
1189.82 9535
1192.15 9607
1194.48 9575
1196.8 9589
1199.13 9524
1201.46 9543
1203.78 9566
1206.1 9567
1208.43 9537
1210.75 9467
1213.07 9496
1215.39 9386
1217.71 9307
1220.03 9300
1222.35 9213
1224.67 9205
1226.99 9210
1229.31 9186
1231.62 9245
1233.94 9313
1236.26 9218
1238.57 9313
1240.89 9260
1243.2 9294
1245.51 9385
1247.83 9378
1250.14 9328
1252.45 9365
1254.76 9367
1257.07 9399
1259.38 9490
1261.69 9478
1264 9527
1266.31 9555
1268.61 9594
1270.92 9588
1273.23 9603
1275.53 9598
1277.84 9611
1280.14 9580
1282.44 9626
1284.75 9613
1287.05 9600
1289.35 9519
1291.65 9429
1293.95 9429
1296.25 9382
1298.55 9406
1300.85 9419
1303.15 9469
1305.45 9444
1307.74 9423
1310.04 9487
1312.34 9420
1314.63 9481
1316.92 9494
1319.22 9494
1321.51 9441
1323.8 9427
1326.1 9395
1328.39 9399
1330.68 9441
1332.97 9489
1335.26 9494
1337.55 9413
1339.84 9454
1342.13 9476
1344.41 9431
1346.7 9384
1348.99 9372
1351.27 9308
1353.56 9319
1355.84 9280
1358.12 9305
1360.41 9255
1362.69 9120
1364.97 9158
1367.25 9100
1369.53 9079
1371.81 9021
1374.09 8993
1376.37 9083
1378.65 8991
1380.93 8939
1383.21 9101
1385.48 9020
1387.76 9067
1390.03 9151
1392.31 9101
1394.58 9175
1396.86 9185
1399.13 9199
1401.4 9168
1403.67 9180
1405.94 9208
1408.22 9226
1410.49 9216
1412.75 9160
1415.02 9209
1417.29 9211
1419.56 9249
1421.83 9268
1424.09 9271
1426.36 9294
1428.62 9242
1430.89 9401
1433.15 9435
1435.42 9533
1437.68 9607
1439.94 9693
1442.2 9855
1444.46 9938
1446.73 9993
1448.99 9960
1451.24 10020
1453.5 9987
1455.76 9953
1458.02 9847
1460.28 9801
1462.53 9763
1464.79 9773
1467.04 9653
1469.3 9599
1471.55 9587
1473.81 9465
1476.06 9399
1478.31 9384
1480.56 9303
1482.81 9301
1485.07 9284
1487.32 9265
1489.56 9306
1491.81 9350
1494.06 9387
1496.31 9441
1498.56 9678
1500.8 9838
1503.05 10140
1505.29 10480
1507.54 10839
1509.78 11395
1512.03 11941
1514.27 12305
1516.51 12628
1518.75 12661
1521 12637
1523.24 12385
1525.48 11977
1527.72 11647
1529.95 11143
1532.19 10662
1534.43 10235
1536.67 9887
1538.9 9612
1541.14 9375
1543.38 9320
1545.61 9178
1547.85 9149
1550.08 9117
1552.31 9069
1554.54 9058
1556.78 9073
1559.01 9035
1561.24 8995
1563.47 8925
1565.7 8916
1567.93 8919
1570.16 8918
1572.38 8934
1574.61 8899
1576.84 8929
1579.07 8913
1581.29 8943
1583.52 8966
1585.74 9021
1587.96 8904
1590.19 8937
1592.41 8952
1594.63 8951
1596.85 8905
1599.08 8861
1601.3 8899
1603.52 8968
1605.74 8976
1607.95 8977
1610.17 8991
1612.39 8999
1614.61 8985
1616.82 8927
1619.04 8976
1621.25 8935
1623.47 8970
1625.68 8914
1627.9 8921
1630.11 8882
1632.32 8879
1634.53 8932
1636.75 9013
1638.96 8979
1641.17 9049
1643.38 9042
1645.59 9125
1647.79 9162
1650 9214
1652.21 9264
1654.42 9294
1656.62 9400
1658.83 9477
1661.03 9602
1663.24 9560
1665.44 9531
1667.64 9476
1669.85 9429
1672.05 9409
1674.25 9399
1676.45 9318
1678.65 9277
1680.85 9223
1683.05 9063
1685.25 9170
1687.45 9049
1689.65 8952
1691.84 8916
1694.04 8809
1696.24 8777
1698.43 8717
1700.63 8627
1702.82 8594
1705.02 8538
1707.21 8532
1709.4 8501
1711.59 8459
1713.79 8469
1715.98 8513
1718.17 8404
1720.36 8366
1722.55 8430
1724.73 8399
1726.92 8380
1729.11 8405
1731.3 8365
1733.48 8342
1735.67 8311
1737.85 8337
1740.04 8435
1742.22 8326
1744.41 8352
1746.59 8287
1748.77 8306
1750.96 8350
1753.14 8353
1755.32 8338
1757.5 8340
1759.68 8405
1761.86 8277
1764.04 8377
1766.21 8330
1768.39 8285
1770.57 8327
1772.74 8292
1774.92 8321
1777.1 8242
1779.27 8292
1781.44 8212
1783.62 8257
1785.79 8284
1787.96 8283
1790.14 8229
1792.31 8281
1794.48 8279
1796.65 8277
1798.82 8300
1800.99 8244
