# Supplementary material for: Raman spectra simulation of antiplatelet drug-platelet interaction using DFT
Source: Sci Rep. 2024 Jan 16;14:1445. doi: 10.1038/s41598-024-51605-7 (PMC10792092; doi:10.1038/s41598-024-51605-7)
Supplement: Supplementary file 1 — Supplementary Information. [file 41598_2024_51605_MOESM1_ESM.zip › Health/Зюбин_83.txt]

399.352 11506
401.893 11493
404.434 11540
406.973 11510
409.512 11519
412.05 11602
414.588 12366
417.125 11632
419.661 11672
422.197 11767
424.731 11759
427.265 11625
429.799 11711
432.331 11672
434.863 11652
437.395 11553
439.925 11457
442.455 11491
444.984 11512
447.513 11466
450.04 11559
452.568 11496
455.094 11503
457.62 11520
460.145 11453
462.669 11535
465.193 11574
467.715 11562
470.238 11485
472.759 11558
475.28 11561
477.8 11538
480.32 11460
482.838 11495
485.356 11546
487.874 11552
490.39 11589
492.906 11566
495.422 11615
497.936 11614
500.45 11667
502.963 11688
505.476 11711
507.988 11739
510.499 11673
513.009 11818
515.519 11720
518.028 11746
520.537 11677
523.044 11597
525.551 11659
528.058 11630
530.563 11586
533.068 11577
535.573 11498
538.076 11541
540.579 11525
543.081 11533
545.583 11534
548.084 11621
550.584 11535
553.083 11572
555.582 11469
558.08 11480
560.577 11486
563.074 11527
565.57 11487
568.066 11427
570.56 11422
573.054 11445
575.548 11479
578.04 11452
580.532 11505
583.023 11466
585.514 11560
588.004 11512
590.493 11537
592.982 11502
595.47 11516
597.957 11487
600.443 11471
602.929 11478
605.414 11468
607.899 11505
610.382 11405
612.866 11537
615.348 11540
617.83 11621
620.311 11622
622.791 11584
625.271 11598
627.75 11590.0
630.228 11657
632.706 11627
635.183 11628
637.659 11661
640.135 11672
642.61 11674
645.084 11615
647.558 11625
650.031 11657
652.503 11570
654.975 11648
657.446 11685
659.916 11641
662.386 11677
664.855 11702
667.323 11654
669.791 11686
672.257 11723
674.724 11637
677.189 11645
679.654 11645
682.118 11636
684.582 11717
687.045 11643
689.507 11623
691.969 11681
694.43 11678
696.89 11699
699.349 11742
701.808 11755
704.266 11824
706.724 11782
709.181 11817
711.637 11840
714.093 11810
716.547 11852
719.002 11859
721.455 11838
723.908 11837
726.36 11787
728.812 11835
731.263 11871
733.713 11903
736.162 11910
738.611 11807
741.06 11945
743.507 12004
745.954 12080
748.4 12009
750.846 11983
753.291 12136
755.735 12103
758.178 12125
760.621 12016
763.064 12019
765.505 11911
767.946 11895
770.386 11972
772.826 11875
775.265 11966
777.703 11955
780.141 11977
782.578 11918
785.014 11999
787.45 12033
789.885 11957
792.319 12004
794.753 12060
797.186 12084
799.618 12041
802.05 12044
804.481 12040
806.911 12144
809.341 12115
811.77 12210
814.199 12190
816.626 12243
819.054 12340
821.48 12417
823.906 12438
826.331 12505
828.755 12557
831.179 12556
833.602 12574
836.025 12545
838.447 12578
840.868 12700
843.289 12673
845.709 12696
848.128 12716
850.547 12882
852.964 12924
855.382 13061
857.798 13024
860.214 12932
862.63 13000
865.045 12976
867.459 12888
869.872 12989
872.285 13136
874.697 13151
877.108 13124
879.519 13088
881.929 13016
884.339 13067
886.748 13012
889.156 13062
891.564 12961
893.97 12991
896.377 13066
898.782 13120
901.187 13046
903.592 13025
905.995 13135
908.398 13038
910.801 13203
913.203 13131
915.604 13151
918.004 13183
920.404 13262
922.803 13270
925.202 13289
927.6 13339
929.997 13377
932.393 13420
934.789 13401
937.185 13483
939.579 13605
941.973 13757
944.367 13807
946.76 13858
949.152 14032
951.543 14138
953.934 14211
956.324 14187
958.714 14235
961.103 14187
963.491 14131
965.879 14087
968.266 13923
970.652 13947
973.038 13866
975.423 13844
977.807 13880
980.191 13918
982.574 13959
984.957 14072
987.338 14169
989.72 14450
992.1 14672
994.48 15030
996.86 15619
999.238 16246
1001.62 16840
1003.99 17066
1006.37 16613
1008.75 16052
1011.12 15615
1013.5 15114
1015.87 14818
1018.25 14590
1020.62 14481
1022.99 14465
1025.36 14434
1027.73 14408
1030.1 14376
1032.47 14281
1034.84 14179
1037.21 14067
1039.58 14060
1041.95 13921
1044.31 13990
1046.68 13982
1049.04 13943
1051.41 13905
1053.77 13882
1056.14 13917
1058.5 13972
1060.86 14017
1063.22 14048
1065.58 14001
1067.95 14004
1070.3 14090
1072.66 14054
1075.02 14134
1077.38 14104
1079.74 14185
1082.09 14154
1084.45 14154
1086.81 14093
1089.16 14135
1091.51 14163
1093.87 14205
1096.22 14308
1098.57 14295
1100.92 14301
1103.28 14359
1105.63 14362
1107.98 14411
1110.32 14531
1112.67 14571
1115.02 14567
1117.37 14771
1119.71 14832
1122.06 14938
1124.41 15125
1126.75 15223
1129.1 15387
1131.44 15493
1133.78 15679
1136.12 15987
1138.47 16195
1140.81 16550
1143.15 17144
1145.49 17929
1147.83 18979
1150.16 20310
1152.5 21669
1154.84 22463
1157.18 22489
1159.51 21435
1161.85 19881
1164.18 18467
1166.52 17316
1168.85 16559
1171.18 16136
1173.52 15883
1175.85 15725
1178.18 15704
1180.51 15595
1182.84 15522
1185.17 15518
1187.5 15629
1189.82 15621
1192.15 15460
1194.48 15585
1196.8 15650
1199.13 15592
1201.46 15556
1203.78 15435
1206.1 15418
1208.43 15381
1210.75 15369
1213.07 15368
1215.39 15142
1217.71 15189
1220.03 15029
1222.35 14907
1224.67 14848
1226.99 14957
1229.31 14812
1231.62 14836
1233.94 14972
1236.26 14886
1238.57 14868
1240.89 14906
1243.2 14903
1245.51 14908
1247.83 14850
1250.14 14987
1252.45 14932
1254.76 15028
1257.07 15113
1259.38 15180
1261.69 15149
1264 15216
1266.31 15370
1268.61 15280
1270.92 15345
1273.23 15303
1275.53 15285
1277.84 15323
1280.14 15434
1282.44 15443
1284.75 15478
1287.05 15468
1289.35 15213
1291.65 15230
1293.95 15131
1296.25 15022
1298.55 15032
1300.85 15028
1303.15 15012
1305.45 15040
1307.74 15022
1310.04 15051
1312.34 15081
1314.63 15024
1316.92 15028
1319.22 15093
1321.51 14936
1323.8 14989
1326.1 14898
1328.39 14992
1330.68 14929
1332.97 14960
1335.26 14926
1337.55 14960
1339.84 14992
1342.13 14929
1344.41 14874
1346.7 14884
1348.99 14895
1351.27 14853
1353.56 14890
1355.84 14938
1358.12 14829
1360.41 14859
1362.69 14691
1364.97 14637
1367.25 14552
1369.53 14491
1371.81 14514
1374.09 14407
1376.37 14416
1378.65 14446
1380.93 14513
1383.21 14499
1385.48 14561
1387.76 14656
1390.03 14760
1392.31 14740
1394.58 14777
1396.86 14771
1399.13 14792
1401.4 14721
1403.67 14713
1405.94 14761
1408.22 14745
1410.49 14716
1412.75 14784
1415.02 14655
1417.29 14766
1419.56 14711
1421.83 14658
1424.09 14836
1426.36 14827
1428.62 14886
1430.89 14879
1433.15 15033
1435.42 15120.0
1437.68 15320
1439.94 15462
1442.2 15545
1444.46 15721
1446.73 15674
1448.99 15801
1451.24 15705
1453.5 15751
1455.76 15616
1458.02 15516
1460.28 15541
1462.53 15478
1464.79 15305
1467.04 15369
1469.3 15261
1471.55 15159
1473.81 15283
1476.06 15179
1478.31 14983
1480.56 14962
1482.81 14990
1485.07 14976
1487.32 15010
1489.56 15055
1491.81 15241
1494.06 15311
1496.31 15516
1498.56 15946
1500.8 16322
1503.05 16863
1505.29 17641
1507.54 18522
1509.78 19504
1512.03 20415
1514.27 21229
1516.51 21765
1518.75 21666
1521 21348
1523.24 20732
1525.48 20023
1527.72 19148
1529.95 18238
1532.19 17308
1534.43 16574
1536.67 15949
1538.9 15441
1541.14 15101
1543.38 14801
1545.61 14715
1547.85 14596
1550.08 14641
1552.31 14522
1554.54 14432
1556.78 14446
1559.01 14419
1561.24 14355
1563.47 14367
1565.7 14307
1567.93 14287
1570.16 14185
1572.38 14281
1574.61 14176
1576.84 14237
1579.07 14201
1581.29 14243
1583.52 14248
1585.74 14263
1587.96 14239
1590.19 14248
1592.41 14215
1594.63 14074
1596.85 14209
1599.08 14245
1601.3 14128
1603.52 14086
1605.74 14236
1607.95 14178
1610.17 14255
1612.39 14112
1614.61 14112
1616.82 14107
1619.04 14104
1621.25 14020
1623.47 14087
1625.68 14007
1627.9 13933
1630.11 14007
1632.32 13983
1634.53 14039
1636.75 13991
1638.96 14131
1641.17 14111
1643.38 14131
1645.59 14111
1647.79 14265
1650 14312
1652.21 14348
1654.42 14439
1656.62 14494
1658.83 14538
1661.03 14539
1663.24 14612
1665.44 14584
1667.64 14639
1669.85 14506
1672.05 14430
1674.25 14453
1676.45 14416
1678.65 14358
1680.85 14371
1683.05 14179
1685.25 13997
1687.45 13958
1689.65 13907
1691.84 13795
1694.04 13758
1696.24 13678
1698.43 13622
1700.63 13529
1702.82 13480
1705.02 13402
1707.21 13388
1709.4 13343
1711.59 13368
1713.79 13382
1715.98 13317
1718.17 13181
1720.36 13241
1722.55 13224
1724.73 13181
1726.92 13205
1729.11 13129
1731.3 13136
1733.48 13177
1735.67 13184
1737.85 13119
1740.04 13198
1742.22 13142
1744.41 13184
1746.59 13110
1748.77 13123
1750.96 13134
1753.14 13086
1755.32 13185
1757.5 13113
1759.68 13104
1761.86 13131
1764.04 13061
1766.21 13082
1768.39 13049
1770.57 13022
1772.74 12990
1774.92 13030
1777.1 12946
1779.27 12959
1781.44 12990
1783.62 13013
1785.79 12994
1787.96 13017
1790.14 12948
1792.31 12942
1794.48 12943
1796.65 12962
1798.82 12968
1800.99 12987
