# Supplementary material for: Raman spectra simulation of antiplatelet drug-platelet interaction using DFT
Source: Sci Rep. 2024 Jan 16;14:1445. doi: 10.1038/s41598-024-51605-7 (PMC10792092; doi:10.1038/s41598-024-51605-7)
Supplement: Supplementary file 1 — Supplementary Information. [file 41598_2024_51605_MOESM1_ESM.zip › Health/Зюбин_84.txt]

399.352 13644
401.893 13684
404.434 13651
406.973 13618
409.512 13611
412.05 13680
414.588 13627
417.125 13653
419.661 13707
422.197 13770
424.731 13711
427.265 13629
429.799 13705
432.331 13698
434.863 13691
437.395 13631
439.925 13589
442.455 13661
444.984 13574
447.513 13629
450.04 13554
452.568 13611
455.094 13617
457.62 13673
460.145 13597
462.669 13579
465.193 13620.0
467.715 13581
470.238 13630
472.759 13667
475.28 13666
477.8 13674
480.32 13656
482.838 13581
485.356 13598
487.874 13721
490.39 13669
492.906 13766
495.422 13794
497.936 13820
500.45 13789
502.963 13930
505.476 13901
507.988 13952
510.499 13988
513.009 13941
515.519 13922
518.028 13886
520.537 13889
523.044 13831
525.551 13937
528.058 13876
530.563 13763
533.068 13783
535.573 13788
538.076 13749
540.579 13829
543.081 13843
545.583 13717
548.084 13787
550.584 13682
553.083 13734
555.582 13647
558.08 13708
560.577 13618
563.074 13650
565.57 13624
568.066 13641
570.56 13631
573.054 13683
575.548 13704
578.04 13711
580.532 13649
583.023 13661
585.514 13652
588.004 13666
590.493 13717
592.982 13674
595.47 13735
597.957 13721
600.443 13694
602.929 13755
605.414 13733
607.899 13758
610.382 13704
612.866 13789
615.348 13799
617.83 13874
620.311 13879
622.791 13922
625.271 13898
627.75 13856
630.228 13766
632.706 13797
635.183 13745
637.659 13793
640.135 13953
642.61 13893
645.084 13920
647.558 13920
650.031 13895
652.503 13870
654.975 14005
657.446 13915
659.916 13918
662.386 13865
664.855 14017
667.323 13948
669.791 14084
672.257 13999
674.724 14003
677.189 13944
679.654 14017
682.118 13969
684.582 13937
687.045 13998
689.507 14017
691.969 14023
694.43 14016
696.89 14059
699.349 14124
701.808 14088
704.266 14131
706.724 14142
709.181 14169
711.637 14046
714.093 14096
716.547 14238
719.002 14171
721.455 14204
723.908 14197
726.36 14140
728.812 14200
731.263 14250
733.713 14280
736.162 14261
738.611 14249
741.06 14304
743.507 14279
745.954 14418
748.4 14434
750.846 14496
753.291 14410
755.735 14465
758.178 14535
760.621 14438
763.064 14422
765.505 14315
767.946 14313
770.386 14230
772.826 14234
775.265 14264
777.703 14341
780.141 14343
782.578 14276
785.014 14350
787.45 14310
789.885 14363
792.319 14339
794.753 14311
797.186 14393
799.618 14422
802.05 14489
804.481 14519
806.911 14494
809.341 14534
811.77 14606
814.199 14662
816.626 14739
819.054 14736
821.48 14820
823.906 14992
826.331 15103
828.755 15189
831.179 15085
833.602 15213
836.025 15131
838.447 15116
840.868 15206
843.289 15238
845.709 15253
848.128 15390
850.547 15499
852.964 15536
855.382 15526
857.798 15522
860.214 15473
862.63 15499
865.045 15485
867.459 15523
869.872 15565
872.285 15589
874.697 15594
877.108 15724
879.519 15709
881.929 15643
884.339 15677
886.748 15696
889.156 15654
891.564 15611
893.97 15640
896.377 15677
898.782 15661
901.187 15668
903.592 15692
905.995 15705
908.398 15655
910.801 15729
913.203 15687
915.604 15815
918.004 15840
920.404 15952
922.803 15954
925.202 16001
927.6 16058
929.997 16023
932.393 16209
934.789 16166
937.185 16243
939.579 16296
941.973 16495
944.367 16581
946.76 16582
949.152 16747
951.543 16865
953.934 16967
956.324 16967
958.714 16955
961.103 16871
963.491 16823
965.879 16740
968.266 16588
970.652 16593
973.038 16542
975.423 16556
977.807 16496
980.191 16616
982.574 16629
984.957 16804
987.338 16945
989.72 17120
992.1 17334
994.48 17766
996.86 18459
999.238 19006
1001.62 19980
1003.99 20155
1006.37 19564
1008.75 18904
1011.12 18279
1013.5 17774
1015.87 17456
1018.25 17203
1020.62 17218
1022.99 17066
1025.36 17083
1027.73 17112
1030.1 17099
1032.47 17025
1034.84 16857
1037.21 16803
1039.58 16624
1041.95 16637
1044.31 16617
1046.68 16603
1049.04 16649
1051.41 16600
1053.77 16663
1056.14 16638
1058.5 16692
1060.86 16706
1063.22 16739
1065.58 16680
1067.95 16797
1070.3 16761
1072.66 16796
1075.02 16804
1077.38 16770
1079.74 16926
1082.09 16980
1084.45 16861
1086.81 16829
1089.16 16819
1091.51 16918
1093.87 16942
1096.22 16879
1098.57 17001
1100.92 17065
1103.28 17142
1105.63 17185
1107.98 17176
1110.32 17252
1112.67 17227
1115.02 17401
1117.37 17495
1119.71 17618
1122.06 17718
1124.41 17910
1126.75 17991
1129.1 18116
1131.44 18367
1133.78 18468
1136.12 18598
1138.47 18823
1140.81 19263
1143.15 19782
1145.49 20669
1147.83 21815
1150.16 23107
1152.5 24419
1154.84 25226
1157.18 25145
1159.51 24041
1161.85 22499
1164.18 21018
1166.52 19947
1168.85 19188
1171.18 18894
1173.52 18681
1175.85 18378
1178.18 18356
1180.51 18302
1182.84 18176
1185.17 18188
1187.5 18205
1189.82 18202
1192.15 18271
1194.48 18368
1196.8 18215
1199.13 18366
1201.46 18245
1203.78 18305
1206.1 18255
1208.43 18156
1210.75 18178
1213.07 18078
1215.39 18077
1217.71 17808
1220.03 17808
1222.35 17620
1224.67 17578
1226.99 17597
1229.31 17653
1231.62 17586
1233.94 17646
1236.26 17723
1238.57 17778
1240.89 17801
1243.2 17713
1245.51 17786
1247.83 17789
1250.14 17782
1252.45 17847
1254.76 17871
1257.07 17946
1259.38 17978
1261.69 18063
1264 18292
1266.31 18250
1268.61 18157
1270.92 18251
1273.23 18226
1275.53 18299
1277.84 18370
1280.14 18353
1282.44 18310
1284.75 18389
1287.05 18297
1289.35 18178
1291.65 18004
1293.95 18099
1296.25 18008
1298.55 17905
1300.85 17998
1303.15 17992
1305.45 18011
1307.74 18097
1310.04 17963
1312.34 18046
1314.63 18082
1316.92 18123
1319.22 17957
1321.51 17966
1323.8 17910
1326.1 17892
1328.39 17847
1330.68 17843
1332.97 17838
1335.26 17967
1337.55 17992
1339.84 17915
1342.13 17903
1344.41 17834
1346.7 17922
1348.99 17879
1351.27 17809
1353.56 17860
1355.84 17744
1358.12 17625
1360.41 17639
1362.69 17529
1364.97 17426
1367.25 17335
1369.53 17245
1371.81 17202
1374.09 17178
1376.37 17213
1378.65 17236
1380.93 17254
1383.21 17320
1385.48 17356
1387.76 17346
1390.03 17370
1392.31 17464
1394.58 17548
1396.86 17539
1399.13 17630
1401.4 17509
1403.67 17566
1405.94 17522
1408.22 17580
1410.49 17627
1412.75 17598
1415.02 17479
1417.29 17725
1419.56 17595
1421.83 17649
1424.09 17716
1426.36 17675
1428.62 17818
1430.89 17853
1433.15 17918
1435.42 18086
1437.68 18354
1439.94 18419
1442.2 18757
1444.46 18862
1446.73 18867
1448.99 18798
1451.24 18856
1453.5 18779
1455.76 18694
1458.02 18630
1460.28 18518
1462.53 18526
1464.79 18487
1467.04 18279
1469.3 18226
1471.55 18098
1473.81 18057
1476.06 17836
1478.31 17890
1480.56 17794
1482.81 17788
1485.07 17645
1487.32 17642
1489.56 17788
1491.81 17844
1494.06 18051
1496.31 18293
1498.56 18512
1500.8 19000
1503.05 19559
1505.29 20400
1507.54 21184
1509.78 22325
1512.03 23205
1514.27 23961
1516.51 24385
1518.75 24310
1521 23975
1523.24 23403
1525.48 22649
1527.72 21751
1529.95 20870
1532.19 19910
1534.43 19095
1536.67 18512
1538.9 18153
1541.14 17759
1543.38 17599
1545.61 17425
1547.85 17278
1550.08 17264
1552.31 17187
1554.54 17182
1556.78 17182
1559.01 17236
1561.24 17147
1563.47 17014
1565.7 16890
1567.93 16870
1570.16 16923
1572.38 16948
1574.61 16890
1576.84 16950
1579.07 16903
1581.29 16948
1583.52 17019
1585.74 17096
1587.96 17070
1590.19 17036
1592.41 16962
1594.63 17003
1596.85 16908
1599.08 16881
1601.3 16985
1603.52 16883
1605.74 17018
1607.95 17009
1610.17 16968
1612.39 16916
1614.61 16982
1616.82 16959
1619.04 16956
1621.25 16821
1623.47 16843
1625.68 16810
1627.9 16877
1630.11 16826
1632.32 16920
1634.53 16761
1636.75 16795
1638.96 16997
1641.17 16950
1643.38 17044
1645.59 17088
1647.79 17140
1650 17274
1652.21 17251
1654.42 17510
1656.62 17585
1658.83 17672
1661.03 17752
1663.24 17725
1665.44 17711
1667.64 17640
1669.85 17610
1672.05 17555
1674.25 17417
1676.45 17409
1678.65 17244
1680.85 17256
1683.05 17056
1685.25 16899
1687.45 16875
1689.65 16692
1691.84 16486
1694.04 16448
1696.24 16434
1698.43 16259
1700.63 16323
1702.82 16149
1705.02 16007
1707.21 15999
1709.4 15959
1711.59 15929
1713.79 15933
1715.98 15926
1718.17 15835
1720.36 15761
1722.55 15855
1724.73 15857
1726.92 15763
1729.11 15805
1731.3 15686
1733.48 15784
1735.67 15743
1737.85 15700
1740.04 15794
1742.22 15702
1744.41 15750
1746.59 15738
1748.77 15742
1750.96 15765
1753.14 15785
1755.32 15738
1757.5 15673
1759.68 15762
1761.86 15719
1764.04 15664
1766.21 15717
1768.39 15630
1770.57 15608
1772.74 15532
1774.92 15548
1777.1 15585
1779.27 15541
1781.44 15598
1783.62 15630
1785.79 15551
1787.96 15586
1790.14 15524
1792.31 15564
1794.48 15561
1796.65 15529
1798.82 15517
1800.99 15595
