# Supplementary material for: Raman spectra simulation of antiplatelet drug-platelet interaction using DFT
Source: Sci Rep. 2024 Jan 16;14:1445. doi: 10.1038/s41598-024-51605-7 (PMC10792092; doi:10.1038/s41598-024-51605-7)
Supplement: Supplementary file 1 — Supplementary Information. [file 41598_2024_51605_MOESM1_ESM.zip › Health/Зюбин_85.txt]

399.352 13951
401.893 13999
404.434 13991
406.973 14025
409.512 14081
412.05 13988
414.588 14110
417.125 14085
419.661 14143
422.197 14106
424.731 14142
427.265 14114
429.799 14127
432.331 14156
434.863 14176
437.395 14135
439.925 14167
442.455 14076
444.984 14104
447.513 14022
450.04 14075
452.568 14142
455.094 14085
457.62 14131
460.145 14127
462.669 14169
465.193 14209
467.715 14182
470.238 14168
472.759 14162
475.28 14230
477.8 14197
480.32 14166
482.838 14224
485.356 14180
487.874 14286
490.39 14184
492.906 14215
495.422 14271
497.936 14342
500.45 14384
502.963 14453
505.476 14381
507.988 14590
510.499 14554
513.009 14592
515.519 14453
518.028 14434
520.537 14442
523.044 14415
525.551 14366
528.058 14378
530.563 14373
533.068 14344
535.573 14342
538.076 14422
540.579 14382
543.081 14372
545.583 14473
548.084 14452
550.584 14363
553.083 14436
555.582 14403
558.08 14377
560.577 14347
563.074 14395
565.57 14399
568.066 14323
570.56 14296
573.054 14338
575.548 14403
578.04 14362
580.532 14406
583.023 14373
585.514 14445
588.004 14477
590.493 14345
592.982 14514
595.47 14492
597.957 14504
600.443 14524
602.929 14481
605.414 14456
607.899 14401
610.382 14474
612.866 14455
615.348 14525
617.83 14591
620.311 14661
622.791 14637
625.271 14624
627.75 14590
630.228 14594
632.706 14597
635.183 14678
637.659 14641
640.135 14720
642.61 14669
645.084 14616
647.558 14686
650.031 14663
652.503 14776
654.975 14719
657.446 14763
659.916 14776
662.386 14812
664.855 14834
667.323 14791
669.791 14799
672.257 14795
674.724 14793
677.189 14882
679.654 14890
682.118 14858
684.582 14742
687.045 14835
689.507 14882
691.969 14806
694.43 14855
696.89 15009
699.349 14937
701.808 14958
704.266 14934
706.724 14966
709.181 14927
711.637 14909
714.093 15000
716.547 14975
719.002 14894
721.455 14917
723.908 14970
726.36 15079
728.812 14991
731.263 15039
733.713 14981
736.162 15072
738.611 15038
741.06 15138
743.507 15145
745.954 15172
748.4 15225
750.846 15300
753.291 15227
755.735 15346
758.178 15191
760.621 15222
763.064 15228
765.505 15138
767.946 15178
770.386 15110
772.826 15130
775.265 15136
777.703 15225
780.141 15164
782.578 15171
785.014 15199
787.45 15263
789.885 15301
792.319 15267
794.753 15305
797.186 15476
799.618 15346
802.05 15251
804.481 15323
806.911 15422
809.341 15443
811.77 15474
814.199 15468
816.626 15537
819.054 15634
821.48 15619
823.906 15809
826.331 15768
828.755 15818
831.179 15843
833.602 15767
836.025 15833
838.447 15804
840.868 15851
843.289 15990
845.709 15977
848.128 16001
850.547 16044
852.964 16075
855.382 15991
857.798 16010
860.214 16138
862.63 16101
865.045 16164
867.459 16148
869.872 16190
872.285 16328
874.697 16298
877.108 16257
879.519 16246
881.929 16199
884.339 16282
886.748 16262
889.156 16145
891.564 16153
893.97 16255
896.377 16261
898.782 16238
901.187 16244
903.592 16302
905.995 16255
908.398 16338
910.801 16393
913.203 16323
915.604 16396
918.004 16341
920.404 16465
922.803 16291
925.202 16488
927.6 16453
929.997 16427
932.393 16618
934.789 16551
937.185 16656
939.579 16763
941.973 16889
944.367 17017
946.76 17076
949.152 17176
951.543 17242
953.934 17242
956.324 17300
958.714 17259
961.103 17272
963.491 17266
965.879 17215
968.266 17132
970.652 17100
973.038 17026
975.423 16980
977.807 17037
980.191 16963
982.574 17091
984.957 17334
987.338 17334
989.72 17498
992.1 17720
994.48 17946
996.86 18389
999.238 18953
1001.62 19450
1003.99 19557
1006.37 19110
1008.75 18736
1011.12 18277
1013.5 17961
1015.87 17746
1018.25 17602
1020.62 17638
1022.99 17505
1025.36 17505
1027.73 17471
1030.1 17374
1032.47 17452
1034.84 17376
1037.21 17216
1039.58 17191
1041.95 17160
1044.31 17142
1046.68 17229
1049.04 17204
1051.41 17141
1053.77 17232
1056.14 17249
1058.5 17308
1060.86 17292
1063.22 17357
1065.58 17309
1067.95 17368
1070.3 17385
1072.66 17380
1075.02 17341
1077.38 17401
1079.74 17422
1082.09 17459
1084.45 17429
1086.81 17480
1089.16 17456
1091.51 17432
1093.87 17452
1096.22 17528
1098.57 17486
1100.92 17645
1103.28 17675
1105.63 17683
1107.98 17758
1110.32 17850
1112.67 17865
1115.02 17923
1117.37 17971
1119.71 17990
1122.06 18135
1124.41 18283
1126.75 18438
1129.1 18473
1131.44 18686
1133.78 18829
1136.12 19015
1138.47 19212
1140.81 19541
1143.15 20048
1145.49 20760
1147.83 21591
1150.16 22646
1152.5 23820
1154.84 24405
1157.18 24192
1159.51 23284
1161.85 21876
1164.18 20770
1166.52 19856
1168.85 19469
1171.18 19127
1173.52 19063
1175.85 18873
1178.18 18734
1180.51 18770
1182.84 18628
1185.17 18684
1187.5 18757
1189.82 18705
1192.15 18696
1194.48 18694
1196.8 18818
1199.13 18785
1201.46 18586
1203.78 18674
1206.1 18580
1208.43 18567
1210.75 18571
1213.07 18517
1215.39 18476
1217.71 18458
1220.03 18289
1222.35 18245
1224.67 18223
1226.99 18224
1229.31 18236
1231.62 18271
1233.94 18246
1236.26 18185
1238.57 18187
1240.89 18198
1243.2 18326
1245.51 18204
1247.83 18291
1250.14 18296
1252.45 18453
1254.76 18336
1257.07 18461
1259.38 18538
1261.69 18599
1264 18671
1266.31 18676
1268.61 18679
1270.92 18668
1273.23 18740
1275.53 18764
1277.84 18760
1280.14 18803
1282.44 18834
1284.75 18856
1287.05 18708
1289.35 18721
1291.65 18629
1293.95 18572
1296.25 18583
1298.55 18523
1300.85 18612
1303.15 18538
1305.45 18560
1307.74 18510
1310.04 18541
1312.34 18521
1314.63 18569
1316.92 18547
1319.22 18447
1321.51 18492
1323.8 18434
1326.1 18392
1328.39 18434
1330.68 18444
1332.97 18382
1335.26 18458
1337.55 18445
1339.84 18467
1342.13 18444
1344.41 18406
1346.7 18410
1348.99 18385
1351.27 18468
1353.56 18425
1355.84 18457
1358.12 18367
1360.41 18368
1362.69 18279
1364.97 18143
1367.25 18103
1369.53 18214
1371.81 18181
1374.09 18072
1376.37 18167
1378.65 18150
1380.93 18128
1383.21 18244
1385.48 18222
1387.76 18366
1390.03 18293
1392.31 18406
1394.58 18346
1396.86 18447
1399.13 18297
1401.4 18279
1403.67 18427
1405.94 18271
1408.22 18299
1410.49 18315
1412.75 18227
1415.02 18250
1417.29 18372
1419.56 18427
1421.83 18446
1424.09 18386
1426.36 18491
1428.62 18495
1430.89 18636
1433.15 18649
1435.42 18797
1437.68 18897
1439.94 18938
1442.2 19286
1444.46 19289
1446.73 19125
1448.99 19238
1451.24 19172
1453.5 19192
1455.76 19141
1458.02 19070
1460.28 19001
1462.53 18988
1464.79 18934
1467.04 18956
1469.3 18807
1471.55 18777
1473.81 18816
1476.06 18721
1478.31 18704
1480.56 18588
1482.81 18609
1485.07 18703
1487.32 18694
1489.56 18698
1491.81 18917
1494.06 18987
1496.31 19035
1498.56 19497
1500.8 19750
1503.05 20291
1505.29 20926
1507.54 21649
1509.78 22523
1512.03 23174
1514.27 23792
1516.51 24179
1518.75 24092
1521 23754
1523.24 23224
1525.48 22708
1527.72 21889
1529.95 21249
1532.19 20552
1534.43 19913
1536.67 19473
1538.9 19049
1541.14 18813
1543.38 18715
1545.61 18566
1547.85 18460
1550.08 18380
1552.31 18326
1554.54 18329
1556.78 18256
1559.01 18346
1561.24 18250
1563.47 18174
1565.7 18148
1567.93 18164
1570.16 18149
1572.38 18111
1574.61 18136
1576.84 18152
1579.07 18136
1581.29 18205
1583.52 18268
1585.74 18257
1587.96 18274
1590.19 18274
1592.41 18171
1594.63 18135
1596.85 18105
1599.08 18120
1601.3 18028
1603.52 18124
1605.74 18098
1607.95 18092
1610.17 18019
1612.39 18037
1614.61 17995
1616.82 17997
1619.04 17924
1621.25 17962
1623.47 17951
1625.68 17914
1627.9 17979
1630.11 17868
1632.32 17943
1634.53 17960
1636.75 17989
1638.96 17956
1641.17 17913
1643.38 17962
1645.59 17993
1647.79 17940
1650 17988
1652.21 18145
1654.42 18187
1656.62 18227
1658.83 18260
1661.03 18295
1663.24 18291
1665.44 18222
1667.64 18227
1669.85 18300
1672.05 18107
1674.25 18203
1676.45 18057
1678.65 17961
1680.85 17908
1683.05 17844
1685.25 17732
1687.45 17599
1689.65 17631
1691.84 17473
1694.04 17609
1696.24 17490
1698.43 17449
1700.63 17335
1702.82 17271
1705.02 17345
1707.21 17289
1709.4 17275
1711.59 17243
1713.79 17300
1715.98 17278
1718.17 17233
1720.36 17260
1722.55 17188
1724.73 17129
1726.92 17223
1729.11 17126
1731.3 17228
1733.48 17177
1735.67 17124
1737.85 17047
1740.04 17135
1742.22 17120
1744.41 17221
1746.59 17106
1748.77 17182
1750.96 17203
1753.14 17150
1755.32 17142
1757.5 17125
1759.68 17192
1761.86 17031
1764.04 17149
1766.21 17195
1768.39 17097
1770.57 16959
1772.74 17026
1774.92 16986
1777.1 16954
1779.27 17064
1781.44 17047
1783.62 17024
1785.79 16942
1787.96 17051
1790.14 17088
1792.31 17074
1794.48 17005
1796.65 16961
1798.82 17028
1800.99 16963
