# Supplementary material for: Raman spectra simulation of antiplatelet drug-platelet interaction using DFT
Source: Sci Rep. 2024 Jan 16;14:1445. doi: 10.1038/s41598-024-51605-7 (PMC10792092; doi:10.1038/s41598-024-51605-7)
Supplement: Supplementary file 1 — Supplementary Information. [file 41598_2024_51605_MOESM1_ESM.zip › Health/Зюбин_86.txt]

399.352 12652
401.893 12635
404.434 12580
406.973 12682
409.512 12641
412.05 12639
414.588 12618
417.125 12691
419.661 12783
422.197 12710
424.731 12761
427.265 12681
429.799 12700
432.331 12711
434.863 12691
437.395 12630
439.925 12601
442.455 12833
444.984 12514
447.513 12547
450.04 12609
452.568 12561
455.094 12529
457.62 12595
460.145 12555
462.669 12579
465.193 12590
467.715 12608
470.238 12584
472.759 12574
475.28 12596
477.8 12498
480.32 12525
482.838 12584
485.356 12664
487.874 12629
490.39 12615
492.906 12637
495.422 12697
497.936 12759
500.45 12756
502.963 12809
505.476 12852
507.988 12856
510.499 12848
513.009 12957
515.519 12817
518.028 12787
520.537 12742
523.044 12783
525.551 12781
528.058 13001
530.563 12594
533.068 12654
535.573 12667
538.076 12584
540.579 12609
543.081 12618
545.583 12628
548.084 12678
550.584 12654
553.083 12638
555.582 12637
558.08 12587
560.577 12546
563.074 12567
565.57 12544
568.066 12541
570.56 12511
573.054 12490
575.548 12542
578.04 12527
580.532 12532
583.023 12548
585.514 12556
588.004 12522
590.493 12569
592.982 12573
595.47 12593
597.957 12595
600.443 12558
602.929 12481
605.414 12532
607.899 12551
610.382 12536
612.866 12552
615.348 12619
617.83 12621
620.311 12706
622.791 12814
625.271 12641
627.75 12598
630.228 12606
632.706 12594
635.183 12601
637.659 12722
640.135 12690
642.61 12700
645.084 12726
647.558 12702
650.031 12692
652.503 12674
654.975 12686
657.446 12711
659.916 12772
662.386 12837
664.855 12737
667.323 12830
669.791 12775
672.257 12867
674.724 12774
677.189 12791
679.654 12726
682.118 12716
684.582 12637
687.045 12800
689.507 12777
691.969 12817
694.43 12771
696.89 12852
699.349 12929
701.808 12890
704.266 12881
706.724 12954
709.181 12950
711.637 12974
714.093 12953
716.547 12926
719.002 12919
721.455 12940
723.908 12928
726.36 12994
728.812 12894
731.263 12954
733.713 12927
736.162 12986
738.611 12980
741.06 13056
743.507 13226
745.954 13195
748.4 13236
750.846 13124
753.291 13194
755.735 13206
758.178 13222
760.621 13171
763.064 13138
765.505 13055
767.946 13015
770.386 13029
772.826 12948
775.265 13047
777.703 13119
780.141 12976
782.578 13070
785.014 13022
787.45 13052
789.885 13020
792.319 13084
794.753 13146
797.186 13151
799.618 13253
802.05 13165
804.481 13224
806.911 13240
809.341 13241
811.77 13353
814.199 13356
816.626 13468
819.054 13549
821.48 13620.0
823.906 13710
826.331 13810
828.755 13865
831.179 13817
833.602 14022
836.025 13901
838.447 13951
840.868 13979
843.289 14006
845.709 14000
848.128 14121
850.547 14224
852.964 14288
855.382 14332
857.798 14405
860.214 14240
862.63 14271
865.045 14306
867.459 14300
869.872 14349
872.285 14362
874.697 14447
877.108 14407
879.519 14446
881.929 14378
884.339 14312
886.748 14303
889.156 14334
891.564 14349
893.97 14364
896.377 14461
898.782 14470
901.187 14425
903.592 14445
905.995 14446
908.398 14495
910.801 14475
913.203 14605
915.604 14615
918.004 14563
920.404 14700
922.803 14797
925.202 14737
927.6 14769
929.997 14840
932.393 14843
934.789 14897
937.185 15058
939.579 15183
941.973 15217
944.367 15342
946.76 15471
949.152 15568
951.543 15618
953.934 15749
956.324 15720
958.714 15685
961.103 15769
963.491 15559
965.879 15569
968.266 15361
970.652 15312
973.038 15243
975.423 15332
977.807 15286
980.191 15389
982.574 15477
984.957 15569
987.338 15718
989.72 15985
992.1 16209
994.48 16649
996.86 17341
999.238 18130
1001.62 18954
1003.99 18935
1006.37 18439
1008.75 17616
1011.12 17009
1013.5 16503
1015.87 16249
1018.25 15999
1020.62 15866
1022.99 15822
1025.36 15810
1027.73 15905
1030.1 15855
1032.47 15813
1034.84 15654
1037.21 15545
1039.58 15474
1041.95 15383
1044.31 15402
1046.68 15411
1049.04 15443
1051.41 15403
1053.77 15399
1056.14 15396
1058.5 15460
1060.86 15383
1063.22 15467
1065.58 15441
1067.95 15525
1070.3 15452
1072.66 15490
1075.02 15512
1077.38 15553
1079.74 15576
1082.09 15549
1084.45 15529
1086.81 15610
1089.16 15674
1091.51 15555
1093.87 15580
1096.22 15656
1098.57 15741
1100.92 15847
1103.28 15917
1105.63 15901
1107.98 15941
1110.32 16082
1112.67 16020
1115.02 16171
1117.37 16230
1119.71 16319
1122.06 16510
1124.41 16656
1126.75 16891
1129.1 16978
1131.44 17138
1133.78 17369
1136.12 17457
1138.47 17706
1140.81 18150
1143.15 18819
1145.49 19706
1147.83 20885
1150.16 22304
1152.5 23678
1154.84 24340
1157.18 24399
1159.51 23065
1161.85 21499
1164.18 19914
1166.52 18656
1168.85 18040
1171.18 17704
1173.52 17410
1175.85 17299
1178.18 17205
1180.51 17110
1182.84 17105
1185.17 17056
1187.5 17022
1189.82 16985
1192.15 17124
1194.48 17091
1196.8 17098
1199.13 17096
1201.46 17115
1203.78 17102
1206.1 16985
1208.43 16967
1210.75 16937
1213.07 16882
1215.39 16672
1217.71 16571
1220.03 16447
1222.35 16453
1224.67 16423
1226.99 16370.0
1229.31 16310
1231.62 16410
1233.94 16437
1236.26 16379
1238.57 16535
1240.89 16522
1243.2 16471
1245.51 16476
1247.83 16535
1250.14 16571
1252.45 16666
1254.76 16579
1257.07 16733
1259.38 16799
1261.69 16847
1264 16916
1266.31 17068
1268.61 17042
1270.92 16977
1273.23 16957
1275.53 17031
1277.84 17053
1280.14 17106
1282.44 17096
1284.75 17151
1287.05 17093
1289.35 16834
1291.65 16809
1293.95 16759
1296.25 16710
1298.55 16721
1300.85 16650
1303.15 16759
1305.45 16780
1307.74 16784
1310.04 16829
1312.34 16788
1314.63 16857
1316.92 16849
1319.22 16719
1321.51 16697
1323.8 16635
1326.1 16605
1328.39 16617
1330.68 16629
1332.97 16735
1335.26 16660
1337.55 16720
1339.84 16684
1342.13 16698
1344.41 16710
1346.7 16629
1348.99 16520
1351.27 16510
1353.56 16399
1355.84 16348
1358.12 16356
1360.41 16390
1362.69 16236
1364.97 16197
1367.25 16035
1369.53 15970
1371.81 15972
1374.09 15898
1376.37 15912
1378.65 15963
1380.93 15942
1383.21 15966
1385.48 16035
1387.76 16012
1390.03 16097
1392.31 16167
1394.58 16232
1396.86 16202
1399.13 16275
1401.4 16192
1403.67 16159
1405.94 16187
1408.22 16150
1410.49 16231
1412.75 16274
1415.02 16250
1417.29 16319
1419.56 16302
1421.83 16520
1424.09 16431
1426.36 16375
1428.62 16496
1430.89 16665
1433.15 16750
1435.42 16902
1437.68 17103
1439.94 17196
1442.2 17478
1444.46 17576
1446.73 17734
1448.99 17707
1451.24 17673
1453.5 17556
1455.76 17422
1458.02 17497
1460.28 17272
1462.53 17329
1464.79 17244
1467.04 17052
1469.3 16996
1471.55 16855
1473.81 16864
1476.06 16635
1478.31 16535
1480.56 16525
1482.81 16434
1485.07 16367
1487.32 16442
1489.56 16457
1491.81 16611
1494.06 16748
1496.31 17053
1498.56 17324
1500.8 17863
1503.05 18558
1505.29 19188
1507.54 20174
1509.78 21305
1512.03 22290
1514.27 23064
1516.51 23503
1518.75 23520
1521 22844
1523.24 22377
1525.48 21435
1527.72 20458
1529.95 19580
1532.19 18636
1534.43 17969
1536.67 17257
1538.9 16799
1541.14 16391
1543.38 16272
1545.61 16032
1547.85 15991
1550.08 15901
1552.31 15931
1554.54 15889
1556.78 15806
1559.01 15766
1561.24 15669
1563.47 15715
1565.7 15608
1567.93 15604
1570.16 15595
1572.38 15513
1574.61 15583
1576.84 15521
1579.07 15582
1581.29 15621
1583.52 15638
1585.74 15616
1587.96 15715
1590.19 15723
1592.41 15611
1594.63 15626
1596.85 15570
1599.08 15488
1601.3 15538
1603.52 15627
1605.74 15654
1607.95 15600.0
1610.17 15622
1612.39 15637
1614.61 15572
1616.82 15559
1619.04 15587
1621.25 15564
1623.47 15562
1625.68 15412
1627.9 15451
1630.11 15407
1632.32 15505
1634.53 15385
1636.75 15593
1638.96 15623
1641.17 15648
1643.38 15682
1645.59 15863
1647.79 15840
1650 15944
1652.21 16048
1654.42 16178
1656.62 16406
1658.83 16423
1661.03 16477
1663.24 16504
1665.44 16359
1667.64 16400
1669.85 16313
1672.05 16181
1674.25 16152
1676.45 16011
1678.65 15942
1680.85 15813
1683.05 15757
1685.25 15586
1687.45 15489
1689.65 15356
1691.84 15266
1694.04 15089
1696.24 15034
1698.43 14982
1700.63 14851
1702.82 14820
1705.02 14663
1707.21 14602
1709.4 14690
1711.59 14565
1713.79 14553
1715.98 14556
1718.17 14542
1720.36 14518
1722.55 14430
1724.73 14533
1726.92 14402
1729.11 14399
1731.3 14359
1733.48 14393
1735.67 14377
1737.85 14301
1740.04 14312
1742.22 14378
1744.41 14450
1746.59 14359
1748.77 14364
1750.96 14391
1753.14 14370
1755.32 14372
1757.5 14335
1759.68 14260
1761.86 14269
1764.04 14281
1766.21 14261
1768.39 14200
1770.57 14313
1772.74 14238
1774.92 14215
1777.1 14242
1779.27 14105
1781.44 14225
1783.62 14166
1785.79 14267
1787.96 14203
1790.14 14225
1792.31 14202
1794.48 14174
1796.65 14194
1798.82 14189
1800.99 14059
