# Supplementary material for: Raman spectra simulation of antiplatelet drug-platelet interaction using DFT
Source: Sci Rep. 2024 Jan 16;14:1445. doi: 10.1038/s41598-024-51605-7 (PMC10792092; doi:10.1038/s41598-024-51605-7)
Supplement: Supplementary file 1 — Supplementary Information. [file 41598_2024_51605_MOESM1_ESM.zip › Health/Зюбин_87.txt]

399.352 5858
401.893 5856
404.434 5856
406.973 5895
409.512 5847
412.05 5884
414.588 5858
417.125 5931
419.661 5915
422.197 5896
424.731 5910
427.265 5982
429.799 5910
432.331 5916
434.863 5935
437.395 5875
439.925 5914
442.455 5896
444.984 5930
447.513 5895
450.04 5912
452.568 5925
455.094 5899
457.62 5936
460.145 5892
462.669 5877
465.193 5889
467.715 5929
470.238 5927
472.759 5914
475.28 5935
477.8 5881
480.32 5925
482.838 5944
485.356 5952
487.874 5970
490.39 5901
492.906 5960
495.422 5951
497.936 6000
500.45 5973
502.963 5976
505.476 6059
507.988 5996
510.499 6009
513.009 6065
515.519 6021
518.028 6040
520.537 5984
523.044 5952
525.551 6036
528.058 5984
530.563 5976
533.068 5981
535.573 5959
538.076 5988
540.579 5992
543.081 5919
545.583 5975
548.084 5958
550.584 5941
553.083 5983
555.582 5926
558.08 5930
560.577 5987
563.074 5946
565.57 6018
568.066 5925
570.56 5950
573.054 5939
575.548 5954
578.04 5928
580.532 5947
583.023 5959
585.514 5937
588.004 5949
590.493 5972
592.982 5991
595.47 5969
597.957 5998
600.443 6016
602.929 6005
605.414 5944
607.899 5987
610.382 5971
612.866 6007
615.348 6032
617.83 6010
620.311 5994
622.791 6014
625.271 6053
627.75 5991
630.228 5997
632.706 6014
635.183 5998
637.659 6026
640.135 6037
642.61 6081
645.084 6007
647.558 6012
650.031 6045
652.503 6017
654.975 6059
657.446 6050
659.916 6035
662.386 6056
664.855 6044
667.323 6024
669.791 6026
672.257 6042
674.724 6043
677.189 6087
679.654 6052
682.118 6066
684.582 6016
687.045 6023
689.507 6065
691.969 6077
694.43 6073
696.89 6100.0
699.349 6142
701.808 6122
704.266 6133
706.724 6127
709.181 6079
711.637 6115
714.093 6108
716.547 6151
719.002 6149
721.455 6110
723.908 6172
726.36 6172
728.812 6090
731.263 6136
733.713 6107
736.162 6157
738.611 6180
741.06 6230
743.507 6231
745.954 6181
748.4 6212
750.846 6252
753.291 6197
755.735 6252
758.178 6246
760.621 6228
763.064 6243
765.505 6182
767.946 6205
770.386 6185
772.826 6209
775.265 6190
777.703 6199
780.141 6162
782.578 6146
785.014 6184
787.45 6215
789.885 6200
792.319 6225
794.753 6197
797.186 6179
799.618 6200
802.05 6222
804.481 6217
806.911 6281
809.341 6266
811.77 6282
814.199 6308
816.626 6307
819.054 6399
821.48 6365
823.906 6428
826.331 6443
828.755 6382
831.179 6441
833.602 6471
836.025 6440
838.447 6455
840.868 6464
843.289 6487
845.709 6514
848.128 6619
850.547 7041
852.964 6577
855.382 6584
857.798 6612
860.214 6587
862.63 6567
865.045 6611
867.459 6583
869.872 6646
872.285 6579
874.697 6642
877.108 6638
879.519 6608
881.929 6592
884.339 6631
886.748 6568
889.156 6583
891.564 6624
893.97 6619
896.377 6647
898.782 6647
901.187 6609
903.592 6618
905.995 6639
908.398 6630
910.801 6676
913.203 6623
915.604 6662
918.004 6652
920.404 6753
922.803 6734
925.202 6717
927.6 6747
929.997 6696
932.393 6818
934.789 6762
937.185 6816
939.579 6892
941.973 6842
944.367 6894
946.76 6926
949.152 6994
951.543 7011
953.934 6993
956.324 7044
958.714 7045
961.103 7026
963.491 7007
965.879 6936
968.266 6977
970.652 6935
973.038 6937
975.423 6908
977.807 6919
980.191 6910
982.574 6941
984.957 7017
987.338 7036
989.72 7106
992.1 7223
994.48 7332
996.86 7588
999.238 7884
1001.62 8074
1003.99 8095
1006.37 7919
1008.75 7658
1011.12 7451
1013.5 7366
1015.87 7168
1018.25 7148
1020.62 7122
1022.99 7102
1025.36 7071
1027.73 7024
1030.1 7058
1032.47 7019
1034.84 7004
1037.21 7066
1039.58 6995
1041.95 6943
1044.31 6964
1046.68 6964
1049.04 6944
1051.41 7017
1053.77 6946
1056.14 6995
1058.5 6992
1060.86 6986
1063.22 6998
1065.58 6987
1067.95 6966
1070.3 7043
1072.66 7020
1075.02 7002
1077.38 7032
1079.74 7067
1082.09 7097
1084.45 7068
1086.81 6962
1089.16 7041
1091.51 7056
1093.87 7055
1096.22 7096
1098.57 7088
1100.92 7090
1103.28 7100
1105.63 7158
1107.98 7183
1110.32 7176
1112.67 7171
1115.02 7195
1117.37 7258
1119.71 7354
1122.06 7368
1124.41 7407
1126.75 7434
1129.1 7555
1131.44 7527
1133.78 7652
1136.12 7693
1138.47 7824
1140.81 7889
1143.15 8185
1145.49 8444
1147.83 8874
1150.16 9302
1152.5 9769
1154.84 9920
1157.18 9943
1159.51 9437
1161.85 8899
1164.18 8446
1166.52 8083
1168.85 7901
1171.18 7766
1173.52 7693
1175.85 7604
1178.18 7565
1180.51 7588
1182.84 7549
1185.17 7533
1187.5 7613
1189.82 7568
1192.15 7586
1194.48 7599
1196.8 7588
1199.13 7600
1201.46 7509
1203.78 7535
1206.1 7522
1208.43 7492
1210.75 7486
1213.07 7471
1215.39 7384
1217.71 7365
1220.03 7333
1222.35 7330
1224.67 7247
1226.99 7317
1229.31 7296
1231.62 7315
1233.94 7334
1236.26 7323
1238.57 7339
1240.89 7415
1243.2 7376
1245.51 7343
1247.83 7432
1250.14 7377
1252.45 7369
1254.76 7426
1257.07 7490
1259.38 7412
1261.69 7508
1264 7496
1266.31 7566
1268.61 7539
1270.92 7534
1273.23 7542
1275.53 7524
1277.84 7557
1280.14 7592
1282.44 7541
1284.75 7562
1287.05 7517
1289.35 7477
1291.65 7488
1293.95 7482
1296.25 7438
1298.55 7408
1300.85 7469
1303.15 7451
1305.45 7398
1307.74 7488
1310.04 7470
1312.34 7529
1314.63 7427
1316.92 7468
1319.22 7445
1321.51 7445
1323.8 7403
1326.1 7395
1328.39 7409
1330.68 7470
1332.97 7426
1335.26 7463
1337.55 7387
1339.84 7439
1342.13 7426
1344.41 7453
1346.7 7425
1348.99 7429
1351.27 7473
1353.56 7375
1355.84 7436
1358.12 7361
1360.41 7329
1362.69 7309
1364.97 7282
1367.25 7280
1369.53 7270
1371.81 7265
1374.09 7236
1376.37 7261
1378.65 7289
1380.93 7266
1383.21 7233
1385.48 7339
1387.76 7308
1390.03 7369
1392.31 7335
1394.58 7355
1396.86 7306
1399.13 7345
1401.4 7369
1403.67 7358
1405.94 7377
1408.22 7374
1410.49 7292
1412.75 7340
1415.02 7400
1417.29 7364
1419.56 7426
1421.83 7415
1424.09 7433
1426.36 7468
1428.62 7490
1430.89 7558
1433.15 7564
1435.42 7619
1437.68 7646
1439.94 7671
1442.2 7751
1444.46 7793
1446.73 7803
1448.99 7791
1451.24 7804
1453.5 7809
1455.76 7746
1458.02 7766
1460.28 7744
1462.53 7674
1464.79 7654
1467.04 7610
1469.3 7620.0
1471.55 7581
1473.81 7552
1476.06 7578
1478.31 7516
1480.56 7488
1482.81 7489
1485.07 7426
1487.32 7540
1489.56 7542
1491.81 7599
1494.06 7630
1496.31 7687
1498.56 7843
1500.8 8024
1503.05 8197
1505.29 8525
1507.54 8789
1509.78 9146
1512.03 9497
1514.27 9727
1516.51 9929
1518.75 9960
1521 9840
1523.24 9599
1525.48 9414
1527.72 9061
1529.95 8744
1532.19 8431
1534.43 8137
1536.67 7936
1538.9 7773
1541.14 7662
1543.38 7564
1545.61 7560
1547.85 7435
1550.08 7403
1552.31 7385
1554.54 7412
1556.78 7396
1559.01 7338
1561.24 7339
1563.47 7335
1565.7 7288
1567.93 7337
1570.16 7294
1572.38 7281
1574.61 7283
1576.84 7324
1579.07 7328
1581.29 7575
1583.52 7376
1585.74 7393
1587.96 7338
1590.19 7350
1592.41 7358
1594.63 7293
1596.85 7309
1599.08 7294
1601.3 7282
1603.52 7298
1605.74 7346
1607.95 7353
1610.17 7287
1612.39 7310
1614.61 7284
1616.82 7328
1619.04 7280
1621.25 7335
1623.47 7270
1625.68 7287
1627.9 7317
1630.11 7276
1632.32 7269
1634.53 7322
1636.75 7329
1638.96 7372
1641.17 7342
1643.38 7386
1645.59 7399
1647.79 7396
1650 7489
1652.21 7488
1654.42 7490
1656.62 7558
1658.83 7591
1661.03 7583
1663.24 7579
1665.44 7651
1667.64 7626
1669.85 7561
1672.05 7564
1674.25 7507
1676.45 7495
1678.65 7503
1680.85 7403
1683.05 7435
1685.25 7334
1687.45 7251
1689.65 7295
1691.84 7252
1694.04 7228
1696.24 7201
1698.43 7253
1700.63 7151
1702.82 7064
1705.02 7090
1707.21 7106
1709.4 7060
1711.59 7093
1713.79 7033
1715.98 7119
1718.17 7030
1720.36 7029
1722.55 7069
1724.73 7077
1726.92 7051
1729.11 7028
1731.3 7005
1733.48 7054
1735.67 6973
1737.85 7037
1740.04 7064
1742.22 7005
1744.41 7057
1746.59 6998
1748.77 7055
1750.96 7042
1753.14 7010
1755.32 7054
1757.5 7026
1759.68 7043
1761.86 6982
1764.04 6979
1766.21 7034
1768.39 6948
1770.57 6964
1772.74 7003
1774.92 7026
1777.1 7066
1779.27 7025
1781.44 7008
1783.62 7008
1785.79 6990
1787.96 6966
1790.14 6926
1792.31 6993
1794.48 7009
1796.65 6950
1798.82 7016
1800.99 6999
