# Supplementary material for: Raman spectra simulation of antiplatelet drug-platelet interaction using DFT
Source: Sci Rep. 2024 Jan 16;14:1445. doi: 10.1038/s41598-024-51605-7 (PMC10792092; doi:10.1038/s41598-024-51605-7)
Supplement: Supplementary file 1 — Supplementary Information. [file 41598_2024_51605_MOESM1_ESM.zip › Health/Зюбин_88.txt]

399.352 6134
401.893 6075
404.434 6188
406.973 6142
409.512 6118
412.05 6167
414.588 6180
417.125 6208
419.661 6216
422.197 6186
424.731 6211
427.265 6184
429.799 6160
432.331 6184
434.863 6137
437.395 6075
439.925 6074
442.455 6112
444.984 6113
447.513 6159
450.04 6130
452.568 6167
455.094 6060
457.62 6111
460.145 6149
462.669 6062
465.193 6081
467.715 6144
470.238 6090
472.759 6112
475.28 6067
477.8 6102
480.32 6183
482.838 6128
485.356 6215
487.874 6177
490.39 6194
492.906 6170
495.422 6272
497.936 6309
500.45 6276
502.963 6319
505.476 6320
507.988 6355
510.499 6325
513.009 6376
515.519 6365
518.028 6337
520.537 6251
523.044 6333
525.551 6332
528.058 6301
530.563 6258
533.068 6258
535.573 6262
538.076 6227
540.579 6240
543.081 6268
545.583 6281
548.084 6266
550.584 6233
553.083 6206
555.582 6155
558.08 6172
560.577 6221
563.074 6242
565.57 6155
568.066 6171
570.56 6153
573.054 6153
575.548 6136
578.04 6188
580.532 6158
583.023 6141
585.514 6138
588.004 6173
590.493 6138
592.982 6166
595.47 6141
597.957 6142
600.443 6158
602.929 6104
605.414 6149
607.899 6129
610.382 6178
612.866 6165
615.348 6217
617.83 6259
620.311 6299
622.791 6251
625.271 6250
627.75 6165
630.228 6139
632.706 6181
635.183 6152
637.659 6226
640.135 6292
642.61 6310
645.084 6234
647.558 6300
650.031 6212
652.503 6199
654.975 6238
657.446 6212
659.916 6232
662.386 6239
664.855 6300
667.323 6251
669.791 6255
672.257 6289
674.724 6209
677.189 6208
679.654 6277
682.118 6178
684.582 6260
687.045 6209
689.507 6273
691.969 6264
694.43 6274
696.89 6346
699.349 6284
701.808 6325
704.266 6309
706.724 6294
709.181 6398
711.637 6313
714.093 6402
716.547 6378
719.002 6389
721.455 6376
723.908 6359
726.36 6348
728.812 6335
731.263 6370.0
733.713 6423
736.162 6412
738.611 6423
741.06 6461
743.507 6485
745.954 6519
748.4 6514
750.846 6560
753.291 6583
755.735 6598
758.178 6571
760.621 6486
763.064 6480
765.505 6421
767.946 6420
770.386 6374
772.826 6392
775.265 6310
777.703 6314
780.141 6323
782.578 6373
785.014 6355
787.45 6391
789.885 6311
792.319 6389
794.753 6399
797.186 6412
799.618 6393
802.05 6401
804.481 6452
806.911 6479
809.341 6521
811.77 6508
814.199 6539
816.626 6599
819.054 6670
821.48 6775
823.906 6882
826.331 6900
828.755 6939
831.179 6842
833.602 6887
836.025 6900
838.447 6849
840.868 6867
843.289 6946
845.709 7028
848.128 7105
850.547 7240
852.964 7173
855.382 7201
857.798 7134
860.214 7086
862.63 7065
865.045 7082
867.459 7087
869.872 7042
872.285 7112
874.697 7115
877.108 7073
879.519 7112
881.929 7119
884.339 7084
886.748 7161
889.156 7041
891.564 7083
893.97 7137
896.377 7202
898.782 7222
901.187 7156
903.592 7183
905.995 7159
908.398 7193
910.801 7219
913.203 7234
915.604 7289
918.004 7275
920.404 7357
922.803 7396
925.202 7354
927.6 7380
929.997 7462
932.393 7448
934.789 7482
937.185 7496
939.579 7466
941.973 7510
944.367 7572
946.76 7598
949.152 7646
951.543 7632
953.934 7673
956.324 7699
958.714 7712
961.103 7599
963.491 7605
965.879 7537
968.266 7543
970.652 7451
973.038 7481
975.423 7433
977.807 7499
980.191 7527
982.574 7526
984.957 7576
987.338 7671
989.72 7686
992.1 7879
994.48 8046
996.86 8415
999.238 8933
1001.62 9409
1003.99 9278
1006.37 8873
1008.75 8475
1011.12 8091
1013.5 7872
1015.87 7747
1018.25 7631
1020.62 7600
1022.99 7595
1025.36 7651
1027.73 7670
1030.1 7723
1032.47 7726
1034.84 7643
1037.21 7502
1039.58 7476
1041.95 7488
1044.31 7490
1046.68 7470
1049.04 7417
1051.41 7426
1053.77 7397
1056.14 7464
1058.5 7456
1060.86 7433
1063.22 7484
1065.58 7411
1067.95 7464
1070.3 7479
1072.66 7445
1075.02 7476
1077.38 7495
1079.74 7548
1082.09 7528
1084.45 7509
1086.81 7502
1089.16 7475
1091.51 7455
1093.87 7530
1096.22 7556
1098.57 7549
1100.92 7593
1103.28 7600
1105.63 7633
1107.98 7631
1110.32 7626
1112.67 7622
1115.02 7687
1117.37 7666
1119.71 7726
1122.06 7856
1124.41 7921
1126.75 7957
1129.1 8002
1131.44 7997
1133.78 7996
1136.12 7984
1138.47 8078
1140.81 8187
1143.15 8400
1145.49 8699
1147.83 9177
1150.16 9614
1152.5 10032
1154.84 10273
1157.18 10297
1159.51 9777
1161.85 9169
1164.18 8670
1166.52 8402
1168.85 8217
1171.18 8129
1173.52 8092
1175.85 8102
1178.18 8024
1180.51 7956
1182.84 7923
1185.17 7903
1187.5 7883
1189.82 7985
1192.15 7968
1194.48 7980
1196.8 8043
1199.13 8059
1201.46 8084
1203.78 8120
1206.1 8122
1208.43 8118
1210.75 8076
1213.07 8088
1215.39 7961
1217.71 7866
1220.03 7853
1222.35 7797
1224.67 7815
1226.99 7923
1229.31 8017
1231.62 7941
1233.94 8021
1236.26 8021
1238.57 8036
1240.89 8067
1243.2 8098
1245.51 8069
1247.83 8111
1250.14 8089
1252.45 8135
1254.76 8117
1257.07 8138
1259.38 8223
1261.69 8237
1264 8313
1266.31 8300
1268.61 8299
1270.92 8342
1273.23 8282
1275.53 8320
1277.84 8263
1280.14 8214
1282.44 8270
1284.75 8210
1287.05 8213
1289.35 8154
1291.65 8149
1293.95 8124
1296.25 8137
1298.55 8137
1300.85 8199
1303.15 8228
1305.45 8169
1307.74 8235
1310.04 8260
1312.34 8274
1314.63 8312
1316.92 8260
1319.22 8314
1321.51 8168
1323.8 8232
1326.1 8206
1328.39 8198
1330.68 8259
1332.97 8247
1335.26 8256
1337.55 8259
1339.84 8265
1342.13 8235
1344.41 8256
1346.7 8166
1348.99 8058
1351.27 7971
1353.56 8021
1355.84 7921
1358.12 7853
1360.41 7855
1362.69 7802
1364.97 7723
1367.25 7664
1369.53 7609
1371.81 7605
1374.09 7562
1376.37 7528
1378.65 7534
1380.93 7600
1383.21 7571
1385.48 7627
1387.76 7681
1390.03 7700
1392.31 7704
1394.58 7784
1396.86 7792
1399.13 7806
1401.4 7798
1403.67 7824
1405.94 7758
1408.22 7837
1410.49 7827
1412.75 7890
1415.02 7865
1417.29 7903
1419.56 7873
1421.83 7914
1424.09 7913
1426.36 7986
1428.62 7958
1430.89 8068
1433.15 8202
1435.42 8347
1437.68 8442
1439.94 8617
1442.2 8690
1444.46 8800
1446.73 8828
1448.99 8903
1451.24 8798
1453.5 8745
1455.76 8783
1458.02 8653
1460.28 8588
1462.53 8544
1464.79 8437
1467.04 8317
1469.3 8183
1471.55 8057
1473.81 7939
1476.06 7821
1478.31 7804
1480.56 7697
1482.81 7648
1485.07 7617
1487.32 7563
1489.56 7532
1491.81 7617
1494.06 7644
1496.31 7739
1498.56 7843
1500.8 8023
1503.05 8212
1505.29 8366
1507.54 8798
1509.78 9022
1512.03 9398
1514.27 9683
1516.51 9746
1518.75 9780
1521 9751
1523.24 9590
1525.48 9291
1527.72 9042
1529.95 8807
1532.19 8465
1534.43 8138
1536.67 7883
1538.9 7773
1541.14 7668
1543.38 7583
1545.61 7616
1547.85 7556
1550.08 7595
1552.31 7630
1554.54 7558
1556.78 7501
1559.01 7556
1561.24 7483
1563.47 7385
1565.7 7398
1567.93 7362
1570.16 7387
1572.38 7381
1574.61 7369
1576.84 7381
1579.07 7453
1581.29 7438
1583.52 7521
1585.74 7515
1587.96 7506
1590.19 7474
1592.41 7454
1594.63 7432
1596.85 7514
1599.08 7457
1601.3 7548
1603.52 7534
1605.74 7637
1607.95 7648
1610.17 7622
1612.39 7655
1614.61 7574
1616.82 7611
1619.04 7635
1621.25 7582
1623.47 7565
1625.68 7564
1627.9 7540
1630.11 7549
1632.32 7534
1634.53 7596
1636.75 7577
1638.96 7638
1641.17 7724
1643.38 7745
1645.59 7848
1647.79 7929
1650 8107
1652.21 8190
1654.42 8326
1656.62 8477
1658.83 8509
1661.03 8527
1663.24 8538
1665.44 8503
1667.64 8485
1669.85 8487
1672.05 8473
1674.25 8259
1676.45 8265
1678.65 8150
1680.85 8056
1683.05 7988
1685.25 7885
1687.45 7788
1689.65 7682
1691.84 7583
1694.04 7570
1696.24 7456
1698.43 7359
1700.63 7317
1702.82 7227
1705.02 7143
1707.21 7073
1709.4 7030
1711.59 7009
1713.79 6998
1715.98 6937
1718.17 6915
1720.36 6937
1722.55 6883
1724.73 6955
1726.92 6889
1729.11 6909
1731.3 6867
1733.48 6915
1735.67 6866
1737.85 6938
1740.04 6872
1742.22 6868
1744.41 6847
1746.59 6894
1748.77 6848
1750.96 6895
1753.14 6854
1755.32 6874
1757.5 6844
1759.68 6825
1761.86 6804
1764.04 6881
1766.21 6872
1768.39 6849
1770.57 6811
1772.74 6807
1774.92 6794
1777.1 6866
1779.27 6866
1781.44 6830
1783.62 6782
1785.79 6805
1787.96 6834
1790.14 6810
1792.31 6792
1794.48 6837
1796.65 6792
1798.82 6736
1800.99 6831
1803.16 6798
