# Supplementary material for: Raman spectra simulation of antiplatelet drug-platelet interaction using DFT
Source: Sci Rep. 2024 Jan 16;14:1445. doi: 10.1038/s41598-024-51605-7 (PMC10792092; doi:10.1038/s41598-024-51605-7)
Supplement: Supplementary file 1 — Supplementary Information. [file 41598_2024_51605_MOESM1_ESM.zip › Health/Зюбин_89.txt]

399.352 9082
401.893 9060
404.434 9030
406.973 9040
409.512 9152
412.05 9164
414.588 9201
417.125 9165
419.661 9190
422.197 9170
424.731 9226
427.265 9183
429.799 9148
432.331 9143
434.863 9128
437.395 9102
439.925 9094
442.455 9042
444.984 9058
447.513 9054
450.04 9042
452.568 9066
455.094 9073
457.62 9036
460.145 9079
462.669 9066
465.193 9074
467.715 9046
470.238 9116
472.759 9052
475.28 9088
477.8 9079
480.32 9064
482.838 9072
485.356 9067
487.874 9213
490.39 9100
492.906 9192
495.422 9226
497.936 9280
500.45 9278
502.963 9304
505.476 9311
507.988 9312
510.499 9359
513.009 9362
515.519 9260
518.028 9234
520.537 9284
523.044 9252
525.551 9220
528.058 9231
530.563 9225
533.068 9158
535.573 9211
538.076 9182
540.579 9153
543.081 9114
545.583 9110
548.084 9157
550.584 9124
553.083 9145
555.582 9140
558.08 9103
560.577 9140
563.074 9065
565.57 9055
568.066 9120
570.56 9097
573.054 9062
575.548 9120.0
578.04 9047
580.532 9051
583.023 9073
585.514 9017
588.004 9076
590.493 9065
592.982 9101
595.47 9146
597.957 9428
600.443 9145
602.929 9087
605.414 9081
607.899 9088
610.382 9063
612.866 9130
615.348 9115
617.83 9253
620.311 9181
622.791 9177
625.271 9130
627.75 9178
630.228 9182
632.706 9150
635.183 9117
637.659 9200
640.135 9218
642.61 9278
645.084 9233
647.558 9129
650.031 9185
652.503 9118
654.975 9262
657.446 9190
659.916 9251
662.386 9342
664.855 9288
667.323 9244
669.791 9256
672.257 9285
674.724 9202
677.189 9247
679.654 9189
682.118 9223
684.582 9378
687.045 9244
689.507 9217
691.969 9309
694.43 9252
696.89 9247
699.349 9369
701.808 9330
704.266 9339
706.724 9358
709.181 9260
711.637 9317
714.093 9359
716.547 9368
719.002 9404
721.455 9359
723.908 9395
726.36 9431
728.812 9340
731.263 9414
733.713 9448
736.162 9539
738.611 9489
741.06 9472
743.507 9543
745.954 9580
748.4 9620
750.846 9637
753.291 9696
755.735 9640
758.178 9559
760.621 9518
763.064 9563
765.505 9454
767.946 9394
770.386 9406
772.826 9465
775.265 9430
777.703 9443
780.141 9467
782.578 9455
785.014 9405
787.45 9459
789.885 9509
792.319 9465
794.753 9476
797.186 9436
799.618 9507
802.05 9524
804.481 9517
806.911 9640
809.341 9609
811.77 9656
814.199 9712
816.626 9727
819.054 9795
821.48 9907
823.906 10055
826.331 10071
828.755 10041
831.179 10068
833.602 10064
836.025 10038
838.447 10095
840.868 10108
843.289 10176
845.709 10276
848.128 10332
850.547 10452
852.964 10485
855.382 10403
857.798 10359
860.214 10318
862.63 10258
865.045 10352
867.459 10211
869.872 10402
872.285 10370
874.697 10376
877.108 10469
879.519 10358
881.929 10433
884.339 10417
886.748 10387
889.156 10392
891.564 10403
893.97 10367
896.377 10443
898.782 10470
901.187 10485
903.592 10509
905.995 10503
908.398 10510
910.801 10496
913.203 10548
915.604 10499
918.004 10561
920.404 10686
922.803 10712
925.202 10631
927.6 10708
929.997 10801
932.393 10829
934.789 10805
937.185 10950
939.579 11015
941.973 11027
944.367 11140
946.76 11188
949.152 11251
951.543 11269
953.934 11291
956.324 11289
958.714 11306
961.103 11286
963.491 11240
965.879 11116
968.266 11104
970.652 11086
973.038 10987
975.423 10981
977.807 11051
980.191 11096
982.574 11073
984.957 11198
987.338 11354
989.72 11542
992.1 11633
994.48 12091
996.86 12577
999.238 13295
1001.62 13692
1003.99 13580
1006.37 12992
1008.75 12372
1011.12 11987
1013.5 11753
1015.87 11544
1018.25 11449
1020.62 11336
1022.99 11297
1025.36 11315
1027.73 11422
1030.1 11422
1032.47 11294
1034.84 11181
1037.21 11053
1039.58 11037
1041.95 11002
1044.31 11019
1046.68 11030
1049.04 11092
1051.41 11026
1053.77 11009
1056.14 11030
1058.5 11074
1060.86 11094
1063.22 11133
1065.58 11137
1067.95 11076
1070.3 11056
1072.66 11165
1075.02 11098
1077.38 11199
1079.74 11115
1082.09 11221
1084.45 11165
1086.81 11161
1089.16 11186
1091.51 11195
1093.87 11228
1096.22 11294
1098.57 11297
1100.92 11365
1103.28 11344
1105.63 11425
1107.98 11413
1110.32 11487
1112.67 11429
1115.02 11589
1117.37 11662
1119.71 11715
1122.06 11782
1124.41 11955
1126.75 12018
1129.1 12078
1131.44 12145
1133.78 12222
1136.12 12324
1138.47 12605
1140.81 12911
1143.15 13325
1145.49 13972
1147.83 14788
1150.16 15664
1152.5 16463
1154.84 16693
1157.18 16410
1159.51 15438
1161.85 14368
1164.18 13557
1166.52 12959
1168.85 12644
1171.18 12359
1173.52 12308
1175.85 12192
1178.18 12217
1180.51 12165
1182.84 12090
1185.17 12137
1187.5 12084
1189.82 12122
1192.15 12065
1194.48 12100
1196.8 12095
1199.13 12092
1201.46 12130
1203.78 12115
1206.1 12134
1208.43 12123
1210.75 12087
1213.07 12019
1215.39 11841
1217.71 11744
1220.03 11769
1222.35 11761
1224.67 11760
1226.99 11791
1229.31 11740
1231.62 11829
1233.94 11809
1236.26 11824
1238.57 11804
1240.89 11844
1243.2 11846
1245.51 11854
1247.83 11994
1250.14 11906
1252.45 11938
1254.76 11960
1257.07 12051
1259.38 12095
1261.69 12085
1264 12151
1266.31 12208
1268.61 12187
1270.92 12179
1273.23 12188
1275.53 12224
1277.84 12156
1280.14 12186
1282.44 12252
1284.75 12207
1287.05 12171
1289.35 12069
1291.65 12037
1293.95 12057
1296.25 12048
1298.55 11971
1300.85 12073
1303.15 12126
1305.45 12031
1307.74 12161
1310.04 12114
1312.34 12158
1314.63 12143
1316.92 12133
1319.22 12119
1321.51 12028
1323.8 12048
1326.1 11958
1328.39 11972
1330.68 12029
1332.97 12038
1335.26 12059
1337.55 12011
1339.84 12000
1342.13 12092
1344.41 12085
1346.7 11913
1348.99 11906
1351.27 11889
1353.56 11800
1355.84 11738
1358.12 11690
1360.41 11659
1362.69 11552
1364.97 11564
1367.25 11522
1369.53 11425
1371.81 11363
1374.09 11331
1376.37 11339
1378.65 11397
1380.93 11394
1383.21 11444
1385.48 11474
1387.76 11527
1390.03 11592
1392.31 11613
1394.58 11542
1396.86 11565
1399.13 11587
1401.4 11646
1403.67 11628
1405.94 11600
1408.22 11688
1410.49 11602
1412.75 11716
1415.02 11647
1417.29 11629
1419.56 11773
1421.83 11786
1424.09 11731
1426.36 11858
1428.62 11813
1430.89 11990
1433.15 12509
1435.42 12318
1437.68 12424
1439.94 12483
1442.2 12643
1444.46 12790
1446.73 12778
1448.99 12816
1451.24 12728
1453.5 12696
1455.76 12669
1458.02 12570
1460.28 12515
1462.53 12401
1464.79 12294
1467.04 12196
1469.3 12182
1471.55 12049
1473.81 11847
1476.06 11817
1478.31 11783
1480.56 11671
1482.81 11593
1485.07 11629
1487.32 11628
1489.56 11697
1491.81 11808
1494.06 11928
1496.31 12081
1498.56 12322
1500.8 12611
1503.05 13058
1505.29 13658
1507.54 14235
1509.78 14953
1512.03 15505
1514.27 15982
1516.51 15962
1518.75 15890
1521 15674
1523.24 15279
1525.48 14768
1527.72 14162
1529.95 13542
1532.19 13001
1534.43 12572
1536.67 12114
1538.9 11848
1541.14 11699
1543.38 11586
1545.61 11563
1547.85 11492
1550.08 11428
1552.31 11382
1554.54 11373
1556.78 11322
1559.01 11340
1561.24 11281
1563.47 11182
1565.7 11090
1567.93 11132
1570.16 11123
1572.38 11141
1574.61 11175
1576.84 11170
1579.07 11186
1581.29 11182
1583.52 11281
1585.74 11236
1587.96 11217
1590.19 11264
1592.41 11230
1594.63 11184
1596.85 11191
1599.08 11142
1601.3 11202
1603.52 11206
1605.74 11298
1607.95 11295
1610.17 11238
1612.39 11262
1614.61 11212
1616.82 11223
1619.04 11295
1621.25 11253
1623.47 11188
1625.68 11206
1627.9 11175
1630.11 11146
1632.32 11162
1634.53 11205
1636.75 11248
1638.96 11233
1641.17 11359
1643.38 11348
1645.59 11394
1647.79 11448
1650 11592
1652.21 11728
1654.42 11799
1656.62 11978
1658.83 12062
1661.03 12056
1663.24 12023
1665.44 12007
1667.64 11937
1669.85 11914
1672.05 11875
1674.25 11781
1676.45 11728
1678.65 11575
1680.85 11540
1683.05 11402
1685.25 11298
1687.45 11193
1689.65 11163
1691.84 11059
1694.04 10978
1696.24 10845
1698.43 10838
1700.63 10751
1702.82 10725
1705.02 10638
1707.21 10588
1709.4 10520
1711.59 10511
1713.79 10524
1715.98 10473
1718.17 10420
1720.36 10360
1722.55 10383
1724.73 10353
1726.92 10361
1729.11 10317
1731.3 10356
1733.48 10343
1735.67 10345
1737.85 10360
1740.04 10391
1742.22 10365
1744.41 10349
1746.59 10379
1748.77 10330
1750.96 10332
1753.14 10349
1755.32 10276
1757.5 10260
1759.68 10336
1761.86 10398
1764.04 10319
1766.21 10310
1768.39 10167
1770.57 10248
1772.74 10259
1774.92 10244
1777.1 10268
1779.27 10243
1781.44 10233
1783.62 10203
1785.79 10218
1787.96 10236
1790.14 10162
1792.31 10205
1794.48 10207
1796.65 10157
1798.82 10239
1800.99 10219
