# Supplementary material for: Raman spectra simulation of antiplatelet drug-platelet interaction using DFT
Source: Sci Rep. 2024 Jan 16;14:1445. doi: 10.1038/s41598-024-51605-7 (PMC10792092; doi:10.1038/s41598-024-51605-7)
Supplement: Supplementary file 1 — Supplementary Information. [file 41598_2024_51605_MOESM1_ESM.zip › Health/Зюбин_90.txt]

399.352 7203
401.893 7230
404.434 7286
406.973 7229
409.512 7277
412.05 7331
414.588 7277
417.125 7347
419.661 7352
422.197 7320
424.731 7300
427.265 7365
429.799 7313
432.331 7323
434.863 7289
437.395 7285
439.925 7290
442.455 7238
444.984 7204
447.513 7264
450.04 7252
452.568 7254
455.094 7285
457.62 7261
460.145 7340
462.669 7251
465.193 7252
467.715 7272
470.238 7266
472.759 7226
475.28 7270
477.8 7330
480.32 7273
482.838 7311
485.356 7296
487.874 7280
490.39 7322
492.906 7285
495.422 7287
497.936 7344
500.45 7403
502.963 7464
505.476 7477
507.988 7479
510.499 7490
513.009 7530
515.519 7449
518.028 7447
520.537 7493
523.044 7424
525.551 7457
528.058 7435
530.563 7470
533.068 7390
535.573 7418
538.076 7399
540.579 7395
543.081 7413
545.583 7387
548.084 7362
550.584 7332
553.083 7358
555.582 7366
558.08 7337
560.577 7369
563.074 7327
565.57 7340
568.066 7354
570.56 7353
573.054 7269
575.548 7285
578.04 7317
580.532 7325
583.023 7274
585.514 7305
588.004 7338
590.493 7339
592.982 7333
595.47 7346
597.957 7293
600.443 7312
602.929 7372
605.414 7335
607.899 7375
610.382 7412
612.866 7370.0
615.348 7417
617.83 7352
620.311 7435
622.791 7410
625.271 7448
627.75 7410
630.228 7358
632.706 7333
635.183 7350
637.659 7402
640.135 7467
642.61 7495
645.084 7437
647.558 7507
650.031 7470
652.503 7421
654.975 7381
657.446 7446
659.916 7467
662.386 7472
664.855 7474
667.323 7450
669.791 7490
672.257 7489
674.724 7478
677.189 7476
679.654 7473
682.118 7451
684.582 7503
687.045 7479
689.507 7460
691.969 7482
694.43 7505
696.89 7577
699.349 7560
701.808 7629
704.266 7602
706.724 7614
709.181 7628
711.637 7657
714.093 7684
716.547 7681
719.002 7685
721.455 7712
723.908 7653
726.36 7676
728.812 7668
731.263 7603
733.713 7666
736.162 7726
738.611 7687
741.06 7697
743.507 7808
745.954 7855
748.4 7808
750.846 7869
753.291 7797
755.735 7927
758.178 7840
760.621 7829
763.064 7790
765.505 7793
767.946 7739
770.386 7643
772.826 7630
775.265 7657
777.703 7623
780.141 7617
782.578 7618
785.014 7639
787.45 7620.0
789.885 7694
792.319 7714
794.753 7635
797.186 7664
799.618 7717
802.05 7775
804.481 7804
806.911 7777
809.341 7790
811.77 7818
814.199 7874
816.626 7868
819.054 7937
821.48 8066
823.906 8060
826.331 8171
828.755 8195
831.179 8208
833.602 8199
836.025 8214
838.447 8209
840.868 8209
843.289 8233
845.709 8352
848.128 8457
850.547 8533
852.964 8562
855.382 8490
857.798 8490
860.214 8457
862.63 8416
865.045 8456
867.459 8359
869.872 8446
872.285 8435
874.697 8508
877.108 8556
879.519 8477
881.929 8453
884.339 8460
886.748 8475
889.156 8509
891.564 8451
893.97 8489
896.377 8491
898.782 8509
901.187 8462
903.592 8536
905.995 8556
908.398 8532
910.801 8505
913.203 8533
915.604 8609
918.004 8607
920.404 8642
922.803 8672
925.202 8683
927.6 8721
929.997 8800
932.393 8767
934.789 8798
937.185 8835
939.579 8820
941.973 8914
944.367 8928
946.76 8922
949.152 9053
951.543 9061
953.934 9115
956.324 9130
958.714 9125
961.103 9119
963.491 9046
965.879 9077
968.266 9037
970.652 8974
973.038 8987
975.423 8937
977.807 8920
980.191 8913
982.574 8920
984.957 9038
987.338 9065
989.72 9203
992.1 9272
994.48 9475
996.86 9761
999.238 10188
1001.62 10690
1003.99 10899
1006.37 10675
1008.75 10228
1011.12 9831
1013.5 9591
1015.87 9370
1018.25 9172
1020.62 9136
1022.99 9103
1025.36 9110
1027.73 9155
1030.1 9231
1032.47 9163
1034.84 9100
1037.21 9020
1039.58 9042
1041.95 8943
1044.31 8974
1046.68 8973
1049.04 8963
1051.41 8867
1053.77 8933
1056.14 8896
1058.5 8984
1060.86 8909
1063.22 8990
1065.58 8944
1067.95 9073
1070.3 9013
1072.66 9013
1075.02 9064
1077.38 9013
1079.74 9079
1082.09 9077
1084.45 9105
1086.81 9054
1089.16 9135
1091.51 9057
1093.87 9147
1096.22 9076
1098.57 9069
1100.92 9084
1103.28 9097
1105.63 9154
1107.98 9216
1110.32 9203
1112.67 9237
1115.02 9268
1117.37 9240
1119.71 9333
1122.06 9367
1124.41 9483
1126.75 9606
1129.1 9599
1131.44 9699
1133.78 9704
1136.12 9727
1138.47 9750
1140.81 9882
1143.15 10099
1145.49 10395
1147.83 10874
1150.16 11467
1152.5 12317
1154.84 12610
1157.18 12755
1159.51 12355
1161.85 11700
1164.18 10954
1166.52 10474
1168.85 10040
1171.18 9874
1173.52 9776
1175.85 9694
1178.18 9590
1180.51 9569
1182.84 9578
1185.17 9459
1187.5 9544
1189.82 9543
1192.15 9587
1194.48 9559
1196.8 9641
1199.13 9612
1201.46 9615
1203.78 9648
1206.1 9668
1208.43 9631
1210.75 9654
1213.07 9575
1215.39 9540
1217.71 9448
1220.03 9425
1222.35 9398
1224.67 9377
1226.99 9364
1229.31 9453
1231.62 9491
1233.94 9476
1236.26 9492
1238.57 9566
1240.89 9603
1243.2 9550
1245.51 9582
1247.83 9622
1250.14 9626
1252.45 9643
1254.76 9667
1257.07 9766
1259.38 9694
1261.69 9801
1264 9876
1266.31 9899
1268.61 9869
1270.92 9920
1273.23 9918
1275.53 9895
1277.84 9906
1280.14 9868
1282.44 9912
1284.75 9906
1287.05 9846
1289.35 9906
1291.65 9827
1293.95 9761
1296.25 9756
1298.55 9797
1300.85 9801
1303.15 9838
1305.45 9855
1307.74 9808
1310.04 9861
1312.34 9911
1314.63 9812
1316.92 9807
1319.22 9863
1321.51 9778
1323.8 9772
1326.1 9707
1328.39 9728
1330.68 9726
1332.97 9684
1335.26 9768
1337.55 9813
1339.84 9721
1342.13 9696
1344.41 9732
1346.7 9683
1348.99 9597
1351.27 9598
1353.56 9511
1355.84 9479
1358.12 9429
1360.41 9426
1362.69 9376
1364.97 9380
1367.25 9229
1369.53 9237
1371.81 9177
1374.09 9114
1376.37 9110
1378.65 9195
1380.93 11193
1383.21 9178
1385.48 9116
1387.76 9150
1390.03 9180
1392.31 9269
1394.58 9315
1396.86 9322
1399.13 9265
1401.4 9330
1403.67 9378
1405.94 9375
1408.22 9318
1410.49 9286
1412.75 9301
1415.02 9365
1417.29 9355
1419.56 9389
1421.83 9457
1424.09 9472
1426.36 9472
1428.62 9485
1430.89 9597
1433.15 9732
1435.42 9948
1437.68 10068
1439.94 10230
1442.2 10378
1444.46 10431
1446.73 10525
1448.99 10503
1451.24 10514
1453.5 10448
1455.76 10402
1458.02 10222
1460.28 10252
1462.53 10176
1464.79 10050
1467.04 10045
1469.3 9882
1471.55 9753
1473.81 9695
1476.06 9529
1478.31 9429
1480.56 9364
1482.81 9301
1485.07 9273
1487.32 9246
1489.56 9268
1491.81 9290
1494.06 9274
1496.31 9440
1498.56 9499
1500.8 9754
1503.05 9890
1505.29 10159
1507.54 10511
1509.78 10864
1512.03 11344
1514.27 11734
1516.51 12056
1518.75 12137
1521 12086
1523.24 11947
1525.48 11665
1527.72 11305
1529.95 10981
1532.19 10571
1534.43 10175
1536.67 9894
1538.9 9575
1541.14 9380
1543.38 9289
1545.61 9180
1547.85 9182
1550.08 9114
1552.31 9114
1554.54 9163
1556.78 9090
1559.01 9066
1561.24 9065
1563.47 9046
1565.7 8967
1567.93 8992
1570.16 8955
1572.38 8993
1574.61 8915
1576.84 8952
1579.07 8998
1581.29 8973
1583.52 9000
1585.74 9026
1587.96 9080
1590.19 9122
1592.41 9067
1594.63 9027
1596.85 9011
1599.08 8998
1601.3 8986
1603.52 9013
1605.74 9119
1607.95 9161
1610.17 9124
1612.39 9096
1614.61 9097
1616.82 9083
1619.04 9118
1621.25 9128
1623.47 9068
1625.68 9050
1627.9 9050
1630.11 9041
1632.32 9017
1634.53 9066
1636.75 9108
1638.96 9123
1641.17 9180
1643.38 9191
1645.59 9379
1647.79 9454
1650 9512
1652.21 9598
1654.42 9851
1656.62 9966
1658.83 10064
1661.03 10169
1663.24 10237
1665.44 10142
1667.64 10045
1669.85 9940
1672.05 9994
1674.25 9869
1676.45 9732
1678.65 9581
1680.85 9587
1683.05 9426
1685.25 9348
1687.45 9196
1689.65 9111
1691.84 8993
1694.04 8985
1696.24 8882
1698.43 8784
1700.63 8741
1702.82 8674
1705.02 8568
1707.21 8584
1709.4 8488
1711.59 8493
1713.79 8497
1715.98 8490
1718.17 8356
1720.36 8410
1722.55 8285
1724.73 8423
1726.92 8404
1729.11 8360
1731.3 8332
1733.48 8339
1735.67 8311
1737.85 8360
1740.04 8406
1742.22 8335
1744.41 8334
1746.59 8372
1748.77 8374
1750.96 8376
1753.14 8344
1755.32 8370.0
1757.5 8366
1759.68 8367
1761.86 8355
1764.04 8321
1766.21 8391
1768.39 8222
1770.57 8312
1772.74 8264
1774.92 8235
1777.1 8264
1779.27 8217
1781.44 8264
1783.62 8285
1785.79 8299
1787.96 8260
1790.14 8264
1792.31 8252
1794.48 8260
1796.65 8238
1798.82 8272
1800.99 8281
