# Supplementary material for: Raman spectra simulation of antiplatelet drug-platelet interaction using DFT
Source: Sci Rep. 2024 Jan 16;14:1445. doi: 10.1038/s41598-024-51605-7 (PMC10792092; doi:10.1038/s41598-024-51605-7)
Supplement: Supplementary file 1 — Supplementary Information. [file 41598_2024_51605_MOESM1_ESM.zip › Health/Зюбин_91.txt]

399.352 12133
401.893 12230
404.434 12168
406.973 12070
409.512 12136
412.05 12082
414.588 12146
417.125 12165
419.661 12107
422.197 12169
424.731 12123
427.265 12166
429.799 12125
432.331 12204
434.863 12149
437.395 12190
439.925 12144
442.455 12041
444.984 12113
447.513 12031
450.04 12066
452.568 12020
455.094 11985
457.62 12042
460.145 12062
462.669 12017
465.193 12043
467.715 12093
470.238 12056
472.759 12170
475.28 12055
477.8 12021
480.32 12024
482.838 12007
485.356 12067
487.874 12016
490.39 11985
492.906 12068
495.422 12043
497.936 12081
500.45 12098
502.963 12236
505.476 12214
507.988 12236
510.499 12276
513.009 12129
515.519 12220
518.028 12234
520.537 12121
523.044 12189
525.551 12144
528.058 12110.0
530.563 12068
533.068 12084
535.573 11999
538.076 12006
540.579 12060
543.081 12005
545.583 12128
548.084 12051
550.584 12064
553.083 12032
555.582 12017
558.08 12034
560.577 12018
563.074 12041
565.57 11991
568.066 12004
570.56 12012
573.054 11976
575.548 12067
578.04 11951
580.532 12044
583.023 12042
585.514 12080
588.004 11995
590.493 12075
592.982 12109
595.47 12081
597.957 12034
600.443 12077
602.929 12023
605.414 12109
607.899 12015
610.382 12073
612.866 12088
615.348 12109
617.83 12033
620.311 12123
622.791 12166
625.271 12094
627.75 12171
630.228 12072
632.706 12114
635.183 12159
637.659 12168
640.135 12143
642.61 12192
645.084 12212
647.558 12226
650.031 12110
652.503 12227
654.975 12259
657.446 12213
659.916 12177
662.386 12209
664.855 12255
667.323 12290
669.791 12246
672.257 12279
674.724 12310
677.189 12253
679.654 12176
682.118 12350
684.582 12283
687.045 12350
689.507 12294
691.969 12252
694.43 12298
696.89 12356
699.349 12320
701.808 12314
704.266 12346
706.724 12336
709.181 12361
711.637 12331
714.093 12398
716.547 12408
719.002 12389
721.455 12431
723.908 12341
726.36 12383
728.812 12355
731.263 12368
733.713 12399
736.162 12443
738.611 12399
741.06 12500
743.507 12533
745.954 12535
748.4 12583
750.846 12563
753.291 12643
755.735 12655
758.178 12659
760.621 12685
763.064 12580
765.505 12604
767.946 12524
770.386 12560
772.826 12440
775.265 12531
777.703 12482
780.141 12536
782.578 12542
785.014 12610
787.45 12556
789.885 12548
792.319 12627
794.753 12587
797.186 12676
799.618 12645
802.05 12739
804.481 12645
806.911 12662
809.341 12687
811.77 12706
814.199 12812
816.626 12894
819.054 12895
821.48 13005
823.906 13020
826.331 13085
828.755 13094
831.179 13311
833.602 13237
836.025 13209
838.447 13161
840.868 13193
843.289 13221
845.709 13232
848.128 13369
850.547 13398
852.964 13434
855.382 13455
857.798 13399
860.214 13418
862.63 13502
865.045 13432
867.459 13507
869.872 13533
872.285 13616
874.697 13654
877.108 13620
879.519 13686
881.929 13590
884.339 13578
886.748 13491
889.156 13536
891.564 13582
893.97 13616
896.377 13550
898.782 13570
901.187 13529
903.592 13537
905.995 13547
908.398 13627
910.801 13690
913.203 13722
915.604 13765
918.004 13743
920.404 13764
922.803 13771
925.202 13764
927.6 13838
929.997 13947
932.393 13913
934.789 13977
937.185 14010
939.579 14013
941.973 14295
944.367 14297
946.76 14457
949.152 14532
951.543 14695
953.934 14781
956.324 14707
958.714 14775
961.103 14774
963.491 14748
965.879 14650
968.266 14514
970.652 14487
973.038 14426
975.423 14396
977.807 14444
980.191 14447
982.574 14569
984.957 14712
987.338 14843
989.72 14984
992.1 15269
994.48 15644
996.86 16191
999.238 16876
1001.62 17257
1003.99 17422
1006.37 17098
1008.75 16644
1011.12 16060
1013.5 15715
1015.87 15348
1018.25 15245
1020.62 15099
1022.99 14899
1025.36 14952
1027.73 14900
1030.1 14854
1032.47 14741
1034.84 14729
1037.21 14669
1039.58 14645
1041.95 14625
1044.31 14523
1046.68 14596
1049.04 14555
1051.41 14464
1053.77 14599
1056.14 14620.0
1058.5 14571
1060.86 14625
1063.22 14602
1065.58 14602
1067.95 14686
1070.3 14694
1072.66 14803
1075.02 14780
1077.38 14827
1079.74 14723
1082.09 14734
1084.45 14845
1086.81 14813
1089.16 14791
1091.51 14862
1093.87 14839
1096.22 14914
1098.57 14878
1100.92 14958
1103.28 14954
1105.63 15003
1107.98 15142
1110.32 15203
1112.67 15219
1115.02 15399
1117.37 15356
1119.71 15578
1122.06 15662
1124.41 15810
1126.75 15945
1129.1 16137
1131.44 16248
1133.78 16432
1136.12 16573
1138.47 16906
1140.81 17448
1143.15 18091
1145.49 18849
1147.83 20039
1150.16 21391
1152.5 22729
1154.84 23664
1157.18 23278
1159.51 22040
1161.85 20530
1164.18 19007
1166.52 17890
1168.85 17103
1171.18 16882
1173.52 16599
1175.85 16419
1178.18 16390
1180.51 16236
1182.84 16203
1185.17 16231
1187.5 16370
1189.82 16298
1192.15 16263
1194.48 16302
1196.8 16308
1199.13 16291
1201.46 16184
1203.78 16054
1206.1 16035
1208.43 16010
1210.75 15955
1213.07 15927
1215.39 15870
1217.71 15681
1220.03 15557
1222.35 15529
1224.67 15471
1226.99 15473
1229.31 15459
1231.62 15392
1233.94 15511
1236.26 15553
1238.57 15481
1240.89 15576
1243.2 15642
1245.51 15576
1247.83 15563
1250.14 15557
1252.45 15470
1254.76 15658
1257.07 15612
1259.38 15691
1261.69 15788
1264 15786
1266.31 15914
1268.61 15857
1270.92 15919
1273.23 15925
1275.53 15924
1277.84 16052
1280.14 16219
1282.44 16079
1284.75 16044
1287.05 16054
1289.35 15959
1291.65 15711
1293.95 15712
1296.25 15717
1298.55 15645
1300.85 15649
1303.15 15664
1305.45 15676
1307.74 15605
1310.04 15655
1312.34 15686
1314.63 15558
1316.92 15693
1319.22 15692
1321.51 15706
1323.8 15550
1326.1 15596
1328.39 15504
1330.68 15509
1332.97 15565
1335.26 15566
1337.55 15577
1339.84 15525
1342.13 15566
1344.41 15504
1346.7 15530
1348.99 15510
1351.27 17002
1353.56 16841
1355.84 15543
1358.12 15588
1360.41 15498
1362.69 15357
1364.97 15381
1367.25 15292
1369.53 15269
1371.81 15232
1374.09 15280
1376.37 15241
1378.65 15234
1380.93 15172
1383.21 15273
1385.48 15297
1387.76 15381
1390.03 15400
1392.31 15397
1394.58 15380
1396.86 15453
1399.13 15514
1401.4 15477
1403.67 15423
1405.94 15441
1408.22 15420
1410.49 15448
1412.75 15492
1415.02 15451
1417.29 15425
1419.56 15372
1421.83 15476
1424.09 15465
1426.36 15488
1428.62 15590
1430.89 15607
1433.15 15795
1435.42 15855
1437.68 15975
1439.94 16143
1442.2 16319
1444.46 16298
1446.73 16345
1448.99 16366
1451.24 16239
1453.5 16310
1455.76 16308
1458.02 16097
1460.28 16110
1462.53 16004
1464.79 15937
1467.04 15929
1469.3 15950
1471.55 15941
1473.81 15852
1476.06 15921
1478.31 15943
1480.56 15930
1482.81 15867
1485.07 15884
1487.32 15945
1489.56 16019
1491.81 16078
1494.06 16277
1496.31 16488
1498.56 16917
1500.8 17320
1503.05 17947
1505.29 18672
1507.54 19687
1509.78 20765
1512.03 21778
1514.27 22505
1516.51 22850
1518.75 22670
1521 22335
1523.24 21568
1525.48 20820
1527.72 19947
1529.95 19037
1532.19 18061
1534.43 17431
1536.67 16751
1538.9 16235
1541.14 15963
1543.38 15703
1545.61 15553
1547.85 15480
1550.08 15328
1552.31 15351
1554.54 15339
1556.78 15373
1559.01 15233
1561.24 15221
1563.47 15113
1565.7 15094
1567.93 15065
1570.16 15130
1572.38 15078
1574.61 15040
1576.84 15049
1579.07 15057
1581.29 15016
1583.52 15095
1585.74 15134
1587.96 15026
1590.19 15027
1592.41 15033
1594.63 14990
1596.85 14945
1599.08 14992
1601.3 15003
1603.52 15039
1605.74 14964
1607.95 14907
1610.17 14961
1612.39 14959
1614.61 14880
1616.82 14860
1619.04 14916
1621.25 14773
1623.47 14785
1625.68 14863
1627.9 14787
1630.11 14783
1632.32 14838
1634.53 14834
1636.75 14880
1638.96 15044
1641.17 14936
1643.38 14936
1645.59 14991
1647.79 14976
1650 14997
1652.21 15008
1654.42 15079
1656.62 15193
1658.83 15278
1661.03 15193
1663.24 15177
1665.44 15079
1667.64 15197
1669.85 15088
1672.05 15174
1674.25 15056
1676.45 14995
1678.65 14945
1680.85 14826
1683.05 14829
1685.25 14727
1687.45 14744
1689.65 14609
1691.84 14557
1694.04 14526
1696.24 14435
1698.43 14357
1700.63 14260
1702.82 14321
1705.02 14299
1707.21 14168
1709.4 14212
1711.59 14207
1713.79 14238
1715.98 14212
1718.17 14186
1720.36 14161
1722.55 14136
1724.73 14111
1726.92 14141
1729.11 14125
1731.3 14116
1733.48 14140
1735.67 14049
1737.85 14091
1740.04 14109
1742.22 14004
1744.41 13984
1746.59 13976
1748.77 14041
1750.96 14116
1753.14 14024
1755.32 14068
1757.5 14079
1759.68 14052
1761.86 14039
1764.04 14010
1766.21 14029
1768.39 14005
1770.57 14022
1772.74 13993
1774.92 13891
1777.1 13983
1779.27 13935
1781.44 13905
1783.62 13838
1785.79 13828
1787.96 13982
1790.14 13920
1792.31 13997
1794.48 13940
1796.65 13952
1798.82 13902
1800.99 13870
