# Supplementary material for: Raman spectra simulation of antiplatelet drug-platelet interaction using DFT
Source: Sci Rep. 2024 Jan 16;14:1445. doi: 10.1038/s41598-024-51605-7 (PMC10792092; doi:10.1038/s41598-024-51605-7)
Supplement: Supplementary file 1 — Supplementary Information. [file 41598_2024_51605_MOESM1_ESM.zip › Health/Зюбин_92.txt]

399.352 12734
401.893 12706
404.434 12689
406.973 12684
409.512 12732
412.05 12711
414.588 12700
417.125 12784
419.661 12772
422.197 12792
424.731 12743
427.265 12775
429.799 12810
432.331 12746
434.863 12788
437.395 12784
439.925 12699
442.455 12740
444.984 12733
447.513 12617
450.04 12685
452.568 12714
455.094 12602
457.62 12701
460.145 12726
462.669 12766
465.193 12714
467.715 12760
470.238 12766
472.759 12786
475.28 12795
477.8 12759
480.32 12680
482.838 12693
485.356 12811
487.874 12680
490.39 12636
492.906 12748
495.422 12782
497.936 12795
500.45 12789
502.963 12873
505.476 12879
507.988 12867
510.499 12911
513.009 12926
515.519 12903
518.028 12803
520.537 12947
523.044 12871
525.551 12855
528.058 12822
530.563 12753
533.068 12762
535.573 12725
538.076 12810
540.579 12733
543.081 12829
545.583 12770
548.084 12791
550.584 12787
553.083 12805
555.582 12777
558.08 12811
560.577 12818
563.074 12779
565.57 12756
568.066 12729
570.56 12766
573.054 12707
575.548 12692
578.04 12774
580.532 12798
583.023 12795
585.514 12794
588.004 12918
590.493 12828
592.982 12883
595.47 12852
597.957 12856
600.443 12812
602.929 12880
605.414 12864
607.899 12867
610.382 12859
612.866 12820
615.348 12950
617.83 12926
620.311 12894
622.791 12949
625.271 12978
627.75 12976
630.228 13008
632.706 12965
635.183 13062
637.659 12941
640.135 13020
642.61 13037
645.084 12999
647.558 12971
650.031 12970
652.503 12969
654.975 12970
657.446 13006
659.916 13018
662.386 13067
664.855 13140
667.323 13129
669.791 13132
672.257 13125
674.724 13139
677.189 13066
679.654 13082
682.118 13097
684.582 13121
687.045 13158
689.507 13127
691.969 13099
694.43 13123
696.89 13172
699.349 13188
701.808 13205
704.266 13183
706.724 13241
709.181 13246
711.637 13273
714.093 13360.0
716.547 13231
719.002 13235
721.455 13290
723.908 13178
726.36 13246
728.812 13297
731.263 13230
733.713 13266
736.162 13245
738.611 13359
741.06 13304
743.507 13379
745.954 13389
748.4 13461
750.846 13457
753.291 13446
755.735 13547
758.178 13429
760.621 13360
763.064 13459
765.505 13337
767.946 13373
770.386 13374
772.826 13406
775.265 13490
777.703 13428
780.141 13497
782.578 13425
785.014 13479
787.45 13508
789.885 13539
792.319 13543
794.753 13553
797.186 13552
799.618 13620
802.05 13630
804.481 13620.0
806.911 13606
809.341 13707
811.77 13669
814.199 13603
816.626 13774
819.054 13789
821.48 13841
823.906 13879
826.331 13970
828.755 13860
831.179 13919
833.602 13969
836.025 14025
838.447 14084
840.868 14074
843.289 14045
845.709 14129
848.128 14166
850.547 14208
852.964 14242
855.382 14284
857.798 14329
860.214 14205
862.63 14329
865.045 14343
867.459 14414
869.872 14404
872.285 14448
874.697 14518
877.108 14456
879.519 14419
881.929 14413
884.339 14455
886.748 14400
889.156 14464
891.564 14413
893.97 14350.0
896.377 14419
898.782 14473
901.187 14390
903.592 14433
905.995 14472
908.398 14378
910.801 14535
913.203 14508
915.604 14556
918.004 14502
920.404 14568
922.803 14539
925.202 14611
927.6 14576
929.997 14723
932.393 14702
934.789 14757
937.185 14920
939.579 15038
941.973 15100
944.367 15052
946.76 15292
949.152 15383
951.543 15481
953.934 15483
956.324 15572
958.714 15548
961.103 15611
963.491 15486
965.879 15478
968.266 15389
970.652 15272
973.038 15299
975.423 15170
977.807 15160
980.191 15387
982.574 15404
984.957 15509
987.338 15727
989.72 15888
992.1 16204
994.48 16550
996.86 17080
999.238 17615
1001.62 18009
1003.99 17983
1006.37 17576
1008.75 17100
1011.12 16674
1013.5 16382
1015.87 16169
1018.25 15985
1020.62 15875
1022.99 15869
1025.36 15782
1027.73 15758
1030.1 15706
1032.47 15532
1034.84 15597
1037.21 15536
1039.58 15524
1041.95 15409
1044.31 15403
1046.68 15425
1049.04 15426
1051.41 15546
1053.77 15524
1056.14 15528
1058.5 15538
1060.86 15578
1063.22 15640
1065.58 15647
1067.95 15663
1070.3 15656
1072.66 15648
1075.02 15711
1077.38 15685
1079.74 15737
1082.09 15697
1084.45 15621
1086.81 15703
1089.16 15777
1091.51 15790
1093.87 15795
1096.22 15834
1098.57 15857
1100.92 15912
1103.28 15907
1105.63 16062
1107.98 16059
1110.32 16094
1112.67 16253
1115.02 16216
1117.37 16344
1119.71 16458
1122.06 16600
1124.41 16690
1126.75 16882
1129.1 17009
1131.44 17240
1133.78 17288
1136.12 17711
1138.47 17968
1140.81 18404
1143.15 19077
1145.49 20009
1147.83 21257
1150.16 22592
1152.5 23803
1154.84 24249
1157.18 23654
1159.51 22364
1161.85 20807
1164.18 19476
1166.52 18481
1168.85 17970
1171.18 17712
1173.52 17346
1175.85 17422
1178.18 17212
1180.51 17208
1182.84 17146
1185.17 17215
1187.5 17233
1189.82 17267
1192.15 17205
1194.48 17220
1196.8 17260
1199.13 17268
1201.46 17091
1203.78 16981
1206.1 16861
1208.43 16847
1210.75 16834
1213.07 16788
1215.39 16718
1217.71 16669
1220.03 16503
1222.35 16464
1224.67 16387
1226.99 16359
1229.31 16374
1231.62 16380
1233.94 16435
1236.26 16386
1238.57 16394
1240.89 16319
1243.2 16504
1245.51 16403
1247.83 16425
1250.14 16447
1252.45 16441
1254.76 16525
1257.07 16589
1259.38 16526
1261.69 16674
1264 16685
1266.31 16759
1268.61 16823
1270.92 16763
1273.23 16833
1275.53 16833
1277.84 16966
1280.14 16990
1282.44 17113
1284.75 17046
1287.05 16968
1289.35 16784
1291.65 16691
1293.95 16639
1296.25 16599
1298.55 16587
1300.85 16571
1303.15 16533
1305.45 16529
1307.74 16516
1310.04 16596
1312.34 16593
1314.63 16607
1316.92 16637
1319.22 16523
1321.51 16510
1323.8 16471
1326.1 16440
1328.39 16471
1330.68 16455
1332.97 16452
1335.26 16424
1337.55 16430
1339.84 16334
1342.13 16540
1344.41 16436
1346.7 16507
1348.99 16397
1351.27 16541
1353.56 16599
1355.84 16495
1358.12 16549
1360.41 16553
1362.69 16454
1364.97 16443
1367.25 16480
1369.53 16322
1371.81 16262
1374.09 16273
1376.37 16275
1378.65 16309
1380.93 16318
1383.21 16308
1385.48 16488
1387.76 16444
1390.03 16557
1392.31 16529
1394.58 16475
1396.86 16542
1399.13 16467
1401.4 16499
1403.67 16466
1405.94 16516
1408.22 16509
1410.49 16481
1412.75 16404
1415.02 16462
1417.29 16466
1419.56 16557
1421.83 16631
1424.09 16578
1426.36 16566
1428.62 16620
1430.89 16663
1433.15 16696
1435.42 16832
1437.68 16836
1439.94 17064
1442.2 17161
1444.46 17110
1446.73 17122
1448.99 17062
1451.24 17191
1453.5 17019
1455.76 17076
1458.02 17131
1460.28 17032
1462.53 16997
1464.79 16938
1467.04 16915
1469.3 16926
1471.55 16994
1473.81 16978
1476.06 16940
1478.31 16921
1480.56 17039
1482.81 16891
1485.07 17019
1487.32 17151
1489.56 17163
1491.81 17292
1494.06 17620.0
1496.31 17812
1498.56 18056
1500.8 18632
1503.05 19223
1505.29 20020
1507.54 21048
1509.78 22108
1512.03 23076
1514.27 23683
1516.51 23802
1518.75 23534
1521 23028
1523.24 22279
1525.48 21500
1527.72 20628
1529.95 19740
1532.19 18959
1534.43 18266
1536.67 17693
1538.9 17249
1541.14 17003
1543.38 16799
1545.61 16741
1547.85 16639
1550.08 16518
1552.31 16519
1554.54 16448
1556.78 16510
1559.01 16440
1561.24 16294
1563.47 16351
1565.7 16284
1567.93 16287
1570.16 16308
1572.38 16220
1574.61 16281
1576.84 16231
1579.07 16182
1581.29 16221
1583.52 16291
1585.74 16279
1587.96 16256
1590.19 16246
1592.41 16234
1594.63 16231
1596.85 16141
1599.08 16079
1601.3 16172
1603.52 16174
1605.74 16151
1607.95 16133
1610.17 15993
1612.39 16073
1614.61 16011
1616.82 16057
1619.04 16009
1621.25 16021
1623.47 16000
1625.68 16011
1627.9 16014
1630.11 16045
1632.32 16008
1634.53 16101
1636.75 16091
1638.96 16120
1641.17 16062
1643.38 15996
1645.59 16009
1647.79 16072
1650 15986
1652.21 16085
1654.42 16052
1656.62 16044
1658.83 16210
1661.03 16056
1663.24 16111
1665.44 16153
1667.64 16123
1669.85 16163
1672.05 16135
1674.25 16074
1676.45 15945
1678.65 15975
1680.85 15954
1683.05 15866
1685.25 15775
1687.45 15897
1689.65 15793
1691.84 15679
1694.04 15649
1696.24 15625
1698.43 15624
1700.63 15530
1702.82 15563
1705.02 15565
1707.21 15469
1709.4 15542
1711.59 15519
1713.79 15555
1715.98 15553
1718.17 15507
1720.36 15558
1722.55 15454
1724.73 15510
1726.92 15528
1729.11 15524
1731.3 15400
1733.48 15443
1735.67 15402
1737.85 15409
1740.04 15489
1742.22 15415
1744.41 15295
1746.59 15462
1748.77 15420
1750.96 15411
1753.14 15379
1755.32 15355
1757.5 15502
1759.68 15516
1761.86 15396
1764.04 15399
1766.21 15357
1768.39 15390
1770.57 15332
1772.74 15343
1774.92 15195
1777.1 15340
1779.27 15255
1781.44 15335
1783.62 15292
1785.79 15406
1787.96 15235
1790.14 15310
1792.31 15287
1794.48 15269
1796.65 15261
1798.82 15350
1800.99 15286
