# Supplementary material for: Raman spectra simulation of antiplatelet drug-platelet interaction using DFT
Source: Sci Rep. 2024 Jan 16;14:1445. doi: 10.1038/s41598-024-51605-7 (PMC10792092; doi:10.1038/s41598-024-51605-7)
Supplement: Supplementary file 1 — Supplementary Information. [file 41598_2024_51605_MOESM1_ESM.zip › Health/Зюбин_93.txt]

399.352 7433
401.893 7466
404.434 7497
406.973 7463
409.512 7499
412.05 7502
414.588 7475
417.125 7558
419.661 7540
422.197 7590
424.731 7578
427.265 7530
429.799 7562
432.331 7507
434.863 7531
437.395 7454
439.925 7487
442.455 7442
444.984 7405
447.513 7420
450.04 7489
452.568 7435
455.094 7529
457.62 7499
460.145 7488
462.669 7486
465.193 7444
467.715 7515
470.238 7448
472.759 7489
475.28 7482
477.8 7465
480.32 7448
482.838 7488
485.356 7553
487.874 7517
490.39 7565
492.906 7548
495.422 7647
497.936 7620
500.45 7671
502.963 7760
505.476 7734
507.988 7766
510.499 7766
513.009 7795
515.519 7755
518.028 7729
520.537 7751
523.044 7701
525.551 7697
528.058 7660
530.563 7632
533.068 7650
535.573 7620.0
538.076 7677
540.579 7628
543.081 7599
545.583 7604
548.084 7640
550.584 7652
553.083 7539
555.582 7575
558.08 7596
560.577 7607
563.074 7572
565.57 7526
568.066 7530
570.56 7551
573.054 7512
575.548 7506
578.04 7527
580.532 7598
583.023 7559
585.514 7481
588.004 7543
590.493 7571
592.982 7539
595.47 7503
597.957 7501
600.443 7520
602.929 7531
605.414 7540
607.899 7492
610.382 7488
612.866 7507
615.348 7568
617.83 7639
620.311 7552
622.791 7653
625.271 7613
627.75 7597
630.228 7500
632.706 7516
635.183 7525
637.659 7606
640.135 7677
642.61 7663
645.084 7664
647.558 7713
650.031 7620
652.503 7644
654.975 7685
657.446 7602
659.916 7609
662.386 7665
664.855 7655
667.323 7696
669.791 7718
672.257 7685
674.724 7676
677.189 7713
679.654 7713
682.118 7660
684.582 7651
687.045 7681
689.507 7607
691.969 7677
694.43 7713
696.89 7742
699.349 7745
701.808 7708
704.266 7724
706.724 7776
709.181 7742
711.637 7747
714.093 7786
716.547 7771
719.002 7776
721.455 7855
723.908 7818
726.36 7790
728.812 7797
731.263 7787
733.713 7836
736.162 7846
738.611 7844
741.06 7951
743.507 7948
745.954 7951
748.4 7986
750.846 7960
753.291 8029
755.735 8048
758.178 8038
760.621 8024
763.064 7932
765.505 7880
767.946 7886
770.386 7892
772.826 7850.0
775.265 7799
777.703 7852
780.141 7807
782.578 7788
785.014 7781
787.45 7798
789.885 7796
792.319 7839
794.753 7845
797.186 7827
799.618 7856
802.05 7866
804.481 8166
806.911 7916
809.341 7965
811.77 8003
814.199 7984
816.626 8083
819.054 8154
821.48 8279
823.906 8389
826.331 8407
828.755 8488
831.179 8470
833.602 8501
836.025 8397
838.447 8464
840.868 8500
843.289 8517
845.709 8553
848.128 8643
850.547 8778
852.964 8820
855.382 8797
857.798 8768
860.214 8738
862.63 8645
865.045 8664
867.459 8585
869.872 8652
872.285 8674
874.697 8684
877.108 8747
879.519 8750
881.929 8791
884.339 8689
886.748 8695
889.156 8698
891.564 8746
893.97 8797
896.377 8735
898.782 8745
901.187 8846
903.592 8807
905.995 8859
908.398 8832
910.801 8787
913.203 8872
915.604 8947
918.004 8959
920.404 9048
922.803 9143
925.202 9028
927.6 9145
929.997 9140
932.393 9143
934.789 9161
937.185 9183
939.579 9267
941.973 9205
944.367 9348
946.76 9340
949.152 9401
951.543 9389
953.934 9473
956.324 9495
958.714 9588
961.103 9523
963.491 9448
965.879 9421
968.266 9277
970.652 9294
973.038 9229
975.423 9237
977.807 9248
980.191 9207
982.574 9293
984.957 9328
987.338 9392
989.72 9461
992.1 9610
994.48 9830
996.86 10184
999.238 10682
1001.62 11329
1003.99 11594
1006.37 11294
1008.75 10700
1011.12 10179
1013.5 9942
1015.87 9701
1018.25 9497
1020.62 9403
1022.99 9376
1025.36 9388
1027.73 9370.0
1030.1 9453
1032.47 9477
1034.84 9443
1037.21 9286
1039.58 9230
1041.95 9241
1044.31 9231
1046.68 9159
1049.04 9181
1051.41 9179
1053.77 9220
1056.14 9205
1058.5 9198
1060.86 9212
1063.22 9177
1065.58 9284
1067.95 9231
1070.3 9264
1072.66 9304
1075.02 9238
1077.38 9263
1079.74 9292
1082.09 9294
1084.45 9300
1086.81 9318
1089.16 9280
1091.51 9304
1093.87 9323
1096.22 9256
1098.57 9422
1100.92 9432
1103.28 9370.0
1105.63 9474
1107.98 9411
1110.32 9411
1112.67 9498
1115.02 9506
1117.37 9600
1119.71 9588
1122.06 9705
1124.41 9765
1126.75 9856
1129.1 9968
1131.44 9939
1133.78 9912
1136.12 9962
1138.47 10033
1140.81 10098
1143.15 10359
1145.49 10692
1147.83 11230
1150.16 11790
1152.5 12449
1154.84 12936
1157.18 13164
1159.51 12639
1161.85 12006
1164.18 11326
1166.52 10782
1168.85 10361
1171.18 10187
1173.52 10096
1175.85 9961
1178.18 9986
1180.51 9925
1182.84 9838
1185.17 9852
1187.5 9850
1189.82 9852
1192.15 9898
1194.48 9944
1196.8 9949
1199.13 9994
1201.46 10084
1203.78 10042
1206.1 10021
1208.43 10011
1210.75 10044
1213.07 10013
1215.39 9925
1217.71 9898
1220.03 9795
1222.35 9690
1224.67 9699
1226.99 9833
1229.31 9851
1231.62 9803
1233.94 9909
1236.26 9872
1238.57 9982
1240.89 9920
1243.2 9924
1245.51 9956
1247.83 9983
1250.14 9973
1252.45 10016
1254.76 9999
1257.07 10067
1259.38 10088
1261.69 10163
1264 10176
1266.31 10192
1268.61 10201
1270.92 10248
1273.23 10284
1275.53 10225
1277.84 10248
1280.14 10256
1282.44 10164
1284.75 10248
1287.05 10236
1289.35 10177
1291.65 10089
1293.95 10101
1296.25 10052
1298.55 10078
1300.85 10109
1303.15 10082
1305.45 10123
1307.74 10121
1310.04 10195
1312.34 10164
1314.63 10226
1316.92 10232
1319.22 10201
1321.51 10200
1323.8 10154
1326.1 10220
1328.39 10058
1330.68 10170
1332.97 10122
1335.26 10154
1337.55 10240
1339.84 10179
1342.13 10239
1344.41 10129
1346.7 10114
1348.99 9991
1351.27 9935
1353.56 9914
1355.84 9880
1358.12 9756
1360.41 9781
1362.69 9726
1364.97 9586
1367.25 9548
1369.53 9411
1371.81 9448
1374.09 9391
1376.37 9430
1378.65 9369
1380.93 9357
1383.21 9409
1385.48 9341
1387.76 9423
1390.03 9556
1392.31 9589
1394.58 9549
1396.86 9600
1399.13 9602
1401.4 9638
1403.67 9685
1405.94 9628
1408.22 9691
1410.49 9716
1412.75 9699
1415.02 9691
1417.29 9706
1419.56 9780
1421.83 9774
1424.09 9777
1426.36 9768
1428.62 9896
1430.89 9954
1433.15 10110
1435.42 10208
1437.68 10371
1439.94 10556
1442.2 10629
1444.46 10785
1446.73 10914
1448.99 10909
1451.24 10823
1453.5 10804
1455.76 10728
1458.02 10690
1460.28 10669
1462.53 10517
1464.79 10525
1467.04 10306
1469.3 10241
1471.55 10140
1473.81 9931
1476.06 9803
1478.31 9723
1480.56 9551
1482.81 9474
1485.07 9449
1487.32 9477
1489.56 9412
1491.81 9505
1494.06 9552
1496.31 9663
1498.56 9770
1500.8 9879
1503.05 10091
1505.29 10394
1507.54 10754
1509.78 11182
1512.03 11713
1514.27 12006
1516.51 12246
1518.75 12415
1521 12377
1523.24 12212
1525.48 12011
1527.72 11595
1529.95 11122
1532.19 10795
1534.43 10396
1536.67 10090
1538.9 9782
1541.14 9562
1543.38 9504
1545.61 9379
1547.85 9347
1550.08 9332
1552.31 9396
1554.54 9309
1556.78 9267
1559.01 9303
1561.24 9325
1563.47 9200
1565.7 9152
1567.93 9174
1570.16 9042
1572.38 9148
1574.61 9165
1576.84 9145
1579.07 9134
1581.29 9141
1583.52 9214
1585.74 9309
1587.96 9283
1590.19 9272
1592.41 9207
1594.63 9271
1596.85 9127
1599.08 9226
1601.3 9254
1603.52 9360
1605.74 9424
1607.95 9424
1610.17 9459
1612.39 9419
1614.61 9374
1616.82 9367
1619.04 9421
1621.25 9427
1623.47 9330
1625.68 9293
1627.9 9246
1630.11 9284
1632.32 9348
1634.53 9395
1636.75 9361
1638.96 9453
1641.17 9424
1643.38 9497
1645.59 9612
1647.79 9758
1650 9854
1652.21 9984
1654.42 10099
1656.62 10333
1658.83 10437
1661.03 10446
1663.24 10464
1665.44 10472
1667.64 10336
1669.85 10431
1672.05 10268
1674.25 10183
1676.45 10084
1678.65 10002
1680.85 9901
1683.05 9782
1685.25 9601
1687.45 9569
1689.65 9430
1691.84 9383
1694.04 9177
1696.24 9136
1698.43 8985
1700.63 9005
1702.82 8893
1705.02 8790
1707.21 8705
1709.4 8647
1711.59 8585
1713.79 8593
1715.98 8586
1718.17 8556
1720.36 8524
1722.55 8559
1724.73 8526
1726.92 8494
1729.11 8521
1731.3 8480
1733.48 8448
1735.67 8491
1737.85 8466
1740.04 8454
1742.22 8455
1744.41 8442
1746.59 8477
1748.77 8516
1750.96 8470
1753.14 8490
1755.32 8457
1757.5 8467
1759.68 8437
1761.86 8531
1764.04 8410
1766.21 8444
1768.39 8373
1770.57 8410
1772.74 8374
1774.92 8402
1777.1 8358
1779.27 8398
1781.44 8382
1783.62 8363
1785.79 8377
1787.96 8416
1790.14 8378
1792.31 8392
1794.48 8409
1796.65 8378
1798.82 8410
1800.99 8370
