# Supplementary material for: Raman spectra simulation of antiplatelet drug-platelet interaction using DFT
Source: Sci Rep. 2024 Jan 16;14:1445. doi: 10.1038/s41598-024-51605-7 (PMC10792092; doi:10.1038/s41598-024-51605-7)
Supplement: Supplementary file 1 — Supplementary Information. [file 41598_2024_51605_MOESM1_ESM.zip › Health/Зюбин_94.txt]

399.352 6600
401.893 6311
404.434 6327
406.973 6259
409.512 6279
412.05 6345
414.588 6321
417.125 6358
419.661 6366
422.197 6340
424.731 6373
427.265 6350
429.799 6379
432.331 6320
434.863 6321
437.395 6289
439.925 6280
442.455 6277
444.984 6301
447.513 6229
450.04 6337
452.568 6324
455.094 6325
457.62 6284
460.145 6331
462.669 6315
465.193 6314
467.715 6318
470.238 6258
472.759 6344
475.28 6279
477.8 6275
480.32 6334
482.838 6300
485.356 6383
487.874 6350.0
490.39 6335
492.906 6374
495.422 6402
497.936 6431
500.45 6504
502.963 6441
505.476 6541
507.988 6547
510.499 6505
513.009 6528
515.519 6497
518.028 6462
520.537 6460
523.044 6459
525.551 6427
528.058 6465
530.563 6413
533.068 6421
535.573 6416
538.076 6414
540.579 6429
543.081 6418
545.583 6403
548.084 6425
550.584 6403
553.083 6372
555.582 6425
558.08 6362
560.577 6418
563.074 6397
565.57 6395
568.066 6350.0
570.56 6316
573.054 6364
575.548 6391
578.04 6418
580.532 6327
583.023 6360
585.514 6313
588.004 6346
590.493 6391
592.982 6333
595.47 6347
597.957 6376
600.443 6376
602.929 6336
605.414 6379
607.899 6328
610.382 6369
612.866 6395
615.348 6376
617.83 6441
620.311 6480
622.791 6453
625.271 6422
627.75 6348
630.228 6420
632.706 6362
635.183 6406
637.659 6435
640.135 6470
642.61 6503
645.084 6428
647.558 6444
650.031 6445
652.503 6419
654.975 6429
657.446 6393
659.916 6475
662.386 6497
664.855 6462
667.323 6479
669.791 6465
672.257 6447
674.724 6518
677.189 6513
679.654 6457
682.118 6461
684.582 6392
687.045 6468
689.507 6496
691.969 6511
694.43 6543
696.89 6542
699.349 6525
701.808 6577
704.266 6564
706.724 6546
709.181 6592
711.637 6584
714.093 6583
716.547 6605
719.002 6626
721.455 6581
723.908 6609
726.36 6618
728.812 6574
731.263 6578
733.713 6638
736.162 6592
738.611 6584
741.06 6646
743.507 6699
745.954 6742
748.4 6723
750.846 6708
753.291 6766
755.735 6759
758.178 6782
760.621 6654
763.064 6648
765.505 6645
767.946 6600
770.386 6655
772.826 6622
775.265 6608
777.703 6585
780.141 6569
782.578 6535
785.014 6572
787.45 6627
789.885 6600.0
792.319 6597
794.753 6628
797.186 6642
799.618 6610
802.05 6653
804.481 6635
806.911 6720
809.341 6713
811.77 6777
814.199 6782
816.626 6857
819.054 6869
821.48 6999
823.906 7071
826.331 7089
828.755 7075
831.179 7072
833.602 7045
836.025 7087
838.447 7098
840.868 7015
843.289 7112
845.709 7221
848.128 7271
850.547 7323
852.964 7380
855.382 7242
857.798 7293
860.214 7284
862.63 7259
865.045 7230
867.459 7241
869.872 7258
872.285 7256
874.697 7293
877.108 7347
879.519 7301
881.929 7237
884.339 7241
886.748 7299
889.156 7321
891.564 7273
893.97 7353
896.377 7315
898.782 7326
901.187 7303
903.592 7306
905.995 7303
908.398 7292
910.801 7379
913.203 7420
915.604 7393
918.004 7442
920.404 7462
922.803 7492
925.202 7490
927.6 7535
929.997 7522
932.393 7620.0
934.789 7611
937.185 7577
939.579 7609
941.973 7676
944.367 7731
946.76 7762
949.152 7811
951.543 7770
953.934 7840
956.324 7804
958.714 7805
961.103 7803
963.491 7814
965.879 7688
968.266 7733
970.652 7664
973.038 7643
975.423 7675
977.807 7646
980.191 7677
982.574 7669
984.957 7749
987.338 7838
989.72 7932
992.1 8029
994.48 8293
996.86 8564
999.238 9039
1001.62 9370.0
1003.99 9311
1006.37 8924
1008.75 8471
1011.12 8223
1013.5 8013
1015.87 7895
1018.25 7804
1020.62 7815
1022.99 7770
1025.36 7752
1027.73 7807
1030.1 7898
1032.47 7743
1034.84 7741
1037.21 7678
1039.58 7647
1041.95 7668
1044.31 7691
1046.68 7625
1049.04 7620.0
1051.41 7590
1053.77 7635
1056.14 7640
1058.5 7717
1060.86 7679
1063.22 7660
1065.58 7665
1067.95 7703
1070.3 7630
1072.66 7732
1075.02 7715
1077.38 7736
1079.74 7713
1082.09 7725
1084.45 7708
1086.81 7782
1089.16 7727
1091.51 7727
1093.87 7777
1096.22 7742
1098.57 7816
1100.92 7745
1103.28 7816
1105.63 7883
1107.98 7834
1110.32 7826
1112.67 7916
1115.02 7887
1117.37 7976
1119.71 7987
1122.06 8086
1124.41 8172
1126.75 8230
1129.1 8217
1131.44 8223
1133.78 8260
1136.12 8306
1138.47 8354
1140.81 8531
1143.15 8727
1145.49 9091
1147.83 9569
1150.16 10053
1152.5 10535
1154.84 10723
1157.18 10672
1159.51 9985
1161.85 9438
1164.18 8947
1166.52 8675
1168.85 8452
1171.18 8412
1173.52 8320
1175.85 8278
1178.18 8210
1180.51 8137
1182.84 8197
1185.17 8158
1187.5 8124
1189.82 8182
1192.15 8191
1194.48 8248
1196.8 8232
1199.13 8219
1201.46 8266
1203.78 8313
1206.1 8280
1208.43 8311
1210.75 8233
1213.07 8159
1215.39 8134
1217.71 8069
1220.03 8097
1222.35 8110
1224.67 8073
1226.99 8047
1229.31 8086
1231.62 8086
1233.94 8156
1236.26 8211
1238.57 8114
1240.89 8131
1243.2 8249
1245.51 8278
1247.83 8227
1250.14 8274
1252.45 8265
1254.76 8289
1257.07 8367
1259.38 8376
1261.69 8365
1264 8466
1266.31 8453
1268.61 8441
1270.92 8435
1273.23 8421
1275.53 8448
1277.84 8446
1280.14 8461
1282.44 8441
1284.75 8412
1287.05 8391
1289.35 8352
1291.65 8297
1293.95 8392
1296.25 8361
1298.55 8340
1300.85 8395
1303.15 8369
1305.45 8441
1307.74 8418
1310.04 8426
1312.34 8506
1314.63 8428
1316.92 8421
1319.22 8442
1321.51 8455
1323.8 8379
1326.1 8404
1328.39 8309
1330.68 8387
1332.97 8346
1335.26 8378
1337.55 8396
1339.84 8401
1342.13 8387
1344.41 8305
1346.7 8309
1348.99 8227
1351.27 8208
1353.56 8149
1355.84 8109
1358.12 8048
1360.41 8000
1362.69 8005
1364.97 7916
1367.25 7876
1369.53 7836
1371.81 7852
1374.09 7800
1376.37 7749
1378.65 7846
1380.93 7841
1383.21 7902
1385.48 7849
1387.76 7906
1390.03 7971
1392.31 7941
1394.58 8000
1396.86 8039
1399.13 7976
1401.4 8030
1403.67 7979
1405.94 8063
1408.22 8052
1410.49 8014
1412.75 8033
1415.02 8041
1417.29 8092
1419.56 8105
1421.83 8120
1424.09 8130
1426.36 8209
1428.62 8215
1430.89 8352
1433.15 8403
1435.42 8560
1437.68 8686
1439.94 8811
1442.2 8927
1444.46 9032
1446.73 8977
1448.99 9043
1451.24 8996
1453.5 8914
1455.76 8912
1458.02 8761
1460.28 8824
1462.53 8740
1464.79 8609
1467.04 8521
1469.3 8439
1471.55 8293
1473.81 8225
1476.06 8108
1478.31 8026
1480.56 8041
1482.81 7931
1485.07 7887
1487.32 7914
1489.56 7916
1491.81 8039
1494.06 8051
1496.31 8174
1498.56 8216
1500.8 8437
1503.05 8617
1505.29 8888
1507.54 9225
1509.78 9625
1512.03 9909
1514.27 10219
1516.51 10317
1518.75 10289
1521 10138
1523.24 9944
1525.48 9733
1527.72 9392
1529.95 9123
1532.19 8721
1534.43 8499
1536.67 8230
1538.9 8083
1541.14 8016
1543.38 7878
1545.61 7831
1547.85 7804
1550.08 7876
1552.31 7796
1554.54 7730
1556.78 7717
1559.01 7797
1561.24 7787
1563.47 7665
1565.7 7663
1567.93 7730
1570.16 7664
1572.38 7692
1574.61 7633
1576.84 7721
1579.07 7696
1581.29 7766
1583.52 7776
1585.74 7842
1587.96 7814
1590.19 7787
1592.41 7733
1594.63 7792
1596.85 7749
1599.08 7806
1601.3 7800
1603.52 7861
1605.74 7900
1607.95 7910
1610.17 7905
1612.39 7878
1614.61 7865
1616.82 7874
1619.04 7849
1621.25 7829
1623.47 7904
1625.68 7829
1627.9 7831
1630.11 7818
1632.32 7848
1634.53 7793
1636.75 7904
1638.96 7953
1641.17 8012
1643.38 8030
1645.59 8131
1647.79 8185
1650 8294
1652.21 8367
1654.42 8490
1656.62 8639
1658.83 8667
1661.03 8716
1663.24 8695
1665.44 8675
1667.64 8627
1669.85 8557
1672.05 8462
1674.25 8429
1676.45 8316
1678.65 8254
1680.85 8220
1683.05 8048
1685.25 8011
1687.45 7956
1689.65 7869
1691.84 7801
1694.04 7689
1696.24 7696
1698.43 7646
1700.63 7487
1702.82 7532
1705.02 7482
1707.21 7403
1709.4 7423
1711.59 7331
1713.79 7287
1715.98 7265
1718.17 7290
1720.36 7279
1722.55 7298
1724.73 7289
1726.92 7262
1729.11 7232
1731.3 7224
1733.48 7267
1735.67 7205
1737.85 7222
1740.04 7291
1742.22 7269
1744.41 7260
1746.59 7279
1748.77 7223
1750.96 7309
1753.14 7217
1755.32 7196
1757.5 7225
1759.68 7238
1761.86 7231
1764.04 7267
1766.21 7229
1768.39 7217
1770.57 7152
1772.74 7217
1774.92 7197
1777.1 7176
1779.27 7130
1781.44 7179
1783.62 7196
1785.79 7226
1787.96 7250
1790.14 7206
1792.31 7227
1794.48 7189
1796.65 7200
1798.82 7152
1800.99 7198
1803.16 7156
1805.32 7153
1807.49 7145
1809.66 7183
1811.83 7221
1813.99 7167
1816.16 7135
1818.32 7166
1820.49 7104
1822.65 7084
1824.81 7144
1826.97 7118
1829.14 7138
1831.3 7196
1833.46 7156
1835.62 7064
1837.78 7128
1839.94 7109
1842.1 7159
1844.26 7113
1846.41 7099
1848.57 7047
1850.73 7051
1852.88 7079
1855.04 7036
1857.19 7123
1859.35 7089
1861.5 7100
1863.65 7076
1865.81 7125
1867.96 7053
1870.11 7085
1872.26 7078
1874.41 7108
1876.56 7091
1878.71 7081
1880.86 7050
1883.01 7086
1885.16 7084
1887.3 7115
1889.45 7080
1891.6 7123
1893.74 7026
1895.89 6996
1898.03 6990
1900.18 7029
