# Supplementary material for: Raman spectra simulation of antiplatelet drug-platelet interaction using DFT
Source: Sci Rep. 2024 Jan 16;14:1445. doi: 10.1038/s41598-024-51605-7 (PMC10792092; doi:10.1038/s41598-024-51605-7)
Supplement: Supplementary file 1 — Supplementary Information. [file 41598_2024_51605_MOESM1_ESM.zip › Health/Зюбин_95.txt]

399.352 6374
401.893 6432
404.434 6409
406.973 6518
409.512 6496
412.05 6455
414.588 6526
417.125 6432
419.661 6476
422.197 6432
424.731 6463
427.265 6451
429.799 6476
432.331 6435
434.863 6438
437.395 6473
439.925 6383
442.455 6445
444.984 6423
447.513 6394
450.04 6451
452.568 6434
455.094 6443
457.62 6474
460.145 6423
462.669 6465
465.193 6456
467.715 6487
470.238 6445
472.759 6472
475.28 6492
477.8 6523
480.32 6570
482.838 6596
485.356 6595
487.874 6616
490.39 6651
492.906 6620
495.422 6661
497.936 6613
500.45 6736
502.963 6709
505.476 6743
507.988 6781
510.499 6748
513.009 6798
515.519 6762
518.028 6726
520.537 6793
523.044 6741
525.551 6706
528.058 6723
530.563 6741
533.068 6698
535.573 6682
538.076 6758
540.579 6693
543.081 6680
545.583 6664
548.084 6684
550.584 6670
553.083 6633
555.582 6678
558.08 6671
560.577 6668
563.074 6649
565.57 6603
568.066 6579
570.56 6651
573.054 6603
575.548 6583
578.04 6567
580.532 6552
583.023 6615
585.514 6591
588.004 6563
590.493 6583
592.982 6607
595.47 6577
597.957 6604
600.443 6595
602.929 6646
605.414 6636
607.899 6589
610.382 6658
612.866 6640
615.348 6765
617.83 6734
620.311 6723
622.791 6646
625.271 6665
627.75 6584
630.228 6596
632.706 6667
635.183 6700
637.659 6781
640.135 6793
642.61 6775
645.084 6674
647.558 6715
650.031 6731
652.503 6680
654.975 6721
657.446 6734
659.916 6742
662.386 6764
664.855 6799
667.323 6755
669.791 6707
672.257 6712
674.724 6754
677.189 6711
679.654 6738
682.118 6775
684.582 6825
687.045 6774
689.507 6813
691.969 6819
694.43 6891
696.89 6850.0
699.349 6855
701.808 6858
704.266 6876
706.724 6895
709.181 6838
711.637 6930
714.093 6933
716.547 6941
719.002 6969
721.455 6927
723.908 6939
726.36 6974
728.812 6953
731.263 6940
733.713 6972
736.162 7049
738.611 7066
741.06 7068
743.507 7114
745.954 7143
748.4 7128
750.846 7163
753.291 7214
755.735 7220
758.178 7173
760.621 7112
763.064 7013
765.505 7001
767.946 6968
770.386 6947
772.826 6933
775.265 6928
777.703 6901
780.141 6940
782.578 6932
785.014 6889
787.45 6908
789.885 6910
792.319 6951
794.753 7012
797.186 7020
799.618 6987
802.05 7103
804.481 7066
806.911 7123
809.341 7113
811.77 7145
814.199 7200
816.626 7216
819.054 7333
821.48 7398
823.906 7508
826.331 7511
828.755 7534
831.179 7529
833.602 7528
836.025 7571
838.447 7547
840.868 7625
843.289 7722
845.709 7859
848.128 7874
850.547 7908
852.964 7884
855.382 7777
857.798 7718
860.214 7663
862.63 7665
865.045 7685
867.459 7704
869.872 7723
872.285 7717
874.697 7759
877.108 7766
879.519 7842
881.929 7751
884.339 7772
886.748 7811
889.156 7824
891.564 7853
893.97 7820
896.377 7805
898.782 7778
901.187 7790
903.592 7820
905.995 7754
908.398 7820
910.801 7859
913.203 7977
915.604 7939
918.004 7982
920.404 8073
922.803 8061
925.202 8076
927.6 8195
929.997 8255
932.393 8170
934.789 8249
937.185 8289
939.579 8289
941.973 8213
944.367 8234
946.76 8306
949.152 8256
951.543 8336
953.934 8322
956.324 8315
958.714 8285
961.103 8293
963.491 8228
965.879 8270
968.266 8183
970.652 8147
973.038 8167
975.423 8125
977.807 8114
980.191 8213
982.574 8184
984.957 8208
987.338 8251
989.72 8356
992.1 8507
994.48 8898
996.86 9415
999.238 9848
1001.62 9896
1003.99 9471
1006.37 8946
1008.75 8658
1011.12 8548
1013.5 8311
1015.87 8278
1018.25 8205
1020.62 8178
1022.99 8251
1025.36 8285
1027.73 8380
1030.1 8288
1032.47 8290
1034.84 8233
1037.21 8217
1039.58 8203
1041.95 8194
1044.31 8129
1046.68 8178
1049.04 8239
1051.41 8193
1053.77 8128
1056.14 8151
1058.5 8130
1060.86 8122
1063.22 8093
1065.58 8151
1067.95 8134
1070.3 8232
1072.66 8181
1075.02 8258
1077.38 8285
1079.74 8293
1082.09 8251
1084.45 8252
1086.81 8262
1089.16 8285
1091.51 8216
1093.87 8260
1096.22 8310
1098.57 8267
1100.92 8305
1103.28 8336
1105.63 8327
1107.98 8345
1110.32 8354
1112.67 8298
1115.02 8453
1117.37 8459
1119.71 8527
1122.06 8601
1124.41 8701
1126.75 8665
1129.1 8597
1131.44 8542
1133.78 8495
1136.12 8432
1138.47 8484
1140.81 8646
1143.15 8843
1145.49 9051
1147.83 9345
1150.16 9620.0
1152.5 9868
1154.84 9858
1157.18 9630
1159.51 9314
1161.85 8958
1164.18 8809
1166.52 8739
1168.85 8581
1171.18 8548
1173.52 8498
1175.85 8562
1178.18 8438
1180.51 8432
1182.84 8452
1185.17 8399
1187.5 8443
1189.82 8531
1192.15 8541
1194.48 8604
1196.8 8676
1199.13 8753
1201.46 8831
1203.78 8906
1206.1 8927
1208.43 8847
1210.75 8727
1213.07 8707
1215.39 8642
1217.71 8669
1220.03 8615
1222.35 8647
1224.67 8672
1226.99 8758
1229.31 8812
1231.62 8850
1233.94 8918
1236.26 8954
1238.57 8997
1240.89 8956
1243.2 9015
1245.51 9048
1247.83 9054
1250.14 9031
1252.45 9030
1254.76 9096
1257.07 9051
1259.38 9091
1261.69 9107
1264 9083
1266.31 9174
1268.61 9172
1270.92 9207
1273.23 9093
1275.53 9179
1277.84 9139
1280.14 9153
1282.44 9169
1284.75 9123
1287.05 9126
1289.35 9141
1291.65 9118
1293.95 9063
1296.25 9088
1298.55 9137
1300.85 9144
1303.15 9150
1305.45 9187
1307.74 9133
1310.04 9230
1312.34 9272
1314.63 9269
1316.92 9204
1319.22 9260
1321.51 9241
1323.8 9215
1326.1 9229
1328.39 9261
1330.68 9191
1332.97 9306
1335.26 9236
1337.55 9288
1339.84 9207
1342.13 9303
1344.41 9075
1346.7 8977
1348.99 8928
1351.27 8849
1353.56 8823
1355.84 8798
1358.12 8722
1360.41 8673
1362.69 8708
1364.97 8691
1367.25 8599
1369.53 9488
1371.81 8504
1374.09 8396
1376.37 8444
1378.65 8409
1380.93 8419
1383.21 8386
1385.48 8469
1387.76 8487
1390.03 8570
1392.31 8568
1394.58 8594
1396.86 8622
1399.13 8683
1401.4 8689
1403.67 8751
1405.94 8779
1408.22 8720
1410.49 8731
1412.75 8784
1415.02 8759
1417.29 8808
1419.56 8803
1421.83 8784
1424.09 8786
1426.36 8834
1428.62 8955
1430.89 9160
1433.15 9262
1435.42 9390
1437.68 9595
1439.94 9745
1442.2 9798
1444.46 9903
1446.73 9891
1448.99 9896
1451.24 9854
1453.5 9743
1455.76 9707
1458.02 9579
1460.28 9539
1462.53 9432
1464.79 9274
1467.04 9120.0
1469.3 8966
1471.55 8926
1473.81 8651
1476.06 8587
1478.31 8560
1480.56 8467
1482.81 8448
1485.07 8368
1487.32 8278
1489.56 8334
1491.81 8330
1494.06 8382
1496.31 8464
1498.56 8461
1500.8 8597
1503.05 8771
1505.29 8888
1507.54 9090
1509.78 9254
1512.03 9426
1514.27 9568
1516.51 9563
1518.75 9591
1521 9556
1523.24 9459
1525.48 9375
1527.72 9145
1529.95 9008
1532.19 8811
1534.43 8602
1536.67 8563
1538.9 8425
1541.14 8350
1543.38 8379
1545.61 8355
1547.85 8391
1550.08 8396
1552.31 8409
1554.54 8425
1556.78 8440
1559.01 8363
1561.24 8328
1563.47 8311
1565.7 8348
1567.93 8358
1570.16 8334
1572.38 8313
1574.61 8342
1576.84 8369
1579.07 8411
1581.29 8426
1583.52 8498
1585.74 8482
1587.96 8432
1590.19 8437
1592.41 8402
1594.63 8413
1596.85 8524
1599.08 8498
1601.3 8600
1603.52 8643
1605.74 8674
1607.95 8743
1610.17 8660
1612.39 8683
1614.61 8594
1616.82 8598
1619.04 8558
1621.25 8566
1623.47 8556
1625.68 8496
1627.9 8520
1630.11 8444
1632.32 8515
1634.53 8554
1636.75 8646
1638.96 8765
1641.17 8839
1643.38 8966
1645.59 9065
1647.79 9161
1650 9323
1652.21 9445
1654.42 9656
1656.62 9708
1658.83 9749
1661.03 9641
1663.24 9619
1665.44 9569
1667.64 9494
1669.85 9473
1672.05 9370
1674.25 9360
1676.45 9195
1678.65 9089
1680.85 8964
1683.05 8958
1685.25 8795
1687.45 8735
1689.65 8610
1691.84 8452
1694.04 8393
1696.24 8311
1698.43 8157
1700.63 8103
1702.82 7983
1705.02 7907
1707.21 7790
1709.4 7839
1711.59 7771
1713.79 7753
1715.98 7718
1718.17 7724
1720.36 7745
1722.55 7747
1724.73 7684
1726.92 7737
1729.11 7740
1731.3 7727
1733.48 7695
1735.67 7691
1737.85 7672
1740.04 7683
1742.22 7635
1744.41 7662
1746.59 7652
1748.77 7605
1750.96 7707
1753.14 7654
1755.32 7628
1757.5 7609
1759.68 7663
1761.86 7651
1764.04 7575
1766.21 7680
1768.39 7593
1770.57 7587
1772.74 7570
1774.92 7589
1777.1 7665
1779.27 7574
1781.44 7579
1783.62 7638
1785.79 7565
1787.96 7513
1790.14 7539
1792.31 7544
1794.48 7551
1796.65 7578
1798.82 7534
1800.99 7546
