# Supplementary material for: Raman spectra simulation of antiplatelet drug-platelet interaction using DFT
Source: Sci Rep. 2024 Jan 16;14:1445. doi: 10.1038/s41598-024-51605-7 (PMC10792092; doi:10.1038/s41598-024-51605-7)
Supplement: Supplementary file 1 — Supplementary Information. [file 41598_2024_51605_MOESM1_ESM.zip › Health/Зюбин_96.txt]

399.352 5412
401.893 5421
404.434 5427
406.973 5428
409.512 5406
412.05 5458
414.588 5414
417.125 5466
419.661 5401
422.197 5426
424.731 5429
427.265 5444
429.799 5499
432.331 5448
434.863 5446
437.395 5401
439.925 5446
442.455 5477
444.984 5384
447.513 5459
450.04 5431
452.568 5421
455.094 5459
457.62 5408
460.145 5460
462.669 5421
465.193 5452
467.715 5455
470.238 5459
472.759 5451
475.28 5480
477.8 5451
480.32 5485
482.838 5511
485.356 5546
487.874 5593
490.39 5537
492.906 5521
495.422 5581
497.936 5573
500.45 5618
502.963 5624
505.476 5649
507.988 5658
510.499 5594
513.009 5648
515.519 5671
518.028 5638
520.537 5617
523.044 5596
525.551 5662
528.058 5616
530.563 5590
533.068 5594
535.573 5631
538.076 5597
540.579 5554
543.081 5546
545.583 5577
548.084 5572
550.584 5592
553.083 5604
555.582 5583
558.08 5589
560.577 5573
563.074 5531
565.57 5562
568.066 5536
570.56 5545
573.054 5557
575.548 5518
578.04 5566
580.532 5540
583.023 5522
585.514 5512
588.004 5546
590.493 5546
592.982 5560
595.47 5539
597.957 5536
600.443 5552
602.929 5574
605.414 5577
607.899 5589
610.382 5582
612.866 5604
615.348 5642
617.83 5630
620.311 5629
622.791 5624
625.271 5564
627.75 5587
630.228 5597
632.706 5577
635.183 5640
637.659 5686
640.135 5666
642.61 5706
645.084 5689
647.558 5666
650.031 5637
652.503 5627
654.975 5592
657.446 5639
659.916 5626
662.386 5646
664.855 5679
667.323 5657
669.791 5661
672.257 5590
674.724 5675
677.189 5661
679.654 5674
682.118 5694
684.582 5667
687.045 5692
689.507 5698
691.969 5755
694.43 5714
696.89 5738
699.349 5725
701.808 5710
704.266 5644
706.724 5706
709.181 5751
711.637 5917
714.093 6574
716.547 5856
719.002 5770
721.455 5781
723.908 5839
726.36 5785
728.812 5819
731.263 5813
733.713 5772
736.162 5819
738.611 5814
741.06 5867
743.507 5893
745.954 5928
748.4 5941
750.846 5977
753.291 5986
755.735 5989
758.178 5988
760.621 5918
763.064 5865
765.505 5824
767.946 5823
770.386 5821
772.826 5740
775.265 5752
777.703 5755
780.141 5769
782.578 5807
785.014 5759
787.45 5755
789.885 5756
792.319 5806
794.753 5794
797.186 5798
799.618 5858
802.05 5866
804.481 5873
806.911 5951
809.341 5905
811.77 5924
814.199 5993
816.626 6002
819.054 6095
821.48 6045
823.906 6171
826.331 6128
828.755 6168
831.179 6187
833.602 6159
836.025 6204
838.447 6151
840.868 6196
843.289 6267
845.709 6369
848.128 6372
850.547 6405
852.964 6336
855.382 6345
857.798 6309
860.214 6220
862.63 6219
865.045 6253
867.459 6268
869.872 6309
872.285 6320
874.697 6389
877.108 6416
879.519 6403
881.929 6339
884.339 6350.0
886.748 6269
889.156 6364
891.564 6378
893.97 6388
896.377 6381
898.782 6353
901.187 6307
903.592 6323
905.995 6317
908.398 6350
910.801 6426
913.203 6480
915.604 6404
918.004 6498
920.404 6457
922.803 6543
925.202 6555
927.6 6576
929.997 6570
932.393 6644
934.789 6607
937.185 6598
939.579 6632
941.973 6597
944.367 6705
946.76 6673
949.152 6672
951.543 6703
953.934 6688
956.324 6738
958.714 6684
961.103 6683
963.491 6701
965.879 6643
968.266 6618
970.652 6640
973.038 6540
975.423 6578
977.807 6605
980.191 6603
982.574 6709
984.957 6714
987.338 6726
989.72 6798
992.1 6946
994.48 7174
996.86 7590
999.238 7874
1001.62 7834
1003.99 7584
1006.37 7256
1008.75 7025
1011.12 6888
1013.5 6800
1015.87 6672
1018.25 6650
1020.62 6687
1022.99 6673
1025.36 6746
1027.73 6789
1030.1 6695
1032.47 6660
1034.84 6650
1037.21 6637
1039.58 6630
1041.95 6639
1044.31 6622
1046.68 6666
1049.04 6604
1051.41 6612
1053.77 6583
1056.14 6561
1058.5 6620.0
1060.86 6553
1063.22 6574
1065.58 6574
1067.95 6608
1070.3 6670
1072.66 6651
1075.02 6679
1077.38 6611
1079.74 6685
1082.09 6694
1084.45 6746
1086.81 6713
1089.16 6650
1091.51 6653
1093.87 6715
1096.22 6735
1098.57 6705
1100.92 6754
1103.28 6736
1105.63 6744
1107.98 6719
1110.32 6725
1112.67 6753
1115.02 6795
1117.37 6806
1119.71 6868
1122.06 6929
1124.41 6985
1126.75 6958
1129.1 6980
1131.44 6933
1133.78 6888
1136.12 6938
1138.47 7006
1140.81 7071
1143.15 7212
1145.49 7477
1147.83 7746
1150.16 7995
1152.5 8212
1154.84 8138
1157.18 7989
1159.51 7661
1161.85 7393
1164.18 7256
1166.52 7084
1168.85 7032
1171.18 7001
1173.52 7006
1175.85 6977
1178.18 6929
1180.51 6855
1182.84 6861
1185.17 6939
1187.5 6914
1189.82 6915
1192.15 6949
1194.48 6965
1196.8 7010
1199.13 7100
1201.46 7139
1203.78 7119
1206.1 7153
1208.43 7133
1210.75 7100
1213.07 7002
1215.39 6994
1217.71 6973
1220.03 6932
1222.35 7013
1224.67 7109
1226.99 7073
1229.31 7068
1231.62 7125
1233.94 7193
1236.26 7165
1238.57 7192
1240.89 7190
1243.2 7191
1245.51 7263
1247.83 7202
1250.14 7256
1252.45 7199
1254.76 7154
1257.07 7196
1259.38 7262
1261.69 7239
1264 7256
1266.31 7311
1268.61 7303
1270.92 7197
1273.23 7258
1275.53 7253
1277.84 7246
1280.14 7262
1282.44 7286
1284.75 7234
1287.05 7214
1289.35 7189
1291.65 7140
1293.95 7194
1296.25 7211
1298.55 7154
1300.85 7149
1303.15 7209
1305.45 7278
1307.74 7229
1310.04 7276
1312.34 7322
1314.63 7253
1316.92 7262
1319.22 7322
1321.51 7325
1323.8 7314
1326.1 7272
1328.39 7267
1330.68 7295
1332.97 7343
1335.26 7297
1337.55 7373
1339.84 7279
1342.13 7252
1344.41 7200
1346.7 7128
1348.99 7132
1351.27 7093
1353.56 7122
1355.84 7060
1358.12 7016
1360.41 7002
1362.69 6978
1364.97 6906
1367.25 6957
1369.53 6844
1371.81 6840
1374.09 6814
1376.37 6772
1378.65 6844
1380.93 6839
1383.21 6873
1385.48 6837
1387.76 6838
1390.03 6882
1392.31 6903
1394.58 6947
1396.86 6979
1399.13 6998
1401.4 6976
1403.67 7038
1405.94 7021
1408.22 6965
1410.49 7022
1412.75 7015
1415.02 7007
1417.29 7031
1419.56 7047
1421.83 7056
1424.09 7057
1426.36 7138
1428.62 7132
1430.89 7225
1433.15 7308
1435.42 7423
1437.68 7537
1439.94 7665
1442.2 7698
1444.46 7711
1446.73 7752
1448.99 7705
1451.24 7686
1453.5 7599
1455.76 7562
1458.02 7547
1460.28 7471
1462.53 7395
1464.79 7319
1467.04 7198
1469.3 7170
1471.55 7061
1473.81 6945
1476.06 6972
1478.31 6902
1480.56 6890
1482.81 6852
1485.07 6805
1487.32 6839
1489.56 6784
1491.81 6823
1494.06 6812
1496.31 6934
1498.56 6970
1500.8 7084
1503.05 7179
1505.29 7367
1507.54 7473
1509.78 7677
1512.03 7849
1514.27 7950
1516.51 7971
1518.75 7989
1521 7943
1523.24 7809
1525.48 7675
1527.72 7533
1529.95 7403
1532.19 7224
1534.43 7084
1536.67 6943
1538.9 6877
1541.14 6888
1543.38 6808
1545.61 6850
1547.85 6866
1550.08 6889
1552.31 6855
1554.54 6908
1556.78 6895
1559.01 6875
1561.24 6818
1563.47 6782
1565.7 6756
1567.93 6792
1570.16 6826
1572.38 6745
1574.61 6802
1576.84 6826
1579.07 6835
1581.29 6868
1583.52 6842
1585.74 6856
1587.96 6868
1590.19 6802
1592.41 6822
1594.63 6834
1596.85 6840
1599.08 6847
1601.3 6904
1603.52 6983
1605.74 6974
1607.95 7091
1610.17 6971
1612.39 6909
1614.61 6971
1616.82 6937
1619.04 6928
1621.25 6963
1623.47 6923
1625.68 6873
1627.9 6863
1630.11 6907
1632.32 6926
1634.53 6909
1636.75 6960
1638.96 7030
1641.17 7087
1643.38 7117
1645.59 7204
1647.79 7221
1650 7385
1652.21 7487
1654.42 7500
1656.62 7602
1658.83 7603
1661.03 7632
1663.24 7607
1665.44 7566
1667.64 7539
1669.85 7539
1672.05 7488
1674.25 7487
1676.45 7446
1678.65 7390
1680.85 7212
1683.05 7198
1685.25 7071
1687.45 7063
1689.65 6990
1691.84 6931
1694.04 6861
1696.24 6761
1698.43 6721
1700.63 6652
1702.82 6548
1705.02 6568
1707.21 6499
1709.4 6500
1711.59 6473
1713.79 6452
1715.98 6457
1718.17 6399
1720.36 6456
1722.55 6451
1724.73 6406
1726.92 6422
1729.11 6412
1731.3 6407
1733.48 6401
1735.67 6395
1737.85 6404
1740.04 6373
1742.22 6396
1744.41 6396
1746.59 6405
1748.77 6373
1750.96 6383
1753.14 6335
1755.32 6352
1757.5 6384
1759.68 6357
1761.86 6417
1764.04 6453
1766.21 6372
1768.39 6397
1770.57 6339
1772.74 6367
1774.92 6316
1777.1 6405
1779.27 6356
1781.44 6314
1783.62 6384
1785.79 6293
1787.96 6344
1790.14 6344
1792.31 6359
1794.48 6341
1796.65 6322
1798.82 6488
1800.99 6659
