# Supplementary material for: Raman spectra simulation of antiplatelet drug-platelet interaction using DFT
Source: Sci Rep. 2024 Jan 16;14:1445. doi: 10.1038/s41598-024-51605-7 (PMC10792092; doi:10.1038/s41598-024-51605-7)
Supplement: Supplementary file 1 — Supplementary Information. [file 41598_2024_51605_MOESM1_ESM.zip › Health/Зюбин_97.txt]

399.352 5289
401.893 5279
404.434 5301
406.973 5331
409.512 5401
412.05 5338
414.588 5339
417.125 5350.0
419.661 5304
422.197 5360
424.731 5335
427.265 5344
429.799 5302
432.331 5278
434.863 5294
437.395 5331
439.925 5329
442.455 5335
444.984 5330
447.513 5328
450.04 5359
452.568 5290
455.094 5325
457.62 5332
460.145 5319
462.669 5306
465.193 5298
467.715 5324
470.238 5326
472.759 5318
475.28 5329
477.8 5390
480.32 5391
482.838 5420
485.356 5374
487.874 5420
490.39 5447
492.906 5444
495.422 5428
497.936 5478
500.45 5514
502.963 5525
505.476 5587
507.988 5613
510.499 5534
513.009 5540
515.519 5561
518.028 5585
520.537 5543
523.044 5526
525.551 5578
528.058 5499
530.563 5516
533.068 5475
535.573 5475
538.076 5559
540.579 5504
543.081 5481
545.583 5469
548.084 5451
550.584 5497
553.083 5436
555.582 5496
558.08 5536
560.577 5469
563.074 5473
565.57 5523
568.066 5488
570.56 5492
573.054 5452
575.548 5408
578.04 5435
580.532 5388
583.023 5401
585.514 5451
588.004 5412
590.493 5413
592.982 5464
595.47 5378
597.957 5457
600.443 5470
602.929 5475
605.414 5463
607.899 5487
610.382 5446
612.866 5472
615.348 5519
617.83 5542
620.311 5543
622.791 5520
625.271 5501
627.75 5443
630.228 5458
632.706 5480
635.183 5526
637.659 5629
640.135 5604
642.61 5568
645.084 5596
647.558 5551
650.031 5590
652.503 5562
654.975 5521
657.446 5583
659.916 5537
662.386 5588
664.855 5561
667.323 5577
669.791 5594
672.257 5551
674.724 5583
677.189 5599
679.654 5563
682.118 5587
684.582 5577
687.045 5652
689.507 5620.0
691.969 5622
694.43 5631
696.89 5725
699.349 5644
701.808 5644
704.266 5648
706.724 5654
709.181 5675
711.637 5766
714.093 5910
716.547 5872
719.002 5740
721.455 5777
723.908 5741
726.36 5788
728.812 5761
731.263 5769
733.713 5723
736.162 5763
738.611 5822
741.06 5843
743.507 5801
745.954 5812
748.4 5885
750.846 5907
753.291 5960
755.735 5900
758.178 5837
760.621 5813
763.064 5789
765.505 5776
767.946 5732
770.386 5706
772.826 5713
775.265 5653
777.703 5665
780.141 5675
782.578 5667
785.014 5651
787.45 5664
789.885 5680
792.319 5649
794.753 5772
797.186 5790
799.618 5779
802.05 5821
804.481 5816
806.911 5845
809.341 5856
811.77 5899
814.199 5957
816.626 6017
819.054 6056
821.48 6086
823.906 6175
826.331 6274
828.755 7820
831.179 6491
833.602 6184
836.025 6162
838.447 6242
840.868 6310
843.289 6329
845.709 6438
848.128 6455
850.547 6465
852.964 6418
855.382 6404
857.798 6278
860.214 6275
862.63 6286
865.045 6250
867.459 6276
869.872 6322
872.285 6378
874.697 6375
877.108 6406
879.519 6409
881.929 6416
884.339 6382
886.748 6392
889.156 6414
891.564 6393
893.97 6486
896.377 6400
898.782 6333
901.187 6379
903.592 6403
905.995 6385
908.398 6409
910.801 6478
913.203 6470
915.604 6536
918.004 6552
920.404 6610
922.803 6635
925.202 6663
927.6 6725
929.997 6737
932.393 6709
934.789 6723
937.185 6675
939.579 6694
941.973 6775
944.367 6764
946.76 6762
949.152 6809
951.543 6822
953.934 6785
956.324 6843
958.714 6775
961.103 6787
963.491 6756
965.879 6735
968.266 6777
970.652 6972
973.038 7068
975.423 6857
977.807 8315
980.191 6874
982.574 6670
984.957 6749
987.338 6781
989.72 6808
992.1 6907
994.48 7254
996.86 7733
999.238 8077
1001.62 7993
1003.99 7693
1006.37 7236
1008.75 7030
1011.12 6870
1013.5 6727
1015.87 6680
1018.25 6677
1020.62 6678
1022.99 6713
1025.36 6759
1027.73 6797
1030.1 6789
1032.47 6744
1034.84 6685
1037.21 6681
1039.58 6660
1041.95 6651
1044.31 6600
1046.68 6701
1049.04 6729
1051.41 6688
1053.77 6673
1056.14 6630
1058.5 6641
1060.86 6634
1063.22 6660
1065.58 6646
1067.95 6636
1070.3 6629
1072.66 6711
1075.02 6718
1077.38 6740
1079.74 6755
1082.09 6704
1084.45 6805
1086.81 6743
1089.16 6766
1091.51 6701
1093.87 6753
1096.22 6741
1098.57 6738
1100.92 6760
1103.28 6744
1105.63 6783
1107.98 6933
1110.32 6874
1112.67 6741
1115.02 6802
1117.37 6841
1119.71 6957
1122.06 6960
1124.41 7009
1126.75 6972
1129.1 6924
1131.44 6870
1133.78 6854
1136.12 6873
1138.47 6873
1140.81 6941
1143.15 7106
1145.49 7316
1147.83 7600.0
1150.16 7757
1152.5 7941
1154.84 7855
1157.18 7716
1159.51 7508
1161.85 7320
1164.18 7126
1166.52 7032
1168.85 7005
1171.18 6967
1173.52 6896
1175.85 6884
1178.18 6842
1180.51 6813
1182.84 6799
1185.17 6804
1187.5 6822
1189.82 6916
1192.15 6987
1194.48 7059
1196.8 7030
1199.13 7113
1201.46 7143
1203.78 7212
1206.1 7200
1208.43 7159
1210.75 7056
1213.07 7033
1215.39 6980
1217.71 7000
1220.03 6967
1222.35 6998
1224.67 7019
1226.99 7104
1229.31 7087
1231.62 7137
1233.94 7173
1236.26 7232
1238.57 7295
1240.89 7252
1243.2 7316
1245.51 7309
1247.83 7315
1250.14 7354
1252.45 7311
1254.76 7361
1257.07 7384
1259.38 7338
1261.69 7370
1264 7394
1266.31 7405
1268.61 7452
1270.92 7433
1273.23 7391
1275.53 7377
1277.84 7422
1280.14 7368
1282.44 7410
1284.75 7367
1287.05 7326
1289.35 7332
1291.65 7386
1293.95 7405
1296.25 7365
1298.55 7376
1300.85 7397
1303.15 7417
1305.45 7492
1307.74 7429
1310.04 7495
1312.34 7474
1314.63 7461
1316.92 7419
1319.22 7457
1321.51 7539
1323.8 7467
1326.1 7483
1328.39 7488
1330.68 7466
1332.97 7464
1335.26 7470
1337.55 7429
1339.84 7480
1342.13 7345
1344.41 7388
1346.7 7299
1348.99 7156
1351.27 7193
1353.56 7106
1355.84 7120
1358.12 7058
1360.41 7068
1362.69 7038
1364.97 6910
1367.25 6887
1369.53 6865
1371.81 6802
1374.09 6836
1376.37 6771
1378.65 6817
1380.93 6796
1383.21 6822
1385.48 6825
1387.76 6849
1390.03 6924
1392.31 6906
1394.58 6988
1396.86 7051
1399.13 7004
1401.4 7029
1403.67 7106
1405.94 7013
1408.22 7095
1410.49 7073
1412.75 7111
1415.02 7074
1417.29 7138
1419.56 7133
1421.83 7120
1424.09 7123
1426.36 7203
1428.62 7298
1430.89 7408
1433.15 7546
1435.42 7691
1437.68 7884
1439.94 7973
1442.2 8058
1444.46 8301
1446.73 8705
1448.99 8668
1451.24 8352
1453.5 7882
1455.76 7877
1458.02 7829
1460.28 7722
1462.53 7644
1464.79 7495
1467.04 7402
1469.3 7306
1471.55 7183
1473.81 7077
1476.06 6943
1478.31 6916
1480.56 6888
1482.81 6786
1485.07 6751
1487.32 6760
1489.56 6782
1491.81 6697
1494.06 6774
1496.31 6817
1498.56 6845
1500.8 6940
1503.05 7052
1505.29 7179
1507.54 7277
1509.78 7433
1512.03 7606
1514.27 7697
1516.51 7694
1518.75 7694
1521 7693
1523.24 7551
1525.48 7464
1527.72 7327
1529.95 7185
1532.19 7037
1534.43 6922
1536.67 6859
1538.9 6805
1541.14 6708
1543.38 6731
1545.61 6813
1547.85 6806
1550.08 6783
1552.31 6802
1554.54 6835
1556.78 6787
1559.01 6807
1561.24 6751
1563.47 6791
1565.7 6766
1567.93 6773
1570.16 6794
1572.38 6761
1574.61 6775
1576.84 6781
1579.07 6807
1581.29 6858
1583.52 6854
1585.74 6856
1587.96 6799
1590.19 6790
1592.41 6777
1594.63 6846
1596.85 6833
1599.08 6940
1601.3 6924
1603.52 6991
1605.74 7023
1607.95 7077
1610.17 7009
1612.39 7063
1614.61 7048
1616.82 7034
1619.04 6976
1621.25 6969
1623.47 6937
1625.68 6867
1627.9 6905
1630.11 6920
1632.32 7015
1634.53 7039
1636.75 7102
1638.96 7129
1641.17 7241
1643.38 7368
1645.59 7402
1647.79 7575
1650 7641
1652.21 7782
1654.42 7949
1656.62 7978
1658.83 7939
1661.03 8066
1663.24 7948
1665.44 7955
1667.64 7826
1669.85 7744
1672.05 7702
1674.25 7651
1676.45 7594
1678.65 7444
1680.85 7385
1683.05 7280
1685.25 7209
1687.45 7082
1689.65 7039
1691.84 6879
1694.04 6838
1696.24 6770
1698.43 6711
1700.63 6624
1702.82 6625
1705.02 6497
1707.21 6475
1709.4 6469
1711.59 6438
1713.79 6401
1715.98 6404
1718.17 6340
1720.36 6382
1722.55 6388
1724.73 6361
1726.92 6349
1729.11 6328
1731.3 6385
1733.48 6336
1735.67 6352
1737.85 6278
1740.04 6316
1742.22 6343
1744.41 6370.0
1746.59 6300
1748.77 6321
1750.96 6305
1753.14 6318
1755.32 6298
1757.5 6286
1759.68 6323
1761.86 6342
1764.04 6303
1766.21 6292
1768.39 6261
1770.57 6342
1772.74 6246
1774.92 6308
1777.1 6322
1779.27 6288
1781.44 6224
1783.62 6275
1785.79 6255
1787.96 6238
1790.14 6251
1792.31 6235
1794.48 6265
1796.65 6241
1798.82 6235
1800.99 6274
