# Supplementary material for: Raman spectra simulation of antiplatelet drug-platelet interaction using DFT
Source: Sci Rep. 2024 Jan 16;14:1445. doi: 10.1038/s41598-024-51605-7 (PMC10792092; doi:10.1038/s41598-024-51605-7)
Supplement: Supplementary file 1 — Supplementary Information. [file 41598_2024_51605_MOESM1_ESM.zip › Health/Зюбин_98.txt]

399.352 5501
401.893 5524
404.434 5530
406.973 5578
409.512 5564
412.05 5608
414.588 5600.0
417.125 5581
419.661 5556
422.197 5591
424.731 5566
427.265 5573
429.799 5600.0
432.331 5565
434.863 5616
437.395 5590
439.925 5513
442.455 5517
444.984 5527
447.513 5579
450.04 5575
452.568 5591
455.094 5587
457.62 5577
460.145 5627
462.669 5609
465.193 5607
467.715 5578
470.238 5565
472.759 5609
475.28 5559
477.8 5626
480.32 5600.0
482.838 5604
485.356 5618
487.874 5642
490.39 5632
492.906 5659
495.422 5635
497.936 5693
500.45 5708
502.963 5754
505.476 5712
507.988 5793
510.499 5735
513.009 5684
515.519 5729
518.028 5739
520.537 5752
523.044 5714
525.551 5807
528.058 5722
530.563 5724
533.068 5708
535.573 5711
538.076 5671
540.579 5750
543.081 5703
545.583 5694
548.084 5670
550.584 5710
553.083 5670
555.582 5723
558.08 5707
560.577 5682
563.074 5721
565.57 5636
568.066 5622
570.56 5705
573.054 5720
575.548 5694
578.04 5662
580.532 5624
583.023 5593
585.514 5640
588.004 5657
590.493 5626
592.982 5640
595.47 5564
597.957 5613
600.443 5676
602.929 5645
605.414 5627
607.899 5662
610.382 5678
612.866 5709
615.348 5663
617.83 5701
620.311 5677
622.791 5713
625.271 5741
627.75 5667
630.228 5699
632.706 5624
635.183 5639
637.659 5661
640.135 5672
642.61 5695
645.084 5747
647.558 5742
650.031 5705
652.503 5724
654.975 5757
657.446 5722
659.916 5661
662.386 5730
664.855 5691
667.323 5702
669.791 5725
672.257 5749
674.724 5716
677.189 5649
679.654 5722
682.118 5668
684.582 5793
687.045 5705
689.507 5729
691.969 5687
694.43 5707
696.89 5747
699.349 5735
701.808 5757
704.266 5764
706.724 5702
709.181 5752
711.637 5789
714.093 5789
716.547 5787
719.002 5766
721.455 5736
723.908 5746
726.36 5804
728.812 5801
731.263 5797
733.713 5787
736.162 5832
738.611 5760
741.06 5841
743.507 5874
745.954 5897
748.4 5909
750.846 5857
753.291 5832
755.735 5828
758.178 5875
760.621 5892
763.064 5881
765.505 5842
767.946 5859
770.386 5834
772.826 5819
775.265 5850.0
777.703 5818
780.141 5828
782.578 5802
785.014 5802
787.45 5753
789.885 5794
792.319 5804
794.753 5823
797.186 5810
799.618 5888
802.05 5878
804.481 5900
806.911 5918
809.341 5931
811.77 5910
814.199 5946
816.626 5912
819.054 6003
821.48 5970
823.906 6043
826.331 6037
828.755 6030
831.179 6047
833.602 6017
836.025 6042
838.447 6084
840.868 6083
843.289 6113
845.709 6167
848.128 6128
850.547 6164
852.964 6213
855.382 6136
857.798 6159
860.214 6164
862.63 6164
865.045 6127
867.459 6108
869.872 6157
872.285 6113
874.697 6131
877.108 6152
879.519 6162
881.929 6173
884.339 6216
886.748 6210
889.156 6203
891.564 6217
893.97 6232
896.377 6200
898.782 6237
901.187 6192
903.592 6205
905.995 6183
908.398 6185
910.801 6213
913.203 6176
915.604 6207
918.004 6169
920.404 6236
922.803 6311
925.202 6223
927.6 6327
929.997 6279
932.393 6274
934.789 6363
937.185 6319
939.579 6349
941.973 6383
944.367 6369
946.76 6329
949.152 6369
951.543 6377
953.934 6421
956.324 6342
958.714 6428
961.103 6368
963.491 6404
965.879 6415
968.266 6420
970.652 6461
973.038 6393
975.423 6380
977.807 6391
980.191 6372
982.574 6382
984.957 6378
987.338 6345
989.72 6379
992.1 6400
994.48 6460
996.86 6478
999.238 6640
1001.62 6920
1003.99 6984
1006.37 6916
1008.75 6788
1011.12 6658
1013.5 6600.0
1015.87 6488
1018.25 6414
1020.62 6439
1022.99 6407
1025.36 6392
1027.73 6365
1030.1 6420
1032.47 6413
1034.84 6406
1037.21 6415
1039.58 6409
1041.95 6387
1044.31 6424
1046.68 6432
1049.04 6462
1051.41 6425
1053.77 6416
1056.14 6421
1058.5 6462
1060.86 6424
1063.22 6438
1065.58 6430
1067.95 6443
1070.3 6373
1072.66 6408
1075.02 6397
1077.38 6445
1079.74 6437
1082.09 6464
1084.45 6465
1086.81 6472
1089.16 6480
1091.51 6482
1093.87 6475
1096.22 6461
1098.57 6505
1100.92 6524
1103.28 6539
1105.63 6564
1107.98 6456
1110.32 6485
1112.67 6502
1115.02 6549
1117.37 6475
1119.71 6589
1122.06 6561
1124.41 6612
1126.75 6641
1129.1 6611
1131.44 6604
1133.78 6602
1136.12 6617
1138.47 6624
1140.81 6625
1143.15 6594
1145.49 6628
1147.83 6712
1150.16 6766
1152.5 7002
1154.84 7025
1157.18 7094
1159.51 7001
1161.85 6952
1164.18 6896
1166.52 6793
1168.85 6780
1171.18 6791
1173.52 6690
1175.85 6691
1178.18 6647
1180.51 6678
1182.84 6660
1185.17 6646
1187.5 6610
1189.82 6605
1192.15 6616
1194.48 6700
1196.8 6674
1199.13 6712
1201.46 6736
1203.78 6804
1206.1 6803
1208.43 6867
1210.75 6803
1213.07 6812
1215.39 6847
1217.71 6760
1220.03 6805
1222.35 6805
1224.67 6744
1226.99 6728
1229.31 6803
1231.62 6800
1233.94 6802
1236.26 6834
1238.57 6818
1240.89 6825
1243.2 6929
1245.51 6829
1247.83 6874
1250.14 6887
1252.45 6940
1254.76 6893
1257.07 6929
1259.38 6907
1261.69 6958
1264 6951
1266.31 6965
1268.61 6963
1270.92 7026
1273.23 6934
1275.53 7006
1277.84 6983
1280.14 6990
1282.44 6937
1284.75 6985
1287.05 6929
1289.35 7023
1291.65 6990
1293.95 6995
1296.25 6998
1298.55 7011
1300.85 6956
1303.15 7003
1305.45 7021
1307.74 6992
1310.04 7044
1312.34 7069
1314.63 7021
1316.92 7012
1319.22 6969
1321.51 7019
1323.8 7033
1326.1 7056
1328.39 7060
1330.68 7038
1332.97 7071
1335.26 7076
1337.55 7061
1339.84 7055
1342.13 7056
1344.41 7065
1346.7 7034
1348.99 7056
1351.27 6958
1353.56 6931
1355.84 6921
1358.12 6961
1360.41 6899
1362.69 6877
1364.97 6870
1367.25 6876
1369.53 6886
1371.81 6889
1374.09 6848
1376.37 6822
1378.65 6833
1380.93 6873
1383.21 6850
1385.48 6875
1387.76 6845
1390.03 6807
1392.31 6841
1394.58 6860
1396.86 6914
1399.13 6893
1401.4 6922
1403.67 6922
1405.94 6933
1408.22 6926
1410.49 6912
1412.75 6943
1415.02 6955
1417.29 6976
1419.56 6883
1421.83 6943
1424.09 6960
1426.36 6957
1428.62 7032
1430.89 6981
1433.15 7044
1435.42 7073
1437.68 7166
1439.94 7170
1442.2 7262
1444.46 7270
1446.73 7293
1448.99 7355
1451.24 7391
1453.5 7486
1455.76 7355
1458.02 7310
1460.28 7339
1462.53 7246
1464.79 7239
1467.04 7216
1469.3 7153
1471.55 7130
1473.81 7093
1476.06 7034
1478.31 6985
1480.56 6889
1482.81 6939
1485.07 6865
1487.32 6849
1489.56 6835
1491.81 6919
1494.06 6868
1496.31 6908
1498.56 6904
1500.8 6946
1503.05 6963
1505.29 7036
1507.54 7006
1509.78 7107
1512.03 7178
1514.27 7165
1516.51 7261
1518.75 7297
1521 7323
1523.24 7326
1525.48 7367
1527.72 7261
1529.95 7188
1532.19 7139
1534.43 7129
1536.67 7062
1538.9 6999
1541.14 6966
1543.38 6987
1545.61 6993
1547.85 6912
1550.08 6940
1552.31 6971
1554.54 6948
1556.78 6939
1559.01 6989
1561.24 7009
1563.47 6947
1565.7 6950
1567.93 6959
1570.16 6991
1572.38 7006
1574.61 6934
1576.84 6991
1579.07 7034
1581.29 6956
1583.52 7036
1585.74 7072
1587.96 6987
1590.19 7020
1592.41 7062
1594.63 7009
1596.85 6999
1599.08 7002
1601.3 7039
1603.52 7006
1605.74 7039
1607.95 7086
1610.17 7080
1612.39 7125
1614.61 7134
1616.82 7078
1619.04 7103
1621.25 7086
1623.47 7032
1625.68 6994
1627.9 6986
1630.11 7013
1632.32 7010
1634.53 7005
1636.75 7059
1638.96 6992
1641.17 7130
1643.38 7053
1645.59 7139
1647.79 7203
1650 7269
1652.21 7308
1654.42 7365
1656.62 7398
1658.83 7399
1661.03 7447
1663.24 7483
1665.44 7490
1667.64 7477
1669.85 7464
1672.05 7315
1674.25 7404
1676.45 7340
1678.65 7246
1680.85 7280
1683.05 7186
1685.25 7135
1687.45 7139
1689.65 7040
1691.84 7132
1694.04 7047
1696.24 7030
1698.43 6986
1700.63 6899
1702.82 6917
1705.02 6820
1707.21 6783
1709.4 6809
1711.59 6817
1713.79 6750
1715.98 6764
1718.17 6750
1720.36 6751
1722.55 6700
1724.73 6734
1726.92 6720
1729.11 6726
1731.3 6758
1733.48 6763
1735.67 6772
1737.85 6722
1740.04 6787
1742.22 6742
1744.41 6697
1746.59 6748
1748.77 6741
1750.96 6696
1753.14 6701
1755.32 6718
1757.5 6731
1759.68 6703
1761.86 6750
1764.04 6762
1766.21 6741
1768.39 6695
1770.57 6735
1772.74 6700
1774.92 6694
1777.1 6735
1779.27 6693
1781.44 6765
1783.62 6761
1785.79 6701
1787.96 6714
1790.14 6743
1792.31 6688
1794.48 6727
1796.65 6716
1798.82 6728
1800.99 6687
