# Supplementary material for: Raman spectra simulation of antiplatelet drug-platelet interaction using DFT
Source: Sci Rep. 2024 Jan 16;14:1445. doi: 10.1038/s41598-024-51605-7 (PMC10792092; doi:10.1038/s41598-024-51605-7)
Supplement: Supplementary file 1 — Supplementary Information. [file 41598_2024_51605_MOESM1_ESM.zip › Health/Зюбин_99.txt]

399.352 6480
401.893 6470
404.434 6564
406.973 6606
409.512 6618
412.05 6599
414.588 6633
417.125 6635
419.661 6643
422.197 6648
424.731 6600
427.265 6617
429.799 6633
432.331 6588
434.863 6620
437.395 6596
439.925 6567
442.455 6618
444.984 6579
447.513 6600
450.04 6552
452.568 6560
455.094 6600
457.62 6651
460.145 6597
462.669 6620
465.193 6535
467.715 6575
470.238 6597
472.759 6566
475.28 6605
477.8 6599
480.32 6647
482.838 6625
485.356 6665
487.874 6742
490.39 6736
492.906 6772
495.422 6763
497.936 6832
500.45 6826
502.963 6855
505.476 6907
507.988 6945
510.499 6933
513.009 6892
515.519 6920
518.028 6936
520.537 6935
523.044 6910
525.551 6914
528.058 6872
530.563 6876
533.068 6835
535.573 6889
538.076 6834
540.579 6846
543.081 6880
545.583 6793
548.084 6819
550.584 6870.0
553.083 6804
555.582 6770
558.08 6730
560.577 6821
563.074 6723
565.57 6798
568.066 6753
570.56 6820
573.054 6756
575.548 6758
578.04 6700
580.532 6724
583.023 6651
585.514 6674
588.004 6650
590.493 6721
592.982 6706
595.47 6688
597.957 6665
600.443 6701
602.929 6750
605.414 6724
607.899 6799
610.382 6753
612.866 6755
615.348 6738
617.83 6796
620.311 6855
622.791 6834
625.271 6859
627.75 6766
630.228 6717
632.706 6697
635.183 6751
637.659 6839
640.135 6912
642.61 6937
645.084 6928
647.558 6904
650.031 6846
652.503 6828
654.975 6886
657.446 6893
659.916 6852
662.386 6859
664.855 6906
667.323 6883
669.791 6882
672.257 6874
674.724 6875
677.189 6893
679.654 6907
682.118 6905
684.582 6923
687.045 6924
689.507 6915
691.969 6959
694.43 6954
696.89 6994
699.349 7058
701.808 6990
704.266 6986
706.724 6980
709.181 7043
711.637 7056
714.093 7052
716.547 7115
719.002 7097
721.455 7144
723.908 7137
726.36 7150
728.812 7178
731.263 7120.0
733.713 7177
736.162 7155
738.611 7151
741.06 7227
743.507 7240
745.954 7261
748.4 7258
750.846 7289
753.291 7324
755.735 7377
758.178 7365
760.621 7321
763.064 7293
765.505 7235
767.946 7150
770.386 7142
772.826 7102
775.265 7106
777.703 7095
780.141 7032
782.578 6986
785.014 6988
787.45 7036
789.885 7033
792.319 7015
794.753 7060
797.186 7082
799.618 7184
802.05 7161
804.481 7198
806.911 7205
809.341 7283
811.77 7304
814.199 7268
816.626 7358
819.054 7427
821.48 7535
823.906 7634
826.331 7678
828.755 7691
831.179 7715
833.602 7682
836.025 7752
838.447 7697
840.868 7760
843.289 7819
845.709 7859
848.128 7980
850.547 8078
852.964 8135
855.382 8122
857.798 8049
860.214 8015
862.63 7899
865.045 7865
867.459 7850.0
869.872 7918
872.285 7823
874.697 7940
877.108 8015
879.519 8031
881.929 8016
884.339 8032
886.748 8033
889.156 8046
891.564 8042
893.97 8112
896.377 8072
898.782 8084
901.187 8153
903.592 8042
905.995 8048
908.398 8085
910.801 8035
913.203 8063
915.604 8161
918.004 8186
920.404 8217
922.803 8314
925.202 8328
927.6 8422
929.997 8522
932.393 8525
934.789 8465
937.185 8583
939.579 8605
941.973 8523
944.367 8593
946.76 8498
949.152 8543
951.543 8543
953.934 8596
956.324 8606
958.714 8668
961.103 8670
963.491 8682
965.879 8617
968.266 8539
970.652 8530
973.038 8499
975.423 8420
977.807 8468
980.191 8492
982.574 8508
984.957 8481
987.338 8538
989.72 8593
992.1 8623
994.48 8748
996.86 8981
999.238 9514
1001.62 10194
1003.99 10495
1006.37 10130
1008.75 9656
1011.12 9217
1013.5 9018
1015.87 8728
1018.25 8537
1020.62 8504
1022.99 8477
1025.36 8530
1027.73 8535
1030.1 8654
1032.47 8627
1034.84 8628
1037.21 8466
1039.58 8472
1041.95 8479
1044.31 8479
1046.68 8429
1049.04 8491
1051.41 8506
1053.77 8486
1056.14 8463
1058.5 8541
1060.86 8493
1063.22 8512
1065.58 8417
1067.95 8382
1070.3 8497
1072.66 8458
1075.02 8500
1077.38 8477
1079.74 8521
1082.09 8543
1084.45 8547
1086.81 8587
1089.16 8573
1091.51 8630
1093.87 8581
1096.22 8614
1098.57 8564
1100.92 8572
1103.28 8641
1105.63 8631
1107.98 8643
1110.32 8672
1112.67 8603
1115.02 8595
1117.37 8631
1119.71 8688
1122.06 8782
1124.41 8921
1126.75 8993
1129.1 9089
1131.44 8999
1133.78 8959
1136.12 8874
1138.47 8779
1140.81 8892
1143.15 8897
1145.49 9072
1147.83 9272
1150.16 9597
1152.5 9869
1154.84 10209
1157.18 10394
1159.51 10299
1161.85 10047
1164.18 9655
1166.52 9314
1168.85 9192
1171.18 9055
1173.52 8995
1175.85 9014
1178.18 8927
1180.51 8840
1182.84 8908
1185.17 8809
1187.5 8823
1189.82 8839
1192.15 8881
1194.48 8909
1196.8 8922
1199.13 9029
1201.46 9120.0
1203.78 9235
1206.1 9262
1208.43 9312
1210.75 9200
1213.07 9220
1215.39 9133
1217.71 9105
1220.03 9100
1222.35 9089
1224.67 9620.0
1226.99 10223
1229.31 9186
1231.62 9166
1233.94 9224
1236.26 9311
1238.57 9312
1240.89 9375
1243.2 9456
1245.51 9412
1247.83 9432
1250.14 9467
1252.45 9526
1254.76 9541
1257.07 9582
1259.38 9573
1261.69 9641
1264 9566
1266.31 9606
1268.61 9615
1270.92 9585
1273.23 9572
1275.53 9569
1277.84 9659
1280.14 9631
1282.44 9617
1284.75 9595
1287.05 9582
1289.35 9620.0
1291.65 9603
1293.95 9600
1296.25 9607
1298.55 9666
1300.85 9695
1303.15 9651
1305.45 9654
1307.74 9708
1310.04 9675
1312.34 9736
1314.63 9729
1316.92 9766
1319.22 9742
1321.51 9696
1323.8 9755
1326.1 9783
1328.39 9761
1330.68 9798
1332.97 9815
1335.26 9783
1337.55 9867
1339.84 9850
1342.13 9849
1344.41 9737
1346.7 9633
1348.99 9534
1351.27 9514
1353.56 9358
1355.84 9391
1358.12 9174
1360.41 9259
1362.69 9157
1364.97 9129
1367.25 9107
1369.53 9034
1371.81 8989
1374.09 8883
1376.37 8883
1378.65 8879
1380.93 8840
1383.21 8808
1385.48 8824
1387.76 8956
1390.03 8910
1392.31 8924
1394.58 8923
1396.86 8964
1399.13 9054
1401.4 9104
1403.67 9050
1405.94 9148
1408.22 9171
1410.49 9145
1412.75 9166
1415.02 9186
1417.29 9189
1419.56 9231
1421.83 9244
1424.09 9310
1426.36 9250
1428.62 9361
1430.89 9409
1433.15 9441
1435.42 9717
1437.68 9881
1439.94 10167
1442.2 10251
1444.46 10404
1446.73 10499
1448.99 10567
1451.24 10616
1453.5 10508
1455.76 10486
1458.02 10349
1460.28 10233
1462.53 10160
1464.79 10081
1467.04 9974
1469.3 9768
1471.55 9613
1473.81 9391
1476.06 9260
1478.31 9120.0
1480.56 9011
1482.81 8862
1485.07 8870.0
1487.32 8775
1489.56 8799
1491.81 8765
1494.06 8772
1496.31 8808
1498.56 8866
1500.8 8914
1503.05 9014
1505.29 9079
1507.54 9331
1509.78 9484
1512.03 9699
1514.27 9902
1516.51 10053
1518.75 10262
1521 10301
1523.24 10284
1525.48 10146
1527.72 10027
1529.95 9815
1532.19 9690
1534.43 9456
1536.67 9306
1538.9 9140
1541.14 9029
1543.38 8926
1545.61 8907
1547.85 8902
1550.08 8912
1552.31 8915
1554.54 8883
1556.78 8929
1559.01 8953
1561.24 8848
1563.47 8922
1565.7 8874
1567.93 8806
1570.16 8878
1572.38 8805
1574.61 8784
1576.84 8853
1579.07 8896
1581.29 8946
1583.52 8913
1585.74 9001
1587.96 8942
1590.19 8997
1592.41 8937
1594.63 8946
1596.85 8828
1599.08 8927
1601.3 8927
1603.52 8985
1605.74 9101
1607.95 9154
1610.17 9163
1612.39 9161
1614.61 9119
1616.82 9131
1619.04 9062
1621.25 9084
1623.47 9011
1625.68 8937
1627.9 8960
1630.11 8880
1632.32 8866
1634.53 8968
1636.75 8986
1638.96 9071
1641.17 9134
1643.38 9178
1645.59 9401
1647.79 9520
1650 9678
1652.21 9785
1654.42 10021
1656.62 10177
1658.83 10332
1661.03 10399
1663.24 10424
1665.44 10412
1667.64 10266
1669.85 10235
1672.05 10103
1674.25 9969
1676.45 9822
1678.65 9831
1680.85 9640
1683.05 9506
1685.25 9385
1687.45 9233
1689.65 9069
1691.84 9090
1694.04 8901
1696.24 8790
1698.43 8681
1700.63 8581
1702.82 8450
1705.02 8280
1707.21 8302
1709.4 8209
1711.59 8119
1713.79 8102
1715.98 8088
1718.17 8011
1720.36 7994
1722.55 7966
1724.73 7919
1726.92 7952
1729.11 7884
1731.3 8025
1733.48 7966
1735.67 7913
1737.85 7946
1740.04 7971
1742.22 7941
1744.41 7898
1746.59 7915
1748.77 7906
1750.96 7932
1753.14 7866
1755.32 7917
1757.5 7867
1759.68 7903
1761.86 7899
1764.04 7857
1766.21 7814
1768.39 7766
1770.57 7870.0
1772.74 7860
1774.92 7834
1777.1 7881
1779.27 7891
1781.44 7820
1783.62 7868
1785.79 7791
1787.96 7860
1790.14 7754
1792.31 7787
1794.48 8248
1796.65 7812
1798.82 7743
1800.99 7792
