# Supplementary material for: Raman spectra simulation of antiplatelet drug-platelet interaction using DFT
Source: Sci Rep. 2024 Jan 16;14:1445. doi: 10.1038/s41598-024-51605-7 (PMC10792092; doi:10.1038/s41598-024-51605-7)
Supplement: Supplementary file 1 — Supplementary Information. [file 41598_2024_51605_MOESM1_ESM.zip › Aspirin_COX-1, Raman.txt]

# Raman Scattering Spectrum
# X-Axis:  Frequency (cm-1)
# Y-Axis:  Intensity (10-36 m2 cm/sr)

# Harmonic Data

# Peak information (Harmonic)
#                  X                   Y
#       8.8178117400        3.6332610072
#      10.5990755000        1.9257708104
#      24.8332141000        0.9176290935
#      25.9336164000        0.3093235648
#      27.6738996000        1.0260764573
#      40.6234716000        0.1336795732
#      45.8550211000        0.4070963669
#      50.3954900000        0.2307963900
#      59.2125252000        0.6730179788
#      85.4648619000        0.2873655807
#      90.7715996000        0.4121893041
#      96.2284067000        0.3012803249
#     108.0344340000        0.3003154893
#     112.7531040000        0.1288905969
#     131.2678030000        0.1786887556
#     147.7992060000        0.1350095619
#     166.9849290000        0.2421793217
#     173.9466140000        0.1520155301
#     179.8899500000        0.1380294096
#     222.1279100000        0.0799891375
#     231.9679630000        0.1086929988
#     262.6077700000        0.0224925352
#     270.5604360000        0.0154133014
#     279.0228750000        0.1084718267
#     289.2686870000        0.0707588324
#     316.5036430000        0.1253418436
#     342.2515220000        0.0272528660
#     376.4706540000        0.1315205708
#     423.3811020000        0.0145365175
#     430.3863470000        0.2069792608
#     448.2441860000        0.0130759746
#     468.7724370000        0.0364234575
#     489.4898070000        0.0711151357
#     503.9955120000        0.0311403711
#     513.4934670000        0.0782871540
#     519.3340290000        0.0364072224
#     535.8836950000        0.1303983635
#     543.4572830000        0.0446441143
#     561.0029360000        0.2407818394
#     583.6479990000        0.1272115260
#     587.3236340000        0.0505507787
#     607.9023700000        0.0945185957
#     650.5990820000        0.0783070630
#     657.0156120000        0.0825619598
#     659.1539810000        0.1216132167
#     678.1236220000        0.0210213789
#     710.3191140000        0.0566789922
#     747.9693980000        0.1313959466
#     759.1204720000        0.2720609073
#     775.7480840000        0.0999856039
#     785.3959530000        0.0996608432
#     796.0649030000        0.2040979693
#     805.7466450000        0.0157494183
#     813.8853370000        0.1239969838
#     843.9783760000        0.0081510104
#     856.1809670000        0.0385843847
#     881.3257170000        0.2583138007
#     894.5864150000        0.0637128539
#     902.6756800000        0.0645709854
#     913.3475010000        0.0476149904
#     931.4922520000        0.0781040470
#     966.0520310000        0.0950500727
#     970.2757510000        0.0195765650
#     988.5502860000        0.0331125689
#     995.0328790000        0.0017872178
#    1028.8056800000        0.0739457100
#    1029.5907900000        0.0274733191
#    1070.4553200000        0.0235688309
#    1071.5506400000        0.2057736831
#    1072.5391900000        0.2103909189
#    1076.7845600000        0.0270174217
#    1104.8043700000        0.0816705441
#    1110.2593600000        0.0154655730
#    1136.4521500000        0.2004463878
#    1146.2255300000        0.0495867257
#    1172.1859600000        0.0733000208
#    1182.5660100000        0.0372241965
#    1195.4592400000        0.1325225650
#    1224.2505900000        0.0763102484
#    1228.5619600000        0.3316245949
#    1234.4047900000        0.1063146425
#    1252.4192400000        0.2535177425
#    1270.4592400000        0.1287989574
#    1276.0660500000        0.1596735029
#    1304.2742400000        0.0290922644
#    1309.8888700000        0.3806175650
#    1325.8866200000        0.1134291554
#    1335.8106100000        0.2401312845
#    1352.3594400000        0.0530303377
#    1361.0489800000        0.1892069420
#    1368.8118300000        0.0028247306
#    1403.7861900000        0.0541884267
#    1418.4402700000        0.1933518125
#    1419.1753300000        0.1059980553
#    1426.0825600000        0.0499123231
#    1450.2429100000        0.0206666372
#    1481.1820000000        0.0162693819
#    1493.2744100000        0.0227837261
#    1501.2063100000        0.1860467552
#    1504.5884600000        0.2004086434
#    1509.2483100000        0.2035125135
#    1514.5391400000        0.1201456326
#    1522.5765700000        0.0027515181
#    1532.5886300000        0.1033200335
#    1632.2551200000        0.1693028902
#    1663.0189900000        0.6129010989
#    1667.9940900000        0.1905273148
#    1671.4668900000        0.0863379334
#    1679.7097900000        0.2520741708
#    1766.8870800000        1.0131840665
#    1781.8607100000        0.3437806429
#    1837.3550500000        0.0693047127
#    1864.5635300000        0.0326906540
#    2913.5654000000        0.4969065307
#    2936.2068900000        0.5942644815
#    2993.8954300000        0.3892671891
#    3029.6323700000        0.5860628266
#    3053.2455800000        0.2244433942
#    3076.1393900000        0.6410381295
#    3100.9648400000        0.5035006963
#    3120.2685300000        2.6854433197
#    3121.1124800000        1.2355797569
#    3143.4799900000        0.3162002379
#    3182.8899400000        0.4071911135
#    3194.5630800000        0.3942217667
#    3209.8675800000        0.7388529142
#    3222.0216000000        0.8237808698
#    3242.8693100000        0.4998955438
#    3467.3813600000        1.7400182848
#    3491.0201400000        0.5877517774
#    3501.1320000000        0.5423710539
#    3582.7245700000        0.2840192627
#    3600.4273900000        0.1799906092
#    3630.2263800000        0.3065424200
#    3686.4511800000        0.5398219129

# Plot Curve (Harmonic)
#                  X                   Y               DY/DX
     -500.0000000000        0.0000000000        0.0000000000
     -491.0000000000        0.0000000000        0.0000000000
     -482.0000000000        0.0000000000        0.0000000000
     -473.0000000000        0.0000000000        0.0000000000
     -464.0000000000        0.0000000000        0.0000000000
     -455.0000000000        0.0000000000        0.0000000000
     -446.0000000000        0.0000000000        0.0000000000
     -437.0000000000        0.0000000000        0.0000000000
     -428.0000000000        0.0000000000        0.0000000000
     -419.0000000000        0.0000000000        0.0000000000
     -410.0000000000        0.0000000000        0.0000000000
     -401.0000000000        0.0000000000        0.0000000000
     -392.0000000000        0.0000000000        0.0000000000
     -383.0000000000        0.0000000000        0.0000000000
     -374.0000000000        0.0000000000        0.0000000000
     -365.0000000000        0.0000000000        0.0000000000
     -356.0000000000        0.0000000000        0.0000000000
     -347.0000000000        0.0000000000        0.0000000000
     -338.0000000000        0.0000000000        0.0000000000
     -329.0000000000        0.0000000000        0.0000000000
     -320.0000000000        0.0000000000        0.0000000000
     -311.0000000000        0.0000000000        0.0000000000
     -302.0000000000        0.0000000000        0.0000000000
     -293.0000000000        0.0000000000        0.0000000000
     -284.0000000000        0.0000000000        0.0000000000
     -275.0000000000        0.0000000000        0.0000000000
     -266.0000000000        0.0000000000        0.0000000000
     -257.0000000000        0.0000000000        0.0000000000
     -248.0000000000        0.0000000000        0.0000000000
     -239.0000000000        0.0000000000        0.0000000000
     -230.0000000000        0.0000000000        0.0000000000
     -221.0000000000        0.0000000000        0.0000000000
     -212.0000000000        0.0000000000        0.0000000000
     -203.0000000000        0.0000000000        0.0000000000
     -194.0000000000        0.0000000000        0.0000000000
     -185.0000000000        0.0000000000        0.0000000000
     -176.0000000000        0.0000000000        0.0000000000
     -167.0000000000        0.0000000000        0.0000000000
     -158.0000000000        0.0000000000        0.0000000000
     -149.0000000000        0.1216065233        0.0015342520
     -140.0000000000        0.1366862461        0.0018282421
     -131.0000000000        0.2045952046        0.0028359038
     -122.0000000000        0.2327278166        0.0034419005
     -113.0000000000        0.2789840761        0.0043848965
     -104.0000000000        0.3283602404        0.0055382607
      -95.0000000000        0.3999290145        0.0072279783
      -86.0000000000        0.4739745723        0.0093486320
      -77.0000000000        0.5709668971        0.0123978634
      -68.0000000000        0.7170176397        0.0171482126
      -59.0000000000        0.9078001033        0.0243987297
      -50.0000000000        1.1826166558        0.0363794633
      -41.0000000000        1.5990410058        0.0577631401
      -32.0000000000        2.2867634366        0.1003464520
      -23.0000000000        3.5717565108        0.1996317259
      -14.0000000000        6.4316191481        0.4954754043
       -5.0000000000       15.3075775257        1.8687034510
        4.0000000000       71.5680717448       16.6798790036
       13.0000000000      115.4704530491      -24.6500446271
       22.0000000000       56.8776369720        6.5080291546
       31.0000000000       43.0909524014       -8.4797152193
       40.0000000000       20.5216438870        0.5870743618
       49.0000000000       24.1543662457       -0.9218004910
       58.0000000000       27.3827520150        2.2379495252
       67.0000000000        8.6371334783       -1.0418261552
       76.0000000000        5.9865575188        0.2223824823
       85.0000000000       17.4361621794        1.7394066611
       94.0000000000       20.1929105532       -0.6645214629
      103.0000000000       10.0802131088        0.2206013207
      112.0000000000       11.6556621953       -1.0123553759
      121.0000000000        3.8821197214       -0.1955168947
      130.0000000000        7.1917203634        0.7328084634
      139.0000000000        3.2068763884       -0.1297763374
      148.0000000000        6.0163721636       -0.1202696754
      157.0000000000        2.9113651152        0.0798621208
      166.0000000000        9.6908196339        1.0972357766
      175.0000000000        8.5815781819       -0.4642032104
      184.0000000000        3.6905114425       -0.7259566938
      193.0000000000        1.0784313422       -0.0887827760
      202.0000000000        0.6823370243       -0.0145686529
      211.0000000000        0.7635344192        0.0471847340
      220.0000000000        2.6523622583        0.4721434270
      229.0000000000        3.1742567253        0.4026520383
      238.0000000000        1.4547989495       -0.2674303241
      247.0000000000        0.5479045190       -0.0251477309
      256.0000000000        0.5930756290        0.0479642094
      265.0000000000        1.1940225118       -0.0425201273
      274.0000000000        2.0126675455        0.2658980583
      283.0000000000        2.6415600624       -0.2992805948
      292.0000000000        2.0688147797       -0.4010159562
      301.0000000000        0.6844998828       -0.0168778543
      310.0000000000        1.3227063329        0.2357971137
      319.0000000000        3.0630677652       -0.6534176008
      328.0000000000        0.6082540066       -0.0604936123
      337.0000000000        0.5739128470        0.0641119459
      346.0000000000        0.6612637110       -0.1165350827
      355.0000000000        0.3140034268       -0.0007992877
      364.0000000000        0.5015148245        0.0533204159
      373.0000000000        2.4772177266        0.5886768308
      382.0000000000        1.5347797112       -0.3393373483
      391.0000000000        0.4135400679       -0.0342664212
      400.0000000000        0.2832732012       -0.0014590363
      409.0000000000        0.3634695881        0.0207211681
      418.0000000000        0.8691923580        0.1277090121
      427.0000000000        4.1295556509        0.8712141516
      436.0000000000        2.3567571889       -0.5154095524
      445.0000000000        0.8226529968        0.0050434722
      454.0000000000        0.4929717311       -0.0343096978
      463.0000000000        0.6234881172        0.0818236945
      472.0000000000        0.9689609320       -0.1564395912
      481.0000000000        0.6969164470        0.0655682975
      490.0000000000        2.4804488304       -0.1217149029
      499.0000000000        1.0757138417        0.0605128328
      508.0000000000        1.7379133964        0.0956517525
      517.0000000000        2.6481822330       -0.1486088487
      526.0000000000        1.3640601618        0.0091989245
      535.0000000000        4.4823924231        0.4465561636
      544.0000000000        2.6846204496       -0.2042568532
      553.0000000000        2.0582608677        0.2372846075
      562.0000000000        7.3116311212       -0.8099860340
      571.0000000000        1.6185279672       -0.1178437905
      580.0000000000        2.9292364083        0.5686460740
      589.0000000000        3.0451872948       -0.5624789009
      598.0000000000        1.0362184393       -0.0016154258
      607.0000000000        3.0385504241        0.2755496018
      616.0000000000        0.8112602540       -0.1139057742
      625.0000000000        0.4121680400       -0.0104760742
      634.0000000000        0.4556636175        0.0210485954
      643.0000000000        1.0335078778        0.1510086856
      652.0000000000        4.0234743262        0.0920732105
      661.0000000000        4.6594896437       -0.9252893947
      670.0000000000        0.9649879589       -0.0850839752
      679.0000000000        0.9730006736       -0.0838613407
      688.0000000000        0.3668680172       -0.0181871569
      697.0000000000        0.3516893261        0.0145093618
      706.0000000000        0.9697323840        0.1931616619
      715.0000000000        0.9304487315       -0.1687445668
      724.0000000000        0.4411756749       -0.0029349745
      733.0000000000        0.6040178535        0.0433188191
      742.0000000000        1.7734127931        0.3238054081
      751.0000000000        4.2138654017       -0.2708102807
      760.0000000000        8.3363864186       -0.8206248810
      769.0000000000        2.3662935601       -0.0118312890
      778.0000000000        3.6357020256       -0.3415416283
      787.0000000000        4.1152989398       -0.3091863557
      796.0000000000        6.7713436587        0.0022339811
      805.0000000000        2.3249704008       -0.0486915041
      814.0000000000        4.1422011062       -0.1035270244
      823.0000000000        0.9019033715       -0.1185968791
      832.0000000000        0.4433176556       -0.0161396182
      841.0000000000        0.5047235178        0.0397945500
      850.0000000000        0.6757152853        0.0617374070
      859.0000000000        1.1248723538       -0.1557752626
      868.0000000000        0.8827274589        0.0690764775
      877.0000000000        3.6456302840        0.8518855282
      886.0000000000        3.6427046441       -0.6923187813
      895.0000000000        2.9026116588       -0.0825636985
      904.0000000000        2.4520918102       -0.2734839268
      913.0000000000        1.9262799530        0.0121321685
      922.0000000000        0.8122803138        0.0016315492
      931.0000000000        2.4068468840        0.1206392357
      940.0000000000        0.6025069904       -0.0759306364
      949.0000000000        0.3722616141        0.0033583195
      958.0000000000        0.7198950563        0.1084581885
      967.0000000000        2.9645976388       -0.2004149340
      976.0000000000        0.7215328771       -0.0937244338
      985.0000000000        0.7630700010        0.1132180603
      994.0000000000        0.5424629404       -0.0736759624
     1003.0000000000        0.2541933309       -0.0067989180
     1012.0000000000        0.2864714189        0.0144207938
     1021.0000000000        0.6972957788        0.1129022775
     1030.0000000000        2.7793464369       -0.2888014503
     1039.0000000000        0.6215043963       -0.0561698658
     1048.0000000000        0.5070564187        0.0157688252
     1057.0000000000        0.9400159250        0.1001217113
     1066.0000000000        3.9455083407        0.8863949237
     1075.0000000000        8.3726276530       -1.6729773372
     1084.0000000000        1.5359567581       -0.2074945071
     1093.0000000000        0.8051077705       -0.0040885893
     1102.0000000000        1.9123925599        0.3529256549
     1111.0000000000        1.3850379200       -0.1792348028
     1120.0000000000        0.6848240550        0.0059654762
     1129.0000000000        1.4841576851        0.2510009089
     1138.0000000000        5.1111020172       -0.7374133499
     1147.0000000000        2.1525132040       -0.2270742436
     1156.0000000000        0.6919530383       -0.0378965926
     1165.0000000000        0.8530143459        0.0954286570
     1174.0000000000        2.1411858187       -0.2619071313
     1183.0000000000        1.7743353697       -0.0401998907
     1192.0000000000        2.5146044598        0.4702278105
     1201.0000000000        1.6898484840       -0.2708269457
     1210.0000000000        1.0494816773        0.0339332028
     1219.0000000000        2.5338020267        0.4275446288
     1228.0000000000       10.7582328601        0.5105911198
     1237.0000000000        4.3600170886       -0.7279486096
     1246.0000000000        2.9211431222        0.3288274546
     1255.0000000000        5.4828075283       -1.0500348180
     1264.0000000000        2.3805032649        0.1540062563
     1273.0000000000        5.5620237199        0.0710935859
     1282.0000000000        2.1730124863       -0.3481792689
     1291.0000000000        1.1433693511        0.0045247827
     1300.0000000000        2.1861489146        0.3211869055
     1309.0000000000       10.1743654325        0.9339580875
     1318.0000000000        3.0648821600       -0.2376228828
     1327.0000000000        4.4944693516       -0.2053587448
     1336.0000000000        7.0609834953       -0.2128536947
     1345.0000000000        1.9211424955       -0.1012462070
     1354.0000000000        2.8620036054        0.0121836186
     1363.0000000000        4.4147177773       -0.8008666690
     1372.0000000000        0.9356094342       -0.1100950809
     1381.0000000000        0.4984419462       -0.0160569766
     1390.0000000000        0.4861398002        0.0157180795
     1399.0000000000        1.0496043932        0.1650414282
     1408.0000000000        1.7661708608       -0.0056992900
     1417.0000000000        6.7968634679        1.1383256029
     1426.0000000000        3.1609052012       -0.3581090595
     1435.0000000000        0.8027470061       -0.0851598023
     1444.0000000000        0.5272111655        0.0150970761
     1453.0000000000        0.6348957964       -0.0856402901
     1462.0000000000        0.3417813136       -0.0035267029
     1471.0000000000        0.4021070689        0.0199786406
     1480.0000000000        0.9168419254        0.0881250944
     1489.0000000000        1.4285817309        0.1741853383
     1498.0000000000        5.1789865711        1.0249945595
     1507.0000000000        9.7190294850       -0.2016320980
     1516.0000000000        4.9826347179       -0.8110915646
     1525.0000000000        1.6432806810       -0.0247002543
     1534.0000000000        2.7131504390       -0.3860710102
     1543.0000000000        0.6017438583       -0.0671599554
     1552.0000000000        0.3003629426       -0.0160729245
     1561.0000000000        0.2089218210       -0.0061878160
     1570.0000000000        0.1711213023       -0.0024781316
     1579.0000000000        0.1559685146       -0.0002992259
     1588.0000000000        0.1594334992        0.0016334538
     1597.0000000000        0.1849970538        0.0042801848
     1606.0000000000        0.2446872932        0.0098282084
     1615.0000000000        0.4127117414        0.0284991687
     1624.0000000000        1.0533616499        0.1620140655
     1633.0000000000        4.3414730101       -0.3293809220
     1642.0000000000        1.3505908379       -0.0418714191
     1651.0000000000        2.1064531235        0.2411434754
     1660.0000000000       10.7765905773        2.4632848204
     1669.0000000000       11.0676920705       -1.0931065446
     1678.0000000000        7.2856682172        0.5588970268
     1687.0000000000        2.1903650788       -0.3567010679
     1696.0000000000        0.8024793066       -0.0604001183
     1705.0000000000        0.4907481138       -0.0184974616
     1714.0000000000        0.3939587491       -0.0047515654
     1723.0000000000        0.3913838558        0.0040644078
     1732.0000000000        0.4749798240        0.0156229154
     1741.0000000000        0.7158573448        0.0425904375
     1750.0000000000        1.4459520460        0.1459161109
     1759.0000000000        5.1039347554        0.9881532543
     1768.0000000000       22.4654472666       -2.7343558786
     1777.0000000000        6.4327721075        0.2428077194
     1786.0000000000        4.8663265378       -1.0571625295
     1795.0000000000        1.1832446630       -0.1260435222
     1804.0000000000        0.5700392882       -0.0352509449
     1813.0000000000        0.3710573855       -0.0124961628
     1822.0000000000        0.3264892468        0.0040142624
     1831.0000000000        0.6075799104        0.0966690856
     1840.0000000000        1.2261500739       -0.2546037011
     1849.0000000000        0.2963618470       -0.0222736805
     1858.0000000000        0.3247933622        0.0376650777
     1867.0000000000        0.6233814921       -0.1230280949
     1876.0000000000        0.1433128010       -0.0143168026
     1885.0000000000        0.0772215734       -0.0037226574
     1894.0000000000        0.0545965792       -0.0017162389
     1903.0000000000        0.0426978981       -0.0010261075
     1912.0000000000        0.0350828054       -0.0007004788
     1921.0000000000        0.0296782190       -0.0005158059
     1930.0000000000        0.0114835012       -0.0002253716
     1939.0000000000        0.0097186351       -0.0001705477
     1948.0000000000        0.0037608794       -0.0000778495
     1957.0000000000        0.0031485601       -0.0000593539
     1966.0000000000        0.0026761878       -0.0000463428
     1975.0000000000        0.0023037326       -0.0000369078
     1984.0000000000        0.0020046348       -0.0000298905
     1993.0000000000        0.0017606730       -0.0000245581
     2002.0000000000        0.0006268242       -0.0000091139
     2011.0000000000        0.0005521983       -0.0000075362
     2020.0000000000        0.0004901445       -0.0000063025
     2029.0000000000        0.0000000000        0.0000000000
     2038.0000000000        0.0000000000        0.0000000000
     2047.0000000000        0.0000000000        0.0000000000
     2056.0000000000        0.0000000000        0.0000000000
     2065.0000000000        0.0000000000        0.0000000000
     2074.0000000000        0.0000000000        0.0000000000
     2083.0000000000        0.0000000000        0.0000000000
     2092.0000000000        0.0000000000        0.0000000000
     2101.0000000000        0.0000000000        0.0000000000
     2110.0000000000        0.0000000000        0.0000000000
     2119.0000000000        0.0000000000        0.0000000000
     2128.0000000000        0.0000000000        0.0000000000
     2137.0000000000        0.0000000000        0.0000000000
     2146.0000000000        0.0000000000        0.0000000000
     2155.0000000000        0.0000000000        0.0000000000
     2164.0000000000        0.0000000000        0.0000000000
     2173.0000000000        0.0000000000        0.0000000000
     2182.0000000000        0.0000000000        0.0000000000
     2191.0000000000        0.0000000000        0.0000000000
     2200.0000000000        0.0000000000        0.0000000000
     2209.0000000000        0.0000000000        0.0000000000
     2218.0000000000        0.0000000000        0.0000000000
     2227.0000000000        0.0000000000        0.0000000000
     2236.0000000000        0.0000000000        0.0000000000
     2245.0000000000        0.0000000000        0.0000000000
     2254.0000000000        0.0000000000        0.0000000000
     2263.0000000000        0.0000000000        0.0000000000
     2272.0000000000        0.0000000000        0.0000000000
     2281.0000000000        0.0000000000        0.0000000000
     2290.0000000000        0.0000000000        0.0000000000
     2299.0000000000        0.0000000000        0.0000000000
     2308.0000000000        0.0000000000        0.0000000000
     2317.0000000000        0.0000000000        0.0000000000
     2326.0000000000        0.0000000000        0.0000000000
     2335.0000000000        0.0000000000        0.0000000000
     2344.0000000000        0.0000000000        0.0000000000
     2353.0000000000        0.0000000000        0.0000000000
     2362.0000000000        0.0000000000        0.0000000000
     2371.0000000000        0.0000000000        0.0000000000
     2380.0000000000        0.0000000000        0.0000000000
     2389.0000000000        0.0000000000        0.0000000000
     2398.0000000000        0.0000000000        0.0000000000
     2407.0000000000        0.0000000000        0.0000000000
     2416.0000000000        0.0000000000        0.0000000000
     2425.0000000000        0.0000000000        0.0000000000
     2434.0000000000        0.0000000000        0.0000000000
     2443.0000000000        0.0000000000        0.0000000000
     2452.0000000000        0.0000000000        0.0000000000
     2461.0000000000        0.0000000000        0.0000000000
     2470.0000000000        0.0000000000        0.0000000000
     2479.0000000000        0.0000000000        0.0000000000
     2488.0000000000        0.0000000000        0.0000000000
     2497.0000000000        0.0000000000        0.0000000000
     2506.0000000000        0.0000000000        0.0000000000
     2515.0000000000        0.0000000000        0.0000000000
     2524.0000000000        0.0000000000        0.0000000000
     2533.0000000000        0.0000000000        0.0000000000
     2542.0000000000        0.0000000000        0.0000000000
     2551.0000000000        0.0000000000        0.0000000000
     2560.0000000000        0.0000000000        0.0000000000
     2569.0000000000        0.0000000000        0.0000000000
     2578.0000000000        0.0000000000        0.0000000000
     2587.0000000000        0.0000000000        0.0000000000
     2596.0000000000        0.0000000000        0.0000000000
     2605.0000000000        0.0000000000        0.0000000000
     2614.0000000000        0.0000000000        0.0000000000
     2623.0000000000        0.0000000000        0.0000000000
     2632.0000000000        0.0000000000        0.0000000000
     2641.0000000000        0.0000000000        0.0000000000
     2650.0000000000        0.0000000000        0.0000000000
     2659.0000000000        0.0000000000        0.0000000000
     2668.0000000000        0.0000000000        0.0000000000
     2677.0000000000        0.0000000000        0.0000000000
     2686.0000000000        0.0000000000        0.0000000000
     2695.0000000000        0.0000000000        0.0000000000
     2704.0000000000        0.0000000000        0.0000000000
     2713.0000000000        0.0000000000        0.0000000000
     2722.0000000000        0.0000000000        0.0000000000
     2731.0000000000        0.0000000000        0.0000000000
     2740.0000000000        0.0000000000        0.0000000000
     2749.0000000000        0.0000000000        0.0000000000
     2758.0000000000        0.0057591092        0.0000739921
     2767.0000000000        0.0064875706        0.0000884621
     2776.0000000000        0.0073634765        0.0001069638
     2785.0000000000        0.0156779680        0.0002268126
     2794.0000000000        0.0179390450        0.0002779743
     2803.0000000000        0.0207315514        0.0003459036
     2812.0000000000        0.0242378172        0.0004381465
     2821.0000000000        0.0287265548        0.0005667672
     2830.0000000000        0.0346076943        0.0007518879
     2839.0000000000        0.0469924500        0.0010863705
     2848.0000000000        0.0586200587        0.0015324739
     2857.0000000000        0.0754462566        0.0022732615
     2866.0000000000        0.1012865850        0.0036101118
     2875.0000000000        0.1510949646        0.0064076814
     2884.0000000000        0.2335544664        0.0129766432
     2893.0000000000        0.4248674410        0.0341491501
     2902.0000000000        1.0961993027        0.1523668735
     2911.0000000000        6.4606613057        1.4236309238
     2920.0000000000        3.0680048382       -0.4745345499
     2929.0000000000        3.0426049702        0.4525327264
     2938.0000000000        8.9249579863       -1.6270932777
     2947.0000000000        1.4677964708       -0.2082468133
     2956.0000000000        0.6113598921       -0.0380070137
     2965.0000000000        0.4847373881       -0.0045918175
     2974.0000000000        0.5472877753        0.0210530194
     2983.0000000000        1.0686799249        0.1293859499
     2992.0000000000        5.7701222659        1.0630021707
     3001.0000000000        2.0024588751       -0.3295919546
     3010.0000000000        1.0099361873       -0.0030570935
     3019.0000000000        1.6704563725        0.1976193996
     3028.0000000000        9.0039395248        1.5048103708
     3037.0000000000        2.8827683935       -0.4438988718
     3046.0000000000        1.9490100539        0.1401875682
     3055.0000000000        4.1858535636       -0.5613748427
     3064.0000000000        2.1572541101        0.0905482139
     3073.0000000000        7.6236603007        1.6346883238
     3082.0000000000        4.6991287441       -0.7325948018
     3091.0000000000        3.2607920404        0.1869926817
     3100.0000000000       10.8197473749        1.1084338140
     3109.0000000000        9.0534366984        0.7505643508
     3118.0000000000       47.4309823621       10.3182545095
     3127.0000000000       18.8630431164       -4.0522051160
     3136.0000000000        5.6006528918       -0.2590739852
     3145.0000000000        6.6118744914       -0.8910656620
     3154.0000000000        1.9840565401       -0.1513371718
     3163.0000000000        1.3859722842       -0.0117596105
     3172.0000000000        1.7827828499        0.1328005704
     3181.0000000000        6.7448239602        1.1321711108
     3190.0000000000        5.4085741143        0.4019475502
     3199.0000000000        5.3908604898       -0.5004639711
     3208.0000000000       11.8489272033        1.9414935720
     3217.0000000000        8.6857640416        0.6390714713
     3226.0000000000        8.1236302918       -1.7235403310
     3235.0000000000        3.3171048332        0.1418992872
     3244.0000000000        8.2122814413       -1.0284471647
     3253.0000000000        1.5331494224       -0.2071241222
     3262.0000000000        0.6382307297       -0.0450089171
     3271.0000000000        0.3821215139       -0.0178598144
     3280.0000000000        0.2656884899       -0.0093480560
     3289.0000000000        0.1632426569       -0.0052508504
     3298.0000000000        0.1250306578       -0.0034234707
     3307.0000000000        0.0961982767       -0.0023387653
     3316.0000000000        0.0967379425       -0.0014511348
     3325.0000000000        0.0859175837       -0.0009791306
     3334.0000000000        0.0845287488       -0.0005518114
     3343.0000000000        0.0820330027       -0.0001295485
     3352.0000000000        0.0821544462        0.0001561139
     3361.0000000000        0.0811657274        0.0004996764
     3370.0000000000        0.0796467182        0.0009335853
     3379.0000000000        0.0898508165        0.0013553554
     3388.0000000000        0.0967949193        0.0020411664
     3397.0000000000        0.1188132115        0.0029170935
     3406.0000000000        0.1460672470        0.0043975297
     3415.0000000000        0.1956944806        0.0068803650
     3424.0000000000        0.2794267893        0.0117456085
     3433.0000000000        0.4268348534        0.0226042052
     3442.0000000000        0.7429658268        0.0530558356
     3451.0000000000        1.6356569798        0.1781878358
     3460.0000000000        6.2404287286        1.2721592731
     3469.0000000000       23.1735280090       -3.9237942771
     3478.0000000000        4.3073448351       -0.4150596461
     3487.0000000000        6.1009952005        1.0820667987
     3496.0000000000        7.1031406718       -0.1359068284
     3505.0000000000        5.2176527975       -1.1606118271
     3514.0000000000        1.2010953509       -0.1318817797
     3523.0000000000        0.5701171117       -0.0358300534
     3532.0000000000        0.3676614419       -0.0142883788
     3541.0000000000        0.2810409137       -0.0059164630
     3550.0000000000        0.2531260010       -0.0003406182
     3559.0000000000        0.2820256641        0.0078492767
     3568.0000000000        0.4500328759        0.0372885246
     3577.0000000000        1.5634658150        0.3286755013
     3586.0000000000        2.8120601146       -0.5904292241
     3595.0000000000        1.4594954172        0.1656110178
     3604.0000000000        1.7808575928       -0.3713324788
     3613.0000000000        0.6067456041       -0.0145993228
     3622.0000000000        1.0505569563        0.1584559456
     3631.0000000000        4.4376263778       -0.4045209385
     3640.0000000000        0.7587713659       -0.1122061670
     3649.0000000000        0.3263413173       -0.0165037546
     3658.0000000000        0.2710244565        0.0031348502
     3667.0000000000        0.3859273401        0.0277278652
     3676.0000000000        1.0400048524        0.1635901425
     3685.0000000000        6.8903826908        1.0976202764
     3694.0000000000        1.7281745021       -0.3524964549
     3703.0000000000        0.4502644823       -0.0494115935
     3712.0000000000        0.2036578631       -0.0145629955
     3721.0000000000        0.1176771561       -0.0061501282
     3730.0000000000        0.0776755675       -0.0031795956
     3739.0000000000        0.0556699604       -0.0018686108
     3748.0000000000        0.0397157218       -0.0011692695
     3757.0000000000        0.0310267907       -0.0007944626
     3766.0000000000        0.0234392337       -0.0005476517
     3775.0000000000        0.0192057297       -0.0004031134
     3784.0000000000        0.0160429693       -0.0003057863
     3793.0000000000        0.0109163752       -0.0002046200
     3802.0000000000        0.0092840235       -0.0001605020
     3811.0000000000        0.0079920914       -0.0001282045
     3820.0000000000        0.0069521295       -0.0001040204
     3829.0000000000        0.0061026479       -0.0000855545
     3838.0000000000        0.0053998268       -0.0000712123
     3847.0000000000        0.0000000000        0.0000000000
     3856.0000000000        0.0000000000        0.0000000000
     3865.0000000000        0.0000000000        0.0000000000
     3874.0000000000        0.0000000000        0.0000000000
     3883.0000000000        0.0000000000        0.0000000000
     3892.0000000000        0.0000000000        0.0000000000
     3901.0000000000        0.0000000000        0.0000000000
     3910.0000000000        0.0000000000        0.0000000000
     3919.0000000000        0.0000000000        0.0000000000
     3928.0000000000        0.0000000000        0.0000000000
     3937.0000000000        0.0000000000        0.0000000000
     3946.0000000000        0.0000000000        0.0000000000
     3955.0000000000        0.0000000000        0.0000000000
     3964.0000000000        0.0000000000        0.0000000000
     3973.0000000000        0.0000000000        0.0000000000
     3982.0000000000        0.0000000000        0.0000000000
     3991.0000000000        0.0000000000        0.0000000000
