# Supplementary material for: Raman spectra simulation of antiplatelet drug-platelet interaction using DFT
Source: Sci Rep. 2024 Jan 16;14:1445. doi: 10.1038/s41598-024-51605-7 (PMC10792092; doi:10.1038/s41598-024-51605-7)
Supplement: Supplementary file 1 — Supplementary Information. [file 41598_2024_51605_MOESM1_ESM.zip › Clopidogrel_metabolit, Raman.txt]

# Raman Scattering Spectrum
# X-Axis:  Frequency (cm-1)
# Y-Axis:  Intensity (10-36 m2 cm/sr)

# Harmonic Data

# Peak information (Harmonic)
#                  X                   Y
#      18.8579630000        0.7347669020
#      24.6400228000        2.2789493291
#      29.6837556000        0.4028238976
#      40.5072235000        0.5100029897
#      48.7040018000        0.7496810632
#      54.9979088000        1.3957632521
#      67.6454899000        0.2246989294
#      71.8503684000        0.6598703874
#      93.4944016000        0.1549155685
#     121.2899910000        0.1204086915
#     126.6950440000        0.0086137685
#     138.7368490000        0.3791256080
#     174.4290500000        0.1081241835
#     185.2747780000        0.1226554118
#     197.9722610000        0.0387984605
#     214.7322020000        0.1168488141
#     229.2911950000        0.0667321531
#     240.8594200000        0.0699460035
#     256.9903460000        0.1909776432
#     265.0252440000        0.2201364620
#     290.1645020000        0.2004393723
#     320.0107700000        0.0525375205
#     332.2255460000        0.0515717948
#     368.1742280000        0.0951028444
#     380.2418780000        0.1162038788
#     413.6572040000        0.0708517265
#     439.5486510000        0.2232811712
#     446.3283300000        0.0386224999
#     466.3195170000        0.0431981714
#     473.8997090000        0.1452582793
#     482.8990150000        0.0627241128
#     516.3167010000        0.0630744717
#     532.6977690000        0.0199162292
#     579.6847220000        0.1291205774
#     611.7854250000        0.0454234838
#     627.5119190000        0.1867806409
#     663.4949720000        0.1017368137
#     679.0175260000        0.1206662441
#     692.3719740000        0.1333970972
#     713.3187340000        0.0263679987
#     724.9357430000        0.0380548492
#     762.6272050000        0.1149037331
#     788.5519780000        0.0298712996
#     797.2679530000        0.0448328694
#     849.4107880000        0.1362057286
#     864.5391130000        0.0724407907
#     879.8809550000        0.0500178715
#     891.3852880000        0.1867348387
#     895.0566120000        0.0789624455
#     928.5830060000        0.1186430248
#     942.5257980000        0.0247255411
#     952.2727190000        0.0206350897
#     962.6431120000        0.2050481265
#     987.7961040000        0.0001681903
#     998.4423430000        0.1258853120
#    1021.7782900000        0.0748126850
#    1035.7949200000        0.0470300234
#    1049.3795700000        0.0662650442
#    1061.4374800000        0.2923575390
#    1078.8589800000        0.1594429500
#    1093.0613700000        0.1037067339
#    1108.7642400000        0.1058941048
#    1132.7409600000        0.1200213456
#    1159.7259500000        0.0276502596
#    1178.6547600000        0.1035706758
#    1185.0036300000        0.0895088204
#    1198.0894200000        0.0906628481
#    1202.8854600000        0.0323327133
#    1216.8851200000        0.2474761014
#    1218.7696900000        0.1094469290
#    1221.8032000000        0.0608340884
#    1244.4764000000        0.1281648816
#    1268.8979000000        0.0191769488
#    1277.6866300000        0.1097907980
#    1290.0615000000        0.0324809143
#    1306.5569500000        0.0502245905
#    1321.5054700000        0.0780473391
#    1326.3098500000        0.0368032855
#    1334.3330800000        0.2502327037
#    1352.2107500000        0.0513282991
#    1387.7692200000        0.0913203068
#    1394.4091300000        0.0680322936
#    1402.1542700000        0.0669528326
#    1407.0417900000        0.0617145035
#    1454.3130900000        0.0682490812
#    1482.5678600000        0.0144956049
#    1491.6816800000        0.0681076113
#    1497.3802300000        0.2407424640
#    1502.9847300000        0.1216092921
#    1512.8613100000        0.1969101199
#    1518.5720500000        0.2157899549
#    1520.7952200000        0.0722483781
#    1521.8701200000        0.0075128758
#    1536.7811600000        0.1357703960
#    1625.8292800000        0.1191796412
#    1650.1204800000        0.3737248663
#    1721.2047700000        0.4980588796
#    1816.2883100000        0.0262324471
#    1835.6376500000        0.0696585996
#    2662.8023700000        1.0836909646
#    2863.5817500000        0.4999581398
#    2922.0866500000        0.3234582256
#    2946.6315300000        0.3202726959
#    3033.7867300000        0.6359700618
#    3067.2158300000        0.5456252942
#    3075.2721700000        0.2923864286
#    3079.3525000000        0.5544063447
#    3094.5947600000        0.4235879449
#    3123.6494700000        0.5984799208
#    3136.5780300000        0.2119032194
#    3156.1794200000        0.2581291442
#    3190.9283000000        0.1336820317
#    3191.0248400000        0.3642903111
#    3199.8524900000        0.4668529610
#    3213.1834600000        0.8652762540
#    3224.0471200000        1.0279041070
#    3679.0320300000        0.6330355669

# Plot Curve (Harmonic)
#                  X                   Y               DY/DX
     -500.0000000000        0.0000000000        0.0000000000
     -491.0000000000        0.0000000000        0.0000000000
     -482.0000000000        0.0000000000        0.0000000000
     -473.0000000000        0.0000000000        0.0000000000
     -464.0000000000        0.0000000000        0.0000000000
     -455.0000000000        0.0000000000        0.0000000000
     -446.0000000000        0.0000000000        0.0000000000
     -437.0000000000        0.0000000000        0.0000000000
     -428.0000000000        0.0000000000        0.0000000000
     -419.0000000000        0.0000000000        0.0000000000
     -410.0000000000        0.0000000000        0.0000000000
     -401.0000000000        0.0000000000        0.0000000000
     -392.0000000000        0.0000000000        0.0000000000
     -383.0000000000        0.0000000000        0.0000000000
     -374.0000000000        0.0000000000        0.0000000000
     -365.0000000000        0.0000000000        0.0000000000
     -356.0000000000        0.0000000000        0.0000000000
     -347.0000000000        0.0000000000        0.0000000000
     -338.0000000000        0.0000000000        0.0000000000
     -329.0000000000        0.0000000000        0.0000000000
     -320.0000000000        0.0000000000        0.0000000000
     -311.0000000000        0.0000000000        0.0000000000
     -302.0000000000        0.0000000000        0.0000000000
     -293.0000000000        0.0000000000        0.0000000000
     -284.0000000000        0.0000000000        0.0000000000
     -275.0000000000        0.0000000000        0.0000000000
     -266.0000000000        0.0000000000        0.0000000000
     -257.0000000000        0.0000000000        0.0000000000
     -248.0000000000        0.0000000000        0.0000000000
     -239.0000000000        0.0000000000        0.0000000000
     -230.0000000000        0.0000000000        0.0000000000
     -221.0000000000        0.0000000000        0.0000000000
     -212.0000000000        0.0000000000        0.0000000000
     -203.0000000000        0.0000000000        0.0000000000
     -194.0000000000        0.0000000000        0.0000000000
     -185.0000000000        0.0000000000        0.0000000000
     -176.0000000000        0.0000000000        0.0000000000
     -167.0000000000        0.0000000000        0.0000000000
     -158.0000000000        0.0000000000        0.0000000000
     -149.0000000000        0.0000000000        0.0000000000
     -140.0000000000        0.0159544918        0.0002007376
     -131.0000000000        0.0694139138        0.0009002615
     -122.0000000000        0.0878562131        0.0012043674
     -113.0000000000        0.1115925185        0.0016116254
     -104.0000000000        0.1751727051        0.0025787035
      -95.0000000000        0.2009328562        0.0031733841
      -86.0000000000        0.2524003218        0.0042168680
      -77.0000000000        0.2951881650        0.0053524519
      -68.0000000000        0.3501025016        0.0069440576
      -59.0000000000        0.4258995930        0.0092977140
      -50.0000000000        0.5241609976        0.0127899973
      -41.0000000000        0.6622082073        0.0183403866
      -32.0000000000        0.8686598565        0.0278134566
      -23.0000000000        1.1892569905        0.0453873050
      -14.0000000000        1.7512427770        0.0827632274
       -5.0000000000        2.8548231036        0.1794621126
        4.0000000000        5.6846726921        0.5372450717
       13.0000000000       18.2724359855        3.2841980345
       22.0000000000       75.1079707180        9.4802692717
       31.0000000000       42.4952747696       -6.4717422962
       40.0000000000       32.9198076201        1.3527594966
       49.0000000000       47.2975330442        1.6746945420
       58.0000000000       39.8150275489       -7.7710366747
       67.0000000000       23.9862113047        1.9067107862
       76.0000000000       15.6629613078       -3.1658403632
       85.0000000000        5.1485862459       -0.2109641147
       94.0000000000        7.4075828533       -0.4313267571
      103.0000000000        2.4667543907       -0.1679226615
      112.0000000000        2.1230007286        0.0826455574
      121.0000000000        5.5780752837        0.2069011263
      130.0000000000        3.7470688246        0.2255948611
      139.0000000000       13.4217857468       -0.4448056403
      148.0000000000        2.6515175259       -0.3680735974
      157.0000000000        1.2805370077       -0.0427567807
      166.0000000000        1.4906896081        0.1220864251
      175.0000000000        4.5906699538       -0.1617653105
      184.0000000000        4.7553991284        0.4493425571
      193.0000000000        1.9412969882       -0.0583341690
      202.0000000000        1.5704001141       -0.1357388969
      211.0000000000        2.6583835316        0.5018519614
      220.0000000000        2.1689698800       -0.2706482037
      229.0000000000        3.0614106486        0.0878392026
      238.0000000000        2.5515744108        0.3133291063
      247.0000000000        2.1721953101        0.0143407372
      256.0000000000        7.4214193129        0.8819104005
      265.0000000000        8.7322736886       -0.2206301794
      274.0000000000        2.0178311617       -0.2160504284
      283.0000000000        2.1411776505        0.2807764806
      292.0000000000        5.7152904393       -1.0280496017
      301.0000000000        1.0788063174       -0.1246507498
      310.0000000000        0.6954790803        0.0165952659
      319.0000000000        1.9881542513        0.1981168552
      328.0000000000        1.3313522940        0.1243049995
      337.0000000000        0.9745914028       -0.1758412495
      346.0000000000        0.4158273416       -0.0103673285
      355.0000000000        0.5116267328        0.0365030437
      364.0000000000        1.7922587306        0.3840687322
      373.0000000000        2.2204684748       -0.1199299819
      382.0000000000        3.4593702147       -0.5972782490
      391.0000000000        0.7162801084       -0.0731773069
      400.0000000000        0.5045057370        0.0107250876
      409.0000000000        1.2345836773        0.2366373210
      418.0000000000        1.4013263036       -0.2342417237
      427.0000000000        0.9933119155        0.0736574742
      436.0000000000        4.2717484822        0.9949566088
      445.0000000000        3.7619190158       -0.4124462090
      454.0000000000        1.1520847292       -0.0797708609
      463.0000000000        1.7202839970        0.2652858882
      472.0000000000        4.5447708035        0.6377018672
      481.0000000000        2.9062071664        0.0605113091
      490.0000000000        0.9002527960       -0.1326376076
      499.0000000000        0.4185482786       -0.0130196557
      508.0000000000        0.5634197641        0.0640700629
      517.0000000000        2.0559107711       -0.1557294975
      526.0000000000        0.5564560855       -0.0159800992
      535.0000000000        0.6522782050       -0.1076494038
      544.0000000000        0.2241826830       -0.0112690113
      553.0000000000        0.1979150272        0.0029944999
      562.0000000000        0.2865659764        0.0197925382
      571.0000000000        0.7828494968        0.1311022113
      580.0000000000        4.0055188960       -0.1499321172
      589.0000000000        0.7589668383       -0.1040387295
      598.0000000000        0.4355623826        0.0027201219
      607.0000000000        0.9030702356        0.1528326705
      616.0000000000        1.3628728920       -0.0693195480
      625.0000000000        4.2502460547        0.8915780238
      634.0000000000        1.7231050920       -0.3440626518
      643.0000000000        0.5823538444       -0.0302907316
      652.0000000000        0.6290224249        0.0459500242
      661.0000000000        2.5296236210        0.5069857792
      670.0000000000        1.6295912467       -0.0678173589
      679.0000000000        4.1715665729        0.0291218516
      688.0000000000        2.5501096106        0.3332063291
      697.0000000000        2.0119775798       -0.4317366068
      706.0000000000        0.6899349946       -0.0064547868
      715.0000000000        1.0493169903       -0.1034651967
      724.0000000000        1.3234359998        0.0982450989
      733.0000000000        0.4118052044       -0.0455895690
      742.0000000000        0.2775852590        0.0027800221
      751.0000000000        0.4672772876        0.0521648907
      760.0000000000        2.4448395603        0.5373584893
      769.0000000000        1.0727238721       -0.2086167333
      778.0000000000        0.4364885893       -0.0026089087
      787.0000000000        1.0748934340        0.1491865075
      796.0000000000        1.4868755563        0.1275922267
      805.0000000000        0.4356054056       -0.0607997796
      814.0000000000        0.2202310485       -0.0064897178
      823.0000000000        0.2170204808        0.0048692669
      832.0000000000        0.3248069494        0.0231496405
      841.0000000000        0.8832016584        0.1459790303
      850.0000000000        4.0920318422       -0.2516789119
      859.0000000000        1.4824324012        0.0765265770
      868.0000000000        1.7410646408       -0.2714536777
      877.0000000000        1.7453467545        0.2491554991
      886.0000000000        2.8513729127        0.4133908035
      895.0000000000        5.3947568558       -0.7198718553
      904.0000000000        1.0813711231       -0.1355026154
      913.0000000000        0.6160082421       -0.0014819973
      922.0000000000        1.1901596919        0.1951083208
      931.0000000000        2.7647045137       -0.5258144925
      940.0000000000        1.2023094170        0.0760782668
      949.0000000000        1.2192889905        0.0911281166
      958.0000000000        2.8391140655        0.5498227196
      967.0000000000        2.8405967930       -0.6558218632
      976.0000000000        0.7123460009       -0.0570942381
      985.0000000000        0.5944979130        0.0249678583
      994.0000000000        1.8032824907        0.3855219192
     1003.0000000000        1.7867712239       -0.3664230215
     1012.0000000000        0.7740941648        0.0186988114
     1021.0000000000        2.3780819959        0.1939666068
     1030.0000000000        1.1585641318        0.0326455076
     1039.0000000000        1.5133293412       -0.1418314669
     1048.0000000000        2.6067784734        0.3211340372
     1057.0000000000        4.2806458971        0.8171830860
     1066.0000000000        4.1242783577       -0.8125032099
     1075.0000000000        3.1765378482        0.4860953165
     1084.0000000000        2.5107988856       -0.3273224879
     1093.0000000000        3.5309251535       -0.0068394798
     1102.0000000000        1.5333490691        0.0639425673
     1111.0000000000        2.6040135386       -0.4738296675
     1120.0000000000        0.8292996759       -0.0157637385
     1129.0000000000        2.0092408764        0.4170660791
     1138.0000000000        1.4241782346       -0.2848697284
     1147.0000000000        0.5223825430       -0.0183080763
     1156.0000000000        0.7657063561        0.1018858677
     1165.0000000000        0.7980848227       -0.0257615735
     1174.0000000000        1.7593194662        0.3347411089
     1183.0000000000        3.5940972343        0.0938276432
     1192.0000000000        1.9806127649        0.0438067187
     1201.0000000000        3.1659071291       -0.1950201907
     1210.0000000000        2.9594023879        0.3903916376
     1219.0000000000        9.3695319081       -0.8923960398
     1228.0000000000        2.0250434199       -0.2927845190
     1237.0000000000        1.3733638849        0.1042487511
     1246.0000000000        3.3049463282       -0.4996241983
     1255.0000000000        0.7678988662       -0.0641882468
     1264.0000000000        0.7469876364        0.0646190353
     1273.0000000000        1.7093377622        0.2365239604
     1282.0000000000        1.7380922185       -0.2994332232
     1291.0000000000        1.3188622644       -0.1093801245
     1300.0000000000        0.8162749890        0.0612324941
     1309.0000000000        1.4920303267       -0.1724506391
     1318.0000000000        1.9388183308        0.3340168617
     1327.0000000000        3.2502428081        0.0637407022
     1336.0000000000        5.9254198923       -1.0054401046
     1345.0000000000        1.3024687435       -0.0730132306
     1354.0000000000        1.5165802171       -0.2287752827
     1363.0000000000        0.4762865714       -0.0281823510
     1372.0000000000        0.4325935734        0.0146636690
     1381.0000000000        0.9635872434        0.1543877621
     1390.0000000000        2.8915640394       -0.1500967591
     1399.0000000000        2.4479680870        0.0892702865
     1408.0000000000        2.3263897322       -0.3186465343
     1417.0000000000        0.5256377044       -0.0576257034
     1426.0000000000        0.2856669465       -0.0100908219
     1435.0000000000        0.2593164297        0.0036819165
     1444.0000000000        0.3998994581        0.0382100094
     1453.0000000000        1.7346369728        0.2318630013
     1462.0000000000        0.6233298017       -0.0639005549
     1471.0000000000        0.5098044419        0.0176258034
     1480.0000000000        1.0477539712        0.1300253403
     1489.0000000000        2.9162337974        0.5088014163
     1498.0000000000        8.1310512413       -0.1989481419
     1507.0000000000        4.8303316093       -0.0734479559
     1516.0000000000        8.2503543373        0.2614514037
     1525.0000000000        3.5255805922       -0.6069773433
     1534.0000000000        3.0699762924        0.4378760252
     1543.0000000000        1.3710187980       -0.2466969331
     1552.0000000000        0.4609355614       -0.0371564181
     1561.0000000000        0.2647370215       -0.0123363255
     1570.0000000000        0.1965368336       -0.0051892273
     1579.0000000000        0.1659580708       -0.0018906109
     1588.0000000000        0.1602610045        0.0006306177
     1597.0000000000        0.1800712927        0.0041332316
     1606.0000000000        0.2498375570        0.0131721475
     1615.0000000000        0.5148779803        0.0615868256
     1624.0000000000        2.6202499934        0.4616361240
     1633.0000000000        1.1921876989       -0.0930713684
     1642.0000000000        1.9585176404        0.3257444536
     1651.0000000000        8.6236189349       -0.8954103431
     1660.0000000000        1.3575429037       -0.2189340318
     1669.0000000000        0.4867754993       -0.0374532439
     1678.0000000000        0.3042580020       -0.0087826397
     1687.0000000000        0.2772165375        0.0031303126
     1696.0000000000        0.3671980028        0.0190265911
     1705.0000000000        0.7268546117        0.0761214542
     1714.0000000000        2.7930372855        0.5823002808
     1723.0000000000        9.7487800734       -1.8151800453
     1732.0000000000        1.4378715762       -0.2300286757
     1741.0000000000        0.4830274698       -0.0447766667
     1750.0000000000        0.2438004872       -0.0152417532
     1759.0000000000        0.1510819211       -0.0068100619
     1768.0000000000        0.1067894692       -0.0034654870
     1777.0000000000        0.0840415709       -0.0017332280
     1786.0000000000        0.0725736176       -0.0003966650
     1795.0000000000        0.0767172861        0.0015859097
     1804.0000000000        0.1157801912        0.0092977634
     1813.0000000000        0.4289283014        0.0916220085
     1822.0000000000        0.3420214569       -0.0298379521
     1831.0000000000        0.7346649935        0.1620976943
     1840.0000000000        0.7556086990       -0.1823460373
     1849.0000000000        0.1509547958       -0.0186624264
     1858.0000000000        0.0647108771       -0.0046751844
     1867.0000000000        0.0379286829       -0.0018619686
     1876.0000000000        0.0259270871       -0.0009484062
     1885.0000000000        0.0123959660       -0.0004761401
     1894.0000000000        0.0090174318       -0.0002941641
     1903.0000000000        0.0068594771       -0.0001945574
     1912.0000000000        0.0053960267       -0.0001354277
     1921.0000000000        0.0043572565       -0.0000980932
     1930.0000000000        0.0035929780       -0.0000733490
     1939.0000000000        0.0030141053       -0.0000562947
     1948.0000000000        0.0025650364       -0.0000441551
     1957.0000000000        0.0022095899       -0.0000352768
     1966.0000000000        0.0019233874       -0.0000286324
     1975.0000000000        0.0016895113       -0.0000235602
     1984.0000000000        0.0011541726       -0.0000155475
     1993.0000000000        0.0010260099       -0.0000130317
     2002.0000000000        0.0000000000        0.0000000000
     2011.0000000000        0.0000000000        0.0000000000
     2020.0000000000        0.0000000000        0.0000000000
     2029.0000000000        0.0000000000        0.0000000000
     2038.0000000000        0.0000000000        0.0000000000
     2047.0000000000        0.0000000000        0.0000000000
     2056.0000000000        0.0000000000        0.0000000000
     2065.0000000000        0.0000000000        0.0000000000
     2074.0000000000        0.0000000000        0.0000000000
     2083.0000000000        0.0000000000        0.0000000000
     2092.0000000000        0.0000000000        0.0000000000
     2101.0000000000        0.0000000000        0.0000000000
     2110.0000000000        0.0000000000        0.0000000000
     2119.0000000000        0.0000000000        0.0000000000
     2128.0000000000        0.0000000000        0.0000000000
     2137.0000000000        0.0000000000        0.0000000000
     2146.0000000000        0.0000000000        0.0000000000
     2155.0000000000        0.0000000000        0.0000000000
     2164.0000000000        0.0000000000        0.0000000000
     2173.0000000000        0.0000000000        0.0000000000
     2182.0000000000        0.0000000000        0.0000000000
     2191.0000000000        0.0000000000        0.0000000000
     2200.0000000000        0.0000000000        0.0000000000
     2209.0000000000        0.0000000000        0.0000000000
     2218.0000000000        0.0000000000        0.0000000000
     2227.0000000000        0.0000000000        0.0000000000
     2236.0000000000        0.0000000000        0.0000000000
     2245.0000000000        0.0000000000        0.0000000000
     2254.0000000000        0.0000000000        0.0000000000
     2263.0000000000        0.0000000000        0.0000000000
     2272.0000000000        0.0000000000        0.0000000000
     2281.0000000000        0.0000000000        0.0000000000
     2290.0000000000        0.0000000000        0.0000000000
     2299.0000000000        0.0000000000        0.0000000000
     2308.0000000000        0.0000000000        0.0000000000
     2317.0000000000        0.0000000000        0.0000000000
     2326.0000000000        0.0000000000        0.0000000000
     2335.0000000000        0.0000000000        0.0000000000
     2344.0000000000        0.0000000000        0.0000000000
     2353.0000000000        0.0000000000        0.0000000000
     2362.0000000000        0.0000000000        0.0000000000
     2371.0000000000        0.0000000000        0.0000000000
     2380.0000000000        0.0000000000        0.0000000000
     2389.0000000000        0.0000000000        0.0000000000
     2398.0000000000        0.0000000000        0.0000000000
     2407.0000000000        0.0000000000        0.0000000000
     2416.0000000000        0.0000000000        0.0000000000
     2425.0000000000        0.0000000000        0.0000000000
     2434.0000000000        0.0000000000        0.0000000000
     2443.0000000000        0.0000000000        0.0000000000
     2452.0000000000        0.0000000000        0.0000000000
     2461.0000000000        0.0000000000        0.0000000000
     2470.0000000000        0.0000000000        0.0000000000
     2479.0000000000        0.0000000000        0.0000000000
     2488.0000000000        0.0000000000        0.0000000000
     2497.0000000000        0.0000000000        0.0000000000
     2506.0000000000        0.0131620390        0.0001677714
     2515.0000000000        0.0148125620        0.0002002907
     2524.0000000000        0.0167940971        0.0002417849
     2533.0000000000        0.0192014257        0.0002955756
     2542.0000000000        0.0221658370        0.0003665749
     2551.0000000000        0.0258733922        0.0004622499
     2560.0000000000        0.0305948046        0.0005943162
     2569.0000000000        0.0367362068        0.0007818465
     2578.0000000000        0.0449293142        0.0010572717
     2587.0000000000        0.0562001846        0.0014786906
     2596.0000000000        0.0723057562        0.0021570324
     2605.0000000000        0.0964594669        0.0033216542
     2614.0000000000        0.1350583052        0.0054979724
     2623.0000000000        0.2023619705        0.0100666689
     2632.0000000000        0.3356448220        0.0214320192
     2641.0000000000        0.6590613929        0.0584890411
     2650.0000000000        1.8000233727        0.2561920892
     2659.0000000000       10.6318614869        2.6545569492
     2668.0000000000        7.5281351222       -1.8192786541
     2677.0000000000        1.4883550556       -0.1942441733
     2686.0000000000        0.5843852570       -0.0489284177
     2695.0000000000        0.3076178468       -0.0188176772
     2704.0000000000        0.1945892434       -0.0090203769
     2713.0000000000        0.1339636891       -0.0049727253
     2722.0000000000        0.0990695839       -0.0029936734
     2731.0000000000        0.0774639374       -0.0019061934
     2740.0000000000        0.0634868383       -0.0012499727
     2749.0000000000        0.0542996647       -0.0008184439
     2758.0000000000        0.0483978602       -0.0005072792
     2767.0000000000        0.0487533235       -0.0002079278
     2776.0000000000        0.0479683616        0.0000339059
     2785.0000000000        0.0494313309        0.0002986723
     2794.0000000000        0.0573882065        0.0006879032
     2803.0000000000        0.0657090947        0.0011995714
     2812.0000000000        0.0800030888        0.0020597124
     2821.0000000000        0.1051072099        0.0037179209
     2830.0000000000        0.1414480485        0.0076389866
     2839.0000000000        0.2498686898        0.0186154000
     2848.0000000000        0.5746858720        0.0667482709
     2857.0000000000        2.4278354304        0.5324717031
     2866.0000000000        6.5462486024       -1.4384243628
     2875.0000000000        1.0355139440       -0.1491720427
     2884.0000000000        0.4203550109       -0.0269325085
     2893.0000000000        0.3058497395       -0.0024023370
     2902.0000000000        0.3655585126        0.0179023354
     2911.0000000000        0.8017253442        0.1055719461
     2920.0000000000        4.6473143800        0.9204495805
     2929.0000000000        1.7595540444       -0.2788116251
     2938.0000000000        1.3909587102        0.1481745303
     2947.0000000000        5.7389188966       -0.2629692503
     2956.0000000000        1.0150302881       -0.1587135998
     2965.0000000000        0.3963020368       -0.0269146866
     2974.0000000000        0.2627245046       -0.0072291185
     2983.0000000000        0.2331070595       -0.0006368143
     2992.0000000000        0.2477708646        0.0039118375
     3001.0000000000        0.3120900024        0.0105026371
     3010.0000000000        0.4669987645        0.0269815956
     3019.0000000000        0.9408882874        0.0979975968
     3028.0000000000        3.7583508711        0.8275541858
     3037.0000000000        6.9606349452       -1.5872224260
     3046.0000000000        1.6996626312       -0.1096511800
     3055.0000000000        1.8475394214        0.1400869337
     3064.0000000000        7.1399576294        1.5221057821
     3073.0000000000        9.8301061131        0.7185388829
     3082.0000000000        9.2992099068       -1.7571393761
     3091.0000000000        5.7628214602        0.7780492741
     3100.0000000000        3.5550823326       -0.6242432329
     3109.0000000000        1.7254642472        0.0104005794
     3118.0000000000        4.0407292924        0.7776686429
     3127.0000000000        6.8248535413       -1.3509321090
     3136.0000000000        4.8721720202        0.1179277973
     3145.0000000000        1.7927837272       -0.0767411341
     3154.0000000000        4.0014509277        0.6679167328
     3163.0000000000        1.7636969851       -0.2286282508
     3172.0000000000        1.1635264312        0.0186553990
     3181.0000000000        2.0479553269        0.2341545783
     3190.0000000000        9.5350578454        1.1290665290
     3199.0000000000       10.4760470742        0.5810305082
     3208.0000000000        8.2185565402        1.0415105545
     3217.0000000000       12.0750156808       -1.0263069276
     3226.0000000000       15.0414926394       -2.8499344082
     3235.0000000000        2.6268395655       -0.3657751983
     3244.0000000000        1.0146677477       -0.0819668186
     3253.0000000000        0.5546690719       -0.0312556143
     3262.0000000000        0.3519818203       -0.0153792538
     3271.0000000000        0.2469512746       -0.0087977731
     3280.0000000000        0.1839592313       -0.0055428755
     3289.0000000000        0.1371090820       -0.0036662736
     3298.0000000000        0.1071894130       -0.0025616334
     3307.0000000000        0.0874335761       -0.0018765507
     3316.0000000000        0.0727399850       -0.0014176304
     3325.0000000000        0.0591125077       -0.0010698706
     3334.0000000000        0.0505519238       -0.0008444168
     3343.0000000000        0.0437356735       -0.0006784269
     3352.0000000000        0.0331960225       -0.0004910965
     3361.0000000000        0.0244937367       -0.0003463709
     3370.0000000000        0.0216508389       -0.0002877965
     3379.0000000000        0.0110959331       -0.0001431215
     3388.0000000000        0.0000000000        0.0000000000
     3397.0000000000        0.0000000000        0.0000000000
     3406.0000000000        0.0000000000        0.0000000000
     3415.0000000000        0.0000000000        0.0000000000
     3424.0000000000        0.0000000000        0.0000000000
     3433.0000000000        0.0000000000        0.0000000000
     3442.0000000000        0.0000000000        0.0000000000
     3451.0000000000        0.0000000000        0.0000000000
     3460.0000000000        0.0000000000        0.0000000000
     3469.0000000000        0.0000000000        0.0000000000
     3478.0000000000        0.0000000000        0.0000000000
     3487.0000000000        0.0000000000        0.0000000000
     3496.0000000000        0.0000000000        0.0000000000
     3505.0000000000        0.0000000000        0.0000000000
     3514.0000000000        0.0000000000        0.0000000000
     3523.0000000000        0.0059855613        0.0000766718
     3532.0000000000        0.0067401958        0.0000916156
     3541.0000000000        0.0076470410        0.0001107080
     3550.0000000000        0.0087499487        0.0001354942
     3559.0000000000        0.0101097728        0.0001682644
     3568.0000000000        0.0118129368        0.0002125085
     3577.0000000000        0.0139854908        0.0002737185
     3586.0000000000        0.0168170808        0.0003608660
     3595.0000000000        0.0206036936        0.0004892685
     3604.0000000000        0.0258280614        0.0006865032
     3613.0000000000        0.0333209739        0.0010055468
     3622.0000000000        0.0446117212        0.0015567865
     3631.0000000000        0.0627703172        0.0025956842
     3640.0000000000        0.0947192411        0.0048029695
     3649.0000000000        0.1588589013        0.0103948941
     3658.0000000000        0.3181441981        0.0291972185
     3667.0000000000        0.9070127639        0.1357619212
     3676.0000000000        5.7880768355        1.3932028073
     3685.0000000000        2.8250606466       -0.6532726160
     3694.0000000000        0.6074826492       -0.0757605174
     3703.0000000000        0.2469588559       -0.0200490008
     3712.0000000000        0.1322168142       -0.0079045628
     3721.0000000000        0.0820454339       -0.0038747088
     3730.0000000000        0.0557899976       -0.0021758166
     3739.0000000000        0.0403692847       -0.0013403979
     3748.0000000000        0.0305537434       -0.0008830567
     3757.0000000000        0.0239245460       -0.0006120909
     3766.0000000000        0.0192389472       -0.0004415036
     3775.0000000000        0.0158056105       -0.0003288222
     3784.0000000000        0.0132152058       -0.0002514299
     3793.0000000000        0.0112128870       -0.0001965305
     3802.0000000000        0.0096332853       -0.0001565140
     3811.0000000000        0.0083653062       -0.0001266615
     3820.0000000000        0.0073320818       -0.0001039411
     3829.0000000000        0.0064790577       -0.0000863445
     3838.0000000000        0.0057666499       -0.0000725052
     3847.0000000000        0.0000000000        0.0000000000
     3856.0000000000        0.0000000000        0.0000000000
     3865.0000000000        0.0000000000        0.0000000000
     3874.0000000000        0.0000000000        0.0000000000
     3883.0000000000        0.0000000000        0.0000000000
     3892.0000000000        0.0000000000        0.0000000000
     3901.0000000000        0.0000000000        0.0000000000
     3910.0000000000        0.0000000000        0.0000000000
     3919.0000000000        0.0000000000        0.0000000000
     3928.0000000000        0.0000000000        0.0000000000
     3937.0000000000        0.0000000000        0.0000000000
     3946.0000000000        0.0000000000        0.0000000000
     3955.0000000000        0.0000000000        0.0000000000
     3964.0000000000        0.0000000000        0.0000000000
     3973.0000000000        0.0000000000        0.0000000000
     3982.0000000000        0.0000000000        0.0000000000
     3991.0000000000        0.0000000000        0.0000000000
