# Supplementary material for: Raman spectra simulation of antiplatelet drug-platelet interaction using DFT
Source: Sci Rep. 2024 Jan 16;14:1445. doi: 10.1038/s41598-024-51605-7 (PMC10792092; doi:10.1038/s41598-024-51605-7)
Supplement: Supplementary file 1 — Supplementary Information. [file 41598_2024_51605_MOESM1_ESM.zip › P2Y12_methobolit_Raman.txt]

# Raman Scattering Spectrum
# X-Axis:  Frequency (cm-1)
# Y-Axis:  Intensity (10-36 m2 cm/sr)

# Harmonic Data

# Peak information (Harmonic)
#                  X                   Y
#       5.9398285200        3.3329702365
#       9.1024677400        1.0243076536
#      14.9830638000        1.0820590515
#      23.3208278000        0.7678399066
#      25.5647749000        0.0819305309
#      31.8180859000        0.8674777266
#      33.9539393000        1.6007217704
#      36.6749962000        1.4637613948
#      43.0392190000        0.3395915804
#      49.2381900000        1.3236758731
#      57.1763916000        0.5659440521
#      66.5028113000        0.0870623892
#      72.9276284000        0.2961531433
#      77.3584825000        0.5717962919
#      85.7283285000        0.2432082402
#      92.5521418000        0.1245547972
#     108.8826910000        0.1136271527
#     112.2615930000        0.0453580470
#     120.9776680000        0.0246685807
#     128.9210190000        0.0388488689
#     142.3185920000        0.2653441911
#     146.2395310000        0.0684373822
#     152.9100580000        0.0160185496
#     164.7806950000        0.0370713773
#     173.6297460000        0.0334918801
#     193.2867580000        0.0837716733
#     200.2407940000        0.1261578068
#     206.1417090000        0.0115978385
#     208.8256320000        0.0620061506
#     217.7427470000        0.1025246063
#     223.5086980000        0.1503572064
#     238.0246050000        0.1412740388
#     244.5890950000        0.1743720737
#     250.9542160000        0.1160454689
#     269.7529680000        0.2714029987
#     287.9678760000        0.0923791349
#     289.2145430000        0.0227541646
#     307.2378210000        0.0896578475
#     307.6967060000        0.1430913577
#     314.6961860000        0.1029182882
#     345.3107840000        0.0957338339
#     354.0067130000        0.0724939502
#     371.9721530000        0.0147055382
#     377.0264230000        0.0908097107
#     383.2289880000        0.1412391890
#     407.9110000000        0.1143160052
#     417.5440970000        0.0487528471
#     434.2135670000        0.1854552092
#     436.9763250000        0.0896103085
#     455.3560470000        0.2109216686
#     468.6004880000        0.0186350569
#     481.6941720000        0.1255027059
#     487.5746610000        0.0281194364
#     505.0657710000        0.0331305202
#     529.7234760000        0.0330523869
#     531.4685780000        0.0336187199
#     538.4483700000        0.0603305758
#     546.4398910000        0.1128078015
#     586.6638460000        0.0432411742
#     609.2515480000        0.0368791797
#     622.7507210000        0.0696737928
#     624.8643680000        0.1301680847
#     651.7450560000        0.1143840522
#     655.7705190000        0.1161939746
#     679.3286020000        0.1213936990
#     705.1557360000        0.0208024024
#     723.5733950000        0.0309950434
#     748.4380020000        0.0262868353
#     757.6707280000        0.0364956798
#     761.7446020000        0.1086994836
#     772.5039070000        0.0327315795
#     791.0449100000        0.0819492957
#     793.4363190000        0.0277344981
#     803.6819450000        0.0795778207
#     824.5645120000        0.1905506539
#     827.7447090000        0.2648846524
#     859.7073610000        0.0795419488
#     877.5166800000        0.0522077880
#     881.8114360000        0.1990171188
#     890.1125420000        0.0786478794
#     905.0270570000        0.0282118955
#     911.9722970000        0.0952298554
#     918.2407300000        0.1808007180
#     922.7689730000        0.0262253823
#     928.4395150000        0.0167123868
#     940.4162310000        0.1765056038
#     952.1167670000        0.0148424748
#     961.2773330000        0.2060634641
#     972.0998610000        0.1100081325
#     974.3585740000        0.0653421702
#     980.2454730000        0.1297114958
#     986.7677300000        0.0001702843
#     991.7003650000        0.0187934909
#    1006.9509200000        0.0575901060
#    1038.9431500000        0.0429595996
#    1049.6262300000        0.0418967125
#    1060.3377900000        0.2286605173
#    1068.2618700000        0.0272806178
#    1079.9318300000        0.2875961731
#    1082.6935100000        0.0211079167
#    1092.9277000000        0.0571539698
#    1099.0333300000        0.0198343528
#    1101.4370300000        0.1089863562
#    1121.5087000000        0.1416257527
#    1155.2781100000        0.0373104912
#    1156.3307800000        0.0686092432
#    1168.7513500000        0.1420666937
#    1182.4118500000        0.0516191884
#    1187.1746600000        0.0798569575
#    1194.6766400000        0.1438091351
#    1201.0136200000        0.0991053223
#    1219.0611200000        0.1492762199
#    1219.5460800000        0.1327026001
#    1223.7501800000        0.0491706503
#    1227.3534600000        0.0807446269
#    1246.3864100000        0.1896672624
#    1256.0838100000        0.0787270152
#    1268.1552700000        0.0400154627
#    1272.4019900000        0.1121023006
#    1275.7068500000        0.1517790846
#    1283.6657300000        0.0841067872
#    1294.7599600000        0.0083067803
#    1300.9163700000        0.0958741793
#    1307.2773600000        0.0947014213
#    1324.8454500000        0.0821481886
#    1327.6755300000        0.1075260758
#    1331.9643500000        0.1018087270
#    1341.3973400000        0.0722063259
#    1345.0007500000        0.2212273567
#    1352.5727600000        0.0531760676
#    1366.0152100000        0.0092435486
#    1377.2602500000        0.0981790887
#    1400.1245100000        0.0480802389
#    1410.5284800000        0.0792715248
#    1413.3667700000        0.1280934168
#    1418.2971900000        0.0308360705
#    1425.4114900000        0.0150521729
#    1430.5952600000        0.0540572387
#    1449.4920200000        0.0330612070
#    1475.9643000000        0.0357337910
#    1482.2730800000        0.0068266335
#    1495.7310500000        0.0745310621
#    1500.6737600000        0.1890308280
#    1505.4964500000        0.2488581155
#    1511.1135400000        0.2013246451
#    1515.3730400000        0.2195997452
#    1519.1880000000        0.1896623060
#    1521.2168000000        0.0188180989
#    1522.0194300000        0.0972782958
#    1523.2562500000        0.0964684965
#    1525.9973000000        0.1179722573
#    1529.7902400000        0.1113905896
#    1547.5488800000        0.0991922516
#    1625.3864400000        0.1307370238
#    1650.0886300000        0.3366120017
#    1659.3752900000        0.0961737114
#    1667.7332800000        0.1042642612
#    1672.7366000000        0.0492590641
#    1711.5843900000        0.4253494643
#    1734.0374500000        0.3838513780
#    1760.7496600000        0.3571249486
#    1782.6297500000        0.0101525392
#    1814.9086600000        0.0279541695
#    2656.1288700000        1.5628909117
#    2894.2470000000        0.5641935463
#    2923.0547800000        0.5005231673
#    2935.8572900000        0.6839518601
#    2944.9593300000        0.2827985694
#    2967.0663900000        0.3272172375
#    2967.3408300000        0.3729451281
#    3025.7828800000        0.6338591515
#    3029.7966900000        0.7227062596
#    3050.7682000000        0.1646155733
#    3072.3014600000        0.1621978699
#    3074.8533400000        0.5559225479
#    3079.7042700000        0.7598336725
#    3089.8037300000        2.6290150414
#    3099.8328500000        0.4101914736
#    3116.4930000000        0.3425500957
#    3125.1276600000        0.0581826144
#    3125.6085100000        0.3882575077
#    3130.8452000000        0.2623275496
#    3153.7366800000        0.2626070459
#    3188.1414200000        0.2003335996
#    3193.4974100000        0.0951543582
#    3197.4933200000        0.4769215564
#    3205.9403000000        0.4145961354
#    3211.6650000000        0.9373246753
#    3222.8379100000        0.9484401622
#    3490.5767600000        0.5468332281
#    3512.5476500000        0.9360941502
#    3581.6060700000        0.2706010187
#    3587.9220500000        0.7127846005
#    3621.1021400000        0.3444957714
#    3697.6527200000        0.2586676613

# Plot Curve (Harmonic)
#                  X                   Y               DY/DX
     -500.0000000000        0.0000000000        0.0000000000
     -491.0000000000        0.0000000000        0.0000000000
     -482.0000000000        0.0000000000        0.0000000000
     -473.0000000000        0.0000000000        0.0000000000
     -464.0000000000        0.0000000000        0.0000000000
     -455.0000000000        0.0000000000        0.0000000000
     -446.0000000000        0.0000000000        0.0000000000
     -437.0000000000        0.0000000000        0.0000000000
     -428.0000000000        0.0000000000        0.0000000000
     -419.0000000000        0.0000000000        0.0000000000
     -410.0000000000        0.0000000000        0.0000000000
     -401.0000000000        0.0000000000        0.0000000000
     -392.0000000000        0.0000000000        0.0000000000
     -383.0000000000        0.0000000000        0.0000000000
     -374.0000000000        0.0000000000        0.0000000000
     -365.0000000000        0.0000000000        0.0000000000
     -356.0000000000        0.0000000000        0.0000000000
     -347.0000000000        0.0000000000        0.0000000000
     -338.0000000000        0.0000000000        0.0000000000
     -329.0000000000        0.0000000000        0.0000000000
     -320.0000000000        0.0000000000        0.0000000000
     -311.0000000000        0.0000000000        0.0000000000
     -302.0000000000        0.0000000000        0.0000000000
     -293.0000000000        0.0000000000        0.0000000000
     -284.0000000000        0.0000000000        0.0000000000
     -275.0000000000        0.0000000000        0.0000000000
     -266.0000000000        0.0000000000        0.0000000000
     -257.0000000000        0.0000000000        0.0000000000
     -248.0000000000        0.0000000000        0.0000000000
     -239.0000000000        0.0000000000        0.0000000000
     -230.0000000000        0.0000000000        0.0000000000
     -221.0000000000        0.0000000000        0.0000000000
     -212.0000000000        0.0000000000        0.0000000000
     -203.0000000000        0.0000000000        0.0000000000
     -194.0000000000        0.0000000000        0.0000000000
     -185.0000000000        0.0000000000        0.0000000000
     -176.0000000000        0.0000000000        0.0000000000
     -167.0000000000        0.0000000000        0.0000000000
     -158.0000000000        0.0000000000        0.0000000000
     -149.0000000000        0.0987857800        0.0012685022
     -140.0000000000        0.1359784403        0.0018350372
     -131.0000000000        0.1736092843        0.0024665355
     -122.0000000000        0.2858556299        0.0041288837
     -113.0000000000        0.3346161869        0.0051568929
     -104.0000000000        0.4170865039        0.0068117463
      -95.0000000000        0.4992736205        0.0087679966
      -86.0000000000        0.5972159901        0.0113830439
      -77.0000000000        0.7278797539        0.0151600873
      -68.0000000000        0.8924701609        0.0206244733
      -59.0000000000        1.1158932990        0.0290667766
      -50.0000000000        1.4369183728        0.0430045560
      -41.0000000000        1.9256386936        0.0679965720
      -32.0000000000        2.7360534712        0.1183594706
      -23.0000000000        4.2586293868        0.2391918349
      -14.0000000000        7.7811531589        0.6263499933
       -5.0000000000       20.0129637058        2.7848409109
        4.0000000000      114.6599751434       22.4468355458
       13.0000000000       85.0418855951       -3.4575418047
       22.0000000000       59.1878325334        2.8701980579
       31.0000000000       97.2050600557       13.6269348892
       40.0000000000       72.6170599169       -9.4049232791
       49.0000000000       65.6400611361       -0.1548677843
       58.0000000000       34.7580524579       -3.4999924822
       67.0000000000       17.4903189613        0.1182384395
       76.0000000000       29.7266398323        1.0276902832
       85.0000000000       16.9265584785       -0.2251390293
       94.0000000000        8.9757169843       -1.0736884280
      103.0000000000        4.6102488281        0.1138947988
      112.0000000000        6.1041313016       -0.5583646858
      121.0000000000        3.4200237724       -0.0619665254
      130.0000000000        3.6012123044       -0.0796607187
      139.0000000000        7.0367122733        1.3538908080
      148.0000000000        6.0370565948       -1.0006432634
      157.0000000000        2.2402691978       -0.1364072611
      166.0000000000        2.4200492406       -0.1404717435
      175.0000000000        2.0708368227       -0.1705809542
      184.0000000000        1.4965729010        0.0801313784
      193.0000000000        4.5297849776        0.3271326895
      202.0000000000        5.4363625696       -0.5325054281
      211.0000000000        4.1214786393       -0.1940678842
      220.0000000000        6.4438992189        0.1228825612
      229.0000000000        3.7349937375       -0.2844459249
      238.0000000000        7.3225326619        0.3473041008
      247.0000000000        7.5191876430       -0.5806800981
      256.0000000000        3.3113273955       -0.3861600800
      265.0000000000        4.5959844680        0.8444057479
      274.0000000000        4.9469564314       -1.0118206177
      283.0000000000        2.6433675117        0.2437343055
      292.0000000000        3.0324783007       -0.4498667825
      301.0000000000        2.9821925986        0.4352779025
      310.0000000000        7.2060029497       -0.8752853579
      319.0000000000        2.6914023361       -0.5082386667
      328.0000000000        0.9714568238       -0.0447138199
      337.0000000000        1.1442519290        0.1091822774
      346.0000000000        3.8049729221       -0.1578429767
      355.0000000000        3.0403461588       -0.3195851230
      364.0000000000        1.1751721900        0.0030323069
      373.0000000000        2.8275109256        0.3940701578
      382.0000000000        5.6171763758        0.2899743740
      391.0000000000        1.6151485602       -0.1968938417
      400.0000000000        1.3843392545        0.1267211400
      409.0000000000        4.1132351984       -0.3668660122
      418.0000000000        2.6943918222       -0.1190756052
      427.0000000000        2.4040676786        0.3070330620
      436.0000000000        8.0278827603       -0.5819806594
      445.0000000000        2.3281510422       -0.0836989506
      454.0000000000        6.5169201983        0.8677417676
      463.0000000000        2.0737582224       -0.2381862866
      472.0000000000        1.5089624782       -0.0223439828
      481.0000000000        4.3940931631        0.3505804988
      490.0000000000        1.6748737283       -0.2827637582
      499.0000000000        0.8144149801        0.0343109135
      508.0000000000        1.0204143057       -0.1611985271
      517.0000000000        0.5441893638        0.0114759834
      526.0000000000        1.3599265550        0.2524701629
      535.0000000000        2.5079784830        0.0854599790
      544.0000000000        3.4197853399        0.3850631839
      553.0000000000        1.2346991633       -0.2290154161
      562.0000000000        0.4220630000       -0.0288276701
      571.0000000000        0.3156124643        0.0016820853
      580.0000000000        0.5476565385        0.0762116619
      589.0000000000        1.2040792006       -0.2060242926
      598.0000000000        0.5046210885        0.0073266093
      607.0000000000        1.3123914694        0.2124827055
      616.0000000000        1.6445196194        0.1824031525
      625.0000000000        5.7628468351       -0.4054226690
      634.0000000000        1.2380309008       -0.1264757610
      643.0000000000        1.2531227176        0.1307248741
      652.0000000000        5.4809597887        0.3467956325
      661.0000000000        2.0943775045       -0.3934345063
      670.0000000000        1.0692836236        0.0507160615
      679.0000000000        3.8484906437        0.1331392481
      688.0000000000        0.8397240306       -0.1217187725
      697.0000000000        0.4448691700        0.0039169118
      706.0000000000        0.8319472137       -0.0606089966
      715.0000000000        0.4182391201        0.0151603821
      724.0000000000        1.1107297187       -0.0468251896
      733.0000000000        0.3996766198       -0.0132749327
      742.0000000000        0.5757195108        0.0654083115
      751.0000000000        1.3905170297        0.0052052300
      760.0000000000        3.8036679697        0.3196394359
      769.0000000000        1.6672053163       -0.0319550669
      778.0000000000        1.0133525118       -0.0615784522
      787.0000000000        1.8813564319        0.3485601550
      796.0000000000        2.3643005496       -0.2479312021
      805.0000000000        2.9100333302       -0.3056059799
      814.0000000000        1.7997633820        0.1348124678
      823.0000000000        8.1941049856        1.5752047010
      832.0000000000        5.0463117741       -1.1463429629
      841.0000000000        1.2412446368       -0.1102438078
      850.0000000000        0.9498334477        0.0359332092
      859.0000000000        2.7833260669        0.2016588809
      868.0000000000        1.4154630543        0.0180111193
      877.0000000000        4.3327847596        0.6773907943
      886.0000000000        4.4261329556       -0.4451663124
      895.0000000000        2.0366223371       -0.2451420035
      904.0000000000        2.2768275281        0.2135560840
      913.0000000000        5.1084949809        0.1352247679
      922.0000000000        4.4510907159       -0.6251066364
      931.0000000000        2.1189144893       -0.0374395523
      940.0000000000        5.6555505914        0.2491297119
      949.0000000000        2.1330251656       -0.0213613712
      958.0000000000        4.4408338893        0.8333971628
      967.0000000000        4.0684894571       -0.0434468970
      976.0000000000        5.4631249552       -0.2923724681
      985.0000000000        2.4923794471       -0.4226002489
      994.0000000000        1.2081674150       -0.1239642364
     1003.0000000000        1.2577510318        0.1764524422
     1012.0000000000        0.9538614426       -0.1538827798
     1021.0000000000        0.4679752852       -0.0083037817
     1030.0000000000        0.5910540934        0.0441739382
     1039.0000000000        1.7696488965        0.0365537497
     1048.0000000000        2.0573494926        0.2332059271
     1057.0000000000        4.4570058582        0.8792993408
     1066.0000000000        3.5257346863       -0.2903988213
     1075.0000000000        4.1402237310        0.6976891021
     1084.0000000000        5.1510306667       -0.9856076497
     1093.0000000000        3.2710088168        0.0201861609
     1102.0000000000        4.0729791155       -0.3398772440
     1111.0000000000        1.3387648458       -0.0222304904
     1120.0000000000        3.7723947204        0.5317865862
     1129.0000000000        1.2016826119       -0.1765191451
     1138.0000000000        0.6253107477       -0.0077623571
     1147.0000000000        0.9056451854        0.0944675839
     1156.0000000000        3.4315683602        0.0432322653
     1165.0000000000        2.8847868858        0.4348971951
     1174.0000000000        2.3321712293       -0.2557001039
     1183.0000000000        3.4383864990        0.1969232099
     1192.0000000000        4.5868182912        0.4435797653
     1201.0000000000        4.5679253300       -0.2289248001
     1210.0000000000        2.3529875249        0.1218045147
     1219.0000000000        8.8277881925        0.4542358113
     1228.0000000000        4.5272070809       -0.5396225204
     1237.0000000000        1.9070322046        0.0395897374
     1246.0000000000        5.8247107910        0.2704790246
     1255.0000000000        3.5104207341        0.1090589716
     1264.0000000000        2.4534598323        0.1892728854
     1273.0000000000        6.7333417462        0.3444961341
     1282.0000000000        3.9785194549       -0.0016287680
     1291.0000000000        1.7874920478       -0.0451995310
     1300.0000000000        3.6325449338        0.3399986429
     1309.0000000000        3.2435034831       -0.4442307598
     1318.0000000000        1.9415215716        0.1597877074
     1327.0000000000        6.0814309429        0.1616017647
     1336.0000000000        3.9301188070       -0.1296000930
     1345.0000000000        7.6124246314       -0.2462384593
     1354.0000000000        2.7256650634       -0.3938723308
     1363.0000000000        1.0801056630       -0.0076819554
     1372.0000000000        1.4307970419        0.1881460751
     1381.0000000000        1.7356887560       -0.3304684270
     1390.0000000000        0.7728289042        0.0079867843
     1399.0000000000        1.8739931082        0.2055503070
     1408.0000000000        3.1750939321        0.5673559922
     1417.0000000000        3.4329474610       -0.4394806081
     1426.0000000000        1.7457326969        0.0272617325
     1435.0000000000        1.1092063777       -0.1720752148
     1444.0000000000        0.7141904271        0.0484573033
     1453.0000000000        0.8275115400       -0.1147804923
     1462.0000000000        0.5065701503        0.0056485726
     1471.0000000000        0.8671422452        0.1054630951
     1480.0000000000        1.3534049178       -0.0289789596
     1489.0000000000        1.9839881502        0.2336006137
     1498.0000000000        7.1627135790        0.8446892828
     1507.0000000000       11.3836943487       -0.2955322313
     1516.0000000000       13.3979469405        0.0573716462
     1525.0000000000       10.8041214540       -0.7688374236
     1534.0000000000        3.5819045255       -0.5914040413
     1543.0000000000        2.1063153347        0.1659027726
     1552.0000000000        1.6377798987       -0.3002285879
     1561.0000000000        0.5612822420       -0.0408552202
     1570.0000000000        0.3490205467       -0.0133196798
     1579.0000000000        0.2723872229       -0.0052762031
     1588.0000000000        0.2453089788       -0.0008864419
     1597.0000000000        0.2563790518        0.0038774749
     1606.0000000000        0.3367689303        0.0149420441
     1615.0000000000        0.6501447749        0.0742879688
     1624.0000000000        3.1372710100        0.4490286532
     1633.0000000000        1.2880076898       -0.0868776975
     1642.0000000000        2.0423119883        0.3125838398
     1651.0000000000        8.4074311714       -0.7287081506
     1660.0000000000        4.1541750986       -0.2430647699
     1669.0000000000        3.7369976196       -0.2585337253
     1678.0000000000        1.2517186326       -0.1703219363
     1687.0000000000        0.6916610676       -0.0062170451
     1696.0000000000        0.9294794473        0.0698909441
     1705.0000000000        3.0188564993        0.6052087052
     1714.0000000000        7.8047457234       -1.5868820830
     1723.0000000000        2.2862928199       -0.0006329121
     1732.0000000000        7.6951928931        1.4146187277
     1741.0000000000        2.7734641762       -0.4616299253
     1750.0000000000        1.6807178860        0.0964685284
     1759.0000000000        7.2889417306        1.2573311100
     1768.0000000000        2.1490619018       -0.4161395031
     1777.0000000000        0.6914596766       -0.0410072813
     1786.0000000000        0.4472539726       -0.0516576327
     1795.0000000000        0.2317659880       -0.0092514308
     1804.0000000000        0.2124690937        0.0069536164
     1813.0000000000        0.6170863954        0.0983890941
     1822.0000000000        0.2263715570       -0.0350471297
     1831.0000000000        0.0928535045       -0.0057013449
     1840.0000000000        0.0605272190       -0.0021953487
     1849.0000000000        0.0458490890       -0.0012248758
     1858.0000000000        0.0369132857       -0.0008088438
     1867.0000000000        0.0307377500       -0.0005832745
     1876.0000000000        0.0202540380       -0.0003713914
     1885.0000000000        0.0173130287       -0.0002874570
     1894.0000000000        0.0150053306       -0.0002286103
     1903.0000000000        0.0081277427       -0.0001261925
     1912.0000000000        0.0071044765       -0.0001023579
     1921.0000000000        0.0011053972       -0.0000199508
     1930.0000000000        0.0009456975       -0.0000157589
     1939.0000000000        0.0008184521       -0.0000126685
     1948.0000000000        0.0005782766       -0.0000086821
     1957.0000000000        0.0005073972       -0.0000071362
     1966.0000000000        0.0004487908       -0.0000059365
     1975.0000000000        0.0000000000        0.0000000000
     1984.0000000000        0.0000000000        0.0000000000
     1993.0000000000        0.0000000000        0.0000000000
     2002.0000000000        0.0000000000        0.0000000000
     2011.0000000000        0.0000000000        0.0000000000
     2020.0000000000        0.0000000000        0.0000000000
     2029.0000000000        0.0000000000        0.0000000000
     2038.0000000000        0.0000000000        0.0000000000
     2047.0000000000        0.0000000000        0.0000000000
     2056.0000000000        0.0000000000        0.0000000000
     2065.0000000000        0.0000000000        0.0000000000
     2074.0000000000        0.0000000000        0.0000000000
     2083.0000000000        0.0000000000        0.0000000000
     2092.0000000000        0.0000000000        0.0000000000
     2101.0000000000        0.0000000000        0.0000000000
     2110.0000000000        0.0000000000        0.0000000000
     2119.0000000000        0.0000000000        0.0000000000
     2128.0000000000        0.0000000000        0.0000000000
     2137.0000000000        0.0000000000        0.0000000000
     2146.0000000000        0.0000000000        0.0000000000
     2155.0000000000        0.0000000000        0.0000000000
     2164.0000000000        0.0000000000        0.0000000000
     2173.0000000000        0.0000000000        0.0000000000
     2182.0000000000        0.0000000000        0.0000000000
     2191.0000000000        0.0000000000        0.0000000000
     2200.0000000000        0.0000000000        0.0000000000
     2209.0000000000        0.0000000000        0.0000000000
     2218.0000000000        0.0000000000        0.0000000000
     2227.0000000000        0.0000000000        0.0000000000
     2236.0000000000        0.0000000000        0.0000000000
     2245.0000000000        0.0000000000        0.0000000000
     2254.0000000000        0.0000000000        0.0000000000
     2263.0000000000        0.0000000000        0.0000000000
     2272.0000000000        0.0000000000        0.0000000000
     2281.0000000000        0.0000000000        0.0000000000
     2290.0000000000        0.0000000000        0.0000000000
     2299.0000000000        0.0000000000        0.0000000000
     2308.0000000000        0.0000000000        0.0000000000
     2317.0000000000        0.0000000000        0.0000000000
     2326.0000000000        0.0000000000        0.0000000000
     2335.0000000000        0.0000000000        0.0000000000
     2344.0000000000        0.0000000000        0.0000000000
     2353.0000000000        0.0000000000        0.0000000000
     2362.0000000000        0.0000000000        0.0000000000
     2371.0000000000        0.0000000000        0.0000000000
     2380.0000000000        0.0000000000        0.0000000000
     2389.0000000000        0.0000000000        0.0000000000
     2398.0000000000        0.0000000000        0.0000000000
     2407.0000000000        0.0000000000        0.0000000000
     2416.0000000000        0.0000000000        0.0000000000
     2425.0000000000        0.0000000000        0.0000000000
     2434.0000000000        0.0000000000        0.0000000000
     2443.0000000000        0.0000000000        0.0000000000
     2452.0000000000        0.0000000000        0.0000000000
     2461.0000000000        0.0000000000        0.0000000000
     2470.0000000000        0.0000000000        0.0000000000
     2479.0000000000        0.0000000000        0.0000000000
     2488.0000000000        0.0000000000        0.0000000000
     2497.0000000000        0.0184620645        0.0002318926
     2506.0000000000        0.0207403425        0.0002761045
     2515.0000000000        0.0234677840        0.0003323055
     2524.0000000000        0.0267706715        0.0004048496
     2533.0000000000        0.0308229829        0.0005001343
     2542.0000000000        0.0358697514        0.0006278121
     2551.0000000000        0.0422649428        0.0008028973
     2560.0000000000        0.0505351502        0.0010495869
     2569.0000000000        0.0614913479        0.0014085347
     2578.0000000000        0.0764350558        0.0019515252
     2587.0000000000        0.0975622912        0.0028132018
     2596.0000000000        0.1288156920        0.0042657759
     2605.0000000000        0.1778566701        0.0069148690
     2614.0000000000        0.2612133402        0.0122898891
     2623.0000000000        0.4201010195        0.0249972101
     2632.0000000000        0.7819958002        0.0630845882
     2641.0000000000        1.9102685684        0.2360330391
     2650.0000000000        8.7334787892        1.9986299760
     2659.0000000000       19.2956425529       -4.5703430064
     2668.0000000000        2.9810134296       -0.4510216335
     2677.0000000000        1.0358448312       -0.0957442755
     2686.0000000000        0.5150278208       -0.0338758716
     2695.0000000000        0.3063539874       -0.0155973813
     2704.0000000000        0.2027139015       -0.0084104298
     2713.0000000000        0.1439215086       -0.0050364057
     2722.0000000000        0.1074147232       -0.0032493776
     2731.0000000000        0.0832119990       -0.0022164796
     2740.0000000000        0.0730335508       -0.0014919961
     2749.0000000000        0.0616728516       -0.0010599708
     2758.0000000000        0.0535716861       -0.0007566359
     2767.0000000000        0.0535745195       -0.0004568824
     2776.0000000000        0.0578276114       -0.0001685729
     2785.0000000000        0.0602592845        0.0000629588
     2794.0000000000        0.0617357021        0.0002678959
     2803.0000000000        0.0651667431        0.0005015169
     2812.0000000000        0.0789804375        0.0008976561
     2821.0000000000        0.0716395581        0.0015256403
     2830.0000000000        0.0878068338        0.0021115671
     2839.0000000000        0.1107520004        0.0030718556
     2848.0000000000        0.1453218156        0.0047902205
     2857.0000000000        0.2021064694        0.0082783996
     2866.0000000000        0.3156022254        0.0169534520
     2875.0000000000        0.5779594165        0.0463422626
     2884.0000000000        1.5434381583        0.2316524572
     2893.0000000000        9.4059421427        1.3048498073
     2902.0000000000        2.6731427832       -0.3846724921
     2911.0000000000        1.8640017153        0.0994453623
     2920.0000000000        6.7405197673        1.4152867918
     2929.0000000000        6.3695697070        0.0618268857
     2938.0000000000       11.4839197608       -1.7254160061
     2947.0000000000        6.1419514427       -0.9825772802
     2956.0000000000        2.7091998358        0.0761605683
     2965.0000000000        9.9837854789        1.9261999758
     2974.0000000000        3.6694467199       -0.6925479550
     2983.0000000000        1.2507627557       -0.0843102469
     2992.0000000000        0.9020821723       -0.0094888969
     3001.0000000000        0.9905320969        0.0296828716
     3010.0000000000        1.5881008245        0.1249841019
     3019.0000000000        4.7621386479        0.8595568291
     3028.0000000000       19.1090493128        0.1798016997
     3037.0000000000        4.9983265606       -0.7576521023
     3046.0000000000        3.2213702125        0.2075290711
     3055.0000000000        3.4221069899       -0.2527252702
     3064.0000000000        4.2206593263        0.4130917638
     3073.0000000000       16.7017964586        2.2497208765
     3082.0000000000       22.1841011219       -0.7218908264
     3091.0000000000       44.2353354088       -5.6214613287
     3100.0000000000       14.2613639763       -1.1563252339
     3109.0000000000        5.3374292240       -0.0856875291
     3118.0000000000        8.6546620455       -0.5343274702
     3127.0000000000       10.6171433229       -0.6350838248
     3136.0000000000        3.7453527781       -0.5735495129
     3145.0000000000        2.0941551797        0.0559875421
     3154.0000000000        5.2423059186       -0.1623048733
     3163.0000000000        1.5488917709       -0.1172716803
     3172.0000000000        1.2827544125        0.0274437815
     3181.0000000000        2.2588756985        0.2606045137
     3190.0000000000        6.6643595261        0.1602323675
     3199.0000000000       11.4157859653       -0.7231412664
     3208.0000000000       16.0360898604        0.9149761260
     3217.0000000000       11.7206770757       -0.3368109900
     3226.0000000000       11.1364217033       -2.4849182450
     3235.0000000000        2.2685410825       -0.2750980163
     3244.0000000000        0.9804997595       -0.0706253644
     3253.0000000000        0.5438335581       -0.0286640316
     3262.0000000000        0.3539564513       -0.0146725922
     3271.0000000000        0.2524809559       -0.0086135727
     3280.0000000000        0.1868464114       -0.0054838985
     3289.0000000000        0.1415830581       -0.0036848818
     3298.0000000000        0.1110566688       -0.0025960711
     3307.0000000000        0.0909648327       -0.0019153159
     3316.0000000000        0.0732937429       -0.0014226235
     3325.0000000000        0.0620018602       -0.0011046685
     3334.0000000000        0.0585412962       -0.0008063934
     3343.0000000000        0.0521423049       -0.0006232520
     3352.0000000000        0.0452583794       -0.0004539850
     3361.0000000000        0.0459759035       -0.0001396896
     3370.0000000000        0.0412476224        0.0000290823
     3379.0000000000        0.0333222681        0.0002498666
     3388.0000000000        0.0270688162        0.0004772639
     3397.0000000000        0.0319417789        0.0006132566
     3406.0000000000        0.0382795128        0.0008070724
     3415.0000000000        0.0467445152        0.0010936076
     3424.0000000000        0.0610022559        0.0015696056
     3433.0000000000        0.0851450470        0.0023935140
     3442.0000000000        0.1120072742        0.0037085389
     3451.0000000000        0.1555819576        0.0062889839
     3460.0000000000        0.2348978578        0.0122522079
     3469.0000000000        0.4130641231        0.0303309806
     3478.0000000000        0.9699812437        0.1208093824
     3487.0000000000        4.9620187019        1.1683904484
     3496.0000000000        3.7257758073       -0.6067018188
     3505.0000000000        3.7195781759        0.5636362039
     3514.0000000000       12.7264202098       -2.0134880232
     3523.0000000000        1.9893356185       -0.3057168084
     3532.0000000000        0.7371061481       -0.0568386005
     3541.0000000000        0.4538262250       -0.0154242326
     3550.0000000000        0.3933992685        0.0008050998
     3559.0000000000        0.4743375050        0.0192585041
     3568.0000000000        0.8521714105        0.0802680336
     3577.0000000000        3.0784974952        0.6259377086
     3586.0000000000       10.4766453044        1.2182796294
     3595.0000000000        3.0381581501       -0.5820918037
     3604.0000000000        1.0413977605       -0.0541308159
     3613.0000000000        1.3509505000        0.1712028077
     3622.0000000000        5.0130022549       -0.5226542387
     3631.0000000000        0.8589693484       -0.1279598145
     3640.0000000000        0.3338016226       -0.0245483001
     3649.0000000000        0.2026090583       -0.0082324891
     3658.0000000000        0.1515322805       -0.0026727333
     3667.0000000000        0.1450239091        0.0013354822
     3676.0000000000        0.1776856427        0.0093172626
     3685.0000000000        0.3801553595        0.0472923027
     3694.0000000000        2.0557704124        0.5023070931
     3703.0000000000        1.3586021842       -0.3194526229
     3712.0000000000        0.2916696071       -0.0350165693
     3721.0000000000        0.1265088457       -0.0091446886
     3730.0000000000        0.0738245867       -0.0036794449
     3739.0000000000        0.0500936412       -0.0018748890
     3748.0000000000        0.0282426789       -0.0009962536
     3757.0000000000        0.0211172359       -0.0006262878
     3766.0000000000        0.0164841832       -0.0004217749
     3775.0000000000        0.0132840257       -0.0002990509
     3784.0000000000        0.0079352836       -0.0001834057
     3793.0000000000        0.0065104420       -0.0001363228
     3802.0000000000        0.0054373938       -0.0001040643
     3811.0000000000        0.0046092263       -0.0000812281
     3820.0000000000        0.0039567459       -0.0000646115
     3829.0000000000        0.0034335708       -0.0000522339
     3838.0000000000        0.0030076696       -0.0000428256
     3847.0000000000        0.0026563463       -0.0000355472
     3856.0000000000        0.0023631566       -0.0000298287
     3865.0000000000        0.0000000000        0.0000000000
     3874.0000000000        0.0000000000        0.0000000000
     3883.0000000000        0.0000000000        0.0000000000
     3892.0000000000        0.0000000000        0.0000000000
     3901.0000000000        0.0000000000        0.0000000000
     3910.0000000000        0.0000000000        0.0000000000
     3919.0000000000        0.0000000000        0.0000000000
     3928.0000000000        0.0000000000        0.0000000000
     3937.0000000000        0.0000000000        0.0000000000
     3946.0000000000        0.0000000000        0.0000000000
     3955.0000000000        0.0000000000        0.0000000000
     3964.0000000000        0.0000000000        0.0000000000
     3973.0000000000        0.0000000000        0.0000000000
     3982.0000000000        0.0000000000        0.0000000000
     3991.0000000000        0.0000000000        0.0000000000
