# Supplementary material for: Raman spectra simulation of antiplatelet drug-platelet interaction using DFT
Source: Sci Rep. 2024 Jan 16;14:1445. doi: 10.1038/s41598-024-51605-7 (PMC10792092; doi:10.1038/s41598-024-51605-7)
Supplement: Supplementary file 1 — Supplementary Information. [file 41598_2024_51605_MOESM1_ESM.zip › Aspirin/1.txt]

399.263 11155
401.805 11164
404.346 11068
406.886 11098
409.425 11090
411.964 11141
414.502 11112
417.04 11079
419.576 11170
422.112 11093
424.648 11132
427.182 11129
429.716 11138
432.249 11109
434.782 11070
437.313 11060
439.844 11045
442.375 11031
444.905 11035
447.434 10965
449.962 10928
452.489 10939
455.016 10927
457.542 10879
460.068 10914
462.593 10947
465.117 10907
467.64 10873
470.163 10942
472.685 10879
475.206 10915
477.727 10784
480.247 10871
482.766 10826
485.285 10853
487.803 10861
490.32 10906
492.836 10841
495.352 10892
497.867 10895
500.382 10903
502.895 10915
505.408 10978
507.921 10966
510.432 10985
512.943 10916
515.454 10927
517.963 10946
520.472 10910
522.98 10865
525.488 10869
527.995 10862
530.501 10795
533.006 10781
535.511 10766
538.015 10791
540.518 10745
543.021 10721
545.523 10758
548.025 10738
550.525 10708
553.025 10732
555.524 10710
558.023 10685
560.521 10626
563.018 10704
565.515 10707
568.011 10664
570.506 10589
573 10715
575.494 10696
577.987 10664
580.48 10658
582.971 10717
585.462 10698
587.953 10714
590.443 10668
592.932 10683
595.42 10674
597.908 10729
600.395 10766
602.881 10746
605.367 10666
607.852 10697
610.336 10692
612.819 10725
615.302 10706
617.785 10729
620.266 10711
622.747 10793
625.227 10749
627.707 10761
630.186 10721
632.664 10734
635.141 10748
637.618 10759
640.094 10750
642.57 10790
645.045 10806
647.519 10799
649.992 10796
652.465 10744
654.937 10808
657.408 10849
659.879 10796
662.349 10747
664.819 10753
667.287 10823
669.756 10794
672.223 10798
674.69 10825
677.156 10799
679.621 10806
682.086 10774
684.55 10808
687.013 10751
689.476 10721
691.938 10848
694.399 10735
696.86 10772
699.32 10766
701.779 10808
704.238 10815
706.696 10839
709.153 10871
711.61 10829
714.066 10736
716.522 10891
718.976 10804
721.43 10858
723.884 10782
726.336 10895
728.788 10859
731.24 10873
733.69 10903
736.14 10956
738.59 10983
741.038 10934
743.486 11073
745.934 11053
748.381 11024
750.827 11063
753.272 11006
755.717 10965
758.161 11016
760.604 11003
763.047 11007
765.489 10961
767.93 11028
770.371 10941
772.811 10984
775.251 10939
777.689 11042
780.127 11036
782.565 11053
785.002 11048
787.438 11092
789.873 11072
792.308 11125
794.742 11124
797.176 11217
799.609 11238
802.041 11164
804.472 11184
806.903 11182
809.333 11307
811.763 11270
814.192 11378
816.62 11395
819.048 11465
821.475 11469
823.901 11516
826.326 11615
828.751 11691
831.176 11687
833.599 11688
836.022 11655
838.445 11709
840.866 11760
843.287 11867
845.708 11904
848.128 11856
850.547 11907
852.965 12070
855.383 12098
857.8 12178
860.216 12164
862.632 12211
865.047 12196
867.462 12265
869.876 12322
872.289 12410
874.702 12417
877.114 12322
879.525 12406
881.935 12362
884.345 12300
886.755 12391
889.163 12287
891.572 12253
893.979 12264
896.386 12259
898.792 12240
901.197 12283
903.602 12251
906.006 12279
908.41 12288
910.813 12238
913.215 12327
915.616 12346
918.017 12375
920.418 12351
922.817 12474
925.216 12385
927.614 12552
930.012 12604
932.409 12746
934.806 12737
937.201 12899
939.597 12998
941.991 13198
944.385 13388
946.778 13587
949.171 13697
951.563 13917
953.954 13971
956.345 14085
958.735 13977
961.124 14004
963.513 13960
965.901 13884
968.288 13818
970.675 13783
973.061 13702
975.447 13635
977.832 13721
980.216 13724
982.599 13800
984.982 14105
987.365 14439
989.746 14808
992.127 15294
994.508 15970
996.888 16651
999.267 17256
1001.65 17726
1004.02 17827
1006.4 17722
1008.78 17172
1011.15 16557
1013.53 16018
1015.9 15445
1018.28 15129
1020.65 14822
1023.02 14634
1025.4 14450
1027.77 14355
1030.14 14185
1032.51 14052
1034.88 14017
1037.25 13865
1039.62 13840
1041.98 13821
1044.35 13805
1046.72 13769
1049.08 13732
1051.45 13724
1053.81 13781
1056.18 13815
1058.54 13852
1060.9 13819
1063.26 13828
1065.63 13866
1067.99 13832
1070.35 13877
1072.71 13915
1075.07 13985
1077.42 13972
1079.78 13975
1082.14 14018
1084.49 14016
1086.85 14076
1089.21 14092
1091.56 14110
1093.91 14322
1096.27 14289
1098.62 14392
1100.97 14465
1103.32 14442
1105.67 14671
1108.02 14671
1110.37 14707
1112.72 14887
1115.07 15096
1117.42 15262
1119.77 15443
1122.11 15575
1124.46 16070
1126.8 16290
1129.15 16644
1131.49 16945
1133.84 17430
1136.18 17948
1138.52 18651
1140.86 19588
1143.2 20909
1145.54 22472
1147.88 24307
1150.22 25942
1152.56 27381
1154.9 28119
1157.23 27749
1159.57 26556
1161.91 24883
1164.24 22825
1166.58 20965
1168.91 19462
1171.24 18514
1173.58 17840
1175.91 17337
1178.24 17167
1180.57 16816
1182.9 16873
1185.23 16848
1187.56 16871
1189.89 16768
1192.22 16837
1194.54 16742
1196.87 16708
1199.2 16490
1201.52 16401
1203.85 16196
1206.17 16182
1208.49 15999
1210.82 15934
1213.14 15789
1215.46 15758
1217.78 15428
1220.1 15313
1222.42 15106
1224.74 15034
1227.06 14959
1229.38 14867
1231.7 14844
1234.01 14883
1236.33 14826
1238.64 14771
1240.96 14742
1243.27 14836
1245.59 14845
1247.9 14839
1250.21 14960
1252.53 14967
1254.84 15113
1257.15 15186
1259.46 15162
1261.77 15323
1264.08 15316
1266.38 15420
1268.69 15423
1271 15338
1273.31 15459
1275.61 15509
1277.92 15615
1280.22 15582
1282.52 15619
1284.83 15678
1287.13 15579
1289.43 15462
1291.73 15367
1294.04 15179
1296.34 15112
1298.64 15077
1300.94 15112
1303.23 14997
1305.53 15013
1307.83 14952
1310.13 15025
1312.42 14999
1314.72 14892
1317.01 14954
1319.31 14848
1321.6 14752
1323.89 14900
1326.19 14689
1328.48 14733
1330.77 14762
1333.06 14759
1335.35 14791
1337.64 14801
1339.93 14826
1342.22 14804
1344.51 14876
1346.79 14783
1349.08 14762
1351.36 14881
1353.65 14717
1355.93 14773
1358.22 14740
1360.5 14758
1362.79 14663
1365.07 14729
1367.35 14602
1369.63 14646
1371.91 14572
1374.19 14585
1376.47 14656
1378.75 14538
1381.03 14623
1383.31 14592
1385.58 14656
1387.86 14684
1390.13 14685
1392.41 14644
1394.68 14704
1396.96 14712
1399.23 14716
1401.5 14659
1403.78 14619
1406.05 14584
1408.32 14486
1410.59 14552
1412.86 14568
1415.13 14493
1417.4 14543
1419.67 14533
1421.93 14639
1424.2 14562
1426.47 14746
1428.73 14701
1431 14810
1433.26 15027
1435.53 15062
1437.79 15220
1440.05 15360
1442.31 15489
1444.58 15500
1446.84 15612
1449.1 15578
1451.36 15523
1453.62 15602
1455.87 15582
1458.13 15479
1460.39 15450
1462.65 15310
1464.9 15350
1467.16 15320
1469.41 15239
1471.67 15270
1473.92 15299
1476.18 15282
1478.43 15317
1480.68 15310
1482.93 15426
1485.18 15546
1487.43 15631
1489.68 15852
1491.93 16234
1494.18 16639
1496.43 17019
1498.68 17781
1500.92 18683
1503.17 19680
1505.42 21160
1507.66 22736
1509.91 24255
1512.15 25755
1514.39 26826
1516.64 27519
1518.88 27690
1521.12 27309
1523.36 26406
1525.6 25177
1527.84 23885
1530.08 22286
1532.32 20798
1534.56 19523
1536.8 18231
1539.03 17141
1541.27 16400
1543.5 15839
1545.74 15433
1547.97 15072
1550.21 14903
1552.44 14787
1554.68 14612
1556.91 14490
1559.14 14332
1561.37 14379
1563.6 14265
1565.83 14185
1568.06 14112
1570.29 14087
1572.52 14114
1574.75 14068
1576.97 14157
1579.2 14149
1581.43 14244
1583.65 14261
1585.88 14263
1588.1 14184
1590.32 14138
1592.55 14067
1594.77 13957
1596.99 13972
1599.21 13896
1601.43 13794
1603.65 13768
1605.87 13668
1608.09 13609
1610.31 13571
1612.53 13513
1614.75 13498
1616.96 13447
1619.18 13461
1621.4 13493
1623.61 13374
1625.83 13534
1628.04 13455
1630.25 13382
1632.47 13364
1634.68 13391
1636.89 13366
1639.1 13339
1641.31 13336
1643.52 13398
1645.73 13407
1647.94 13350
1650.15 13298
1652.36 13368
1654.56 13217
1656.77 13244
1658.98 13283
1661.18 13348
1663.39 13311
1665.59 13372
1667.79 13141
1670 13191
1672.2 13149
1674.4 13100
1676.6 13113
1678.81 12981
1681.01 12850
1683.21 12791
1685.4 12693
1687.6 12647
1689.8 12588
1692 12432
1694.2 12405
1696.39 12430
1698.59 12330
1700.78 12397
1702.98 12273
1705.17 12207
1707.37 12203
1709.56 12180
1711.75 12163
1713.94 12110
1716.13 12017
1718.33 12065
1720.52 12078
1722.71 12082
1724.89 12018
1727.08 12044
1729.27 12034
1731.46 12003
1733.65 12000
1735.83 12029
1738.02 11964
1740.2 11962
1742.39 11917
1744.57 12000
1746.75 11951
1748.94 11876
1751.12 11910
1753.3 11838
1755.48 11876
1757.66 11868
1759.84 11757
1762.02 11783
1764.2 11806
1766.38 11704
1768.56 11771
1770.74 11754
1772.91 11683
1775.09 11790
1777.26 11699
1779.44 11728
1781.61 11630
1783.79 11640
1785.96 11609
1788.13 11615
1790.31 11611
1792.48 11612
1794.65 11622
1796.82 11599
1798.99 11537
1801.16 11505
