# Supplementary material for: Raman spectra simulation of antiplatelet drug-platelet interaction using DFT
Source: Sci Rep. 2024 Jan 16;14:1445. doi: 10.1038/s41598-024-51605-7 (PMC10792092; doi:10.1038/s41598-024-51605-7)
Supplement: Supplementary file 1 — Supplementary Information. [file 41598_2024_51605_MOESM1_ESM.zip › Aspirin/10.txt]

399.263 13502
401.805 13479
404.346 13525
406.886 13472
409.425 13501
411.964 13443
414.502 13525
417.04 13614
419.576 13530
422.112 13559
424.648 13531
427.182 13712
429.716 13673
432.249 13600
434.782 13609
437.313 13535
439.844 13602
442.375 13569
444.905 13533
447.434 13555
449.962 13536
452.489 13612
455.016 13516
457.542 13552
460.068 13557
462.593 13581
465.117 13663
467.64 13589
470.163 13585
472.685 13655
475.206 13638
477.727 13594
480.247 13699
482.766 13646
485.285 13657
487.803 13684
490.32 13727
492.836 13683
495.352 13735
497.867 13771
500.382 13838
502.895 13803
505.408 13930
507.921 13827
510.432 13891
512.943 13944
515.454 13838
517.963 13869
520.472 13792
522.98 13949
525.488 13796
527.995 13743
530.501 13817
533.006 13765
535.511 13801
538.015 13788
540.518 13830
543.021 13822
545.523 13719
548.025 13718
550.525 13830
553.025 13942
555.524 13793
558.023 13825
560.521 13784
563.018 13765
565.515 13861
568.011 13884
570.506 13892
573 13843
575.494 13884
577.987 13901
580.48 13897
582.971 13978
585.462 13966
587.953 13918
590.443 14029
592.932 13926
595.42 14034
597.908 14017
600.395 14028
602.881 14094
605.367 13981
607.852 14065
610.336 13986
612.819 14079
615.302 14123
617.785 14143
620.266 14150
622.747 14190
625.227 14228
627.707 14213
630.186 14160
632.664 14193
635.141 14230
637.618 14222
640.094 14203
642.57 14311
645.045 14275
647.519 14297
649.992 14239
652.465 14305
654.937 14327
657.408 14339
659.879 14291
662.349 14357
664.819 14383
667.287 14395
669.756 14366
672.223 14353
674.69 14350
677.156 14379
679.621 14302
682.086 14442
684.55 14311
687.013 14350
689.476 14411
691.938 14413
694.399 14393
696.86 14500
699.32 14426
701.779 14478
704.238 14484
706.696 14552
709.153 14650
711.61 14548
714.066 14492
716.522 14604
718.976 14473
721.43 14557
723.884 14533
726.336 14694
728.788 14549
731.24 14617
733.69 14631
736.14 14584
738.59 14720
741.038 14696
743.486 14732
745.934 14754
748.381 14825
750.827 14799
753.272 14774
755.717 14812
758.161 14714
760.604 14749
763.047 14795
765.489 14689
767.93 14756
770.371 14854
772.811 14675
775.251 14778
777.689 14898
780.127 14800
782.565 14828
785.002 14849
787.438 14894
789.873 14928
792.308 14878
794.742 14984
797.176 14994
799.609 14945
802.041 15114
804.472 15086
806.903 15040
809.333 15123
811.763 15104
814.192 15137
816.62 15212
819.048 15286
821.475 15290
823.901 15355
826.326 15415
828.751 15387
831.176 15448
833.599 15448
836.022 15481
838.445 15740
840.866 15689
843.287 15540
845.708 15611
848.128 15748
850.547 15810
852.965 15878
855.383 15906
857.8 15922
860.216 15980
862.632 15974
865.047 15930
867.462 15963
869.876 15931
872.289 16054
874.702 15963
877.114 16135
879.525 15996
881.935 16001
884.345 16048
886.755 16093
889.163 16026
891.572 16076
893.979 15940
896.386 16018
898.792 16043
901.197 16078
903.602 16153
906.006 15996
908.41 16159
910.813 16009
913.215 16187
915.616 16092
918.017 16172
920.418 16217
922.817 16302
925.216 16201
927.614 16321
930.012 16408
932.409 16519
934.806 16526
937.201 16726
939.597 16780
941.991 16878
944.385 17046
946.778 17135
949.171 17234
951.563 17288
953.954 17279
956.345 17383
958.735 17420
961.124 17348
963.513 17377
965.901 17326
968.288 17249
970.675 17137
973.061 17102
975.447 17139
977.832 17158
980.216 17123
982.599 17292
984.982 17518
987.365 17721
989.746 18031
992.127 18358
994.508 18797
996.888 19328
999.267 19661
1001.65 19998
1004.02 20044
1006.4 19909
1008.78 19526
1011.15 19243
1013.53 18715
1015.9 18493
1018.28 18098
1020.65 17952
1023.02 17874
1025.4 17792
1027.77 17630
1030.14 17518
1032.51 17428
1034.88 17385
1037.25 17336
1039.62 17331
1041.98 17249
1044.35 17304
1046.72 17329
1049.08 17322
1051.45 17299
1053.81 17306
1056.18 17337
1058.54 17251
1060.9 17268
1063.26 17367
1065.63 17290
1067.99 17378
1070.35 17345
1072.71 17316
1075.07 17376
1077.42 17458
1079.78 17486
1082.14 17482
1084.49 17409
1086.85 17634
1089.21 17504
1091.56 17587
1093.91 17706
1096.27 17664
1098.62 17733
1100.97 17726
1103.32 17840
1105.67 17915
1108.02 17962
1110.37 17985
1112.72 18109
1115.07 18115
1117.42 18453
1119.77 18518
1122.11 18643
1124.46 18901
1126.8 19086
1129.15 19565
1131.49 19564
1133.84 19802
1136.18 20266
1138.52 20683
1140.86 21432
1143.2 22412
1145.54 23408
1147.88 24811
1150.22 25907
1152.56 26783
1154.9 27311
1157.23 27151
1159.57 26460
1161.91 25172
1164.24 23751
1166.58 22365
1168.91 21404
1171.24 20517
1173.58 20268
1175.91 19774
1178.24 19597
1180.57 19578
1182.9 19470
1185.23 19550
1187.56 19449
1189.89 19473
1192.22 19341
1194.54 19362
1196.87 19290
1199.2 19223
1201.52 19137
1203.85 18998
1206.17 18924
1208.49 18907
1210.82 18757
1213.14 18717
1215.46 18557
1217.78 18486
1220.1 18276
1222.42 18200
1224.74 18114
1227.06 18099
1229.38 18017
1231.7 18013
1234.01 17996
1236.33 18030
1238.64 18007
1240.96 18044
1243.27 17998
1245.59 18087
1247.9 18056
1250.21 18123
1252.53 18148
1254.84 18294
1257.15 18271
1259.46 18354
1261.77 18433
1264.08 18422
1266.38 18519
1268.69 18546
1271 18541
1273.31 18527
1275.61 18657
1277.92 18588
1280.22 18657
1282.52 18642
1284.83 18676
1287.13 18470
1289.43 18392
1291.73 18339
1294.04 18316
1296.34 18197
1298.64 18235
1300.94 18201
1303.23 18143
1305.53 18150
1307.83 18083
1310.13 18178
1312.42 18088
1314.72 18037
1317.01 18074
1319.31 18006
1321.6 18122
1323.89 18036
1326.19 17989
1328.48 17877
1330.77 17960
1333.06 17984
1335.35 18001
1337.64 17854
1339.93 17937
1342.22 17859
1344.51 18029
1346.79 17853
1349.08 17896
1351.36 17934
1353.65 17927
1355.93 17786
1358.22 17873
1360.5 17825
1362.79 17763
1365.07 17755
1367.35 17705
1369.63 17715
1371.91 17757
1374.19 17786
1376.47 17667
1378.75 17754
1381.03 17739
1383.31 17863
1385.58 17848
1387.86 17782
1390.13 17780
1392.41 17902
1394.68 17828
1396.96 17857
1399.23 17813
1401.5 17851
1403.78 17832
1406.05 17858
1408.32 17743
1410.59 17789
1412.86 17698
1415.13 17720
1417.4 17837
1419.67 17856
1421.93 17856
1424.2 17846
1426.47 17992
1428.73 17953
1431 17938
1433.26 18032
1435.53 18157
1437.79 18231
1440.05 18324
1442.31 18449
1444.58 18482
1446.84 18585
1449.1 18845
1451.36 18493
1453.62 18518
1455.87 18517
1458.13 18489
1460.39 18399
1462.65 18482
1464.9 18328
1467.16 18303
1469.41 18160
1471.67 18226
1473.92 18177
1476.18 18158
1478.43 18204
1480.68 18293
1482.93 18357
1485.18 18354
1487.43 18549
1489.68 18563
1491.93 18868
1494.18 19062
1496.43 19465
1498.68 19881
1500.92 20619
1503.17 21362
1505.42 22276
1507.66 23225
1509.91 24452
1512.15 25393
1514.39 26336
1516.64 26852
1518.88 26952
1521.12 26985
1523.36 26380
1525.6 25661
1527.84 24765
1530.08 23640
1532.32 22594
1534.56 21536
1536.8 20596
1539.03 19821
1541.27 19147
1543.5 18687
1545.74 18324
1547.97 18091
1550.21 18124
1552.44 17746
1554.68 17704
1556.91 17635
1559.14 17535
1561.37 17475
1563.6 17463
1565.83 17394
1568.06 17362
1570.29 17427
1572.52 17304
1574.75 17352
1576.97 17339
1579.2 17405
1581.43 17315
1583.65 17384
1585.88 17366
1588.1 17445
1590.32 17351
1592.55 17310
1594.77 17212
1596.99 17172
1599.21 17143
1601.43 17072
1603.65 16981
1605.87 17063
1608.09 17024
1610.31 16935
1612.53 16957
1614.75 16900
1616.96 16872
1619.18 16877
1621.4 16744
1623.61 16849
1625.83 16830
1628.04 16802
1630.25 16824
1632.47 16703
1634.68 16855
1636.89 16828
1639.1 16910
1641.31 16817
1643.52 16734
1645.73 16721
1647.94 16827
1650.15 16762
1652.36 16792
1654.56 16809
1656.77 16876
1658.98 16928
1661.18 16971
1663.39 16868
1665.59 16942
1667.79 16845
1670 16778
1672.2 16692
1674.4 16681
1676.6 16698
1678.81 16677
1681.01 16514
1683.21 16435
1685.4 16395
1687.6 16379
1689.8 16300
1692 16228
1694.2 16252
1696.39 16256
1698.59 16149
1700.78 16179
1702.98 16065
1705.17 16104
1707.37 16036
1709.56 16004
1711.75 16100
1713.94 16016
1716.13 15989
1718.33 16024
1720.52 16042
1722.71 16035
1724.89 15925
1727.08 15938
1729.27 15990
1731.46 15892
1733.65 15859
1735.83 15888
1738.02 15868
1740.2 15939
1742.39 15988
1744.57 15947
1746.75 15825
1748.94 15867
1751.12 15895
1753.3 15881
1755.48 15892
1757.66 15870
1759.84 15898
1762.02 15899
1764.2 15914
1766.38 15829
1768.56 15662
1770.74 15772
1772.91 15728
1775.09 15726
1777.26 15738
1779.44 15778
1781.61 15785
1783.79 15618
1785.96 15737
1788.13 15835
1790.31 15696
1792.48 15767
1794.65 15777
1796.82 15683
1798.99 15751
1801.16 15740
