# Supplementary material for: Raman spectra simulation of antiplatelet drug-platelet interaction using DFT
Source: Sci Rep. 2024 Jan 16;14:1445. doi: 10.1038/s41598-024-51605-7 (PMC10792092; doi:10.1038/s41598-024-51605-7)
Supplement: Supplementary file 1 — Supplementary Information. [file 41598_2024_51605_MOESM1_ESM.zip › Aspirin/11.txt]

399.263 17419
401.805 17406
404.346 17511
406.886 17450
409.425 17471
411.964 17494
414.502 17492
417.04 17553
419.576 17564
422.112 17573
424.648 17658
427.182 17556
429.716 17643
432.249 17568
434.782 17578
437.313 17552
439.844 17644
442.375 17402
444.905 17521
447.434 17449
449.962 17424
452.489 17377
455.016 17379
457.542 17386
460.068 17440
462.593 17516
465.117 17500
467.64 17527
470.163 17511
472.685 17532
475.206 17471
477.727 17557
480.247 17537
482.766 17575
485.285 17607
487.803 17591
490.32 17618
492.836 17637
495.352 17652
497.867 17632
500.382 17717
502.895 17726
505.408 17683
507.921 17701
510.432 17752
512.943 17741
515.454 17838
517.963 17835
520.472 17755
522.98 17728
525.488 17631
527.995 17686
530.501 17590
533.006 17560
535.511 17615
538.015 17634
540.518 17596
543.021 17582
545.523 17603
548.025 17595
550.525 17620
553.025 17608
555.524 17598
558.023 17507
560.521 17662
563.018 17658
565.515 17564
568.011 17696
570.506 17695
573 17691
575.494 17590
577.987 17639
580.48 17632
582.971 17780
585.462 17731
587.953 17644
590.443 17817
592.932 17839
595.42 17805
597.908 17855
600.395 17800
602.881 17864
605.367 17926
607.852 17936
610.336 17849
612.819 17899
615.302 17941
617.785 17905
620.266 17947
622.747 17986
625.227 17992
627.707 18082
630.186 17975
632.664 17968
635.141 18022
637.618 18073
640.094 17982
642.57 17989
645.045 18085
647.519 18123
649.992 18076
652.465 17990
654.937 18040
657.408 18049
659.879 18023
662.349 18052
664.819 18136
667.287 18003
669.756 18077
672.223 18047
674.69 18065
677.156 18015
679.621 18115
682.086 18057
684.55 17962
687.013 18098
689.476 18010
691.938 18185
694.399 18164
696.86 18184
699.32 18129
701.779 18169
704.238 18268
706.696 18207
709.153 18252
711.61 18284
714.066 18191
716.522 18159
718.976 18311
721.43 18208
723.884 18347
726.336 18231
728.788 18342
731.24 18240
733.69 18276
736.14 18252
738.59 18325
741.038 18405
743.486 18490
745.934 18433
748.381 18355
750.827 18474
753.272 18441
755.717 18443
758.161 18432
760.604 18391
763.047 18399
765.489 18343
767.93 18436
770.371 18462
772.811 18479
775.251 18539
777.689 18520
780.127 18532
782.565 18563
785.002 18646
787.438 18571
789.873 18643
792.308 18673
794.742 18751
797.176 18710
799.609 18782
802.041 18690
804.472 18818
806.903 18865
809.333 18782
811.763 18879
814.192 18930
816.62 19059
819.048 19069
821.475 19189
823.901 19189
826.326 19238
828.751 19300
831.176 19336
833.599 19366
836.022 19413
838.445 19437
840.866 19469
843.287 19502
845.708 19573
848.128 19692
850.547 19757
852.965 19718
855.383 19903
857.8 19876
860.216 19918
862.632 19866
865.047 19976
867.462 20226
869.876 20130
872.289 20212
874.702 20108
877.114 20150
879.525 20171
881.935 20178
884.345 20028
886.755 20180
889.163 20036
891.572 20120
893.979 19977
896.386 19996
898.792 20244
901.197 20043
903.602 20049
906.006 20059
908.41 20063
910.813 20159
913.215 20237
915.616 20304
918.017 20144
920.418 20319
922.817 20341
925.216 20297
927.614 20484
930.012 20487
932.409 20624
934.806 20758
937.201 20779
939.597 21030
941.991 21331
944.385 21354
946.778 21635
949.171 21738
951.563 21975
953.954 22021
956.345 22072
958.735 22014
961.124 21999
963.513 21902
965.901 21785
968.288 21688
970.675 21621
973.061 21617
975.447 21611
977.832 21663
980.216 21779
982.599 21940
984.982 22142
987.365 22472
989.746 22901
992.127 23423
994.508 24178
996.888 24846
999.267 25524
1001.65 25955
1004.02 25902
1006.4 25787
1008.78 25068
1011.15 24411
1013.53 23811
1015.9 23411
1018.28 22997
1020.65 22668
1023.02 22513
1025.4 22427
1027.77 22165
1030.14 22135
1032.51 21944
1034.88 21980
1037.25 21856
1039.62 21701
1041.98 21736
1044.35 21734
1046.72 21717
1049.08 21751
1051.45 21737
1053.81 21711
1056.18 21659
1058.54 21784
1060.9 21738
1063.26 21835
1065.63 21958
1067.99 21855
1070.35 21823
1072.71 21850
1075.07 21774
1077.42 21887
1079.78 21860
1082.14 22012
1084.49 21970
1086.85 22020
1089.21 22021
1091.56 22046
1093.91 22214
1096.27 22238
1098.62 22336
1100.97 22346
1103.32 22476
1105.67 22657
1108.02 22682
1110.37 22885
1112.72 22891
1115.07 23099
1117.42 23360
1119.77 23516
1122.11 23824
1124.46 24128
1126.8 24388
1129.15 24796
1131.49 25101
1133.84 25611
1136.18 26139
1138.52 27057
1140.86 28019
1143.2 29508
1145.54 31227
1147.88 33110
1150.22 35075
1152.56 36471
1154.9 37032
1157.23 36621
1159.57 35214
1161.91 33072
1164.24 30832
1166.58 28855
1168.91 27351
1171.24 26380
1173.58 25725
1175.91 25422
1178.24 25180
1180.57 25077
1182.9 25149
1185.23 24959
1187.56 25072
1189.89 24980
1192.22 25007
1194.54 24863
1196.87 24783
1199.2 24593
1201.52 24455
1203.85 24243
1206.17 24152
1208.49 23967
1210.82 23928
1213.14 23808
1215.46 23711
1217.78 23589
1220.1 23235
1222.42 23074
1224.74 22874
1227.06 22885
1229.38 22735
1231.7 22753
1234.01 22714
1236.33 22781
1238.64 22701
1240.96 22764
1243.27 22778
1245.59 22908
1247.9 22854
1250.21 22834
1252.53 22964
1254.84 23051
1257.15 23208
1259.46 23243
1261.77 23407
1264.08 23465
1266.38 23481
1268.69 23490
1271 23603
1273.31 23665
1275.61 23677
1277.92 23706
1280.22 23808
1282.52 23803
1284.83 23796
1287.13 23732
1289.43 23601
1291.73 23411
1294.04 23352
1296.34 23075
1298.64 23103
1300.94 23073
1303.23 23061
1305.53 22962
1307.83 23006
1310.13 22903
1312.42 22999
1314.72 22992
1317.01 22872
1319.31 22855
1321.6 22829
1323.89 22658
1326.19 22730
1328.48 22581
1330.77 22689
1333.06 22770
1335.35 22720
1337.64 22711
1339.93 22756
1342.22 22824
1344.51 22861
1346.79 22701
1349.08 22605
1351.36 22732
1353.65 22785
1355.93 22816
1358.22 22665
1360.5 22595
1362.79 22551
1365.07 22517
1367.35 22438
1369.63 22507
1371.91 22478
1374.19 22403
1376.47 22363
1378.75 22514
1381.03 22555
1383.31 22538
1385.58 22636
1387.86 22631
1390.13 22679
1392.41 22722
1394.68 22770
1396.96 22681
1399.23 22650
1401.5 22605
1403.78 22604
1406.05 22573
1408.32 22531
1410.59 22595
1412.86 22465
1415.13 22623
1417.4 22561
1419.67 22714
1421.93 22663
1424.2 22754
1426.47 22827
1428.73 22884
1431 22915
1433.26 23073
1435.53 23124
1437.79 23359
1440.05 23441
1442.31 23600
1444.58 23676
1446.84 23647
1449.1 23723
1451.36 23759
1453.62 23580
1455.87 23495
1458.13 23484
1460.39 23525
1462.65 23384
1464.9 23416
1467.16 23353
1469.41 23424
1471.67 23312
1473.92 23460
1476.18 23502
1478.43 23396
1480.68 23446
1482.93 23467
1485.18 23626
1487.43 23828
1489.68 24154
1491.93 24335
1494.18 24830
1496.43 25335
1498.68 25939
1500.92 27040
1503.17 28113
1505.42 29621
1507.66 31285
1509.91 32780
1512.15 34385
1514.39 35577
1516.64 36386
1518.88 36828
1521.12 36600
1523.36 35792
1525.6 34631
1527.84 33170
1530.08 31506
1532.32 29838
1534.56 28297
1536.8 26843
1539.03 25697
1541.27 24734
1543.5 24125
1545.74 23591
1547.97 23323
1550.21 23147
1552.44 22801
1554.68 22668
1556.91 22533
1559.14 22463
1561.37 22424
1563.6 22290
1565.83 22115
1568.06 22154
1570.29 22078
1572.52 22161
1574.75 22177
1576.97 22117
1579.2 22142
1581.43 22189
1583.65 22131
1585.88 22265
1588.1 22207
1590.32 22086
1592.55 22067
1594.77 22130
1596.99 21983
1599.21 21996
1601.43 21835
1603.65 21816
1605.87 21709
1608.09 21804
1610.31 21590
1612.53 21677
1614.75 21583
1616.96 21477
1619.18 21490
1621.4 21473
1623.61 21598
1625.83 21438
1628.04 21443
1630.25 21526
1632.47 21360
1634.68 21565
1636.89 21424
1639.1 21498
1641.31 21376
1643.52 21339
1645.73 21404
1647.94 21466
1650.15 21430
1652.36 21380
1654.56 21500
1656.77 21483
1658.98 21458
1661.18 21462
1663.39 21537
1665.59 21561
1667.79 21485
1670 21389
1672.2 21448
1674.4 21247
1676.6 21209
1678.81 21170
1681.01 21085
1683.21 20926
1685.4 20913
1687.6 20900
1689.8 20755
1692 20753
1694.2 20742
1696.39 20596
1698.59 20656
1700.78 20599
1702.98 20669
1705.17 20498
1707.37 20444
1709.56 20461
1711.75 20485
1713.94 20456
1716.13 20385
1718.33 20411
1720.52 20314
1722.71 20426
1724.89 20357
1727.08 20297
1729.27 20355
1731.46 20367
1733.65 20194
1735.83 20231
1738.02 20228
1740.2 20304
1742.39 20300
1744.57 20245
1746.75 20244
1748.94 20234
1751.12 20230
1753.3 20205
1755.48 20233
1757.66 20188
1759.84 20232
1762.02 20172
1764.2 20118
1766.38 20080
1768.56 20094
1770.74 20048
1772.91 20102
1775.09 20019
1777.26 20078
1779.44 20003
1781.61 19982
1783.79 19934
1785.96 20050
1788.13 20047
1790.31 20020
1792.48 20031
1794.65 19968
1796.82 19903
1798.99 19991
1801.16 19955
