# Supplementary material for: Raman spectra simulation of antiplatelet drug-platelet interaction using DFT
Source: Sci Rep. 2024 Jan 16;14:1445. doi: 10.1038/s41598-024-51605-7 (PMC10792092; doi:10.1038/s41598-024-51605-7)
Supplement: Supplementary file 1 — Supplementary Information. [file 41598_2024_51605_MOESM1_ESM.zip › Aspirin/2.txt]

399.263 19066
401.805 19091
404.346 19038
406.886 19057
409.425 19131
411.964 19110
414.502 19163
417.04 19053
419.576 19190
422.112 19268
424.648 19130
427.182 19309
429.716 19225
432.249 19256
434.782 19115
437.313 19149
439.844 19116
442.375 19043
444.905 19035
447.434 19056
449.962 19130
452.489 18961
455.016 19142
457.542 19141
460.068 19034
462.593 19074
465.117 19084
467.64 19159
470.163 19102
472.685 19114
475.206 19058
477.727 19035
480.247 19037
482.766 19159
485.285 19091
487.803 19124
490.32 19125
492.836 19250
495.352 19260
497.867 19211
500.382 19303
502.895 19340
505.408 19383
507.921 19340
510.432 19462
512.943 19527
515.454 19399
517.963 19439
520.472 19379
522.98 19311
525.488 19355
527.995 19283
530.501 19238
533.006 19225
535.511 19198
538.015 19254
540.518 19148
543.021 19248
545.523 19238
548.025 19228
550.525 19091
553.025 19181
555.524 19179
558.023 19160
560.521 19212
563.018 19153
565.515 19145
568.011 19165
570.506 19183
573 19251
575.494 19268
577.987 19287
580.48 19273
582.971 19324
585.462 19363
587.953 19282
590.443 19300
592.932 19317
595.42 19335
597.908 19333
600.395 19363
602.881 19355
605.367 19427
607.852 19428
610.336 19413
612.819 19530
615.302 19548
617.785 19537
620.266 19554
622.747 19567
625.227 19660
627.707 19651
630.186 19639
632.664 19520
635.141 19598
637.618 19613
640.094 19789
642.57 19619
645.045 19685
647.519 19742
649.992 19646
652.465 19709
654.937 19788
657.408 19753
659.879 19852
662.349 19705
664.819 19861
667.287 19842
669.756 19725
672.223 19874
674.69 19836
677.156 19848
679.621 19752
682.086 19788
684.55 19886
687.013 19857
689.476 19935
691.938 19911
694.399 20037
696.86 19990
699.32 19951
701.779 19925
704.238 20054
706.696 20122
709.153 20076
711.61 20088
714.066 20124
716.522 20104
718.976 20050
721.43 20184
723.884 20063
726.336 20129
728.788 20074
731.24 20160
733.69 20216
736.14 20306
738.59 20322
741.038 20346
743.486 20353
745.934 20408
748.381 20329
750.827 20380
753.272 20475
755.717 20447
758.161 20449
760.604 20325
763.047 20256
765.489 20446
767.93 20423
770.371 20321
772.811 20356
775.251 20438
777.689 20569
780.127 20481
782.565 20410
785.002 20501
787.438 20646
789.873 20662
792.308 20640
794.742 20667
797.176 20642
799.609 20749
802.041 20664
804.472 20797
806.903 20891
809.333 20862
811.763 20971
814.192 21043
816.62 21168
819.048 21136
821.475 21273
823.901 21331
826.326 21369
828.751 21423
831.176 21469
833.599 21501
836.022 21574
838.445 21524
840.866 21591
843.287 21672
845.708 21779
848.128 21994
850.547 22006
852.965 22013
855.383 22098
857.8 22162
860.216 22121
862.632 22251
865.047 22128
867.462 22273
869.876 22302
872.289 22505
874.702 22477
877.114 22467
879.525 22419
881.935 22495
884.345 22395
886.755 22405
889.163 22301
891.572 22303
893.979 22327
896.386 22449
898.792 22440
901.197 22438
903.602 22399
906.006 22464
908.41 22463
910.813 22410
913.215 22507
915.616 22546
918.017 22608
920.418 22638
922.817 22726
925.216 22749
927.614 22883
930.012 22988
932.409 23114
934.806 23262
937.201 23290
939.597 23528
941.991 23751
944.385 23885
946.778 24108
949.171 24350
951.563 24389
953.954 24481
956.345 24595
958.735 24585
961.124 24598
963.513 24486
965.901 24418
968.288 24219
970.675 24307
973.061 24115
975.447 24167
977.832 24054
980.216 24404
982.599 24413
984.982 24722
987.365 25123
989.746 25558
992.127 26247
994.508 26946
996.888 27542
999.267 28144
1001.65 28583
1004.02 28797
1006.4 28465
1008.78 27944
1011.15 27255
1013.53 26676
1015.9 26298
1018.28 25734
1020.65 25443
1023.02 25327
1025.4 25134
1027.77 24917
1030.14 24860
1032.51 24840
1034.88 24715
1037.25 24590
1039.62 24593
1041.98 24446
1044.35 24489
1046.72 24350
1049.08 24462
1051.45 24418
1053.81 24552
1056.18 24435
1058.54 24540
1060.9 24590
1063.26 24623
1065.63 24618
1067.99 24705
1070.35 24755
1072.71 24718
1075.07 24725
1077.42 24802
1079.78 24858
1082.14 25005
1084.49 24860
1086.85 24915
1089.21 24944
1091.56 25008
1093.91 25135
1096.27 25203
1098.62 25369
1100.97 25352
1103.32 25477
1105.67 25654
1108.02 25534
1110.37 25736
1112.72 25782
1115.07 26035
1117.42 26273
1119.77 26454
1122.11 26759
1124.46 27076
1126.8 27483
1129.15 27669
1131.49 28156
1133.84 28564
1136.18 29199
1138.52 30102
1140.86 31201
1143.2 32564
1145.54 34232
1147.88 36231
1150.22 37927
1152.56 39452
1154.9 39834
1157.23 39248
1159.57 37845
1161.91 36087
1164.24 33830
1166.58 32077
1168.91 30552
1171.24 29500
1173.58 28892
1175.91 28644
1178.24 28177
1180.57 28144
1182.9 28165
1185.23 27996
1187.56 28073
1189.89 27898
1192.22 27973
1194.54 27881
1196.87 27831
1199.2 27709
1201.52 27620
1203.85 27544
1206.17 27354
1208.49 27347
1210.82 27231
1213.14 27022
1215.46 26850
1217.78 26771
1220.1 26447
1222.42 26375
1224.74 26348
1227.06 26284
1229.38 26177
1231.7 26189
1234.01 26112
1236.33 26042
1238.64 26143
1240.96 26187
1243.27 26099
1245.59 26419
1247.9 26406
1250.21 26415
1252.53 26546
1254.84 26520
1257.15 26678
1259.46 26763
1261.77 26953
1264.08 26918
1266.38 26985
1268.69 26968
1271 27007
1273.31 27102
1275.61 27147
1277.92 27213
1280.22 27308
1282.52 27110
1284.83 27231
1287.13 27100
1289.43 27013
1291.73 26867
1294.04 26811
1296.34 26752
1298.64 26660
1300.94 26581
1303.23 26604
1305.53 26506
1307.83 26595
1310.13 26495
1312.42 26532
1314.72 26484
1317.01 26578
1319.31 26450
1321.6 26504
1323.89 26468
1326.19 26359
1328.48 26423
1330.77 26375
1333.06 26305
1335.35 26441
1337.64 26303
1339.93 26393
1342.22 26408
1344.51 26471
1346.79 26436
1349.08 26536
1351.36 26422
1353.65 26303
1355.93 26216
1358.22 26224
1360.5 26167
1362.79 26130
1365.07 26087
1367.35 26071
1369.63 26124
1371.91 26112
1374.19 25976
1376.47 26053
1378.75 25996
1381.03 26163
1383.31 26153
1385.58 26346
1387.86 26300
1390.13 26201
1392.41 26274
1394.68 26246
1396.96 26236
1399.23 26244
1401.5 26259
1403.78 26253
1406.05 26098
1408.32 26151
1410.59 26255
1412.86 26222
1415.13 26208
1417.4 26123
1419.67 26284
1421.93 26280
1424.2 26322
1426.47 26387
1428.73 26479
1431 26725
1433.26 26817
1435.53 26956
1437.79 27290
1440.05 27236
1442.31 27491
1444.58 27506
1446.84 27469
1449.1 27557
1451.36 27721
1453.62 27569
1455.87 27508
1458.13 27498
1460.39 27451
1462.65 27327
1464.9 27292
1467.16 27392
1469.41 27208
1471.67 27190
1473.92 27204
1476.18 27174
1478.43 27070
1480.68 27149
1482.93 27230
1485.18 27408
1487.43 27451
1489.68 27726
1491.93 28094
1494.18 28567
1496.43 29137
1498.68 29767
1500.92 30776
1503.17 31997
1505.42 33560
1507.66 35155
1509.91 36861
1512.15 38301
1514.39 39475
1516.64 39959
1518.88 40103
1521.12 39601
1523.36 38606
1525.6 37427
1527.84 35744
1530.08 34185
1532.32 32718
1534.56 31104
1536.8 29939
1539.03 28994
1541.27 28111
1543.5 27672
1545.74 27224
1547.97 26906
1550.21 26536
1552.44 26497
1554.68 26299
1556.91 26339
1559.14 26204
1561.37 26205
1563.6 26126
1565.83 25854
1568.06 25919
1570.29 25925
1572.52 25970
1574.75 25931
1576.97 25943
1579.2 25977
1581.43 26025
1583.65 26018
1585.88 25970
1588.1 26116
1590.32 25959
1592.55 25968
1594.77 25699
1596.99 25800
1599.21 25721
1601.43 25755
1603.65 25670
1605.87 25628
1608.09 25617
1610.31 25589
1612.53 25472
1614.75 25564
1616.96 25622
1619.18 25546
1621.4 25417
1623.61 25491
1625.83 25482
1628.04 25394
1630.25 25465
1632.47 25556
1634.68 25344
1636.89 25468
1639.1 25504
1641.31 25610
1643.52 25542
1645.73 25512
1647.94 25608
1650.15 25530
1652.36 25739
1654.56 25708
1656.77 25779
1658.98 25741
1661.18 25763
1663.39 25831
1665.59 25756
1667.79 25674
1670 25586
1672.2 25696
1674.4 25546
1676.6 25406
1678.81 25410
1681.01 25332
1683.21 25115
1685.4 25052
1687.6 25003
1689.8 24827
1692 24748
1694.2 24784
1696.39 24740
1698.59 24572
1700.78 24483
1702.98 24369
1705.17 24545
1707.37 24558
1709.56 24400
1711.75 24456
1713.94 24382
1716.13 24379
1718.33 24324
1720.52 24247
1722.71 24155
1724.89 24258
1727.08 24247
1729.27 24234
1731.46 24183
1733.65 24190
1735.83 24200
1738.02 24240
1740.2 24248
1742.39 24230
1744.57 24209
1746.75 24165
1748.94 24120
1751.12 24244
1753.3 24167
1755.48 24125
1757.66 24179
1759.84 24152
1762.02 24198
1764.2 24073
1766.38 24188
1768.56 24056
1770.74 24033
1772.91 23973
1775.09 24005
1777.26 23969
1779.44 23968
1781.61 23960
1783.79 24066
1785.96 23991
1788.13 23965
1790.31 24090
1792.48 24008
1794.65 23988
1796.82 23965
1798.99 23944
1801.16 23938
