# Supplementary material for: Raman spectra simulation of antiplatelet drug-platelet interaction using DFT
Source: Sci Rep. 2024 Jan 16;14:1445. doi: 10.1038/s41598-024-51605-7 (PMC10792092; doi:10.1038/s41598-024-51605-7)
Supplement: Supplementary file 1 — Supplementary Information. [file 41598_2024_51605_MOESM1_ESM.zip › Aspirin/3.txt]

399.263 18298
401.805 18329
404.346 18368
406.886 18407
409.425 18345
411.964 18361
414.502 18407
417.04 18387
419.576 18481
422.112 18485
424.648 18516
427.182 18560
429.716 18547
432.249 18551
434.782 18503
437.313 18405
439.844 18292
442.375 18435
444.905 18428
447.434 18348
449.962 18367
452.489 18410
455.016 18305
457.542 18362
460.068 18484
462.593 18453
465.117 18324
467.64 18477
470.163 18416
472.685 18486
475.206 18397
477.727 18392
480.247 18335
482.766 18376
485.285 18427
487.803 18502
490.32 18597
492.836 18529
495.352 18618
497.867 18588
500.382 18625
502.895 18634
505.408 18783
507.921 18749
510.432 18690
512.943 18842
515.454 18704
517.963 18741
520.472 18671
522.98 18569
525.488 18690
527.995 18556
530.501 18566
533.006 18500
535.511 18557
538.015 18533
540.518 18521
543.021 18584
545.523 18537
548.025 18535
550.525 18477
553.025 18644
555.524 18527
558.023 18451
560.521 18488
563.018 18500
565.515 18492
568.011 18565
570.506 18673
573 18596
575.494 18520
577.987 18568
580.48 18617
582.971 18751
585.462 18720
587.953 18625
590.443 18605
592.932 18616
595.42 18732
597.908 18723
600.395 18770
602.881 18823
605.367 18730
607.852 18806
610.336 18801
612.819 18879
615.302 18854
617.785 18946
620.266 19001
622.747 19017
625.227 18983
627.707 19062
630.186 19037
632.664 19073
635.141 19048
637.618 19099
640.094 18979
642.57 19260
645.045 19085
647.519 19181
649.992 19198
652.465 19268
654.937 19223
657.408 19367
659.879 19301
662.349 19317
664.819 19314
667.287 19343
669.756 19322
672.223 19321
674.69 19343
677.156 19433
679.621 19332
682.086 19359
684.55 19364
687.013 19472
689.476 19469
691.938 19477
694.399 19562
696.86 19606
699.32 19573
701.779 19674
704.238 19631
706.696 19762
709.153 19888
711.61 19742
714.066 19772
716.522 19846
718.976 19767
721.43 19872
723.884 19815
726.336 19830
728.788 19783
731.24 19785
733.69 19881
736.14 19936
738.59 20004
741.038 20088
743.486 20009
745.934 20189
748.381 20111
750.827 20206
753.272 20146
755.717 20184
758.161 20156
760.604 20189
763.047 20177
765.489 20217
767.93 20217
770.371 20158
772.811 20208
775.251 20254
777.689 20263
780.127 20321
782.565 20254
785.002 20389
787.438 20350
789.873 20501
792.308 20402
794.742 20586
797.176 20578
799.609 20693
802.041 20646
804.472 20732
806.903 20658
809.333 20888
811.763 20925
814.192 20921
816.62 21017
819.048 21114
821.475 21177
823.901 21331
826.326 21367
828.751 21440
831.176 21465
833.599 21504
836.022 21616
838.445 21599
840.866 21700
843.287 21716
845.708 21815
848.128 21884
850.547 22022
852.965 21990
855.383 22041
857.8 22290
860.216 22230
862.632 22413
865.047 22403
867.462 22520
869.876 22483
872.289 22518
874.702 22647
877.114 22656
879.525 22725
881.935 22624
884.345 22579
886.755 22638
889.163 22422
891.572 22534
893.979 22516
896.386 22596
898.792 22600
901.197 22644
903.602 22573
906.006 22533
908.41 22664
910.813 22638
913.215 22679
915.616 22819
918.017 22744
920.418 22896
922.817 22956
925.216 22876
927.614 23076
930.012 23256
932.409 23236
934.806 23353
937.201 23553
939.597 23846
941.991 24088
944.385 24264
946.778 24451
949.171 24769
951.563 24840
953.954 25151
956.345 25202
958.735 25042
961.124 24924
963.513 24946
965.901 24944
968.288 24839
970.675 24757
973.061 24730
975.447 24637
977.832 24789
980.216 24821
982.599 24997
984.982 25341
987.365 25762
989.746 26162
992.127 26924
994.508 27728
996.888 28488
999.267 29320
1001.65 29907
1004.02 30104
1006.4 29709
1008.78 29072
1011.15 28541
1013.53 27797
1015.9 27162
1018.28 26589
1020.65 26385
1023.02 26117
1025.4 25881
1027.77 25699
1030.14 25671
1032.51 25470
1034.88 25266
1037.25 25277
1039.62 25160
1041.98 25031
1044.35 25089
1046.72 25098
1049.08 25115
1051.45 25195
1053.81 25143
1056.18 25221
1058.54 25271
1060.9 25292
1063.26 25286
1065.63 25177
1067.99 25349
1070.35 25418
1072.71 25415
1075.07 25382
1077.42 25507
1079.78 25467
1082.14 25602
1084.49 25594
1086.85 25700
1089.21 25728
1091.56 25842
1093.91 25849
1096.27 25926
1098.62 26212
1100.97 26086
1103.32 26182
1105.67 26370
1108.02 26498
1110.37 26481
1112.72 26704
1115.07 26810
1117.42 27367
1119.77 27431
1122.11 27761
1124.46 28096
1126.8 28473
1129.15 28948
1131.49 29368
1133.84 29936
1136.18 30680
1138.52 31555
1140.86 32902
1143.2 34404
1145.54 36486
1147.88 38851
1150.22 40920
1152.56 42480
1154.9 43048
1157.23 42701
1159.57 41312
1161.91 39219
1164.24 36443
1166.58 34394
1168.91 32448
1171.24 31312
1173.58 30348
1175.91 29875
1178.24 29740
1180.57 29519
1182.9 29505
1185.23 29413
1187.56 29387
1189.89 29482
1192.22 29471
1194.54 29326
1196.87 29369
1199.2 29047
1201.52 28871
1203.85 28785
1206.17 28622
1208.49 28583
1210.82 28384
1213.14 28265
1215.46 28067
1217.78 27803
1220.1 27683
1222.42 27583
1224.74 27464
1227.06 27128
1229.38 27062
1231.7 27130
1234.01 27135
1236.33 27041
1238.64 27127
1240.96 27177
1243.27 27159
1245.59 27133
1247.9 27322
1250.21 27269
1252.53 27373
1254.84 27551
1257.15 27637
1259.46 27760
1261.77 27820
1264.08 27860
1266.38 28028
1268.69 28055
1271 28085
1273.31 28257
1275.61 28199
1277.92 28312
1280.22 28418
1282.52 28426
1284.83 28283
1287.13 28086
1289.43 28053
1291.73 27907
1294.04 27884
1296.34 27644
1298.64 27573
1300.94 27470
1303.23 27502
1305.53 27423
1307.83 27702
1310.13 27629
1312.42 27425
1314.72 27407
1317.01 27445
1319.31 27427
1321.6 27358
1323.89 27427
1326.19 27165
1328.48 27146
1330.77 27239
1333.06 27210
1335.35 27226
1337.64 27257
1339.93 27198
1342.22 27150
1344.51 27229
1346.79 27348
1349.08 27277
1351.36 27252
1353.65 27185
1355.93 27306
1358.22 27218
1360.5 27232
1362.79 27176
1365.07 27142
1367.35 27025
1369.63 27034
1371.91 27027
1374.19 26867
1376.47 26920
1378.75 27038
1381.03 26995
1383.31 27215
1385.58 27212
1387.86 27228
1390.13 27175
1392.41 27356
1394.68 27155
1396.96 27332
1399.23 27150
1401.5 27185
1403.78 27245
1406.05 27180
1408.32 27138
1410.59 27121
1412.86 27150
1415.13 27225
1417.4 27116
1419.67 27120
1421.93 27247
1424.2 27374
1426.47 27339
1428.73 27390
1431 27632
1433.26 27719
1435.53 27891
1437.79 28046
1440.05 28307
1442.31 28538
1444.58 28623
1446.84 28650
1449.1 28633
1451.36 28618
1453.62 28506
1455.87 28608
1458.13 28598
1460.39 28401
1462.65 28410
1464.9 28321
1467.16 28198
1469.41 28305
1471.67 28158
1473.92 28160
1476.18 28238
1478.43 28225
1480.68 28271
1482.93 28332
1485.18 28491
1487.43 28693
1489.68 28907
1491.93 29268
1494.18 29772
1496.43 30482
1498.68 31237
1500.92 32448
1503.17 33979
1505.42 35750
1507.66 37460
1509.91 39497
1512.15 41196
1514.39 42459
1516.64 43408
1518.88 43427
1521.12 43150
1523.36 42052
1525.6 40512
1527.84 38598
1530.08 36859
1532.32 35093
1534.56 33234
1536.8 31648
1539.03 30571
1541.27 29646
1543.5 28890
1545.74 28244
1547.97 27933
1550.21 27578
1552.44 27372
1554.68 27328
1556.91 27134
1559.14 27043
1561.37 26932
1563.6 26888
1565.83 26845
1568.06 26725
1570.29 26755
1572.52 26636
1574.75 26714
1576.97 26664
1579.2 26948
1581.43 26782
1583.65 26719
1585.88 26698
1588.1 26682
1590.32 26694
1592.55 26662
1594.77 26443
1596.99 26486
1599.21 26429
1601.43 26299
1603.65 26215
1605.87 26221
1608.09 26283
1610.31 26224
1612.53 26164
1614.75 26115
1616.96 26039
1619.18 26033
1621.4 25951
1623.61 26009
1625.83 25963
1628.04 26016
1630.25 25913
1632.47 26054
1634.68 25885
1636.89 25867
1639.1 25731
1641.31 25865
1643.52 25756
1645.73 25924
1647.94 25835
1650.15 25817
1652.36 25891
1654.56 25964
1656.77 25917
1658.98 25925
1661.18 25939
1663.39 25999
1665.59 26053
1667.79 25848
1670 25890
1672.2 25751
1674.4 25698
1676.6 25639
1678.81 25630
1681.01 25526
1683.21 25302
1685.4 25207
1687.6 25167
1689.8 25054
1692 25014
1694.2 24989
1696.39 24856
1698.59 24776
1700.78 24679
1702.98 24624
1705.17 24700
1707.37 24669
1709.56 24575
1711.75 24543
1713.94 24401
1716.13 24502
1718.33 24450
1720.52 24490
1722.71 24376
1724.89 24350
1727.08 24345
1729.27 24386
1731.46 24331
1733.65 24341
1735.83 24273
1738.02 24264
1740.2 24192
1742.39 24268
1744.57 24233
1746.75 24221
1748.94 24224
1751.12 24172
1753.3 24238
1755.48 24243
1757.66 24091
1759.84 24134
1762.02 24148
1764.2 24028
1766.38 24109
1768.56 24027
1770.74 24053
1772.91 23831
1775.09 24000
1777.26 23943
1779.44 23849
1781.61 23926
1783.79 23935
1785.96 23873
1788.13 24004
1790.31 23990
1792.48 23872
1794.65 23892
1796.82 23814
1798.99 23711
1801.16 23768
