# Supplementary material for: Raman spectra simulation of antiplatelet drug-platelet interaction using DFT
Source: Sci Rep. 2024 Jan 16;14:1445. doi: 10.1038/s41598-024-51605-7 (PMC10792092; doi:10.1038/s41598-024-51605-7)
Supplement: Supplementary file 1 — Supplementary Information. [file 41598_2024_51605_MOESM1_ESM.zip › Aspirin/4.txt]

399.263 8460
401.805 8399
404.346 8405
406.886 8480
409.425 8438
411.964 8460
414.502 8455
417.04 8466
419.576 8471
422.112 8494
424.648 8496
427.182 8430
429.716 8499
432.249 8469
434.782 8466
437.313 8479
439.844 8409
442.375 8468
444.905 8392
447.434 8424
449.962 8413
452.489 8342
455.016 8347
457.542 8318
460.068 8366
462.593 8289
465.117 8331
467.64 8339
470.163 8262
472.685 8316
475.206 8309
477.727 8321
480.247 8325
482.766 8343
485.285 8298
487.803 8326
490.32 8313
492.836 8327
495.352 8339
497.867 8406
500.382 8347
502.895 8374
505.408 8374
507.921 8383
510.432 8364
512.943 8373
515.454 8412
517.963 8379
520.472 8325
522.98 8354
525.488 8321
527.995 8258
530.501 8278
533.006 8269
535.511 8312
538.015 8224
540.518 8236
543.021 8168
545.523 8221
548.025 8200
550.525 8293
553.025 8221
555.524 8191
558.023 8215
560.521 8187
563.018 8231
565.515 8274
568.011 8217
570.506 8276
573 8201
575.494 8246
577.987 8229
580.48 8214
582.971 8276
585.462 8237
587.953 8259
590.443 8202
592.932 8248
595.42 8214
597.908 8241
600.395 8254
602.881 8230
605.367 8278
607.852 8253
610.336 8299
612.819 8285
615.302 8223
617.785 8327
620.266 8243
622.747 8323
625.227 8358
627.707 8292
630.186 8299
632.664 8328
635.141 8290
637.618 8338
640.094 8317
642.57 8317
645.045 8366
647.519 8288
649.992 8297
652.465 8319
654.937 8364
657.408 8328
659.879 8293
662.349 8319
664.819 8272
667.287 8358
669.756 8309
672.223 8395
674.69 8326
677.156 8325
679.621 8298
682.086 8297
684.55 8308
687.013 8315
689.476 8264
691.938 8351
694.399 8284
696.86 8338
699.32 8392
701.779 8369
704.238 8381
706.696 8388
709.153 8404
711.61 8341
714.066 8354
716.522 8374
718.976 8397
721.43 8390
723.884 8383
726.336 8389
728.788 8369
731.24 8414
733.69 8379
736.14 8502
738.59 8427
741.038 8445
743.486 8474
745.934 8457
748.381 8456
750.827 8481
753.272 8475
755.717 8528
758.161 8441
760.604 8496
763.047 8454
765.489 8438
767.93 8456
770.371 8462
772.811 8495
775.251 8495
777.689 8477
780.127 8596
782.565 8492
785.002 8495
787.438 8574
789.873 8526
792.308 8546
794.742 8615
797.176 8564
799.609 8578
802.041 8670
804.472 8631
806.903 8688
809.333 8692
811.763 8704
814.192 8754
816.62 8769
819.048 8772
821.475 8885
823.901 8925
826.326 8890
828.751 8894
831.176 8956
833.599 8896
836.022 9001
838.445 8960
840.866 9031
843.287 9054
845.708 9105
848.128 9118
850.547 9163
852.965 9199
855.383 9247
857.8 9297
860.216 9277
862.632 9283
865.047 9310
867.462 9414
869.876 9362
872.289 9455
874.702 9429
877.114 9378
879.525 9355
881.935 9370
884.345 9363
886.755 9312
889.163 9341
891.572 9288
893.979 9289
896.386 9351
898.792 9278
901.197 9355
903.602 9332
906.006 9290
908.41 9286
910.813 9337
913.215 9385
915.616 9420
918.017 9468
920.418 9432
922.817 9444
925.216 9569
927.614 9506
930.012 9594
932.409 9684
934.806 9735
937.201 9836
939.597 9972
941.991 10076
944.385 10179
946.778 10260
949.171 10371
951.563 10417
953.954 10467
956.345 10496
958.735 10500
961.124 10346
963.513 10332
965.901 10292
968.288 10228
970.675 10261
973.061 10209
975.447 10326
977.832 10311
980.216 10414
982.599 10550
984.982 10760
987.365 10991
989.746 11340
992.127 11780
994.508 12206
996.888 12456
999.267 12834
1001.65 12878
1004.02 12654
1006.4 12364
1008.78 12091
1011.15 11699
1013.53 11360
1015.9 11179
1018.28 10963
1020.65 10877
1023.02 10777
1025.4 10661
1027.77 10564
1030.14 10536
1032.51 10503
1034.88 10425
1037.25 10384
1039.62 10334
1041.98 10301
1044.35 10223
1046.72 10309
1049.08 10301
1051.45 10292
1053.81 10351
1056.18 10324
1058.54 10475
1060.9 10391
1063.26 10357
1065.63 10390
1067.99 10378
1070.35 10431
1072.71 10411
1075.07 10454
1077.42 10483
1079.78 10419
1082.14 10463
1084.49 10523
1086.85 10596
1089.21 10559
1091.56 10631
1093.91 10628
1096.27 10718
1098.62 10680
1100.97 10847
1103.32 10899
1105.67 10929
1108.02 10984
1110.37 11023
1112.72 11192
1115.07 11271
1117.42 11351
1119.77 11574
1122.11 11665
1124.46 11992
1126.8 12162
1129.15 12380
1131.49 12688
1133.84 13051
1136.18 13563
1138.52 14336
1140.86 15244
1143.2 16188
1145.54 17448
1147.88 18343
1150.22 19174
1152.56 19523
1154.9 19240
1157.23 18400
1159.57 17209
1161.91 15878
1164.24 14751
1166.58 13860
1168.91 13231
1171.24 12902
1173.58 12551
1175.91 12481
1178.24 12402
1180.57 12253
1182.9 12281
1185.23 12258
1187.56 12259
1189.89 12267
1192.22 12250
1194.54 12143
1196.87 12143
1199.2 11913
1201.52 11958
1203.85 11745
1206.17 11779
1208.49 11764
1210.82 11648
1213.14 11528
1215.46 11466
1217.78 12342
1220.1 11262
1222.42 11060
1224.74 11107
1227.06 10923
1229.38 10977
1231.7 10929
1234.01 11027
1236.33 10961
1238.64 10940
1240.96 10971
1243.27 11069
1245.59 11024
1247.9 11014
1250.21 11096
1252.53 11154
1254.84 11196
1257.15 11245
1259.46 11244
1261.77 11319
1264.08 11383
1266.38 11271
1268.69 11426
1271 11438
1273.31 11448
1275.61 11516
1277.92 11523
1280.22 11518
1282.52 11525
1284.83 11444
1287.13 11379
1289.43 11311
1291.73 11255
1294.04 11198
1296.34 11152
1298.64 11128
1300.94 11125
1303.23 11024
1305.53 11000
1307.83 11036
1310.13 11041
1312.42 11040
1314.72 10964
1317.01 10999
1319.31 11009
1321.6 10922
1323.89 10922
1326.19 10914
1328.48 10951
1330.77 10898
1333.06 10901
1335.35 10933
1337.64 10948
1339.93 10934
1342.22 10962
1344.51 10908
1346.79 10917
1349.08 10889
1351.36 10940
1353.65 10953
1355.93 10831
1358.22 10872
1360.5 10895
1362.79 10829
1365.07 10769
1367.35 10845
1369.63 10783
1371.91 10807
1374.19 10809
1376.47 10757
1378.75 10868
1381.03 10837
1383.31 10899
1385.58 10898
1387.86 10786
1390.13 10831
1392.41 10895
1394.68 10927
1396.96 10869
1399.23 10869
1401.5 10904
1403.78 10849
1406.05 10834
1408.32 10801
1410.59 10840
1412.86 10797
1415.13 10874
1417.4 10857
1419.67 10918
1421.93 10880
1424.2 10926
1426.47 10964
1428.73 10974
1431 11086
1433.26 11160
1435.53 11248
1437.79 11296
1440.05 11408
1442.31 11430
1444.58 11456
1446.84 11503
1449.1 11485
1451.36 11468
1453.62 11416
1455.87 11458
1458.13 11438
1460.39 11296
1462.65 11304
1464.9 11363
1467.16 11311
1469.41 11309
1471.67 11329
1473.92 11299
1476.18 11377
1478.43 11348
1480.68 11316
1482.93 11568
1485.18 11653
1487.43 11783
1489.68 12002
1491.93 12245
1494.18 12632
1496.43 13119
1498.68 13785
1500.92 14461
1503.17 15397
1505.42 16280
1507.66 17309
1509.91 18207
1512.15 18928
1514.39 19229
1516.64 19243
1518.88 19001
1521.12 18304
1523.36 17516
1525.6 16643
1527.84 15584
1530.08 14719
1532.32 13757
1534.56 12998
1536.8 12363
1539.03 11892
1541.27 11590
1543.5 11337
1545.74 11144
1547.97 11021
1550.21 10847
1552.44 10849
1554.68 10741
1556.91 10801
1559.14 10622
1561.37 10576
1563.6 10526
1565.83 10569
1568.06 10555
1570.29 10483
1572.52 10527
1574.75 10481
1576.97 10526
1579.2 10539
1581.43 10543
1583.65 10489
1585.88 10506
1588.1 10509
1590.32 10485
1592.55 10420
1594.77 10366
1596.99 10346
1599.21 10253
1601.43 10299
1603.65 10183
1605.87 10244
1608.09 10265
1610.31 10146
1612.53 10169
1614.75 10093
1616.96 10111
1619.18 10109
1621.4 10093
1623.61 10019
1625.83 10046
1628.04 10087
1630.25 10060
1632.47 10124
1634.68 10096
1636.89 10120
1639.1 9957
1641.31 9999
1643.52 10022
1645.73 9987
1647.94 10008
1650.15 10016
1652.36 10047
1654.56 9995
1656.77 10016
1658.98 9911
1661.18 10009
1663.39 9979
1665.59 10025
1667.79 10014
1670 9970
1672.2 9914
1674.4 9942
1676.6 9839
1678.81 9783
1681.01 9782
1683.21 9752
1685.4 9715
1687.6 9636
1689.8 9560
1692 9598
1694.2 9625
1696.39 9456
1698.59 9465
1700.78 9500
1702.98 9489
1705.17 9432
1707.37 9456
1709.56 9396
1711.75 9407
1713.94 9370
1716.13 9347
1718.33 9403
1720.52 9324
1722.71 9374
1724.89 9395
1727.08 9319
1729.27 9270
1731.46 9305
1733.65 9349
1735.83 9282
1738.02 9328
1740.2 9260
1742.39 9276
1744.57 9316
1746.75 9237
1748.94 9242
1751.12 9171
1753.3 9185
1755.48 9252
1757.66 9151
1759.84 9192
1762.02 9205
1764.2 9159
1766.38 9200
1768.56 9116
1770.74 9148
1772.91 9145
1775.09 9124
1777.26 9092
1779.44 9126
1781.61 9157
1783.79 9067
1785.96 9119
1788.13 9067
1790.31 9099
1792.48 9114
1794.65 9062
1796.82 9064
1798.99 9114
1801.16 9032
