# Supplementary material for: Raman spectra simulation of antiplatelet drug-platelet interaction using DFT
Source: Sci Rep. 2024 Jan 16;14:1445. doi: 10.1038/s41598-024-51605-7 (PMC10792092; doi:10.1038/s41598-024-51605-7)
Supplement: Supplementary file 1 — Supplementary Information. [file 41598_2024_51605_MOESM1_ESM.zip › Aspirin/5.txt]

399.263 11251
401.805 11334
404.346 11263
406.886 11213
409.425 11300
411.964 11267
414.502 11333
417.04 11302
419.576 11412
422.112 11390
424.648 11432
427.182 11377
429.716 11286
432.249 11249
434.782 11292
437.313 11233
439.844 11193
442.375 11225
444.905 11145
447.434 11230
449.962 11225
452.489 11220
455.016 11231
457.542 11200
460.068 11191
462.593 11157
465.117 11152
467.64 11243
470.163 11161
472.685 11160
475.206 11189
477.727 11152
480.247 11163
482.766 11260
485.285 11235
487.803 11216
490.32 11225
492.836 11172
495.352 11272
497.867 11304
500.382 11377
502.895 11378
505.408 11332
507.921 11333
510.432 11321
512.943 11322
515.454 11308
517.963 11293
520.472 11299
522.98 11263
525.488 11212
527.995 11244
530.501 11171
533.006 11223
535.511 11158
538.015 11197
540.518 11203
543.021 11201
545.523 11222
548.025 11129
550.525 11125
553.025 11159
555.524 11140
558.023 11130
560.521 11101
563.018 11160
565.515 11177
568.011 11102
570.506 11154
573 11160
575.494 11133
577.987 11127
580.48 11208
582.971 11217
585.462 11201
587.953 11245
590.443 11186
592.932 11202
595.42 11172
597.908 11180
600.395 11234
602.881 11246
605.367 11199
607.852 11200
610.336 11199
612.819 11226
615.302 11248
617.785 11264
620.266 11272
622.747 11281
625.227 11321
627.707 11248
630.186 11355
632.664 11303
635.141 11287
637.618 11276
640.094 11331
642.57 11294
645.045 11356
647.519 11372
649.992 11285
652.465 11318
654.937 11409
657.408 11215
659.879 11246
662.349 11309
664.819 11288
667.287 11243
669.756 11271
672.223 11252
674.69 11228
677.156 11204
679.621 11198
682.086 11199
684.55 11169
687.013 11169
689.476 11244
691.938 11175
694.399 11260
696.86 11197
699.32 11267
701.779 11133
704.238 11291
706.696 11322
709.153 11269
711.61 11273
714.066 11246
716.522 11266
718.976 11305
721.43 11181
723.884 11185
726.336 11269
728.788 11202
731.24 11206
733.69 11203
736.14 11257
738.59 11385
741.038 11361
743.486 11402
745.934 11398
748.381 11454
750.827 11397
753.272 11377
755.717 11359
758.161 11307
760.604 11329
763.047 11244
765.489 11250
767.93 11286
770.371 11181
772.811 11273
775.251 11239
777.689 11325
780.127 11305
782.565 11347
785.002 11343
787.438 11368
789.873 11295
792.308 11267
794.742 11337
797.176 11388
799.609 11359
802.041 11453
804.472 11436
806.903 11572
809.333 11523
811.763 11533
814.192 11632
816.62 11726
819.048 11701
821.475 11744
823.901 11770
826.326 11893
828.751 11850
831.176 11909
833.599 11888
836.022 11951
838.445 11960
840.866 12011
843.287 12004
845.708 12088
848.128 12119
850.547 12241
852.965 12223
855.383 12244
857.8 12206
860.216 12292
862.632 12316
865.047 12408
867.462 12299
869.876 12333
872.289 12415
874.702 12382
877.114 12395
879.525 12359
881.935 12310
884.345 12413
886.755 12309
889.163 12327
891.572 12329
893.979 12285
896.386 12286
898.792 12261
901.197 12194
903.602 12303
906.006 12278
908.41 12268
910.813 12398
913.215 12396
915.616 12353
918.017 12387
920.418 12405
922.817 12412
925.216 12576
927.614 12624
930.012 12713
932.409 12708
934.806 12828
937.201 12965
939.597 13100
941.991 13128
944.385 13244
946.778 13469
949.171 13478
951.563 13607
953.954 13599
956.345 13692
958.735 13562
961.124 13537
963.513 13400
965.901 13366
968.288 13275
970.675 13311
973.061 13197
975.447 13249
977.832 13267
980.216 13384
982.599 13598
984.982 13811
987.365 14149
989.746 14575
992.127 15057
994.508 15650
996.888 16004
999.267 16418
1001.65 16402
1004.02 16261
1006.4 15880
1008.78 15415
1011.15 14928
1013.53 14559
1015.9 14256
1018.28 13978
1020.65 13927
1023.02 13673
1025.4 13702
1027.77 13559
1030.14 13446
1032.51 13484
1034.88 13401
1037.25 13386
1039.62 13307
1041.98 13273
1044.35 13331
1046.72 13253
1049.08 13259
1051.45 13230
1053.81 13220
1056.18 13301
1058.54 13289
1060.9 13301
1063.26 13184
1065.63 13285
1067.99 13300
1070.35 13360
1072.71 13372
1075.07 13349
1077.42 13443
1079.78 13491
1082.14 13399
1084.49 13421
1086.85 13476
1089.21 13425
1091.56 13510
1093.91 13557
1096.27 13635
1098.62 13699
1100.97 13738
1103.32 13861
1105.67 13827
1108.02 13894
1110.37 13934
1112.72 14088
1115.07 14375
1117.42 14352
1119.77 14490
1122.11 14795
1124.46 15110
1126.8 15309
1129.15 15548
1131.49 15915
1133.84 16179
1136.18 16763
1138.52 17518
1140.86 18499
1143.2 19618
1145.54 21094
1147.88 22252
1150.22 23220
1152.56 23705
1154.9 23505
1157.23 22538
1159.57 21214
1161.91 19809
1164.24 18384
1166.58 17232
1168.91 16565
1171.24 16104
1173.58 15760
1175.91 15632
1178.24 15576
1180.57 15547
1182.9 15402
1185.23 15264
1187.56 15476
1189.89 15349
1192.22 15288
1194.54 15211
1196.87 15180
1199.2 15082
1201.52 14957
1203.85 14904
1206.17 14863
1208.49 14709
1210.82 14644
1213.14 14505
1215.46 14416
1217.78 14272
1220.1 14217
1222.42 14039
1224.74 13985
1227.06 13917
1229.38 13879
1231.7 13992
1234.01 14005
1236.33 13995
1238.64 14078
1240.96 13947
1243.27 13973
1245.59 14001
1247.9 14083
1250.21 14128
1252.53 14258
1254.84 14233
1257.15 14323
1259.46 14395
1261.77 14336
1264.08 14425
1266.38 14540
1268.69 14516
1271 14538
1273.31 14575
1275.61 14541
1277.92 14563
1280.22 14706
1282.52 14644
1284.83 14479
1287.13 14413
1289.43 14350
1291.73 14202
1294.04 14226
1296.34 14160
1298.64 14118
1300.94 14087
1303.23 14125
1305.53 14194
1307.83 14108
1310.13 14080
1312.42 14033
1314.72 14056
1317.01 14049
1319.31 13931
1321.6 13870
1323.89 13890
1326.19 13924
1328.48 13911
1330.77 13938
1333.06 13870
1335.35 13861
1337.64 14003
1339.93 13984
1342.22 13992
1344.51 13993
1346.79 13907
1349.08 13947
1351.36 13823
1353.65 13814
1355.93 13818
1358.22 13711
1360.5 13706
1362.79 13572
1365.07 13604
1367.35 13460
1369.63 13548
1371.91 13518
1374.19 13508
1376.47 13479
1378.75 13523
1381.03 13544
1383.31 13594
1385.58 13640
1387.86 13648
1390.13 13721
1392.41 13642
1394.68 13727
1396.96 13625
1399.23 13672
1401.5 13528
1403.78 13584
1406.05 13570
1408.32 13525
1410.59 13520
1412.86 13543
1415.13 13485
1417.4 13546
1419.67 13553
1421.93 13724
1424.2 13679
1426.47 13689
1428.73 13852
1431 13924
1433.26 14055
1435.53 14238
1437.79 14290
1440.05 14492
1442.31 14526
1444.58 14630
1446.84 14605
1449.1 14619
1451.36 14704
1453.62 14587
1455.87 14467
1458.13 14390
1460.39 14368
1462.65 14325
1464.9 14230
1467.16 14260
1469.41 14149
1471.67 14198
1473.92 14084
1476.18 14062
1478.43 14055
1480.68 14069
1482.93 14132
1485.18 14244
1487.43 14345
1489.68 14553
1491.93 14902
1494.18 15315
1496.43 15778
1498.68 16576
1500.92 17414
1503.17 18418
1505.42 19430
1507.66 20681
1509.91 21661
1512.15 22331
1514.39 22823
1516.64 23127
1518.88 22824
1521.12 22189
1523.36 21331
1525.6 20324
1527.84 19203
1530.08 18130
1532.32 17091
1534.56 16167
1536.8 15365
1539.03 14737
1541.27 14364
1543.5 14052
1545.74 13790
1547.97 13539
1550.21 13503
1552.44 13375
1554.68 13370
1556.91 13284
1559.14 13205
1561.37 13120
1563.6 13030
1565.83 13024
1568.06 13035
1570.29 12946
1572.52 13044
1574.75 13001
1576.97 12984
1579.2 13087
1581.43 13100
1583.65 12965
1585.88 13045
1588.1 13019
1590.32 12979
1592.55 12878
1594.77 12858
1596.99 12830
1599.21 12783
1601.43 12705
1603.65 12668
1605.87 12692
1608.09 12600
1610.31 12605
1612.53 12659
1614.75 12584
1616.96 12534
1619.18 12474
1621.4 12450
1623.61 12480
1625.83 12474
1628.04 12377
1630.25 12437
1632.47 12476
1634.68 12424
1636.89 12485
1639.1 12408
1641.31 12519
1643.52 12420
1645.73 12568
1647.94 12456
1650.15 12479
1652.36 12563
1654.56 12667
1656.77 12650
1658.98 12700
1661.18 12757
1663.39 12765
1665.59 12660
1667.79 12721
1670 12571
1672.2 12514
1674.4 12458
1676.6 12387
1678.81 12251
1681.01 12173
1683.21 12096
1685.4 12020
1687.6 11887
1689.8 11798
1692 11705
1694.2 11632
1696.39 11601
1698.59 11607
1700.78 11542
1702.98 11443
1705.17 11385
1707.37 11420
1709.56 11319
1711.75 11270
1713.94 11273
1716.13 11313
1718.33 11269
1720.52 11244
1722.71 11202
1724.89 11186
1727.08 11157
1729.27 11199
1731.46 11169
1733.65 11161
1735.83 11161
1738.02 11151
1740.2 11098
1742.39 11089
1744.57 11107
1746.75 11122
1748.94 11040
1751.12 11149
1753.3 11135
1755.48 10996
1757.66 11017
1759.84 10965
1762.02 10978
1764.2 10954
1766.38 10917
1768.56 10950
1770.74 10915
1772.91 10857
1775.09 10925
1777.26 10896
1779.44 10863
1781.61 10919
1783.79 10785
1785.96 10845
1788.13 10881
1790.31 10839
1792.48 10846
1794.65 10819
1796.82 10810
1798.99 10742
1801.16 10741
