# Supplementary material for: Raman spectra simulation of antiplatelet drug-platelet interaction using DFT
Source: Sci Rep. 2024 Jan 16;14:1445. doi: 10.1038/s41598-024-51605-7 (PMC10792092; doi:10.1038/s41598-024-51605-7)
Supplement: Supplementary file 1 — Supplementary Information. [file 41598_2024_51605_MOESM1_ESM.zip › Aspirin/6.txt]

399.263 12691
401.805 12769
404.346 12761
406.886 12775
409.425 12797
411.964 12805
414.502 12859
417.04 12842
419.576 12802
422.112 12841
424.648 12854
427.182 12809
429.716 12842
432.249 12851
434.782 12815
437.313 12804
439.844 12861
442.375 12768
444.905 12830
447.434 12752
449.962 12764
452.489 12793
455.016 12732
457.542 12830
460.068 12781
462.593 12793
465.117 12751
467.64 12875
470.163 12774
472.685 12822
475.206 12795
477.727 12807
480.247 12762
482.766 12773
485.285 12861
487.803 12827
490.32 12927
492.836 12921
495.352 12974
497.867 12983
500.382 13003
502.895 12957
505.408 13065
507.921 13086
510.432 13027
512.943 13058
515.454 13034
517.963 13048
520.472 12938
522.98 13003
525.488 12951
527.995 12901
530.501 12936
533.006 12948
535.511 12913
538.015 12947
540.518 12822
543.021 12920
545.523 12912
548.025 12911
550.525 12960
553.025 12976
555.524 12832
558.023 12922
560.521 12870
563.018 12913
565.515 12887
568.011 13003
570.506 12912
573 12861
575.494 12950
577.987 13011
580.48 12925
582.971 13010
585.462 12979
587.953 12972
590.443 12972
592.932 13028
595.42 12993
597.908 13064
600.395 12954
602.881 13039
605.367 13079
607.852 13026
610.336 13024
612.819 13105
615.302 13052
617.785 13146
620.266 13163
622.747 13189
625.227 13193
627.707 13176
630.186 13281
632.664 13266
635.141 13289
637.618 13253
640.094 13281
642.57 13243
645.045 13332
647.519 13346
649.992 13342
652.465 13360
654.937 13348
657.408 13398
659.879 13344
662.349 13301
664.819 13371
667.287 13384
669.756 13332
672.223 13363
674.69 13367
677.156 13515
679.621 13415
682.086 13427
684.55 13395
687.013 13421
689.476 13486
691.938 13474
694.399 13532
696.86 13590
699.32 13594
701.779 13587
704.238 13644
706.696 13607
709.153 13642
711.61 13552
714.066 13591
716.522 13627
718.976 13679
721.43 13858
723.884 13648
726.336 13686
728.788 13781
731.24 13799
733.69 13773
736.14 13720
738.59 13779
741.038 13762
743.486 13821
745.934 13934
748.381 13852
750.827 13844
753.272 13842
755.717 13865
758.161 13859
760.604 13901
763.047 13910
765.489 13804
767.93 13828
770.371 13861
772.811 13882
775.251 13796
777.689 13895
780.127 13937
782.565 13949
785.002 14024
787.438 14157
789.873 13969
792.308 14017
794.742 14029
797.176 14073
799.609 14043
802.041 14136
804.472 14185
806.903 14200
809.333 14211
811.763 14313
814.192 14381
816.62 14353
819.048 14526
821.475 14453
823.901 14598
826.326 14524
828.751 14569
831.176 14608
833.599 14587
836.022 14648
838.445 14710
840.866 14838
843.287 14799
845.708 14907
848.128 14927
850.547 15024
852.965 15049
855.383 15057
857.8 15064
860.216 15077
862.632 15137
865.047 15227
867.462 15235
869.876 15273
872.289 15269
874.702 15305
877.114 15214
879.525 15298
881.935 15282
884.345 15217
886.755 15084
889.163 15177
891.572 15233
893.979 15179
896.386 15180
898.792 15307
901.197 15251
903.602 15308
906.006 15384
908.41 15322
910.813 15387
913.215 15370
915.616 15405
918.017 15493
920.418 15499
922.817 15553
925.216 15666
927.614 15667
930.012 15758
932.409 15811
934.806 15929
937.201 16022
939.597 16072
941.991 16213
944.385 16383
946.778 16487
949.171 16530
951.563 16665
953.954 16672
956.345 16672
958.735 16687
961.124 16485
963.513 16421
965.901 16529
968.288 16334
970.675 16423
973.061 16375
975.447 16474
977.832 16490
980.216 16610
982.599 16720
984.982 17161
987.365 17453
989.746 17756
992.127 18299
994.508 18746
996.888 19085
999.267 19351
1001.65 19394
1004.02 19103
1006.4 18779
1008.78 18433
1011.15 17970
1013.53 17773
1015.9 17460
1018.28 17214
1020.65 17122
1023.02 16979
1025.4 16873
1027.77 16873
1030.14 16721
1032.51 16755
1034.88 16557
1037.25 16707
1039.62 16566
1041.98 16580
1044.35 16597
1046.72 16669
1049.08 16592
1051.45 16607
1053.81 16623
1056.18 16665
1058.54 16627
1060.9 16641
1063.26 16683
1065.63 16762
1067.99 16659
1070.35 16650
1072.71 16747
1075.07 16760
1077.42 16785
1079.78 16790
1082.14 16845
1084.49 16877
1086.85 16922
1089.21 16902
1091.56 17036
1093.91 17023
1096.27 17098
1098.62 17101
1100.97 17202
1103.32 17201
1105.67 17333
1108.02 17325
1110.37 17460
1112.72 17531
1115.07 17816
1117.42 17839
1119.77 18025
1122.11 18176
1124.46 18387
1126.8 18618
1129.15 18917
1131.49 19305
1133.84 19684
1136.18 20197
1138.52 21036
1140.86 21944
1143.2 23164
1145.54 24372
1147.88 25398
1150.22 26100
1152.56 26444
1154.9 26011
1157.23 25142
1159.57 23839
1161.91 22588
1164.24 21428
1166.58 20462
1168.91 19726
1171.24 19285
1173.58 19101
1175.91 18920
1178.24 18825
1180.57 18802
1182.9 18771
1185.23 18790
1187.56 18734
1189.89 18705
1192.22 18719
1194.54 18673
1196.87 18615
1199.2 18500
1201.52 18340
1203.85 18279
1206.17 18297
1208.49 18149
1210.82 17964
1213.14 17975
1215.46 17854
1217.78 17717
1220.1 17669
1222.42 17553
1224.74 17575
1227.06 17500
1229.38 17484
1231.7 17475
1234.01 17437
1236.33 17420
1238.64 17504
1240.96 17514
1243.27 17549
1245.59 17525
1247.9 17661
1250.21 17784
1252.53 17698
1254.84 17845
1257.15 17749
1259.46 17878
1261.77 18012
1264.08 17919
1266.38 18041
1268.69 18045
1271 18032
1273.31 18038
1275.61 18073
1277.92 18167
1280.22 18139
1282.52 18051
1284.83 18072
1287.13 17946
1289.43 17762
1291.73 17803
1294.04 17675
1296.34 17643
1298.64 17712
1300.94 17687
1303.23 17656
1305.53 17606
1307.83 17649
1310.13 17544
1312.42 17550
1314.72 17538
1317.01 17499
1319.31 17467
1321.6 17583
1323.89 17426
1326.19 17566
1328.48 17386
1330.77 17504
1333.06 17464
1335.35 17469
1337.64 17544
1339.93 17418
1342.22 17498
1344.51 17501
1346.79 17425
1349.08 17376
1351.36 17409
1353.65 17423
1355.93 17334
1358.22 17269
1360.5 17226
1362.79 17205
1365.07 17229
1367.35 17074
1369.63 17226
1371.91 17146
1374.19 17096
1376.47 17237
1378.75 17144
1381.03 17191
1383.31 17279
1385.58 17217
1387.86 17242
1390.13 17258
1392.41 17211
1394.68 17257
1396.96 17231
1399.23 17253
1401.5 17198
1403.78 17274
1406.05 17181
1408.32 17226
1410.59 17151
1412.86 17197
1415.13 17305
1417.4 17297
1419.67 17356
1421.93 17336
1424.2 17361
1426.47 17524
1428.73 17517
1431 17649
1433.26 17874
1435.53 17792
1437.79 17947
1440.05 18041
1442.31 18175
1444.58 18131
1446.84 18200
1449.1 18094
1451.36 18131
1453.62 18164
1455.87 18044
1458.13 17945
1460.39 17885
1462.65 17853
1464.9 17744
1467.16 17887
1469.41 17758
1471.67 17720
1473.92 17743
1476.18 17688
1478.43 17760
1480.68 17700
1482.93 17852
1485.18 17955
1487.43 18188
1489.68 18348
1491.93 18600
1494.18 18921
1496.43 19552
1498.68 20201
1500.92 21000
1503.17 22101
1505.42 23096
1507.66 24172
1509.91 25063
1512.15 25853
1514.39 26137
1516.64 26209
1518.88 25961
1521.12 25390
1523.36 24269
1525.6 23283
1527.84 22279
1530.08 21170
1532.32 20287
1534.56 19460
1536.8 18725
1539.03 18227
1541.27 17941
1543.5 17640
1545.74 17449
1547.97 17250
1550.21 17131
1552.44 17032
1554.68 16999
1556.91 16927
1559.14 16872
1561.37 16734
1563.6 16776
1565.83 16755
1568.06 16677
1570.29 16673
1572.52 16726
1574.75 16674
1576.97 16775
1579.2 16742
1581.43 16775
1583.65 16687
1585.88 16679
1588.1 16656
1590.32 16669
1592.55 16598
1594.77 16667
1596.99 16432
1599.21 16570
1601.43 16432
1603.65 16437
1605.87 16416
1608.09 16370
1610.31 16414
1612.53 16369
1614.75 16366
1616.96 16236
1619.18 16354
1621.4 16329
1623.61 16319
1625.83 16303
1628.04 16239
1630.25 16212
1632.47 16272
1634.68 16249
1636.89 16299
1639.1 16330
1641.31 16250
1643.52 16270
1645.73 16326
1647.94 16405
1650.15 16450
1652.36 16462
1654.56 16552
1656.77 16382
1658.98 16590
1661.18 16610
1663.39 16509
1665.59 16527
1667.79 16468
1670 16369
1672.2 16359
1674.4 16337
1676.6 16243
1678.81 16120
1681.01 16103
1683.21 15975
1685.4 15874
1687.6 15880
1689.8 15812
1692 15708
1694.2 15662
1696.39 15599
1698.59 15580
1700.78 15536
1702.98 15476
1705.17 15408
1707.37 15429
1709.56 15381
1711.75 15380
1713.94 15452
1716.13 15348
1718.33 15368
1720.52 15301
1722.71 15334
1724.89 15276
1727.08 15317
1729.27 15319
1731.46 15346
1733.65 15308
1735.83 15301
1738.02 15252
1740.2 15302
1742.39 15351
1744.57 15313
1746.75 15283
1748.94 15292
1751.12 15232
1753.3 15266
1755.48 15217
1757.66 15179
1759.84 15215
1762.02 15155
1764.2 15168
1766.38 15161
1768.56 15042
1770.74 15134
1772.91 15046
1775.09 15108
1777.26 15106
1779.44 15146
1781.61 15057
1783.79 15023
1785.96 15113
1788.13 15105
1790.31 15037
1792.48 15076
1794.65 15013
1796.82 15025
1798.99 15074
1801.16 15006
