# Supplementary material for: Raman spectra simulation of antiplatelet drug-platelet interaction using DFT
Source: Sci Rep. 2024 Jan 16;14:1445. doi: 10.1038/s41598-024-51605-7 (PMC10792092; doi:10.1038/s41598-024-51605-7)
Supplement: Supplementary file 1 — Supplementary Information. [file 41598_2024_51605_MOESM1_ESM.zip › Aspirin/7.txt]

399.263 10378
401.805 10419
404.346 10395
406.886 10479
409.425 10496
411.964 10496
414.502 10474
417.04 10441
419.576 10469
422.112 10518
424.648 10545
427.182 10513
429.716 10513
432.249 10485
434.782 10455
437.313 10476
439.844 10489
442.375 10488
444.905 10463
447.434 10509
449.962 10490
452.489 10523
455.016 10482
457.542 10461
460.068 10503
462.593 10476
465.117 10483
467.64 10502
470.163 10497
472.685 10545
475.206 10564
477.727 10503
480.247 10540
482.766 10577
485.285 10555
487.803 10508
490.32 10561
492.836 10560
495.352 10602
497.867 10649
500.382 10636
502.895 10697
505.408 10688
507.921 10688
510.432 10737
512.943 10755
515.454 10755
517.963 10699
520.472 10704
522.98 10668
525.488 10620
527.995 10647
530.501 10668
533.006 10580
535.511 10682
538.015 10577
540.518 10625
543.021 10677
545.523 10613
548.025 10640
550.525 10675
553.025 10647
555.524 10650
558.023 10620
560.521 10633
563.018 10680
565.515 10672
568.011 10651
570.506 10634
573 10672
575.494 10604
577.987 10653
580.48 10696
582.971 10674
585.462 10730
587.953 10693
590.443 10761
592.932 10775
595.42 10718
597.908 10761
600.395 10808
602.881 10778
605.367 10825
607.852 10789
610.336 10793
612.819 10774
615.302 10817
617.785 10841
620.266 10892
622.747 10883
625.227 11003
627.707 10894
630.186 10898
632.664 10870
635.141 10909
637.618 10977
640.094 10928
642.57 10974
645.045 10939
647.519 10948
649.992 10989
652.465 10983
654.937 11051
657.408 10976
659.879 10894
662.349 10953
664.819 11021
667.287 10954
669.756 10927
672.223 10979
674.69 10976
677.156 11003
679.621 10946
682.086 10972
684.55 10958
687.013 10911
689.476 11016
691.938 11046
694.399 11022
696.86 11076
699.32 11054
701.779 10996
704.238 11090
706.696 11092
709.153 11071
711.61 11061
714.066 11130
716.522 11055
718.976 11002
721.43 11171
723.884 11083
726.336 11092
728.788 11011
731.24 11100
733.69 11175
736.14 11172
738.59 11150
741.038 11189
743.486 11280
745.934 11209
748.381 11215
750.827 11235
753.272 11224
755.717 11232
758.161 11183
760.604 11259
763.047 11228
765.489 11183
767.93 11195
770.371 11225
772.811 11160
775.251 11227
777.689 11219
780.127 11311
782.565 11266
785.002 11310
787.438 11365
789.873 11366
792.308 11330
794.742 11363
797.176 11342
799.609 11345
802.041 11426
804.472 11376
806.903 11428
809.333 11433
811.763 11538
814.192 11582
816.62 11612
819.048 11639
821.475 11753
823.901 11767
826.326 11791
828.751 11691
831.176 11736
833.599 11792
836.022 11824
838.445 11877
840.866 11890
843.287 11933
845.708 11918
848.128 11999
850.547 12086
852.965 12041
855.383 12090
857.8 12169
860.216 12173
862.632 12162
865.047 12081
867.462 12183
869.876 12264
872.289 12175
874.702 12173
877.114 12246
879.525 12259
881.935 12186
884.345 12171
886.755 12184
889.163 12176
891.572 12187
893.979 12247
896.386 12190
898.792 12206
901.197 12177
903.602 12185
906.006 12194
908.41 12210
910.813 12247
913.215 12292
915.616 12321
918.017 12401
920.418 12361
922.817 12305
925.216 12408
927.614 12478
930.012 12504
932.409 12589
934.806 12592
937.201 12745
939.597 12879
941.991 12880
944.385 13004
946.778 13079
949.171 13204
951.563 13315
953.954 13256
956.345 13297
958.735 13207
961.124 13199
963.513 13153
965.901 13050
968.288 13022
970.675 13017
973.061 13030
975.447 12998
977.832 13087
980.216 13225
982.599 13220
984.982 13466
987.365 13702
989.746 14010
992.127 14334
994.508 14690
996.888 15015
999.267 15335
1001.65 15469
1004.02 15192
1006.4 14966
1008.78 14655
1011.15 14304
1013.53 14011
1015.9 13813
1018.28 13674
1020.65 13563
1023.02 13516
1025.4 13350
1027.77 13264
1030.14 13371
1032.51 13276
1034.88 13213
1037.25 13168
1039.62 13124
1041.98 13156
1044.35 13204
1046.72 13133
1049.08 13127
1051.45 13200
1053.81 13112
1056.18 13191
1058.54 13214
1060.9 13111
1063.26 13209
1065.63 13171
1067.99 13739
1070.35 13130
1072.71 13176
1075.07 13301
1077.42 13244
1079.78 13286
1082.14 13337
1084.49 13292
1086.85 13319
1089.21 13342
1091.56 13380
1093.91 13377
1096.27 13479
1098.62 13496
1100.97 13594
1103.32 13682
1105.67 13642
1108.02 13694
1110.37 13757
1112.72 13843
1115.07 14008
1117.42 14094
1119.77 14260
1122.11 14420
1124.46 14480
1126.8 14706
1129.15 14847
1131.49 15204
1133.84 15479
1136.18 15738
1138.52 16386
1140.86 17086
1143.2 17914
1145.54 19031
1147.88 19927
1150.22 20780
1152.56 21088
1154.9 20967
1157.23 20257
1159.57 19260
1161.91 18122
1164.24 17204
1166.58 16314
1168.91 15702
1171.24 15360
1173.58 15203
1175.91 15070
1178.24 14929
1180.57 14841
1182.9 14890
1185.23 14992
1187.56 14858
1189.89 14949
1192.22 14916
1194.54 14770
1196.87 14747
1199.2 14650
1201.52 14585
1203.85 14592
1206.17 14456
1208.49 14350
1210.82 14344
1213.14 14280
1215.46 14165
1217.78 14108
1220.1 13962
1222.42 13946
1224.74 13898
1227.06 13892
1229.38 13805
1231.7 13791
1234.01 13799
1236.33 13803
1238.64 13911
1240.96 13819
1243.27 13925
1245.59 13865
1247.9 13918
1250.21 13899
1252.53 14038
1254.84 14026
1257.15 14107
1259.46 14195
1261.77 14205
1264.08 14160
1266.38 14289
1268.69 14291
1271 14304
1273.31 14326
1275.61 14353
1277.92 14339
1280.22 14242
1282.52 14380
1284.83 14294
1287.13 14196
1289.43 14186
1291.73 14202
1294.04 13984
1296.34 14051
1298.64 14044
1300.94 14024
1303.23 14035
1305.53 13942
1307.83 13952
1310.13 13939
1312.42 14018
1314.72 13927
1317.01 13852
1319.31 13942
1321.6 13869
1323.89 13902
1326.19 13898
1328.48 13902
1330.77 13818
1333.06 13855
1335.35 13917
1337.64 13898
1339.93 13931
1342.22 13867
1344.51 13854
1346.79 13925
1349.08 13804
1351.36 13821
1353.65 13854
1355.93 13731
1358.22 13656
1360.5 13700
1362.79 13694
1365.07 13742
1367.35 13692
1369.63 13661
1371.91 13595
1374.19 13652
1376.47 13561
1378.75 13665
1381.03 13662
1383.31 13683
1385.58 13763
1387.86 13760
1390.13 13735
1392.41 13777
1394.68 13771
1396.96 13705
1399.23 13685
1401.5 13703
1403.78 13775
1406.05 13733
1408.32 13666
1410.59 13739
1412.86 13686
1415.13 13647
1417.4 13811
1419.67 13782
1421.93 13830
1424.2 13808
1426.47 13937
1428.73 13891
1431 13947
1433.26 14131
1435.53 14148
1437.79 14261
1440.05 14360
1442.31 14414
1444.58 14452
1446.84 14443
1449.1 14381
1451.36 14444
1453.62 14368
1455.87 14316
1458.13 14334
1460.39 14360
1462.65 14313
1464.9 14201
1467.16 14230
1469.41 14130
1471.67 14256
1473.92 14161
1476.18 14175
1478.43 14110
1480.68 14192
1482.93 14260
1485.18 14284
1487.43 14435
1489.68 14494
1491.93 14850
1494.18 15136
1496.43 15580
1498.68 16022
1500.92 16525
1503.17 17303
1505.42 18193
1507.66 19057
1509.91 19843
1512.15 20585
1514.39 20840
1516.64 21127
1518.88 21102
1521.12 20538
1523.36 20023
1525.6 19250
1527.84 18442
1530.08 17470
1532.32 16764
1534.56 16049
1536.8 15416
1539.03 14863
1541.27 14506
1543.5 14251
1545.74 14096
1547.97 14004
1550.21 13793
1552.44 13747
1554.68 13690
1556.91 13598
1559.14 13571
1561.37 13576
1563.6 13512
1565.83 13498
1568.06 13486
1570.29 13501
1572.52 13480
1574.75 13490
1576.97 13447
1579.2 13517
1581.43 13458
1583.65 13412
1585.88 13560
1588.1 13456
1590.32 13401
1592.55 13457
1594.77 13421
1596.99 13411
1599.21 13345
1601.43 13280
1603.65 13362
1605.87 13284
1608.09 13270
1610.31 13251
1612.53 13188
1614.75 13232
1616.96 13192
1619.18 13198
1621.4 13219
1623.61 13164
1625.83 13166
1628.04 13225
1630.25 13155
1632.47 13126
1634.68 13132
1636.89 13114
1639.1 13105
1641.31 13127
1643.52 13093
1645.73 13166
1647.94 13236
1650.15 13222
1652.36 13271
1654.56 13241
1656.77 13260
1658.98 13276
1661.18 13294
1663.39 13283
1665.59 13248
1667.79 13233
1670 13264
1672.2 13229
1674.4 13142
1676.6 13156
1678.81 13023
1681.01 12916
1683.21 12894
1685.4 12877
1687.6 12781
1689.8 12721
1692 12709
1694.2 12730
1696.39 12669
1698.59 12630
1700.78 12591
1702.98 12632
1705.17 12562
1707.37 12620
1709.56 12524
1711.75 12499
1713.94 12548
1716.13 12469
1718.33 12448
1720.52 12445
1722.71 12432
1724.89 12388
1727.08 12411
1729.27 12385
1731.46 12394
1733.65 12393
1735.83 12466
1738.02 12359
1740.2 12394
1742.39 12393
1744.57 12476
1746.75 12358
1748.94 12378
1751.12 12363
1753.3 12403
1755.48 12352
1757.66 12358
1759.84 12378
1762.02 12324
1764.2 12308
1766.38 12400
1768.56 12273
1770.74 12294
1772.91 12376
1775.09 12321
1777.26 12310
1779.44 12391
1781.61 12209
1783.79 12276
1785.96 12289
1788.13 12252
1790.31 12266
1792.48 12183
1794.65 12266
1796.82 12290
1798.99 12220
1801.16 12197
