# Supplementary material for: Raman spectra simulation of antiplatelet drug-platelet interaction using DFT
Source: Sci Rep. 2024 Jan 16;14:1445. doi: 10.1038/s41598-024-51605-7 (PMC10792092; doi:10.1038/s41598-024-51605-7)
Supplement: Supplementary file 1 — Supplementary Information. [file 41598_2024_51605_MOESM1_ESM.zip › Aspirin/8.txt]

399.263 12598
401.805 12565
404.346 12589
406.886 12492
409.425 12648
411.964 12636
414.502 12642
417.04 12633
419.576 12673
422.112 12733
424.648 12670
427.182 12727
429.716 12659
432.249 12709
434.782 12627
437.313 12587
439.844 12672
442.375 12516
444.905 12602
447.434 12643
449.962 12576
452.489 12595
455.016 12576
457.542 12589
460.068 12619
462.593 12684
465.117 12620
467.64 12585
470.163 12628
472.685 12571
475.206 12560
477.727 12646
480.247 12533
482.766 12659
485.285 12642
487.803 12644
490.32 12588
492.836 12633
495.352 12661
497.867 12685
500.382 12720
502.895 12706
505.408 12734
507.921 12763
510.432 12740
512.943 12768
515.454 12743
517.963 12775
520.472 12727
522.98 12797
525.488 12648
527.995 12670
530.501 12673
533.006 12611
535.511 12693
538.015 12687
540.518 12617
543.021 12621
545.523 12620
548.025 12564
550.525 12575
553.025 12654
555.524 12552
558.023 12616
560.521 12567
563.018 12536
565.515 12622
568.011 12560
570.506 12665
573 12623
575.494 12532
577.987 12618
580.48 12602
582.971 12585
585.462 12667
587.953 12659
590.443 12772
592.932 12672
595.42 12632
597.908 12771
600.395 12738
602.881 12672
605.367 12762
607.852 12721
610.336 12764
612.819 12750
615.302 12777
617.785 12775
620.266 12761
622.747 12774
625.227 12668
627.707 12721
630.186 12820
632.664 12832
635.141 12911
637.618 12902
640.094 12849
642.57 12846
645.045 12881
647.519 12901
649.992 12893
652.465 12798
654.937 12870
657.408 12952
659.879 12850
662.349 12888
664.819 12895
667.287 12920
669.756 12916
672.223 12891
674.69 12884
677.156 12913
679.621 12915
682.086 12907
684.55 12901
687.013 12869
689.476 12906
691.938 12916
694.399 12966
696.86 12959
699.32 13057
701.779 13014
704.238 13002
706.696 12994
709.153 13036
711.61 13129
714.066 13062
716.522 13117
718.976 13041
721.43 13195
723.884 13090
726.336 13129
728.788 13147
731.24 13060
733.69 13167
736.14 13165
738.59 13151
741.038 13197
743.486 13252
745.934 13317
748.381 13219
750.827 13268
753.272 13274
755.717 13271
758.161 13181
760.604 13282
763.047 13195
765.489 13174
767.93 13193
770.371 13114
772.811 13194
775.251 13218
777.689 13141
780.127 13188
782.565 13172
785.002 13302
787.438 13297
789.873 13224
792.308 13377
794.742 13323
797.176 13406
799.609 13286
802.041 13396
804.472 13452
806.903 13513
809.333 13469
811.763 13549
814.192 13548
816.62 13589
819.048 13730
821.475 13627
823.901 13812
826.326 13766
828.751 13873
831.176 13896
833.599 13976
836.022 13913
838.445 13943
840.866 13924
843.287 14025
845.708 14135
848.128 14171
850.547 14247
852.965 14306
855.383 14277
857.8 14255
860.216 14373
862.632 14305
865.047 14407
867.462 14398
869.876 14431
872.289 14396
874.702 14512
877.114 14492
879.525 14431
881.935 14408
884.345 14379
886.755 14424
889.163 14463
891.572 14419
893.979 14339
896.386 14399
898.792 14395
901.197 14451
903.602 14379
906.006 14417
908.41 14448
910.813 14453
913.215 14500
915.616 14480
918.017 14599
920.418 14575
922.817 14675
925.216 14645
927.614 14699
930.012 14741
932.409 14808
934.806 14920
937.201 15010
939.597 15070
941.991 15230
944.385 15414
946.778 15565
949.171 15632
951.563 15787
953.954 15799
956.345 15864
958.735 15795
961.124 15884
963.513 15814
965.901 15724
968.288 15599
970.675 15570
973.061 15590
975.447 15632
977.832 15613
980.216 15751
982.599 15761
984.982 15956
987.365 16122
989.746 16522
992.127 17019
994.508 17536
996.888 18108
999.267 18547
1001.65 18840
1004.02 18899
1006.4 18659
1008.78 18269
1011.15 17766
1013.53 17308
1015.9 16955
1018.28 16712
1020.65 16433
1023.02 16293
1025.4 16147
1027.77 15986
1030.14 15910
1032.51 15789
1034.88 15735
1037.25 15664
1039.62 15754
1041.98 15689
1044.35 15578
1046.72 15634
1049.08 15632
1051.45 15550
1053.81 15590
1056.18 15708
1058.54 15710
1060.9 15582
1063.26 15602
1065.63 15682
1067.99 15689
1070.35 15704
1072.71 15734
1075.07 15728
1077.42 15771
1079.78 15840
1082.14 15817
1084.49 15791
1086.85 15752
1089.21 15741
1091.56 15842
1093.91 15957
1096.27 16008
1098.62 15999
1100.97 16015
1103.32 16153
1105.67 16212
1108.02 16223
1110.37 16394
1112.72 16483
1115.07 16612
1117.42 16794
1119.77 16939
1122.11 17164
1124.46 17340
1126.8 17636
1129.15 17890
1131.49 18158
1133.84 18488
1136.18 18938
1138.52 19554
1140.86 20375
1143.2 21517
1145.54 22789
1147.88 24356
1150.22 25681
1152.56 26670
1154.9 27268
1157.23 26819
1159.57 25905
1161.91 24472
1164.24 22784
1166.58 21399
1168.91 20052
1171.24 19329
1173.58 18759
1175.91 18451
1178.24 18213
1180.57 18148
1182.9 18137
1185.23 18045
1187.56 18070
1189.89 17976
1192.22 18003
1194.54 18005
1196.87 17912
1199.2 17783
1201.52 17639
1203.85 17509
1206.17 17310
1208.49 17378
1210.82 17271
1213.14 17145
1215.46 17036
1217.78 16891
1220.1 16706
1222.42 16665
1224.74 16460
1227.06 16372
1229.38 16303
1231.7 16366
1234.01 16382
1236.33 16399
1238.64 16237
1240.96 16359
1243.27 16356
1245.59 16339
1247.9 16425
1250.21 16510
1252.53 16671
1254.84 16609
1257.15 16652
1259.46 16786
1261.77 16907
1264.08 16944
1266.38 16870
1268.69 16945
1271 17000
1273.31 17051
1275.61 16981
1277.92 17033
1280.22 17111
1282.52 17119
1284.83 16985
1287.13 16985
1289.43 16884
1291.73 16742
1294.04 16768
1296.34 16658
1298.64 16616
1300.94 16568
1303.23 16597
1305.53 16497
1307.83 16594
1310.13 16533
1312.42 16499
1314.72 16559
1317.01 16497
1319.31 16527
1321.6 16457
1323.89 16355
1326.19 16365
1328.48 16276
1330.77 16288
1333.06 16322
1335.35 16376
1337.64 16365
1339.93 16458
1342.22 16358
1344.51 16464
1346.79 16294
1349.08 16347
1351.36 16343
1353.65 16283
1355.93 16328
1358.22 16265
1360.5 16253
1362.79 16186
1365.07 16134
1367.35 16103
1369.63 16099
1371.91 16093
1374.19 16002
1376.47 16001
1378.75 16032
1381.03 16140
1383.31 16109
1385.58 16116
1387.86 16202
1390.13 16126
1392.41 16257
1394.68 16183
1396.96 16223
1399.23 16176
1401.5 16126
1403.78 16100
1406.05 16179
1408.32 16124
1410.59 16118
1412.86 16134
1415.13 16153
1417.4 16167
1419.67 16155
1421.93 16159
1424.2 16282
1426.47 16330
1428.73 16369
1431 16451
1433.26 16512
1435.53 16653
1437.79 16818
1440.05 16960
1442.31 17047
1444.58 17097
1446.84 17247
1449.1 17146
1451.36 17179
1453.62 17252
1455.87 17185
1458.13 16997
1460.39 17005
1462.65 16864
1464.9 16907
1467.16 16817
1469.41 16759
1471.67 16758
1473.92 16835
1476.18 16725
1478.43 16780
1480.68 16711
1482.93 16739
1485.18 16906
1487.43 16918
1489.68 17175
1491.93 17434
1494.18 17723
1496.43 18148
1498.68 18760
1500.92 19434
1503.17 20366
1505.42 21522
1507.66 22584
1509.91 23914
1512.15 25008
1514.39 26041
1516.64 26726
1518.88 26971
1521.12 26832
1523.36 26410
1525.6 25474
1527.84 24386
1530.08 23214
1532.32 21916
1534.56 20629
1536.8 19592
1539.03 18594
1541.27 17845
1543.5 17360
1545.74 16809
1547.97 16560
1550.21 16468
1552.44 16288
1554.68 16108
1556.91 15941
1559.14 15880
1561.37 15817
1563.6 15900
1565.83 15752
1568.06 15729
1570.29 15676
1572.52 15695
1574.75 15703
1576.97 15600
1579.2 15762
1581.43 15796
1583.65 15704
1585.88 15805
1588.1 15742
1590.32 15738
1592.55 15698
1594.77 15619
1596.99 15509
1599.21 15481
1601.43 15467
1603.65 15333
1605.87 15415
1608.09 15358
1610.31 15222
1612.53 15222
1614.75 15371
1616.96 15236
1619.18 15231
1621.4 15295
1623.61 15250
1625.83 15085
1628.04 15208
1630.25 15157
1632.47 15230
1634.68 15136
1636.89 15168
1639.1 15242
1641.31 15222
1643.52 15254
1645.73 15236
1647.94 15238
1650.15 15324
1652.36 15326
1654.56 15350
1656.77 15410
1658.98 15469
1661.18 15390
1663.39 15464
1665.59 15484
1667.79 15366
1670 15383
1672.2 15272
1674.4 15192
1676.6 15257
1678.81 15393
1681.01 15169
1683.21 14991
1685.4 14879
1687.6 14796
1689.8 14762
1692 14749
1694.2 14662
1696.39 14529
1698.59 14540
1700.78 14517
1702.98 14430
1705.17 14486
1707.37 14398
1709.56 14344
1711.75 14292
1713.94 14391
1716.13 14318
1718.33 14279
1720.52 14288
1722.71 14260
1724.89 14323
1727.08 14263
1729.27 14204
1731.46 14206
1733.65 14185
1735.83 14207
1738.02 14174
1740.2 14162
1742.39 14212
1744.57 14185
1746.75 14142
1748.94 14179
1751.12 14050
1753.3 14195
1755.48 14083
1757.66 14148
1759.84 14034
1762.02 14058
1764.2 14106
1766.38 14074
1768.56 14094
1770.74 14031
1772.91 13978
1775.09 14015
1777.26 14040
1779.44 13990
1781.61 14082
1783.79 13954
1785.96 13979
1788.13 14041
1790.31 13940
1792.48 13999
1794.65 13918
1796.82 13938
1798.99 13948
1801.16 13970
