# Supplementary material for: Raman spectra simulation of antiplatelet drug-platelet interaction using DFT
Source: Sci Rep. 2024 Jan 16;14:1445. doi: 10.1038/s41598-024-51605-7 (PMC10792092; doi:10.1038/s41598-024-51605-7)
Supplement: Supplementary file 1 — Supplementary Information. [file 41598_2024_51605_MOESM1_ESM.zip › Aspirin/9.txt]

399.263 9243
401.805 9323
404.346 9308
406.886 9258
409.425 9328
411.964 9333
414.502 9307
417.04 9347
419.576 9277
422.112 9340
424.648 9303
427.182 9442
429.716 9366
432.249 9378
434.782 9386
437.313 9309
439.844 9314
442.375 9296
444.905 9329
447.434 9235
449.962 9322
452.489 9281
455.016 9255
457.542 9279
460.068 9255
462.593 9272
465.117 9223
467.64 9245
470.163 9322
472.685 9247
475.206 9195
477.727 9209
480.247 9271
482.766 9238
485.285 9249
487.803 9315
490.32 9277
492.836 9327
495.352 9380
497.867 9383
500.382 9342
502.895 9375
505.408 9406
507.921 9365
510.432 9406
512.943 9489
515.454 9363
517.963 9399
520.472 9408
522.98 9389
525.488 9336
527.995 9367
530.501 9344
533.006 9334
535.511 9303
538.015 9260
540.518 9227
543.021 9351
545.523 9365
548.025 9340
550.525 9290
553.025 9276
555.524 9267
558.023 9265
560.521 9314
563.018 9321
565.515 9276
568.011 9314
570.506 9264
573 9268
575.494 9365
577.987 9278
580.48 9330
582.971 9312
585.462 9337
587.953 9323
590.443 9336
592.932 9279
595.42 9356
597.908 9315
600.395 9326
602.881 9331
605.367 9406
607.852 9400
610.336 9379
612.819 9381
615.302 9425
617.785 9435
620.266 9432
622.747 9476
625.227 9402
627.707 9440
630.186 9380
632.664 9471
635.141 9362
637.618 9358
640.094 9456
642.57 9370
645.045 9447
647.519 9417
649.992 9429
652.465 9350
654.937 9392
657.408 9529
659.879 9379
662.349 9387
664.819 9428
667.287 9344
669.756 9408
672.223 9346
674.69 9318
677.156 9289
679.621 9396
682.086 9328
684.55 9391
687.013 9363
689.476 9317
691.938 9279
694.399 9373
696.86 9338
699.32 9364
701.779 9376
704.238 9407
706.696 9398
709.153 9403
711.61 9408
714.066 9402
716.522 9328
718.976 9352
721.43 9423
723.884 9375
726.336 9428
728.788 9391
731.24 9451
733.69 9392
736.14 9429
738.59 9425
741.038 9495
743.486 9506
745.934 9540
748.381 9450
750.827 9547
753.272 9551
755.717 9492
758.161 9442
760.604 9457
763.047 9389
765.489 9456
767.93 9402
770.371 9438
772.811 9421
775.251 9418
777.689 9426
780.127 9411
782.565 9409
785.002 9435
787.438 9416
789.873 9516
792.308 9503
794.742 9465
797.176 9535
799.609 9493
802.041 9562
804.472 9532
806.903 9602
809.333 9642
811.763 9591
814.192 9675
816.62 9661
819.048 9712
821.475 9719
823.901 9786
826.326 9853
828.751 9819
831.176 9868
833.599 9906
836.022 9916
838.445 9883
840.866 9926
843.287 10014
845.708 9974
848.128 10099
850.547 10150
852.965 10131
855.383 10123
857.8 10127
860.216 10208
862.632 10150
865.047 10219
867.462 10203
869.876 10314
872.289 10318
874.702 10222
877.114 10200
879.525 10211
881.935 10196
884.345 10207
886.755 10262
889.163 10156
891.572 10108
893.979 10156
896.386 10162
898.792 10198
901.197 10199
903.602 10302
906.006 10247
908.41 10213
910.813 10247
913.215 10334
915.616 10208
918.017 10266
920.418 10373
922.817 10350
925.216 10366
927.614 10465
930.012 10531
932.409 10496
934.806 10523
937.201 10561
939.597 10721
941.991 10753
944.385 10835
946.778 10916
949.171 11004
951.563 11139
953.954 11094
956.345 11101
958.735 11120
961.124 11061
963.513 11052
965.901 11031
968.288 10953
970.675 10897
973.061 10850
975.447 10890
977.832 10900
980.216 10914
982.599 11043
984.982 11129
987.365 11293
989.746 11436
992.127 11886
994.508 12205
996.888 12604
999.267 12821
1001.65 13112
1004.02 13152
1006.4 13050
1008.78 12638
1011.15 12369
1013.53 12070
1015.9 11769
1018.28 11571
1020.65 11442
1023.02 11359
1025.4 11291
1027.77 11129
1030.14 11100
1032.51 11012
1034.88 10927
1037.25 10894
1039.62 10963
1041.98 10977
1044.35 10881
1046.72 10881
1049.08 10925
1051.45 10892
1053.81 10921
1056.18 10935
1058.54 10973
1060.9 10870
1063.26 10915
1065.63 10966
1067.99 10897
1070.35 10969
1072.71 10968
1075.07 10953
1077.42 10950
1079.78 11002
1082.14 11026
1084.49 10983
1086.85 11065
1089.21 11112
1091.56 11053
1093.91 11103
1096.27 11189
1098.62 11245
1100.97 11302
1103.32 11201
1105.67 11337
1108.02 11339
1110.37 11286
1112.72 11500
1115.07 11569
1117.42 11730
1119.77 11769
1122.11 11958
1124.46 11995
1126.8 12268
1129.15 12375
1131.49 12546
1133.84 12705
1136.18 13142
1138.52 13461
1140.86 14017
1143.2 14769
1145.54 15550
1147.88 16495
1150.22 17424
1152.56 18166
1154.9 18380
1157.23 18109
1159.57 17559
1161.91 16596
1164.24 15476
1166.58 14528
1168.91 13831
1171.24 13207
1173.58 12906
1175.91 12668
1178.24 12641
1180.57 12556
1182.9 12392
1185.23 12441
1187.56 12570
1189.89 12459
1192.22 12439
1194.54 12385
1196.87 12437
1199.2 12305
1201.52 12197
1203.85 12079
1206.17 12087
1208.49 11982
1210.82 11969
1213.14 11929
1215.46 11748
1217.78 11713
1220.1 11657
1222.42 11595
1224.74 11442
1227.06 11402
1229.38 11503
1231.7 11414
1234.01 11435
1236.33 11355
1238.64 11482
1240.96 11416
1243.27 11423
1245.59 11431
1247.9 11431
1250.21 11500
1252.53 11552
1254.84 11559
1257.15 11624
1259.46 11626
1261.77 11698
1264.08 11666
1266.38 11826
1268.69 11844
1271 11893
1273.31 11882
1275.61 11891
1277.92 11886
1280.22 11916
1282.52 11885
1284.83 11815
1287.13 11801
1289.43 11766
1291.73 11737
1294.04 11673
1296.34 11549
1298.64 11684
1300.94 11565
1303.23 11555
1305.53 11576
1307.83 11567
1310.13 11529
1312.42 11484
1314.72 11556
1317.01 11482
1319.31 11531
1321.6 11487
1323.89 11413
1326.19 11399
1328.48 11432
1330.77 11444
1333.06 11377
1335.35 11388
1337.64 11486
1339.93 11385
1342.22 11309
1344.51 11483
1346.79 11405
1349.08 11387
1351.36 11379
1353.65 11339
1355.93 11396
1358.22 11314
1360.5 11162
1362.79 11259
1365.07 11201
1367.35 11166
1369.63 11162
1371.91 11135
1374.19 11165
1376.47 11202
1378.75 11128
1381.03 11206
1383.31 11214
1385.58 11260
1387.86 11165
1390.13 11191
1392.41 11285
1394.68 11331
1396.96 11277
1399.23 11247
1401.5 11224
1403.78 11326
1406.05 11247
1408.32 11232
1410.59 11250
1412.86 11260
1415.13 11182
1417.4 11297
1419.67 11198
1421.93 11302
1424.2 11389
1426.47 11373
1428.73 11484
1431 11486
1433.26 11566
1435.53 11627
1437.79 11695
1440.05 11760
1442.31 11791
1444.58 11967
1446.84 11957
1449.1 11976
1451.36 11919
1453.62 11998
1455.87 11888
1458.13 11898
1460.39 11855
1462.65 11879
1464.9 11752
1467.16 11753
1469.41 11692
1471.67 11678
1473.92 11626
1476.18 11557
1478.43 11617
1480.68 11629
1482.93 11677
1485.18 11675
1487.43 11787
1489.68 11821
1491.93 12048
1494.18 12244
1496.43 12573
1498.68 12891
1500.92 13434
1503.17 14011
1505.42 14721
1507.66 15434
1509.91 16320
1512.15 17039
1514.39 17703
1516.64 18123
1518.88 18209
1521.12 18209
1523.36 17691
1525.6 17183
1527.84 16439
1530.08 15711
1532.32 14824
1534.56 13989
1536.8 13379
1539.03 12772
1541.27 12307
1543.5 11976
1545.74 11691
1547.97 11531
1550.21 11382
1552.44 11296
1554.68 11183
1556.91 11214
1559.14 11078
1561.37 11065
1563.6 11044
1565.83 10948
1568.06 11022
1570.29 10947
1572.52 10872
1574.75 10930
1576.97 10945
1579.2 10950
1581.43 10966
1583.65 10951
1585.88 10977
1588.1 10998
1590.32 10891
1592.55 10891
1594.77 10885
1596.99 10823
1599.21 10805
1601.43 10752
1603.65 10799
1605.87 10709
1608.09 10807
1610.31 10765
1612.53 10675
1614.75 10708
1616.96 10676
1619.18 10673
1621.4 10621
1623.61 10670
1625.83 10615
1628.04 10634
1630.25 10589
1632.47 10627
1634.68 10655
1636.89 10656
1639.1 10591
1641.31 10643
1643.52 10591
1645.73 10632
1647.94 10676
1650.15 10681
1652.36 10713
1654.56 10789
1656.77 10835
1658.98 10889
1661.18 10993
1663.39 10759
1665.59 10820
1667.79 10782
1670 10832
1672.2 10720
1674.4 10678
1676.6 10639
1678.81 10567
1681.01 10456
1683.21 10474
1685.4 10416
1687.6 10396
1689.8 10347
1692 10315
1694.2 10253
1696.39 10165
1698.59 10188
1700.78 10113
1702.98 10123
1705.17 10051
1707.37 10076
1709.56 10027
1711.75 10037
1713.94 10040
1716.13 9941
1718.33 9911
1720.52 9887
1722.71 9983
1724.89 9989
1727.08 9906
1729.27 9945
1731.46 9940
1733.65 9975
1735.83 9890
1738.02 9893
1740.2 9958
1742.39 9885
1744.57 9882
1746.75 9860
1748.94 9878
1751.12 9896
1753.3 9887
1755.48 9897
1757.66 9811
1759.84 9883
1762.02 9843
1764.2 9800
1766.38 9773
1768.56 9826
1770.74 9799
1772.91 9681
1775.09 9796
1777.26 9741
1779.44 9789
1781.61 9782
1783.79 9767
1785.96 9786
1788.13 9772
1790.31 9801
1792.48 9762
1794.65 9711
1796.82 9713
1798.99 9696
1801.16 9710
