# Supplementary material for: Raman spectra simulation of antiplatelet drug-platelet interaction using DFT
Source: Sci Rep. 2024 Jan 16;14:1445. doi: 10.1038/s41598-024-51605-7 (PMC10792092; doi:10.1038/s41598-024-51605-7)
Supplement: Supplementary file 1 — Supplementary Information. [file 41598_2024_51605_MOESM1_ESM.zip › Clopidogrel/1.txt]

# Nano Scan Technologies Ltd.
# ASCII Curve

# Data ASCII export
# ÏÇÑ êðèâàÿ ñóììèðîâàíèÿ ñòðîê
# X units = Ðàìàí. ñäâèã, 1/ñì
# Y units = Îòñ÷åòû
# Points = 773

175.425 9665
178.028 9665
180.632 9580
183.234 9532
185.836 9352
188.436 9310
191.037 9308
193.636 9229
196.235 9161
198.833 9192
201.43 9017
204.026 8952
206.622 8892
209.217 8923
211.812 8854
214.405 8877
216.998 8814
219.59 8718
222.182 8786
224.773 8704
227.363 8669
229.952 8572
232.541 8554
235.128 8619
237.715 8451
240.302 8451
242.888 8409
245.473 8375
248.057 8332
250.64 8282
253.223 8258
255.805 8197
258.387 8132
260.967 8039
263.547 8057
266.126 8056
268.705 8023
271.283 8058
273.86 8029
276.436 7923
279.012 7907
281.587 7896
284.161 7923
286.734 7901
289.307 7773
291.879 7763
294.45 7782
297.021 7839
299.591 7776
302.16 7730
304.729 7805
307.296 7734
309.863 7757
312.43 7696
314.995 7685
317.56 7700
320.124 7618
322.688 7587
325.251 7674
327.813 7585
330.374 7595
332.935 7622
335.495 7562
338.054 7589
340.613 7554
343.17 7546
345.727 7510
348.284 7427
350.839 7446
353.394 7448
355.949 7462
358.502 7413
361.055 7438
363.607 7396
366.159 7427
368.709 7292
371.259 7263
373.809 7213
376.357 7270
378.905 7229
381.453 7227
383.999 7227
386.545 7206
389.09 7238
391.634 7183
394.178 7207
396.721 7141
399.263 7238
401.805 7210
404.346 7171
406.886 7215
409.425 7219
411.964 7197
414.502 7192
417.04 7190
419.576 7251
422.112 7340
424.648 7252
427.182 7249
429.716 7241
432.249 7213
434.782 7158
437.313 7181
439.844 7170
442.375 7159
444.905 7162
447.434 7133
449.962 7171
452.489 7120.:
455.016 7144
457.542 7195
460.068 7094
462.593 7133
465.117 7176
467.64 7138
470.163 7080
472.685 7144
475.206 7098
477.727 7105
480.247 7115
482.766 7122
485.285 7206
487.803 7134
490.32 7190
492.836 7211
495.352 7196
497.867 7239
500.382 7304
502.895 7288
505.408 7350
507.921 7388
510.432 7350.:
512.943 7311
515.454 7304
517.963 7319
520.472 7354
522.98 7308
525.488 7276
527.995 7241
530.501 7240
533.006 7184
535.511 7156
538.015 7189
540.518 7216
543.021 7175
545.523 7173
548.025 7187
550.525 7199
553.025 7165
555.524 7145
558.023 7164
560.521 7125
563.018 7127
565.515 7133
568.011 7171
570.506 7152
573 7205
575.494 7105
577.987 7136
580.48 7085
582.971 7090
585.462 7158
587.953 7063
590.443 7143
592.932 7120
595.42 7130
597.908 7120
600.395 7171
602.881 7100
605.367 7144
607.852 7191
610.336 7144
612.819 7196
615.302 7206
617.785 7248
620.266 7268
622.747 7219
625.227 7209
627.707 7236
630.186 7124
632.664 7189
635.141 7279
637.618 7211
640.094 7337
642.57 7279
645.045 7352
647.519 7265
649.992 7205
652.465 7233
654.937 7228
657.408 7208
659.879 7198
662.349 7164
664.819 7191
667.287 7171
669.756 7169
672.223 7155
674.69 7154
677.156 7181
679.621 7134
682.086 7085
684.55 7079
687.013 7071
689.476 7098
691.938 7110
694.399 7145
696.86 7160
699.32 7120.:
701.779 7146
704.238 7186
706.696 7064
709.153 7193
711.61 7217
714.066 7225
716.522 7191
718.976 7171
721.43 7224
723.884 7216
726.336 7164
728.788 7170
731.24 7199
733.69 7231
736.14 7248
738.59 7269
741.038 7369
743.486 7330
745.934 7388
748.381 7400
750.827 7423
753.272 7435
755.717 7406
758.161 7431
760.604 7418
763.047 7274
765.489 7235
767.93 7185
770.371 7127
772.811 7123
775.251 7113
777.689 7110
780.127 7115
782.565 7120.:
785.002 7120.:
787.438 7084
789.873 7161
792.308 7185
794.742 7207
797.176 7236
799.609 7231
802.041 7277
804.472 7277
806.903 7291
809.333 7391
811.763 7350.:
814.192 7508
816.62 7526
819.048 7649
821.475 7652
823.901 7826
826.326 7777
828.751 7864
831.176 7793
833.599 7930
836.022 7908
838.445 7983
840.866 7988
843.287 8062
845.708 8099
848.128 8145
850.547 8186
852.965 8217
855.383 8222
857.8 8108
860.216 8140
862.632 8111
865.047 8142
867.462 8156
869.876 8190
872.289 8240
874.702 8341
877.114 8290
879.525 8266
881.935 8321
884.345 8232
886.755 8230
889.163 8290
891.572 8198
893.979 8157
896.386 8180
898.792 8183
901.197 8156
903.602 8136
906.006 8212
908.41 8171
910.813 8245
913.215 8231
915.616 8233
918.017 8299
920.418 8296
922.817 8344
925.216 8367
927.614 8451
930.012 8480
932.409 8550
934.806 8645
937.201 8608
939.597 8665
941.991 8776
944.385 8797
946.778 8867
949.171 8992
951.563 8985
953.954 9096
956.345 9123
958.735 9063
961.124 8990
963.513 9027
965.901 8970
968.288 8893
970.675 8853
973.061 8754
975.447 8740
977.832 8780
980.216 8767
982.599 8905
984.982 8971
987.365 9092
989.746 9295
992.127 9649
994.508 10122
996.888 10645
999.267 11067
1001.65 11271
1004.02 11300
1006.4 11011
1008.78 10584
1011.15 10248
1013.53 9876
1015.9 9546
1018.28 9445
1020.65 9220
1023.02 9237
1025.4 9230
1027.77 9140
1030.14 9146
1032.51 9002
1034.88 8976
1037.25 8906
1039.62 8837
1041.98 8815
1044.35 8792
1046.72 8738
1049.08 8778
1051.45 8697
1053.81 8741
1056.18 8723
1058.54 8771
1060.9 8674
1063.26 8735
1065.63 8734
1067.99 8804
1070.35 8846
1072.71 8781
1075.07 8822
1077.42 8894
1079.78 8850
1082.14 8855
1084.49 8908
1086.85 8957
1089.21 8957
1091.56 8964
1093.91 8979
1096.27 8914
1098.62 8965
1100.97 8963
1103.32 9040
1105.67 9086
1108.02 9067
1110.37 9093
1112.72 9172
1115.07 9225
1117.42 9348
1119.77 9461
1122.11 9573
1124.46 9727
1126.8 9722
1129.15 9872
1131.49 9937
1133.84 10030
1136.18 10135
1138.52 10450
1140.86 10855
1143.2 11344
1145.54 12010
1147.88 12835
1150.22 13564
1152.56 14101
1154.9 14393
1157.23 14305
1159.57 13841
1161.91 13131
1164.24 12282
1166.58 11608
1168.91 10959
1171.24 10567
1173.58 10267
1175.91 10091
1178.24 10025
1180.57 9982
1182.9 9941
1185.23 9850
1187.56 9875
1189.89 9901
1192.22 10001
1194.54 9860
1196.87 10038
1199.2 9998
1201.52 10014
1203.85 9972
1206.17 9977
1208.49 10015
1210.82 9887
1213.14 9770
1215.46 9727
1217.78 9624
1220.1 9627
1222.42 9503
1224.74 9579
1227.06 9505
1229.38 9571
1231.7 9627
1234.01 9645
1236.33 9644
1238.64 9729
1240.96 9667
1243.27 9749
1245.59 9705
1247.9 9759
1250.21 9670
1252.53 9793
1254.84 9805
1257.15 9893
1259.46 9904
1261.77 9944
1264.08 9906
1266.38 9974
1268.69 9917
1271 9970
1273.31 9980
1275.61 9971
1277.92 10003
1280.22 9994
1282.52 10097
1284.83 9972
1287.13 9940
1289.43 9853
1291.73 9824
1294.04 9792
1296.34 9780
1298.64 9765
1300.94 9749
1303.23 9759
1305.53 9763
1307.83 9800
1310.13 9859
1312.42 9810
1314.72 9883
1317.01 9740
1319.31 9835
1321.6 9786
1323.89 9761
1326.19 9707
1328.48 9755
1330.77 9725
1333.06 9743
1335.35 9691
1337.64 9777
1339.93 9733
1342.22 9673
1344.51 9695
1346.79 9653
1349.08 9531
1351.36 9446
1353.65 9428
1355.93 9405
1358.22 9292
1360.5 9284
1362.79 9182
1365.07 9122
1367.35 9021
1369.63 8984
1371.91 8960
1374.19 8915
1376.47 8916
1378.75 9630
1381.03 8920
1383.31 8879
1385.58 9010
1387.86 9016
1390.13 9046
1392.41 9064
1394.68 8977
1396.96 9092
1399.23 9044
1401.5 9081
1403.78 9041
1406.05 9055
1408.32 8987
1410.59 9026
1412.86 8992
1415.13 9009
1417.4 9012
1419.67 9048
1421.93 9093
1424.2 9113
1426.47 9166
1428.73 9255
1431 9485
1433.26 9602
1435.53 9822
1437.79 10027
1440.05 10112
1442.31 10297
1444.58 10402
1446.84 10541
1449.1 10516
1451.36 10488
1453.62 10420
1455.87 10331
1458.13 10204
1460.39 10132
1462.65 9975
1464.9 9925
1467.16 9809
1469.41 9665
1471.67 9538
1473.92 9388
1476.18 9303
1478.43 9188
1480.68 9195
1482.93 9109
1485.18 9012
1487.43 9022
1489.68 9072
1491.93 9135
1494.18 9384
1496.43 9543
1498.68 9763
1500.92 10142
1503.17 10525
1505.42 11080
1507.66 11767
1509.91 12328
1512.15 12992
1514.39 13512
1516.64 13787
1518.88 13915
1521.12 13766
1523.36 13451
1525.6 12900
1527.84 12362
1530.08 11746
1532.32 11177
1534.56 10527
1536.8 10043
1539.03 9653
1541.27 9314
1543.5 9070
1545.74 8961
1547.97 8880
1550.21 8852
1552.44 8862
1554.68 8795
1556.91 8793
1559.14 8677
1561.37 8640
1563.6 8564
1565.83 8512
1568.06 8511
1570.29 8453
1572.52 8500
1574.75 8425
1576.97 8456
1579.2 8440
1581.43 8447
1583.65 8501
1585.88 8505
1588.1 8538
1590.32 8513
1592.55 8522
1594.77 8431
1596.99 8488
1599.21 8458
1601.43 8448
1603.65 8427
1605.87 8546
1608.09 8525
1610.31 8558
1612.53 8504
1614.75 8456
1616.96 8409
1619.18 8430
1621.4 8441
1623.61 8475
1625.83 8416
1628.04 8346
1630.25 8334
1632.47 8350
1634.68 8364
1636.89 8416
1639.1 8481
1641.31 8463
1643.52 8572
1645.73 8786
1647.94 8858
1650.15 8947
1652.36 9060
1654.56 9213
1656.77 9300
1658.98 9427
1661.18 9429
1663.39 9438
1665.59 9424
1667.79 9417
1670 9370.:
1672.2 9338
1674.4 9191
1676.6 9151
1678.81 8981
1681.01 8788
1683.21 8615
1685.4 8430
1687.6 8357
1689.8 8191
1692 8108
1694.2 7901
1696.39 7841
1698.59 7718
1700.78 7543
1702.98 7509
1705.17 7445
1707.37 7358
1709.56 7297
1711.75 7652
1713.94 7259
1716.13 7194
1718.33 7132
1720.52 7195
1722.71 7105
1724.89 7056
1727.08 7112
1729.27 7046
1731.46 7025
1733.65 7059
1735.83 7026
1738.02 7059
1740.2 7012
1742.39 6988
1744.57 7046
1746.75 6989
1748.94 7031
1751.12 7027
1753.3 6970
1755.48 7007
1757.66 6971
1759.84 6911
1762.02 6945
1764.2 6933
1766.38 6920
1768.56 6882
1770.74 6857
1772.91 6849
1775.09 6835
1777.26 6811
1779.44 6820
1781.61 6840
1783.79 6797
1785.96 6835
1788.13 6803
1790.31 6831
1792.48 6772
1794.65 6806
1796.82 6752
1798.99 6761
1801.16 6790
1803.33 6770
1805.5 6738
1807.67 6714
1809.83 6718
1812 6730
1814.17 6778
1816.33 6740
1818.5 6657
1820.66 6729
1822.83 6706
1824.99 6679
1827.15 6755
1829.31 6684
1831.48 6668
1833.64 6678
1835.8 6720
1837.96 6633
1840.12 6620.:
1842.28 6612
1844.44 6635
1846.59 6673
1848.75 6629
1850.91 6612
1853.06 6632
1855.22 6626
1857.38 6582
1859.53 6603
1861.68 6546
1863.84 6583
1865.99 6555
1868.14 6581
1870.3 6598
1872.45 6581
1874.6 6572
1876.75 6613
1878.9 6598
1881.05 6556
1883.2 6607
1885.34 6596
1887.49 6581
1889.64 6510
1891.79 6540
1893.93 6564
1896.08 6516
1898.22 6923
1900.37 6469
1902.51 6530
1904.65 6519
1906.8 6484
1908.94 6510
1911.08 6503
1913.22 6545
1915.36 6528
1917.5 6511
1919.64 6480
1921.78 6502
1923.92 6493
1926.06 6493
1928.19 6536
1930.33 6498
1932.47 6496
1934.6 6481
1936.74 6449
1938.87 6494
1941.01 6433
1943.14 6476
1945.27 6506
1947.4 6421
1949.54 6494
1951.67 6496
1953.8 6525
1955.93 6426
1958.06 6450
1960.19 6518
1962.32 6467
1964.44 6463
1966.57 6456
1968.7 6459
1970.82 6449
1972.95 6410
1975.08 6472
1977.2 6409
1979.33 6503
1981.45 6401
1983.57 6451
1985.7 6421
1987.82 6410
1989.94 6410
