# Supplementary material for: Raman spectra simulation of antiplatelet drug-platelet interaction using DFT
Source: Sci Rep. 2024 Jan 16;14:1445. doi: 10.1038/s41598-024-51605-7 (PMC10792092; doi:10.1038/s41598-024-51605-7)
Supplement: Supplementary file 1 — Supplementary Information. [file 41598_2024_51605_MOESM1_ESM.zip › Clopidogrel/10.txt]

# Nano Scan Technologies Ltd.
# ASCII Curve

# Data ASCII export
# ÏÇÑ êðèâàÿ ñóììèðîâàíèÿ ñòðîê
# X units = Ðàìàí. ñäâèã, 1/ñì
# Y units = Îòñ÷åòû
# Points = 773

175.425 17636
178.028 17636
180.632 17605
183.234 17468
185.836 17443
188.436 17324
191.037 17255
193.636 17135
196.235 17198
198.833 17142
201.43 17044
204.026 17001
206.622 16908
209.217 16888
211.812 16814
214.405 16879
216.998 16833
219.59 16875
222.182 16759
224.773 16761
227.363 16709
229.952 16606
232.541 16547
235.128 16511
237.715 16471
240.302 16391
242.888 16340
245.473 16308
248.057 16302
250.64 16205
253.223 16101
255.805 16105
258.387 16011
260.967 16030
263.547 15984
266.126 15886
268.705 15908
271.283 15860
273.86 15941
276.436 15960
279.012 15857
281.587 15899
284.161 15814
286.734 15848
289.307 15876
291.879 15870.:
294.45 15786
297.021 15754
299.591 15743
302.16 15697
304.729 15819
307.296 15831
309.863 15797
312.43 15700
314.995 15770
317.56 15726
320.124 15805
322.688 15776
325.251 15708
327.813 15687
330.374 15733
332.935 15651
335.495 15605
338.054 15650
340.613 15525
343.17 15627
345.727 15573
348.284 15598
350.839 15523
353.394 15567
355.949 15668
358.502 15541
361.055 15599
363.607 15491
366.159 15521
368.709 15539
371.259 15499
373.809 15420
376.357 15425
378.905 15476
381.453 15478
383.999 15403
386.545 15473
389.09 15425
391.634 15493
394.178 15453
396.721 15696
399.263 15517
401.805 15490
404.346 15506
406.886 15503
409.425 15454
411.964 15520
414.502 15611
417.04 15373
419.576 15600.:
422.112 15598
424.648 15494
427.182 15527
429.716 15534
432.249 15518
434.782 15547
437.313 15524
439.844 15535
442.375 15463
444.905 15517
447.434 15499
449.962 15496
452.489 15498
455.016 15579
457.542 15559
460.068 15594
462.593 15483
465.117 15641
467.64 15539
470.163 15500
472.685 15554
475.206 15655
477.727 15603
480.247 15630
482.766 15569
485.285 15622
487.803 15585
490.32 15641
492.836 15695
495.352 15715
497.867 15802
500.382 15838
502.895 15878
505.408 15945
507.921 15975
510.432 15918
512.943 16034
515.454 15998
517.963 15998
520.472 15970
522.98 16042
525.488 15883
527.995 15904
530.501 15850
533.006 15853
535.511 15867
538.015 15735
540.518 15847
543.021 15816
545.523 15774
548.025 15802
550.525 15875
553.025 15757
555.524 15867
558.023 15788
560.521 15763
563.018 15821
565.515 15847
568.011 15798
570.506 15850
573 15960
575.494 15845
577.987 15789
580.48 15802
582.971 15818
585.462 15875
587.953 15839
590.443 15800
592.932 15874
595.42 15951
597.908 15993
600.395 15949
602.881 16068
605.367 16006
607.852 15958
610.336 15991
612.819 16064
615.302 16131
617.785 16093
620.266 16048
622.747 16137
625.227 16063
627.707 16161
630.186 16064
632.664 16165
635.141 16111
637.618 16107
640.094 16293
642.57 16203
645.045 16144
647.519 16329
649.992 16164
652.465 16076
654.937 16162
657.408 16325
659.879 16190
662.349 16129
664.819 16173
667.287 16071
669.756 15982
672.223 16101
674.69 16066
677.156 16076
679.621 16099
682.086 16070
684.55 15982
687.013 15946
689.476 15951
691.938 16037
694.399 16030
696.86 16043
699.32 16147
701.779 16154
704.238 16143
706.696 16106
709.153 16116
711.61 16190
714.066 16190
716.522 16092
718.976 16221
721.43 16151
723.884 16293
726.336 16117
728.788 16134
731.24 16168
733.69 16099
736.14 16241
738.59 16207
741.038 16360
743.486 16380
745.934 16375
748.381 16494
750.827 16422
753.272 16391
755.717 16398
758.161 16402
760.604 16376
763.047 16338
765.489 16233
767.93 16196
770.371 16174
772.811 16148
775.251 16122
777.689 16114
780.127 16125
782.565 16102
785.002 16172
787.438 16150
789.873 16178
792.308 16236
794.742 16223
797.176 16253
799.609 16317
802.041 16443
804.472 16338
806.903 16423
809.333 16486
811.763 16440
814.192 16498
816.62 16493
819.048 16744
821.475 16806
823.901 16980
826.326 16938
828.751 17021
831.176 17069
833.599 16988
836.022 17110
838.445 17186
840.866 17148
843.287 17250
845.708 17416
848.128 17461
850.547 17554
852.965 17496
855.383 17536
857.8 17548
860.216 17321
862.632 17449
865.047 17380
867.462 17331
869.876 17363
872.289 17521
874.702 17566
877.114 17505
879.525 17453
881.935 17499
884.345 17481
886.755 17465
889.163 17633
891.572 17454
893.979 17553
896.386 17523
898.792 17506
901.197 17509
903.602 17483
906.006 17496
908.41 17567
910.813 17593
913.215 17664
915.616 17680
918.017 17806
920.418 17766
922.817 17739
925.216 17881
927.614 17925
930.012 17913
932.409 18009
934.806 18043
937.201 18289
939.597 18201
941.991 18162
944.385 18301
946.778 18377
949.171 18459
951.563 18622
953.954 18692
956.345 18721
958.735 18714
961.124 18515
963.513 18608
965.901 18572
968.288 18540
970.675 18332
973.061 18270
975.447 18237
977.832 18200
980.216 18269
982.599 18252
984.982 18353
987.365 18474
989.746 18638
992.127 18963
994.508 19373
996.888 19965
999.267 20674
1001.65 21015
1004.02 21310
1006.4 21056
1008.78 20492
1011.15 20078
1013.53 19719
1015.9 19224
1018.28 18837
1020.65 18700
1023.02 18763
1025.4 18622
1027.77 18585
1030.14 18676
1032.51 18602
1034.88 18438
1037.25 18315
1039.62 18373
1041.98 18255
1044.35 18353
1046.72 18260
1049.08 18265
1051.45 18195
1053.81 18201
1056.18 18204
1058.54 18275
1060.9 18340
1063.26 18278
1065.63 18215
1067.99 18315
1070.35 18229
1072.71 18343
1075.07 18390
1077.42 18353
1079.78 18336
1082.14 18305
1084.49 18426
1086.85 18421
1089.21 18417
1091.56 18438
1093.91 18317
1096.27 18460
1098.62 18466
1100.97 18488
1103.32 18592
1105.67 18565
1108.02 18712
1110.37 18664
1112.72 18684
1115.07 18818
1117.42 18914
1119.77 18981
1122.11 19248
1124.46 19329
1126.8 19408
1129.15 19606
1131.49 19683
1133.84 19689
1136.18 19803
1138.52 20267
1140.86 20458
1143.2 20998
1145.54 21748
1147.88 22602
1150.22 23631
1152.56 24417
1154.9 25095
1157.23 25229
1159.57 24856
1161.91 24028
1164.24 23066
1166.58 22051
1168.91 21271
1171.24 20638
1173.58 20141
1175.91 19875
1178.24 19731
1180.57 19679
1182.9 19599
1185.23 19523
1187.56 19502
1189.89 19544
1192.22 19601
1194.54 19591
1196.87 19584
1199.2 19679
1201.52 19630
1203.85 19528
1206.17 19589
1208.49 19372
1210.82 19398
1213.14 19407
1215.46 19261
1217.78 19112
1220.1 19035
1222.42 19096
1224.74 19095
1227.06 18939
1229.38 18896
1231.7 19018
1234.01 19096
1236.33 19073
1238.64 19048
1240.96 19136
1243.27 19238
1245.59 19220
1247.9 19334
1250.21 19295
1252.53 19268
1254.84 19297
1257.15 19352
1259.46 19479
1261.77 19582
1264.08 19565
1266.38 19617
1268.69 19671
1271 19610
1273.31 19625
1275.61 19695
1277.92 19625
1280.22 19650
1282.52 19613
1284.83 19569
1287.13 19655
1289.43 19581
1291.73 19591
1294.04 19515
1296.34 19522
1298.64 19468
1300.94 19422
1303.23 19533
1305.53 19441
1307.83 19452
1310.13 19487
1312.42 19530
1314.72 19569
1317.01 19550
1319.31 19451
1321.6 19448
1323.89 19473
1326.19 19339
1328.48 19345
1330.77 19306
1333.06 19307
1335.35 19277
1337.64 19268
1339.93 19227
1342.22 19275
1344.51 19168
1346.79 19118
1349.08 19123
1351.36 19085
1353.65 19009
1355.93 18940
1358.22 18805
1360.5 18756
1362.79 18730
1365.07 18645
1367.35 18504
1369.63 18406
1371.91 18393
1374.19 18317
1376.47 18298
1378.75 18183
1381.03 18236
1383.31 18273
1385.58 18348
1387.86 18346
1390.13 18355
1392.41 18678
1394.68 18572
1396.96 18639
1399.23 18650
1401.5 19256
1403.78 18731
1406.05 18605
1408.32 18514
1410.59 18598
1412.86 18670
1415.13 18694
1417.4 18586
1419.67 18620.:
1421.93 18625
1424.2 18731
1426.47 18914
1428.73 19006
1431 19036
1433.26 19187
1435.53 19332
1437.79 19798
1440.05 19906
1442.31 20073
1444.58 20210
1446.84 20321
1449.1 20418
1451.36 20327
1453.62 20461
1455.87 20191
1458.13 20080
1460.39 19957
1462.65 19867
1464.9 19700
1467.16 19559
1469.41 19498
1471.67 19243
1473.92 19101
1476.18 18927
1478.43 18688
1480.68 18646
1482.93 18509
1485.18 18939
1487.43 19608
1489.68 18622
1491.93 18603
1494.18 18683
1496.43 18870.:
1498.68 19115
1500.92 19424
1503.17 19815
1505.42 20545
1507.66 21273
1509.91 22094
1512.15 22815
1514.39 23435
1516.64 24081
1518.88 24444
1521.12 24456
1523.36 24297
1525.6 23852
1527.84 23249
1530.08 22471
1532.32 21795
1534.56 20912
1536.8 20238
1539.03 19486
1541.27 19126
1543.5 18722
1545.74 18444
1547.97 18314
1550.21 18114
1552.44 18135
1554.68 18006
1556.91 17972
1559.14 17899
1561.37 17808
1563.6 17765
1565.83 17749
1568.06 17666
1570.29 17655
1572.52 17684
1574.75 17661
1576.97 17660
1579.2 17578
1581.43 17624
1583.65 17709
1585.88 17766
1588.1 17843
1590.32 17788
1592.55 17625
1594.77 17656
1596.99 17569
1599.21 17522
1601.43 17674
1603.65 17689
1605.87 17707
1608.09 17763
1610.31 17737
1612.53 17704
1614.75 17642
1616.96 17617
1619.18 17684
1621.4 17598
1623.61 17605
1625.83 17591
1628.04 17597
1630.25 17812
1632.47 17503
1634.68 17511
1636.89 17619
1639.1 17678
1641.31 17696
1643.52 17837
1645.73 17939
1647.94 18041
1650.15 18178
1652.36 18367
1654.56 18508
1656.77 18662
1658.98 18863
1661.18 18907
1663.39 18763
1665.59 18808
1667.79 18804
1670 18737
1672.2 18642
1674.4 18476
1676.6 18355
1678.81 18197
1681.01 18046
1683.21 17866
1685.4 17680
1687.6 17535
1689.8 17386
1692 17208
1694.2 17207
1696.39 17017
1698.59 16818
1700.78 16723
1702.98 16663
1705.17 16592
1707.37 16412
1709.56 16417
1711.75 16274
1713.94 16328
1716.13 16263
1718.33 16261
1720.52 16207
1722.71 16277
1724.89 16288
1727.08 16259
1729.27 16177
1731.46 16148
1733.65 16120.:
1735.83 16129
1738.02 16141
1740.2 16152
1742.39 16187
1744.57 16092
1746.75 16204
1748.94 16161
1751.12 16128
1753.3 16209
1755.48 16189
1757.66 16019
1759.84 16155
1762.02 16109
1764.2 16058
1766.38 16023
1768.56 15991
1770.74 15876
1772.91 15881
1775.09 15889
1777.26 15865
1779.44 15866
1781.61 15883
1783.79 15908
1785.96 15894
1788.13 15888
1790.31 15801
1792.48 15839
1794.65 15736
1796.82 15848
1798.99 15779
1801.16 15874
1803.33 15780
1805.5 15858
1807.67 15846
1809.83 15783
1812 15795
1814.17 15713
1816.33 15802
1818.5 15749
1820.66 15720
1822.83 15769
1824.99 15604
1827.15 15711
1829.31 15739
1831.48 15595
1833.64 15677
1835.8 15656
1837.96 15588
1840.12 15657
1842.28 15629
1844.44 15542
1846.59 15785
1848.75 15595
1850.91 15535
1853.06 15600
1855.22 15571
1857.38 15502
1859.53 15585
1861.68 15587
1863.84 15474
1865.99 15529
1868.14 15538
1870.3 15552
1872.45 15543
1874.6 15629
1876.75 15500
1878.9 15609
1881.05 15559
1883.2 15585
1885.34 15523
1887.49 15509
1889.64 15618
1891.79 15492
1893.93 15537
1896.08 15465
1898.22 15535
1900.37 15536
1902.51 15488
1904.65 15502
1906.8 15388
1908.94 15499
1911.08 15433
1913.22 15447
1915.36 15436
1917.5 15438
1919.64 15502
1921.78 15385
1923.92 15445
1926.06 15437
1928.19 15454
1930.33 15503
1932.47 15387
1934.6 15401
1936.74 15392
1938.87 15352
1941.01 15363
1943.14 15344
1945.27 15417
1947.4 15438
1949.54 15389
1951.67 15350
1953.8 15415
1955.93 15386
1958.06 15378
1960.19 15432
1962.32 15444
1964.44 15388
1966.57 15448
1968.7 15505
1970.82 15390
1972.95 15504
1975.08 15422
1977.2 15424
1979.33 15409
1981.45 15281
1983.57 15438
1985.7 15306
1987.82 15327
1989.94 15327
