# Supplementary material for: Raman spectra simulation of antiplatelet drug-platelet interaction using DFT
Source: Sci Rep. 2024 Jan 16;14:1445. doi: 10.1038/s41598-024-51605-7 (PMC10792092; doi:10.1038/s41598-024-51605-7)
Supplement: Supplementary file 1 — Supplementary Information. [file 41598_2024_51605_MOESM1_ESM.zip › Clopidogrel/2.txt]

# Nano Scan Technologies Ltd.
# ASCII Curve

# Data ASCII export
# ÏÇÑ êðèâàÿ ñóììèðîâàíèÿ ñòðîê
# X units = Ðàìàí. ñäâèã, 1/ñì
# Y units = Îòñ÷åòû
# Points = 773

175.425 23500
178.028 23500
180.632 23530
183.234 23463
185.836 23505
188.436 23330
191.037 23372
193.636 23218
196.235 23298
198.833 23228
201.43 23240
204.026 22997
206.622 23103
209.217 22970
211.812 23047
214.405 22978
216.998 22915
219.59 22923
222.182 22856
224.773 22865
227.363 22917
229.952 22824
232.541 22818
235.128 22782
237.715 22684
240.302 22634
242.888 22667
245.473 22568
248.057 22502
250.64 22552
253.223 22461
255.805 22410
258.387 22339
260.967 22436
263.547 22363
266.126 22295
268.705 22333
271.283 22465
273.86 22427
276.436 22329
279.012 22366
281.587 22416
284.161 22413
286.734 22395
289.307 22375
291.879 22419
294.45 22440
297.021 22455
299.591 22302
302.16 22418
304.729 22362
307.296 22367
309.863 22407
312.43 22327
314.995 22372
317.56 22361
320.124 22228
322.688 22247
325.251 22166
327.813 22183
330.374 22189
332.935 22145
335.495 22102
338.054 22105
340.613 22066
343.17 22164
345.727 22183
348.284 22070
350.839 22111
353.394 22041
355.949 22007
358.502 22155
361.055 22012
363.607 22011
366.159 21878
368.709 21889
371.259 21783
373.809 21775
376.357 21874
378.905 21723
381.453 21733
383.999 21784
386.545 21676
389.09 21717
391.634 21574
394.178 21612
396.721 21642
399.263 21626
401.805 21590
404.346 21514
406.886 21587
409.425 21510
411.964 21615
414.502 21642
417.04 21624
419.576 21543
422.112 21720
424.648 21745
427.182 21683
429.716 21786
432.249 21750
434.782 21692
437.313 21650
439.844 21626
442.375 21519
444.905 21660
447.434 21528
449.962 21582
452.489 21559
455.016 21360
457.542 21440
460.068 21359
462.593 21444
465.117 21467
467.64 21381
470.163 21427
472.685 21416
475.206 21412
477.727 21360
480.247 21364
482.766 21384
485.285 21433
487.803 21367
490.32 21385
492.836 21440
495.352 21531
497.867 21484
500.382 21501
502.895 21609
505.408 21687
507.921 21617
510.432 21796
512.943 21641
515.454 21708
517.963 21647
520.472 21642
522.98 21566
525.488 21569
527.995 21540
530.501 21380
533.006 21401
535.511 21374
538.015 21355
540.518 21388
543.021 21424
545.523 21331
548.025 21371
550.525 21291
553.025 21407
555.524 21378
558.023 21345
560.521 21392
563.018 21343
565.515 21280
568.011 21325
570.506 21528
573 21390
575.494 21367
577.987 21507
580.48 21495
582.971 21511
585.462 21389
587.953 21444
590.443 21322
592.932 21560
595.42 21493
597.908 21552
600.395 21564
602.881 21622
605.367 21515
607.852 21529
610.336 21541
612.819 21600
615.302 21604
617.785 21665
620.266 21676
622.747 21709
625.227 21738
627.707 21701
630.186 21748
632.664 21802
635.141 21731
637.618 21881
640.094 21890
642.57 21800
645.045 21864
647.519 21834
649.992 21791
652.465 21791
654.937 21779
657.408 21794
659.879 21775
662.349 21819
664.819 21817
667.287 21797
669.756 21821
672.223 21776
674.69 21747
677.156 21825
679.621 21715
682.086 21718
684.55 21610
687.013 21629
689.476 21597
691.938 21681
694.399 21724
696.86 21792
699.32 21785
701.779 21865
704.238 21880
706.696 21911
709.153 21859
711.61 21818
714.066 21989
716.522 21980
718.976 22005
721.43 21900
723.884 22005
726.336 21945
728.788 21944
731.24 21903
733.69 21939
736.14 21900
738.59 22020
741.038 22105
743.486 22112
745.934 22186
748.381 22165
750.827 22218
753.272 22232
755.717 22297
758.161 22259
760.604 22166
763.047 22161
765.489 22178
767.93 22166
770.371 22148
772.811 22059
775.251 22134
777.689 22101
780.127 22276
782.565 22229
785.002 22225
787.438 22218
789.873 22343
792.308 22346
794.742 22362
797.176 22448
799.609 22439
802.041 22615
804.472 22595
806.903 22592
809.333 22683
811.763 22704
814.192 22779
816.62 22942
819.048 23102
821.475 23179
823.901 23355
826.326 23365
828.751 23351
831.176 23432
833.599 23418
836.022 23552
838.445 23524
840.866 23644
843.287 23770
845.708 23914
848.128 23934
850.547 24036
852.965 23942
855.383 24080
857.8 24150
860.216 24196
862.632 24358
865.047 24277
867.462 24457
869.876 24560
872.289 24582
874.702 24561
877.114 24598
879.525 24686
881.935 24579
884.345 24610
886.755 24419
889.163 24464
891.572 24462
893.979 24333
896.386 24302
898.792 24408
901.197 24454
903.602 24465
906.006 24493
908.41 24428
910.813 24475
913.215 24593
915.616 24504
918.017 24737
920.418 24858
922.817 24795
925.216 24888
927.614 25036
930.012 25001
932.409 25043
934.806 25366
937.201 25471
939.597 25594
941.991 25898
944.385 26254
946.778 26476
949.171 26758
951.563 26943
953.954 27102
956.345 27298
958.735 27171
961.124 27217
963.513 27246
965.901 27058
968.288 26911
970.675 26649
973.061 26583
975.447 26604
977.832 26476
980.216 26748
982.599 26853
984.982 27062
987.365 27514
989.746 28216
992.127 29034
994.508 29957
996.888 31013
999.267 32066
1001.65 32714
1004.02 32997
1006.4 32561
1008.78 31991
1011.15 31160
1013.53 30140
1015.9 29458
1018.28 28873
1020.65 28389
1023.02 28140
1025.4 27849
1027.77 27653
1030.14 27489
1032.51 27206
1034.88 27061
1037.25 27086
1039.62 26909
1041.98 26987
1044.35 26865
1046.72 26795
1049.08 26894
1051.45 26827
1053.81 26882
1056.18 26734
1058.54 26889
1060.9 26955
1063.26 26878
1065.63 26949
1067.99 27049
1070.35 27027
1072.71 27129
1075.07 27272
1077.42 27219
1079.78 27151
1082.14 27232
1084.49 27230
1086.85 27298
1089.21 27392
1091.56 27412
1093.91 27446
1096.27 27670
1098.62 27685
1100.97 27907
1103.32 27891
1105.67 28057
1108.02 28078
1110.37 28284
1112.72 28418
1115.07 28800
1117.42 29039
1119.77 29318
1122.11 29686
1124.46 30127
1126.8 30445
1129.15 30946
1131.49 31513
1133.84 31997
1136.18 32865
1138.52 33784
1140.86 35353
1143.2 37020
1145.54 39460
1147.88 40821
1150.22 41954
1152.56 43039
1154.9 43501
1157.23 43421
1159.57 42781
1161.91 41698
1164.24 40411
1166.58 38049
1168.91 35739
1171.24 33974
1173.58 32926
1175.91 32360
1178.24 31988
1180.57 31751
1182.9 31489
1185.23 31506
1187.56 31455
1189.89 31522
1192.22 31421
1194.54 31327
1196.87 31207
1199.2 31268
1201.52 30956
1203.85 30888
1206.17 30609
1208.49 30339
1210.82 30143
1213.14 30035
1215.46 29921
1217.78 29492
1220.1 29399
1222.42 28988
1224.74 28902
1227.06 28716
1229.38 28665
1231.7 28582
1234.01 28666
1236.33 28647
1238.64 28651
1240.96 28707
1243.27 28725
1245.59 28687
1247.9 28802
1250.21 28905
1252.53 28885
1254.84 29027
1257.15 29178
1259.46 29127
1261.77 29373
1264.08 29466
1266.38 29594
1268.69 29701
1271 29615
1273.31 29840
1275.61 29882
1277.92 29903
1280.22 30075
1282.52 30066
1284.83 30022
1287.13 30029
1289.43 29810
1291.73 29604
1294.04 29337
1296.34 29187
1298.64 29154
1300.94 28970
1303.23 29177
1305.53 28962
1307.83 29014
1310.13 29032
1312.42 28850
1314.72 29033
1317.01 28882
1319.31 28880
1321.6 28907
1323.89 28773
1326.19 28693
1328.48 28672
1330.77 28657
1333.06 28631
1335.35 28544
1337.64 28642
1339.93 28683
1342.22 28746
1344.51 28683
1346.79 28747
1349.08 28634
1351.36 28807
1353.65 28628
1355.93 28706
1358.22 28622
1360.5 28565
1362.79 28482
1365.07 28433
1367.35 28449
1369.63 28348
1371.91 28248
1374.19 28161
1376.47 28169
1378.75 28197
1381.03 28135
1383.31 28242
1385.58 28278
1387.86 28270
1390.13 28348
1392.41 28464
1394.68 28448
1396.96 28484
1399.23 28405
1401.5 28372
1403.78 28424
1406.05 28326
1408.32 28288
1410.59 28241
1412.86 28234
1415.13 28065
1417.4 28219
1419.67 28219
1421.93 28325
1424.2 28425
1426.47 28623
1428.73 28668
1431 28846
1433.26 28952
1435.53 29248
1437.79 29558
1440.05 29760
1442.31 30049
1444.58 30035
1446.84 30171
1449.1 30200
1451.36 30299
1453.62 30081
1455.87 30098
1458.13 29995
1460.39 29800
1462.65 29674
1464.9 29760
1467.16 29540
1469.41 29601
1471.67 29452
1473.92 29576
1476.18 29418
1478.43 29446
1480.68 29565
1482.93 29588
1485.18 29767
1487.43 30060
1489.68 30217
1491.93 30612
1494.18 31153
1496.43 32096
1498.68 32723
1500.92 34083
1503.17 35884
1505.42 37836
1507.66 39727
1509.91 40748
1512.15 41822
1514.39 42677
1516.64 43176
1518.88 43396
1521.12 43340
1523.36 42927
1525.6 42037
1527.84 41167
1530.08 39940
1532.32 37723
1534.56 35599
1536.8 33746
1539.03 32288
1541.27 31016
1543.5 30130
1545.74 29477
1547.97 28968
1550.21 28615
1552.44 28532
1554.68 28406
1556.91 28079
1559.14 28036
1561.37 27876
1563.6 27821
1565.83 27621
1568.06 27589
1570.29 27683
1572.52 27491
1574.75 27466
1576.97 27468
1579.2 27509
1581.43 27386
1583.65 27532
1585.88 27468
1588.1 27273
1590.32 27424
1592.55 27341
1594.77 27223
1596.99 27150
1599.21 27031
1601.43 27109
1603.65 26943
1605.87 26943
1608.09 26969
1610.31 26788
1612.53 26738
1614.75 26669
1616.96 26504
1619.18 26611
1621.4 26621
1623.61 26468
1625.83 26501
1628.04 26487
1630.25 26390
1632.47 26212
1634.68 26340
1636.89 26411
1639.1 26467
1641.31 26397
1643.52 26460
1645.73 26459
1647.94 26514
1650.15 26557
1652.36 26512
1654.56 26531
1656.77 26673
1658.98 26726
1661.18 26671
1663.39 26628
1665.59 26670
1667.79 26647
1670 26482
1672.2 26352
1674.4 26314
1676.6 26193
1678.81 26050
1681.01 25915
1683.21 25755
1685.4 25734
1687.6 25497
1689.8 25402
1692 25308
1694.2 25207
1696.39 25096
1698.59 24886
1700.78 24913
1702.98 24784
1705.17 24699
1707.37 24672
1709.56 24552
1711.75 24594
1713.94 24624
1716.13 24488
1718.33 24613
1720.52 24510
1722.71 24463
1724.89 24494
1727.08 24526
1729.27 24399
1731.46 24150
1733.65 24303
1735.83 24249
1738.02 24277
1740.2 24219
1742.39 24251
1744.57 24166
1746.75 24219
1748.94 24156
1751.12 24232
1753.3 24167
1755.48 24220
1757.66 24173
1759.84 24109
1762.02 24185
1764.2 24097
1766.38 24002
1768.56 23910
1770.74 23829
1772.91 23793
1775.09 23849
1777.26 23888
1779.44 23765
1781.61 23763
1783.79 23764
1785.96 23673
1788.13 23655
1790.31 23667
1792.48 23624
1794.65 23751
1796.82 23732
1798.99 23669
1801.16 23586
1803.33 23626
1805.5 23644
1807.67 23592
1809.83 23572
1812 23555
1814.17 23481
1816.33 23418
1818.5 23467
1820.66 23439
1822.83 23412
1824.99 23321
1827.15 23271
1829.31 23334
1831.48 23268
1833.64 23286
1835.8 23207
1837.96 23260
1840.12 23291
1842.28 23270
1844.44 23341
1846.59 23138
1848.75 23503
1850.91 23183
1853.06 23145
1855.22 23148
1857.38 23068
1859.53 23105
1861.68 22951
1863.84 22987
1865.99 22963
1868.14 23018
1870.3 22964
1872.45 23031
1874.6 23017
1876.75 22966
1878.9 23053
1881.05 23046
1883.2 22995
1885.34 22968
1887.49 23034
1889.64 22976
1891.79 22910
1893.93 22826
1896.08 22815
1898.22 22820
1900.37 22740
1902.51 22722
1904.65 22844
1906.8 22685
1908.94 22770
1911.08 22767
1913.22 22743
1915.36 22873
1917.5 22775
1919.64 22695
1921.78 22733
1923.92 22701
1926.06 22759
1928.19 22552
1930.33 22683
1932.47 22661
1934.6 22597
1936.74 22672
1938.87 22545
1941.01 22518
1943.14 22580
1945.27 22603
1947.4 22544
1949.54 22521
1951.67 22625
1953.8 22585
1955.93 22611
1958.06 22587
1960.19 22621
1962.32 22582
1964.44 22708
1966.57 22555
1968.7 22483
1970.82 22510
1972.95 22529
1975.08 22507
1977.2 22453
1979.33 22411
1981.45 22606
1983.57 22476
1985.7 22418
1987.82 22364
1989.94 22364
