# Supplementary material for: Raman spectra simulation of antiplatelet drug-platelet interaction using DFT
Source: Sci Rep. 2024 Jan 16;14:1445. doi: 10.1038/s41598-024-51605-7 (PMC10792092; doi:10.1038/s41598-024-51605-7)
Supplement: Supplementary file 1 — Supplementary Information. [file 41598_2024_51605_MOESM1_ESM.zip › Clopidogrel/3.txt]

# Nano Scan Technologies Ltd.
# ASCII Curve

# Data ASCII export
# ÏÇÑ êðèâàÿ ñóììèðîâàíèÿ ñòðîê
# X units = Ðàìàí. ñäâèã, 1/ñì
# Y units = Îòñ÷åòû
# Points = 773

175.425 22281
178.028 22281
180.632 22108
183.234 22175
185.836 22100
188.436 22232
191.037 21954
193.636 21995
196.235 21914
198.833 21797
201.43 21606
204.026 21581
206.622 21475
209.217 21557
211.812 21473
214.405 21417
216.998 21413
219.59 21235
222.182 21371
224.773 21270
227.363 21283
229.952 21170
232.541 21222
235.128 21076
237.715 21033
240.302 20998
242.888 20831
245.473 20851
248.057 20768
250.64 20640
253.223 20666
255.805 20571
258.387 20452
260.967 20621
263.547 20474
266.126 20330
268.705 20487
271.283 20443
273.86 20423
276.436 20364
279.012 20406
281.587 20452
284.161 20442
286.734 20358
289.307 20263
291.879 20275
294.45 20287
297.021 20294
299.591 20452
302.16 20294
304.729 20366
307.296 20198
309.863 20285
312.43 20189
314.995 20253
317.56 20094
320.124 20195
322.688 20086
325.251 20095
327.813 20053
330.374 20094
332.935 20118
335.495 19968
338.054 20057
340.613 19857
343.17 19989
345.727 19933
348.284 19936
350.839 19915
353.394 20015
355.949 19977
358.502 19863
361.055 19772
363.607 19819
366.159 19729
368.709 19714
371.259 19599
373.809 19566
376.357 19601
378.905 19515
381.453 19545
383.999 19392
386.545 19431
389.09 19487
391.634 19338
394.178 19474
396.721 19451
399.263 19400
401.805 19345
404.346 19413
406.886 19283
409.425 19290
411.964 19387
414.502 19406
417.04 19463
419.576 19454
422.112 19436
424.648 19483
427.182 19574
429.716 19499
432.249 19341
434.782 19495
437.313 19369
439.844 19328
442.375 19203
444.905 19322
447.434 19336
449.962 19264
452.489 19260
455.016 19207
457.542 19288
460.068 19252
462.593 19267
465.117 19216
467.64 19251
470.163 19164
472.685 19235
475.206 19224
477.727 19241
480.247 19192
482.766 19163
485.285 19314
487.803 19400
490.32 19264
492.836 19305
495.352 19271
497.867 19328
500.382 19358
502.895 19437
505.408 19468
507.921 19529
510.432 19551
512.943 19537
515.454 19574
517.963 19521
520.472 19403
522.98 19406
525.488 19440
527.995 19280
530.501 19266
533.006 19299
535.511 19214
538.015 19226
540.518 19220
543.021 19201
545.523 19222
548.025 19156
550.525 19190
553.025 19222
555.524 19168
558.023 19279
560.521 19351
563.018 19178
565.515 19219
568.011 19199
570.506 19180
573 19220
575.494 19222
577.987 19191
580.48 19230
582.971 19262
585.462 19330
587.953 19184
590.443 19125
592.932 19311
595.42 19308
597.908 19340
600.395 19257
602.881 19270
605.367 19350
607.852 19337
610.336 19219
612.819 19274
615.302 19376
617.785 19363
620.266 19350
622.747 19422
625.227 19483
627.707 19439
630.186 19411
632.664 19441
635.141 19483
637.618 19538
640.094 19533
642.57 19575
645.045 19577
647.519 19466
649.992 19448
652.465 19463
654.937 19440
657.408 19494
659.879 19424
662.349 19513
664.819 19390
667.287 19386
669.756 19462
672.223 19374
674.69 19359
677.156 19370
679.621 19283
682.086 19205
684.55 19207
687.013 19337
689.476 19232
691.938 19348
694.399 19345
696.86 19298
699.32 19385
701.779 19449
704.238 19426
706.696 19427
709.153 19469
711.61 19489
714.066 19598
716.522 19632
718.976 19565
721.43 19476
723.884 19359
726.336 19474
728.788 19522
731.24 19447
733.69 19552
736.14 19604
738.59 19605
741.038 19712
743.486 19835
745.934 19782
748.381 19820
750.827 19873
753.272 19772
755.717 19768
758.161 19765
760.604 19738
763.047 19572
765.489 19548
767.93 19649
770.371 19523
772.811 19530
775.251 19412
777.689 19413
780.127 19544
782.565 19561
785.002 19603
787.438 19527
789.873 19680
792.308 19634
794.742 19747
797.176 19737
799.609 19790
802.041 19861
804.472 19965
806.903 19992
809.333 19979
811.763 20135
814.192 20234
816.62 20251
819.048 20474
821.475 20595
823.901 20556
826.326 20652
828.751 20745
831.176 20745
833.599 20865
836.022 20907
838.445 20822
840.866 20951
843.287 21165
845.708 21185
848.128 21349
850.547 21467
852.965 21502
855.383 21455
857.8 21468
860.216 21506
862.632 21457
865.047 21565
867.462 21737
869.876 21778
872.289 21815
874.702 21871
877.114 21863
879.525 21817
881.935 21730
884.345 21745
886.755 21659
889.163 21641
891.572 21770
893.979 21615
896.386 21696
898.792 21644
901.197 22051
903.602 21787
906.006 21715
908.41 21683
910.813 21703
913.215 21882
915.616 21821
918.017 21909
920.418 22045
922.817 22108
925.216 22110
927.614 22273
930.012 22358
932.409 22497
934.806 22636
937.201 22764
939.597 22918
941.991 23110
944.385 23339
946.778 23563
949.171 23830
951.563 23945
953.954 24189
956.345 24269
958.735 24210
961.124 24141
963.513 24085
965.901 24048
968.288 23808
970.675 23607
973.061 23527
975.447 23387
977.832 23568
980.216 23581
982.599 23793
984.982 24052
987.365 24442
989.746 24985
992.127 25854
994.508 26792
996.888 27810
999.267 29004
1001.65 29714
1004.02 29717
1006.4 29322
1008.78 28518
1011.15 27822
1013.53 26838
1015.9 26050
1018.28 25440
1020.65 24997
1023.02 24817
1025.4 24558
1027.77 24486
1030.14 24452
1032.51 24098
1034.88 24005
1037.25 23852
1039.62 23801
1041.98 23762
1044.35 23612
1046.72 23589
1049.08 23714
1051.45 23620.:
1053.81 23618
1056.18 23565
1058.54 23640
1060.9 23684
1063.26 23700
1065.63 23706
1067.99 23814
1070.35 23727
1072.71 23749
1075.07 23840
1077.42 23837
1079.78 23866
1082.14 24049
1084.49 23893
1086.85 23961
1089.21 24052
1091.56 24108
1093.91 24144
1096.27 24252
1098.62 24296
1100.97 24463
1103.32 24536
1105.67 24624
1108.02 24730
1110.37 24896
1112.72 25000
1115.07 25321
1117.42 25548
1119.77 25811
1122.11 26109
1124.46 26524
1126.8 27005
1129.15 27329
1131.49 27904
1133.84 28257
1136.18 28905
1138.52 29814
1140.86 31235
1143.2 32990
1145.54 35046
1147.88 37685
1150.22 40208
1152.56 41497
1154.9 42160
1157.23 42127
1159.57 41453
1161.91 39123
1164.24 36145
1166.58 33725
1168.91 31533
1171.24 30048
1173.58 29207
1175.91 28519
1178.24 28228
1180.57 27874
1182.9 27732
1185.23 27705
1187.56 27705
1189.89 27749
1192.22 27755
1194.54 27708
1196.87 27598
1199.2 27470
1201.52 27439
1203.85 27163
1206.17 27171
1208.49 26765
1210.82 26637
1213.14 26350
1215.46 26593
1217.78 26357
1220.1 25724
1222.42 25377
1224.74 25333
1227.06 25101
1229.38 25064
1231.7 25100
1234.01 25008
1236.33 25022
1238.64 25144
1240.96 25181
1243.27 25182
1245.59 25136
1247.9 25281
1250.21 25355
1252.53 25409
1254.84 25454
1257.15 25657
1259.46 25770
1261.77 25771
1264.08 25921
1266.38 26128
1268.69 26154
1271 26194
1273.31 26245
1275.61 26329
1277.92 26415
1280.22 26524
1282.52 26514
1284.83 26522
1287.13 26438
1289.43 26150
1291.73 26067
1294.04 25822
1296.34 25764
1298.64 25634
1300.94 25633
1303.23 25565
1305.53 25515
1307.83 25578
1310.13 25570
1312.42 25629
1314.72 25565
1317.01 25528
1319.31 25362
1321.6 25370
1323.89 25197
1326.19 25147
1328.48 25161
1330.77 25168
1333.06 25144
1335.35 25114
1337.64 25074
1339.93 25167
1342.22 25105
1344.51 25116
1346.79 25105
1349.08 25112
1351.36 24990
1353.65 25020
1355.93 24860
1358.22 24759
1360.5 24704
1362.79 24716
1365.07 24561
1367.35 24532
1369.63 24451
1371.91 24453
1374.19 24256
1376.47 24237
1378.75 24254
1381.03 24402
1383.31 24365
1385.58 24426
1387.86 24467
1390.13 24548
1392.41 24625
1394.68 24739
1396.96 24655
1399.23 24661
1401.5 24525
1403.78 24642
1406.05 24551
1408.32 24426
1410.59 24419
1412.86 24458
1415.13 24481
1417.4 24428
1419.67 24547
1421.93 24627
1424.2 24729
1426.47 24821
1428.73 24975
1431 25079
1433.26 25363
1435.53 25578
1437.79 26026
1440.05 26133
1442.31 26421
1444.58 26566
1446.84 26704
1449.1 26726
1451.36 26710
1453.62 26636
1455.87 26501
1458.13 26274
1460.39 26284
1462.65 26239
1464.9 26083
1467.16 25945
1469.41 25713
1471.67 25714
1473.92 25539
1476.18 25457
1478.43 25469
1480.68 25386
1482.93 25495
1485.18 25562
1487.43 25769
1489.68 25946
1491.93 26406
1494.18 26886
1496.43 27639
1498.68 28410
1500.92 29660
1503.17 31089
1505.42 33074
1507.66 35008
1509.91 37344
1512.15 39380
1514.39 40906
1516.64 41461
1518.88 41788
1521.12 41651
1523.36 41279
1525.6 39705
1527.84 37714
1530.08 35735
1532.32 33516
1534.56 31570
1536.8 29787
1539.03 28241
1541.27 27018
1543.5 26275
1545.74 25588
1547.97 25178
1550.21 24814
1552.44 24590
1554.68 24368
1556.91 24301
1559.14 24112
1561.37 24015
1563.6 23852
1565.83 23762
1568.06 23639
1570.29 23532
1572.52 23615
1574.75 23481
1576.97 23549
1579.2 23483
1581.43 23507
1583.65 23534
1585.88 23516
1588.1 23547
1590.32 23487
1592.55 23332
1594.77 23176
1596.99 23159
1599.21 23124
1601.43 23119
1603.65 23146
1605.87 22981
1608.09 23045
1610.31 22820
1612.53 22842
1614.75 22893
1616.96 22775
1619.18 22666
1621.4 22690
1623.61 22657
1625.83 22667
1628.04 22650
1630.25 22752
1632.47 22761
1634.68 22681
1636.89 22798
1639.1 22863
1641.31 22863
1643.52 22894
1645.73 22862
1647.94 23082
1650.15 23187
1652.36 23218
1654.56 23332
1656.77 23546
1658.98 23597
1661.18 23535
1663.39 23655
1665.59 23581
1667.79 23426
1670 23337
1672.2 23139
1674.4 23013
1676.6 22911
1678.81 22801
1681.01 22573
1683.21 22382
1685.4 22162
1687.6 21947
1689.8 21819
1692 21685
1694.2 21571
1696.39 21440
1698.59 21267
1700.78 21093
1702.98 21128
1705.17 20899
1707.37 20881
1709.56 20886
1711.75 20770
1713.94 20736
1716.13 20654
1718.33 20876
1720.52 20580
1722.71 20584
1724.89 20552
1727.08 20538
1729.27 20497
1731.46 20465
1733.65 20456
1735.83 20447
1738.02 20361
1740.2 20508
1742.39 20384
1744.57 20349
1746.75 20300
1748.94 20228
1751.12 20252
1753.3 20338
1755.48 20327
1757.66 20294
1759.84 20173
1762.02 20205
1764.2 20256
1766.38 20184
1768.56 20154
1770.74 20059
1772.91 20016
1775.09 19927
1777.26 20032
1779.44 19980
1781.61 20270
1783.79 19857
1785.96 19938
1788.13 19862
1790.31 19869
1792.48 19968
1794.65 19897
1796.82 19810
1798.99 19813
1801.16 19890
1803.33 19857
1805.5 19820
1807.67 19755
1809.83 19708
1812 19690
1814.17 19765
1816.33 19608
1818.5 1950:
1820.66 19608
1822.83 19592
1824.99 19508
1827.15 19511
1829.31 19612
1831.48 19543
1833.64 19918
1835.8 19493
1837.96 19462
1840.12 19507
1842.28 19529
1844.44 19459
1846.59 19420
1848.75 19414
1850.91 19384
1853.06 19289
1855.22 19308
1857.38 19284
1859.53 19263
1861.68 19328
1863.84 19143
1865.99 19310
1868.14 19307
1870.3 19248
1872.45 19310
1874.6 19205
1876.75 19349
1878.9 19267
1881.05 19370.:
1883.2 19305
1885.34 19287
1887.49 19277
1889.64 19162
1891.79 19201
1893.93 19123
1896.08 19135
1898.22 19070
1900.37 19147
1902.51 19144
1904.65 19081
1906.8 19081
1908.94 18989
1911.08 19039
1913.22 19028
1915.36 19115
1917.5 19061
1919.64 18995
1921.78 19006
1923.92 18967
1926.06 18987
1928.19 18941
1930.33 18906
1932.47 18964
1934.6 18914
1936.74 18870.:
1938.87 18795
1941.01 18802
1943.14 18912
1945.27 18949
1947.4 18858
1949.54 18901
1951.67 18813
1953.8 18784
1955.93 18851
1958.06 18932
1960.19 18782
1962.32 18764
1964.44 18975
1966.57 18843
1968.7 18816
1970.82 18951
1972.95 18828
1975.08 18822
1977.2 18807
1979.33 18805
1981.45 18732
1983.57 18764
1985.7 18738
1987.82 18674
1989.94 18674
