# Supplementary material for: Raman spectra simulation of antiplatelet drug-platelet interaction using DFT
Source: Sci Rep. 2024 Jan 16;14:1445. doi: 10.1038/s41598-024-51605-7 (PMC10792092; doi:10.1038/s41598-024-51605-7)
Supplement: Supplementary file 1 — Supplementary Information. [file 41598_2024_51605_MOESM1_ESM.zip › Clopidogrel/4.txt]

# Nano Scan Technologies Ltd.
# ASCII Curve

# Data ASCII export
# ÏÇÑ êðèâàÿ ñóììèðîâàíèÿ ñòðîê
# X units = Ðàìàí. ñäâèã, 1/ñì
# Y units = Îòñ÷åòû
# Points = 773

175.425 12723
178.028 12723
180.632 12616
183.234 12570
185.836 12409
188.436 12303
191.037 12177
193.636 12079
196.235 12109
198.833 11976
201.43 11904
204.026 11830
206.622 11856
209.217 12382
211.812 11699
214.405 11571
216.998 11568
219.59 11566
222.182 11492
224.773 11472
227.363 11405
229.952 11296
232.541 11300
235.128 11210
237.715 11133
240.302 11122
242.888 11136
245.473 10941
248.057 10909
250.64 10840
253.223 10755
255.805 10732
258.387 10694
260.967 10645
263.547 10619
266.126 10519
268.705 10521
271.283 10499
273.86 10501
276.436 10475
279.012 10423
281.587 10413
284.161 10410
286.734 10236
289.307 10282
291.879 10307
294.45 10303
297.021 10294
299.591 10202
302.16 10207
304.729 10205
307.296 10196
309.863 10285
312.43 10140
314.995 10094
317.56 10137
320.124 10132
322.688 10132
325.251 10098
327.813 10093
330.374 10072
332.935 10042
335.495 9958
338.054 9951
340.613 10078
343.17 10008
345.727 9990
348.284 9976
350.839 9975
353.394 9899
355.949 9878
358.502 9899
361.055 9936
363.607 9852
366.159 9909
368.709 9824
371.259 9797
373.809 9729
376.357 9747
378.905 9793
381.453 9721
383.999 9716
386.545 9709
389.09 9653
391.634 9608
394.178 9630
396.721 9673
399.263 9573
401.805 9624
404.346 9656
406.886 9699
409.425 9613
411.964 9712
414.502 9717
417.04 9737
419.576 9705
422.112 9731
424.648 9715
427.182 9749
429.716 9691
432.249 9769
434.782 9762
437.313 9714
439.844 9681
442.375 9697
444.905 9682
447.434 9670
449.962 9651
452.489 9696
455.016 9622
457.542 9633
460.068 9721
462.593 9648
465.117 9630
467.64 9687
470.163 9636
472.685 9645
475.206 9704
477.727 9702
480.247 9657
482.766 9747
485.285 9684
487.803 9746
490.32 9788
492.836 9820
495.352 9795
497.867 9860
500.382 9828
502.895 9940
505.408 10003
507.921 10089
510.432 9984
512.943 10033
515.454 10089
517.963 10125
520.472 10102
522.98 10026
525.488 9977
527.995 10035
530.501 9984
533.006 9966
535.511 9850
538.015 9958
540.518 9965
543.021 9924
545.523 9903
548.025 9982
550.525 9852
553.025 9915
555.524 9927
558.023 9862
560.521 9852
563.018 9937
565.515 9908
568.011 9938
570.506 9810
573 9914
575.494 9836
577.987 9887
580.48 9846
582.971 9895
585.462 9862
587.953 9946
590.443 9948
592.932 9908
595.42 9928
597.908 9979
600.395 9934
602.881 9969
605.367 10017
607.852 9887
610.336 9869
612.819 9916
615.302 9969
617.785 10035
620.266 10054
622.747 10021
625.227 10054
627.707 9997
630.186 10010
632.664 10062
635.141 10022
637.618 10033
640.094 10068
642.57 10122
645.045 10078
647.519 10199
649.992 10027
652.465 10053
654.937 9985
657.408 9954
659.879 9968
662.349 9915
664.819 9975
667.287 9926
669.756 9957
672.223 9923
674.69 9934
677.156 9865
679.621 9838
682.086 9800
684.55 9780
687.013 9730
689.476 9789
691.938 9805
694.399 9824
696.86 9915
699.32 9920
701.779 9885
704.238 9978
706.696 9899
709.153 9897
711.61 9946
714.066 9954
716.522 10003
718.976 10011
721.43 9941
723.884 9899
726.336 10051
728.788 9923
731.24 9901
733.69 9936
736.14 9926
738.59 10020
741.038 10027
743.486 10177
745.934 10145
748.381 10320
750.827 10428
753.272 10236
755.717 10200
758.161 10142
760.604 10131
763.047 10051
765.489 9931
767.93 9913
770.371 9910
772.811 9835
775.251 9785
777.689 9825
780.127 9732
782.565 9758
785.002 9722
787.438 9801
789.873 9710
792.308 9797
794.742 9771
797.176 9882
799.609 9913
802.041 9877
804.472 9872
806.903 9916
809.333 9947
811.763 10032
814.192 10086
816.62 10167
819.048 10362
821.475 10368
823.901 10438
826.326 10538
828.751 10632
831.176 10591
833.599 10668
836.022 10688
838.445 10690
840.866 10672
843.287 10815
845.708 10930
848.128 11021
850.547 11037
852.965 11072
855.383 11106
857.8 11060
860.216 11036
862.632 11021
865.047 11035
867.462 10987
869.876 11010
872.289 11007
874.702 11058
877.114 11034
879.525 11109
881.935 11150
884.345 11077
886.755 11046
889.163 11014
891.572 10990
893.979 11010
896.386 10962
898.792 10938
901.197 11038
903.602 11005
906.006 11057
908.41 11091
910.813 11131
913.215 11130
915.616 11158
918.017 11243
920.418 11286
922.817 11262
925.216 11349
927.614 11454
930.012 11456
932.409 11596
934.806 11523
937.201 11590.:
939.597 11614
941.991 11711
944.385 11763
946.778 11849
949.171 11881
951.563 11929
953.954 11937
956.345 12027
958.735 12018
961.124 12099
963.513 11988
965.901 11989
968.288 11883
970.675 11771
973.061 11736
975.447 11651
977.832 11672
980.216 11632
982.599 11743
984.982 11744
987.365 11879
989.746 12005
992.127 12331
994.508 12683
996.888 13245
999.267 13670
1001.65 14295
1004.02 14544
1006.4 14540
1008.78 13967
1011.15 13587
1013.53 13184
1015.9 12693
1018.28 12346
1020.65 12141
1023.02 11982
1025.4 12024
1027.77 11894
1030.14 11978
1032.51 11866
1034.88 11959
1037.25 11852
1039.62 11773
1041.98 11696
1044.35 11660
1046.72 11691
1049.08 11574
1051.45 11629
1053.81 11554
1056.18 11606
1058.54 11655
1060.9 11630
1063.26 11615
1065.63 11621
1067.99 11607
1070.35 11594
1072.71 11648
1075.07 11641
1077.42 11698
1079.78 11678
1082.14 11786
1084.49 11776
1086.85 11720
1089.21 11725
1091.56 11735
1093.91 11769
1096.27 11768
1098.62 11769
1100.97 11763
1103.32 11822
1105.67 11995
1108.02 11991
1110.37 11924
1112.72 11968
1115.07 12066
1117.42 12166
1119.77 12196
1122.11 12389
1124.46 12564
1126.8 12810
1129.15 12835
1131.49 12937
1133.84 12987
1136.18 12994
1138.52 13169
1140.86 13525
1143.2 13901
1145.54 14451
1147.88 15337
1150.22 16247
1152.56 17067
1154.9 17713
1157.23 17992
1159.57 17866
1161.91 17363
1164.24 16528
1166.58 15535
1168.91 14659
1171.24 14054
1173.58 13649
1175.91 13187
1178.24 12964
1180.57 12877
1182.9 12769
1185.23 12743
1187.56 12757
1189.89 12757
1192.22 12820
1194.54 12778
1196.87 12906
1199.2 12918
1201.52 12864
1203.85 12765
1206.17 12834
1208.49 12829
1210.82 12766
1213.14 12661
1215.46 12612
1217.78 12436
1220.1 12352
1222.42 12349
1224.74 12227
1227.06 12276
1229.38 12244
1231.7 12262
1234.01 12353
1236.33 12313
1238.64 12442
1240.96 12510
1243.27 12490
1245.59 12487
1247.9 12674
1250.21 12598
1252.53 12663
1254.84 12717
1257.15 12733
1259.46 12761
1261.77 12801
1264.08 12893
1266.38 12903
1268.69 13002
1271 13027
1273.31 13006
1275.61 12953
1277.92 12959
1280.22 12915
1282.52 12984
1284.83 12876
1287.13 12902
1289.43 12854
1291.73 12829
1294.04 12831
1296.34 12833
1298.64 12736
1300.94 12796
1303.23 12819
1305.53 12868
1307.83 12924
1310.13 12831
1312.42 12838
1314.72 12928
1317.01 12884
1319.31 12964
1321.6 12840
1323.89 12827
1326.19 12807
1328.48 12780
1330.77 12740
1333.06 12753
1335.35 12780
1337.64 12795
1339.93 12819
1342.22 12732
1344.51 12711
1346.79 12677
1349.08 12574
1351.36 12431
1353.65 12417
1355.93 12289
1358.22 12175
1360.5 12136
1362.79 12108
1365.07 11954
1367.35 11868
1369.63 11818
1371.91 11867
1374.19 11704
1376.47 11628
1378.75 11568
1381.03 11662
1383.31 11632
1385.58 11685
1387.86 11755
1390.13 11790
1392.41 11782
1394.68 11771
1396.96 11834
1399.23 11868
1401.5 11844
1403.78 11838
1406.05 12005
1408.32 11899
1410.59 11862
1412.86 11906
1415.13 11931
1417.4 11878
1419.67 11970
1421.93 11999
1424.2 12048
1426.47 12156
1428.73 12239
1431 12322
1433.26 12531
1435.53 12699
1437.79 12939
1440.05 13273
1442.31 13465
1444.58 13619
1446.84 13736
1449.1 13788
1451.36 13881
1453.62 13820
1455.87 13723
1458.13 13607
1460.39 13518
1462.65 13381
1464.9 13185
1467.16 13024
1469.41 12850
1471.67 12724
1473.92 12511
1476.18 12345
1478.43 12157
1480.68 11980
1482.93 11921
1485.18 11866
1487.43 11793
1489.68 11823
1491.93 11819
1494.18 11880
1496.43 12174
1498.68 12259
1500.92 12574
1503.17 12970
1505.42 13464
1507.66 14055
1509.91 14662
1512.15 15491
1514.39 16115
1516.64 16779
1518.88 17271
1521.12 17487
1523.36 17490
1525.6 17329
1527.84 16797
1530.08 16298
1532.32 15521
1534.56 14797
1536.8 14055
1539.03 13404
1541.27 12899
1543.5 12354
1545.74 12081
1547.97 11883
1550.21 11773
1552.44 11615
1554.68 11576
1556.91 11463
1559.14 11480
1561.37 11425
1563.6 11294
1565.83 11223
1568.06 11234
1570.29 11177
1572.52 11170
1574.75 11220
1576.97 11181
1579.2 11290
1581.43 11226
1583.65 11284
1585.88 11281
1588.1 11377
1590.32 11304
1592.55 11364
1594.77 11328
1596.99 11268
1599.21 11262
1601.43 11251
1603.65 11281
1605.87 11290
1608.09 11291
1610.31 11265
1612.53 11297
1614.75 11330
1616.96 11194
1619.18 11152
1621.4 11159
1623.61 11226
1625.83 11190
1628.04 11046
1630.25 11097
1632.47 11124
1634.68 11158
1636.89 11138
1639.1 11204
1641.31 11172
1643.52 11400
1645.73 11398
1647.94 11594
1650.15 11747
1652.36 11954
1654.56 12113
1656.77 12233
1658.98 12482
1661.18 12498
1663.39 12517
1665.59 12610
1667.79 12467
1670 12385
1672.2 12235
1674.4 12051
1676.6 12015
1678.81 11887
1681.01 11614
1683.21 11554
1685.4 11349
1687.6 11127
1689.8 10979
1692 10800
1694.2 10709
1696.39 10555
1698.59 10345
1700.78 10268
1702.98 10226
1705.17 10032
1707.37 9929
1709.56 9859
1711.75 9766
1713.94 9751
1716.13 9744
1718.33 9662
1720.52 9670
1722.71 9640
1724.89 9657
1727.08 9584
1729.27 9598
1731.46 9590
1733.65 9584
1735.83 9616
1738.02 9592
1740.2 9525
1742.39 9574
1744.57 9564
1746.75 9624
1748.94 9519
1751.12 9541
1753.3 9489
1755.48 9437
1757.66 9447
1759.84 9496
1762.02 9466
1764.2 9392
1766.38 9394
1768.56 9406
1770.74 9398
1772.91 9331
1775.09 9248
1777.26 9335
1779.44 9338
1781.61 9314
1783.79 9357
1785.96 9325
1788.13 9252
1790.31 9276
1792.48 9355
1794.65 9296
1796.82 9320
1798.99 9348
1801.16 9337
1803.33 9356
1805.5 9315
1807.67 9244
1809.83 9267
1812 9292
1814.17 9262
1816.33 9209
1818.5 9180
1820.66 9192
1822.83 9166
1824.99 9183
1827.15 9120
1829.31 9160
1831.48 9244
1833.64 9214
1835.8 9196
1837.96 9174
1840.12 9114
1842.28 9169
1844.44 9212
1846.59 9232
1848.75 9226
1850.91 9125
1853.06 9155
1855.22 9103
1857.38 9139
1859.53 9085
1861.68 9124
1863.84 9074
1865.99 9032
1868.14 9112
1870.3 9087
1872.45 9118
1874.6 9112
1876.75 9032
1878.9 9175
1881.05 9078
1883.2 9109
1885.34 9122
1887.49 9151
1889.64 9085
1891.79 9113
1893.93 9050
1896.08 9066
1898.22 9018
1900.37 8981
1902.51 9039
1904.65 9025
1906.8 8998
1908.94 8992
1911.08 9006
1913.22 9018
1915.36 8991
1917.5 9048
1919.64 9050
1921.78 9043
1923.92 9023
1926.06 9024
1928.19 9044
1930.33 8921
1932.47 9075
1934.6 8926
1936.74 8966
1938.87 8947
1941.01 9007
1943.14 8931
1945.27 8980
1947.4 8987
1949.54 8998
1951.67 8933
1953.8 8938
1955.93 8982
1958.06 9018
1960.19 9068
1962.32 9043
1964.44 8984
1966.57 8987
1968.7 9030
1970.82 9001
1972.95 8922
1975.08 8960
1977.2 9002
1979.33 8934
1981.45 8971
1983.57 8920
1985.7 9159
1987.82 8937
1989.94 8937
