# Supplementary material for: Raman spectra simulation of antiplatelet drug-platelet interaction using DFT
Source: Sci Rep. 2024 Jan 16;14:1445. doi: 10.1038/s41598-024-51605-7 (PMC10792092; doi:10.1038/s41598-024-51605-7)
Supplement: Supplementary file 1 — Supplementary Information. [file 41598_2024_51605_MOESM1_ESM.zip › Clopidogrel/5.txt]

# Nano Scan Technologies Ltd.
# ASCII Curve

# Data ASCII export
# ÏÇÑ êðèâàÿ ñóììèðîâàíèÿ ñòðîê
# X units = Ðàìàí. ñäâèã, 1/ñì
# Y units = Îòñ÷åòû
# Points = 773

175.425 8234
178.028 8234
180.632 8157
183.234 8161
185.836 8038
188.436 8015
191.037 7961
193.636 7917
196.235 7907
198.833 7811
201.43 7795
204.026 7735
206.622 7677
209.217 7664
211.812 7664
214.405 7596
216.998 7637
219.59 7561
222.182 7589
224.773 7519
227.363 7461
229.952 7481
232.541 7406
235.128 7400
237.715 7350
240.302 7290
242.888 7270
245.473 7201
248.057 7177
250.64 7152
253.223 7095
255.805 7048
258.387 7073
260.967 6998
263.547 6928
266.126 6971
268.705 6951
271.283 6908
273.86 6844
276.436 6795
279.012 6795
281.587 6794
284.161 6714
286.734 6768
289.307 6741
291.879 6726
294.45 6629
297.021 6640
299.591 6620.:
302.16 6687
304.729 6607
307.296 6670
309.863 6580
312.43 6620.:
314.995 6585
317.56 6590
320.124 6555
322.688 6562
325.251 6452
327.813 6485
330.374 6438
332.935 6444
335.495 6431
338.054 6407
340.613 6411
343.17 6378
345.727 6369
348.284 6349
350.839 6373
353.394 6357
355.949 6370
358.502 6319
361.055 6283
363.607 6248
366.159 6404
368.709 6334
371.259 6286
373.809 6313
376.357 6316
378.905 6288
381.453 6316
383.999 6375
386.545 6369
389.09 6359
391.634 6314
394.178 6308
396.721 6330
399.263 6384
401.805 6398
404.346 6361
406.886 6403
409.425 6369
411.964 6404
414.502 6420
417.04 6389
419.576 6426
422.112 6433
424.648 6436
427.182 6473
429.716 6466
432.249 6408
434.782 6427
437.313 6420
439.844 6362
442.375 6395
444.905 6391
447.434 6413
449.962 6364
452.489 6362
455.016 6412
457.542 6424
460.068 6455
462.593 6408
465.117 6422
467.64 6397
470.163 6390
472.685 6430
475.206 6477
477.727 6375
480.247 6476
482.766 6472
485.285 6416
487.803 6463
490.32 6451
492.836 6531
495.352 6529
497.867 6567
500.382 6569
502.895 6580
505.408 6616
507.921 6664
510.432 6710
512.943 6650
515.454 6599
517.963 6612
520.472 6604
522.98 6604
525.488 6646
527.995 6594
530.501 6563
533.006 6558
535.511 6592
538.015 6612
540.518 6514
543.021 6659
545.523 6649
548.025 6612
550.525 6599
553.025 6641
555.524 6648
558.023 6608
560.521 6603
563.018 6624
565.515 6680
568.011 6593
570.506 6589
573 6587
575.494 6602
577.987 6639
580.48 6620
582.971 6642
585.462 6636
587.953 6650
590.443 6680
592.932 6600
595.42 6700
597.908 6704
600.395 6626
602.881 6671
605.367 6635
607.852 6722
610.336 6694
612.819 6693
615.302 6632
617.785 6714
620.266 6755
622.747 6741
625.227 6699
627.707 6638
630.186 6620.:
632.664 6632
635.141 6657
637.618 6674
640.094 6660
642.57 6712
645.045 6684
647.519 6700
649.992 6525
652.465 6512
654.937 6502
657.408 6499
659.879 6448
662.349 6471
664.819 6480
667.287 6404
669.756 6389
672.223 6312
674.69 6275
677.156 6294
679.621 6265
682.086 6223
684.55 6250
687.013 7019
689.476 6133
691.938 6139
694.399 6165
696.86 6189
699.32 6153
701.779 6163
704.238 6142
706.696 6233
709.153 6151
711.61 6106
714.066 6154
716.522 6131
718.976 6190
721.43 6152
723.884 6148
726.336 6133
728.788 6106
731.24 6089
733.69 6106
736.14 6180
738.59 6100
741.038 6143
743.486 6123
745.934 6195
748.381 6164
750.827 6190
753.272 6142
755.717 6168
758.161 6168
760.604 6146
763.047 6140
765.489 6073
767.93 6085
770.371 6007
772.811 6040
775.251 5958
777.689 5978
780.127 5919
782.565 5904
785.002 5919
787.438 5984
789.873 5944
792.308 5999
794.742 5972
797.176 6011
799.609 6010
802.041 5967
804.472 6011
806.903 6023
809.333 6067
811.763 6006
814.192 6061
816.62 6125
819.048 6191
821.475 6194
823.901 6255
826.326 6342
828.751 6374
831.176 6267
833.599 6353
836.022 6321
838.445 6358
840.866 6364
843.287 6406
845.708 6367
848.128 6442
850.547 6495
852.965 6512
855.383 6478
857.8 6455
860.216 6441
862.632 6316
865.047 6367
867.462 6366
869.876 6363
872.289 6358
874.702 6398
877.114 6436
879.525 6468
881.935 6404
884.345 6346
886.755 6387
889.163 6379
891.572 6368
893.979 6369
896.386 6321
898.792 6385
901.197 6363
903.602 6386
906.006 6328
908.41 6317
910.813 6293
913.215 6245
915.616 6360
918.017 6354
920.418 6415
922.817 6373
925.216 6401
927.614 6402
930.012 6435
932.409 6437
934.806 6497
937.201 6524
939.597 6486
941.991 6525
944.385 6497
946.778 6505
949.171 6519
951.563 6559
953.954 6500
956.345 6579
958.735 6596
961.124 6550
963.513 6446
965.901 6465
968.288 6433
970.675 6366
973.061 6340
975.447 6385
977.832 6370
980.216 6323
982.599 6338
984.982 6334
987.365 6286
989.746 6398
992.127 6393
994.508 6554
996.888 6682
999.267 6985
1001.65 7275
1004.02 7462
1006.4 7336
1008.78 7047
1011.15 6794
1013.53 6652
1015.9 6530
1018.28 6403
1020.65 6409
1023.02 6391
1025.4 6389
1027.77 6380
1030.14 6445
1032.51 6449
1034.88 6514
1037.25 6436
1039.62 6442
1041.98 6342
1044.35 6348
1046.72 6316
1049.08 6310
1051.45 6294
1053.81 6313
1056.18 6266
1058.54 6265
1060.9 6310
1063.26 6349
1065.63 6338
1067.99 6310
1070.35 6307
1072.71 6328
1075.07 6385
1077.42 6345
1079.78 6382
1082.14 6387
1084.49 6390
1086.85 6374
1089.21 6367
1091.56 6374
1093.91 6398
1096.27 6395
1098.62 6422
1100.97 6447
1103.32 6428
1105.67 6451
1108.02 6407
1110.37 6440
1112.72 6431
1115.07 6385
1117.42 6411
1119.77 6466
1122.11 6470
1124.46 6541
1126.8 6640
1129.15 6571
1131.49 6577
1133.84 6578
1136.18 6548
1138.52 6591
1140.86 7044
1143.2 6726
1145.54 6804
1147.88 6955
1150.22 7141
1152.56 7268
1154.9 7507
1157.23 7580
1159.57 7427
1161.91 7364
1164.24 7166
1166.58 6962
1168.91 6827
1171.24 6738
1173.58 6704
1175.91 6678
1178.24 6616
1180.57 6580
1182.9 6607
1185.23 6604
1187.56 6552
1189.89 6619
1192.22 6590
1194.54 6614
1196.87 6671
1199.2 6693
1201.52 6769
1203.85 6841
1206.17 6831
1208.49 6774
1210.82 6792
1213.14 6810
1215.46 6723
1217.78 6766
1220.1 6697
1222.42 6677
1224.74 6737
1227.06 6779
1229.38 6777
1231.7 6833
1234.01 6889
1236.33 6867
1238.64 6940
1240.96 6891
1243.27 6995
1245.59 6955
1247.9 7036
1250.21 7001
1252.53 7038
1254.84 7033
1257.15 7047
1259.46 7112
1261.77 7069
1264.08 7064
1266.38 7116
1268.69 7124
1271 7166
1273.31 7106
1275.61 7118
1277.92 7046
1280.22 7062
1282.52 7115
1284.83 7037
1287.13 7068
1289.43 7091
1291.73 7013
1294.04 7113
1296.34 7103
1298.64 7087
1300.94 7117
1303.23 7168
1305.53 7141
1307.83 7187
1310.13 7160
1312.42 7222
1314.72 7219
1317.01 7239
1319.31 7216
1321.6 7158
1323.89 7154
1326.19 7163
1328.48 7148
1330.77 7178
1333.06 7198
1335.35 7179
1337.64 7163
1339.93 7209
1342.22 7183
1344.51 7182
1346.79 7195
1349.08 7159
1351.36 7039
1353.65 6963
1355.93 6940
1358.22 6883
1360.5 6825
1362.79 6829
1365.07 6774
1367.35 6697
1369.63 6692
1371.91 6726
1374.19 6648
1376.47 6582
1378.75 6581
1381.03 6599
1383.31 6606
1385.58 6609
1387.86 6713
1390.13 6666
1392.41 6629
1394.68 6696
1396.96 6642
1399.23 6783
1401.5 6793
1403.78 6736
1406.05 6684
1408.32 6747
1410.59 6786
1412.86 6787
1415.13 6777
1417.4 6767
1419.67 6783
1421.93 6799
1424.2 6859
1426.47 6858
1428.73 6909
1431 6973
1433.26 7010
1435.53 7125
1437.79 7276
1440.05 7435
1442.31 7534
1444.58 7603
1446.84 7684
1449.1 7715
1451.36 7667
1453.62 7642
1455.87 7652
1458.13 7578
1460.39 7580
1462.65 7447
1464.9 7427
1467.16 7376
1469.41 7274
1471.67 7198
1473.92 7172
1476.18 7046
1478.43 7011
1480.68 6953
1482.93 6862
1485.18 6801
1487.43 6781
1489.68 6767
1491.93 6699
1494.18 6765
1496.43 6775
1498.68 6805
1500.92 6832
1503.17 6947
1505.42 7025
1507.66 7161
1509.91 7312
1512.15 7448
1514.39 7568
1516.64 7646
1518.88 7656
1521.12 7738
1523.36 7733
1525.6 7681
1527.84 7614
1530.08 7548
1532.32 7343
1534.56 7313
1536.8 7125
1539.03 6995
1541.27 6945
1543.5 6806
1545.74 6778
1547.97 6774
1550.21 6806
1552.44 6874
1554.68 6850.:
1556.91 6895
1559.14 6873
1561.37 6836
1563.6 6777
1565.83 6742
1568.06 6789
1570.29 6741
1572.52 6700
1574.75 6757
1576.97 6750
1579.2 6811
1581.43 6828
1583.65 6794
1585.88 6821
1588.1 6799
1590.32 6776
1592.55 6812
1594.77 6830
1596.99 6749
1599.21 6767
1601.43 6710
1603.65 6788
1605.87 6825
1608.09 6798
1610.31 6865
1612.53 6830
1614.75 6786
1616.96 6793
1619.18 6803
1621.4 6779
1623.61 6753
1625.83 6733
1628.04 6744
1630.25 6730
1632.47 6665
1634.68 6715
1636.89 6712
1639.1 6787
1641.31 6822
1643.52 6879
1645.73 6923
1647.94 6966
1650.15 7079
1652.36 7147
1654.56 7238
1656.77 7379
1658.98 7453
1661.18 7559
1663.39 7488
1665.59 7458
1667.79 7488
1670 7409
1672.2 7331
1674.4 7292
1676.6 7215
1678.81 7207
1681.01 7093
1683.21 6990
1685.4 6855
1687.6 6758
1689.8 6686
1692 6623
1694.2 6516
1696.39 6486
1698.59 6382
1700.78 6322
1702.98 6273
1705.17 6214
1707.37 6174
1709.56 6156
1711.75 6114
1713.94 6028
1716.13 6049
1718.33 6058
1720.52 6024
1722.71 5946
1724.89 6019
1727.08 5966
1729.27 5977
1731.46 5957
1733.65 5976
1735.83 5993
1738.02 5971
1740.2 6003
1742.39 5965
1744.57 5970
1746.75 5994
1748.94 5983
1751.12 5955
1753.3 6038
1755.48 5938
1757.66 5977
1759.84 5954
1762.02 6006
1764.2 5941
1766.38 5932
1768.56 5931
1770.74 5848
1772.91 5899
1775.09 5885
1777.26 5905
1779.44 5905
1781.61 5856
1783.79 5886
1785.96 5866
1788.13 5882
1790.31 5901
1792.48 5948
1794.65 5885
1796.82 5912
1798.99 5905
1801.16 5868
1803.33 5850.:
1805.5 5863
1807.67 5858
1809.83 5863
1812 5887
1814.17 5875
1816.33 5839
1818.5 5868
1820.66 5812
1822.83 5803
1824.99 5870
1827.15 5799
1829.31 5820
1831.48 5770
1833.64 5831
1835.8 5837
1837.96 5824
1840.12 5873
1842.28 5820
1844.44 5850.:
1846.59 5839
1848.75 5842
1850.91 5812
1853.06 5855
1855.22 5848
1857.38 5819
1859.53 5824
1861.68 5837
1863.84 5830
1865.99 5827
1868.14 5837
1870.3 5801
1872.45 5841
1874.6 5895
1876.75 5832
1878.9 5830
1881.05 5892
1883.2 5832
1885.34 5830
1887.49 5848
1889.64 5884
1891.79 5840
1893.93 5798
1896.08 5825
1898.22 5866
1900.37 5812
1902.51 5793
1904.65 5849
1906.8 5823
1908.94 5823
1911.08 5832
1913.22 5807
1915.36 5837
1917.5 5859
1919.64 5873
1921.78 5870.:
1923.92 5859
1926.06 5830
1928.19 5835
1930.33 5860
1932.47 5864
1934.6 5893
1936.74 5836
1938.87 5804
1941.01 5788
1943.14 5781
1945.27 5875
1947.4 5863
1949.54 5796
1951.67 5858
1953.8 5859
1955.93 5841
1958.06 5835
1960.19 5850
1962.32 5852
1964.44 5889
1966.57 5879
1968.7 5865
1970.82 5856
1972.95 5880
1975.08 5865
1977.2 5844
1979.33 5844
1981.45 5841
1983.57 5800
1985.7 5878
1987.82 5850.:
1989.94 5850.:
