# Supplementary material for: Raman spectra simulation of antiplatelet drug-platelet interaction using DFT
Source: Sci Rep. 2024 Jan 16;14:1445. doi: 10.1038/s41598-024-51605-7 (PMC10792092; doi:10.1038/s41598-024-51605-7)
Supplement: Supplementary file 1 — Supplementary Information. [file 41598_2024_51605_MOESM1_ESM.zip › Clopidogrel/6.txt]

# Nano Scan Technologies Ltd.
# ASCII Curve

# Data ASCII export
# ÏÇÑ êðèâàÿ ñóììèðîâàíèÿ ñòðîê
# X units = Ðàìàí. ñäâèã, 1/ñì
# Y units = Îòñ÷åòû
# Points = 773

175.425 18195
178.028 18195
180.632 18135
183.234 18054
185.836 17922
188.436 17914
191.037 17880
193.636 17741
196.235 17668
198.833 17773
201.43 17717
204.026 17605
206.622 17517
209.217 17456
211.812 17457
214.405 17568
216.998 17473
219.59 17386
222.182 17459
224.773 17447
227.363 17412
229.952 17345
232.541 17307
235.128 17261
237.715 17228
240.302 17151
242.888 17169
245.473 17120.:
248.057 17097
250.64 17053
253.223 17074
255.805 17057
258.387 17034
260.967 17068
263.547 16987
266.126 17064
268.705 16981
271.283 16984
273.86 17002
276.436 16991
279.012 17028
281.587 16979
284.161 16901
286.734 16868
289.307 16975
291.879 16928
294.45 16924
297.021 16936
299.591 17044
302.16 16969
304.729 17043
307.296 16949
309.863 17024
312.43 17024
314.995 17034
317.56 17102
320.124 17051
322.688 17125
325.251 17122
327.813 17057
330.374 17204
332.935 17090
335.495 17151
338.054 17095
340.613 17132
343.17 17198
345.727 17240
348.284 17105
350.839 17259
353.394 17245
355.949 17151
358.502 17183
361.055 17122
363.607 17090
366.159 17151
368.709 17083
371.259 17068
373.809 16982
376.357 16970
378.905 17026
381.453 16985
383.999 16956
386.545 16884
389.09 16953
391.634 16804
394.178 16735
396.721 16756
399.263 16703
401.805 16755
404.346 16765
406.886 16841
409.425 16796
411.964 16694
414.502 16828
417.04 16819
419.576 16900
422.112 16983
424.648 16965
427.182 17035
429.716 16928
432.249 16914
434.782 17028
437.313 16941
439.844 16960
442.375 16973
444.905 16891
447.434 16941
449.962 16900
452.489 17003
455.016 16922
457.542 16917
460.068 17073
462.593 17001
465.117 17088
467.64 17127
470.163 17065
472.685 17109
475.206 17106
477.727 17165
480.247 17187
482.766 17168
485.285 17230
487.803 17186
490.32 17369
492.836 17213
495.352 17391
497.867 17479
500.382 17498
502.895 17596
505.408 17598
507.921 17638
510.432 17647
512.943 17598
515.454 17640
517.963 17689
520.472 17672
522.98 17668
525.488 17688
527.995 17630
530.501 17672
533.006 17712
535.511 17570
538.015 17669
540.518 17677
543.021 17693
545.523 17766
548.025 17742
550.525 17714
553.025 17723
555.524 17774
558.023 17710
560.521 17753
563.018 17733
565.515 17848
568.011 17809
570.506 17864
573 17868
575.494 17974
577.987 17942
580.48 17877
582.971 17999
585.462 18143
587.953 17977
590.443 18054
592.932 18005
595.42 18156
597.908 18159
600.395 18201
602.881 18237
605.367 18184
607.852 18306
610.336 18257
612.819 18257
615.302 18350
617.785 18393
620.266 18355
622.747 18458
625.227 18469
627.707 18474
630.186 18493
632.664 18485
635.141 18612
637.618 18704
640.094 18656
642.57 18665
645.045 18642
647.519 18738
649.992 18580
652.465 18655
654.937 18597
657.408 18610
659.879 18566
662.349 18568
664.819 18585
667.287 18626
669.756 18648
672.223 18523
674.69 18650
677.156 18607
679.621 18540
682.086 18578
684.55 18422
687.013 18384
689.476 18362
691.938 18506
694.399 18497
696.86 18519
699.32 18626
701.779 18563
704.238 18553
706.696 18601
709.153 18671
711.61 18628
714.066 18606
716.522 18569
718.976 18659
721.43 18578
723.884 18688
726.336 18662
728.788 18659
731.24 18482
733.69 18610
736.14 18624
738.59 18758
741.038 18807
743.486 18849
745.934 18940
748.381 18956
750.827 19003
753.272 18901
755.717 19067
758.161 18985
760.604 18852
763.047 18839
765.489 18712
767.93 18704
770.371 18713
772.811 18706
775.251 18608
777.689 18624
780.127 18748
782.565 18751
785.002 18756
787.438 18738
789.873 18895
792.308 18837
794.742 18815
797.176 18830
799.609 18855
802.041 19042
804.472 18974
806.903 18971
809.333 19071
811.763 19009
814.192 19219
816.62 19278
819.048 20012
821.475 19400
823.901 19552
826.326 19636
828.751 19765
831.176 19766
833.599 19834
836.022 19745
838.445 19774
840.866 19842
843.287 19866
845.708 19989
848.128 20032
850.547 20152
852.965 20229
855.383 20249
857.8 20258
860.216 20256
862.632 20294
865.047 20315
867.462 20244
869.876 20332
872.289 20388
874.702 20351
877.114 20443
879.525 20382
881.935 20452
884.345 20278
886.755 20241
889.163 20282
891.572 20378
893.979 20248
896.386 20417
898.792 20357
901.197 20260
903.602 20431
906.006 20443
908.41 20441
910.813 20471
913.215 20526
915.616 20468
918.017 20617
920.418 20638
922.817 20728
925.216 20854
927.614 20932
930.012 20818
932.409 20870
934.806 20945
937.201 21067
939.597 21156
941.991 21296
944.385 21325
946.778 21438
949.171 21623
951.563 21762
953.954 21887
956.345 21886
958.735 21884
961.124 21895
963.513 21767
965.901 21717
968.288 21628
970.675 21599
973.061 21414
975.447 21498
977.832 21417
980.216 21519
982.599 21651
984.982 21609
987.365 21762
989.746 22036
992.127 22347
994.508 22896
996.888 23336
999.267 23986
1001.65 24632
1004.02 24901
1006.4 24734
1008.78 24300
1011.15 23819
1013.53 23435
1015.9 22973
1018.28 22620
1020.65 22250
1023.02 22133
1025.4 22150
1027.77 22090
1030.14 22076
1032.51 21953
1034.88 21818
1037.25 21878
1039.62 21725
1041.98 21764
1044.35 21801
1046.72 21679
1049.08 21604
1051.45 21605
1053.81 21612
1056.18 21732
1058.54 21643
1060.9 21639
1063.26 21651
1065.63 21778
1067.99 21676
1070.35 21701
1072.71 21781
1075.07 21765
1077.42 21843
1079.78 21874
1082.14 21761
1084.49 21836
1086.85 21885
1089.21 21876
1091.56 21867
1093.91 21901
1096.27 22062
1098.62 21966
1100.97 22005
1103.32 22152
1105.67 22187
1108.02 22318
1110.37 22331
1112.72 22365
1115.07 22501
1117.42 22608
1119.77 22632
1122.11 22981
1124.46 23065
1126.8 23237
1129.15 23443
1131.49 23539
1133.84 23694
1136.18 23800
1138.52 24191
1140.86 24637
1143.2 25243
1145.54 26008
1147.88 27106
1150.22 28332
1152.56 29632
1154.9 30528
1157.23 30854
1159.57 30795
1161.91 29898
1164.24 28820
1166.58 27583
1168.91 26518
1171.24 25431
1173.58 24811
1175.91 24412
1178.24 24143
1180.57 24009
1182.9 23891
1185.23 23787
1187.56 23777
1189.89 23846
1192.22 23921
1194.54 23975
1196.87 23954
1199.2 23895
1201.52 23904
1203.85 23904
1206.17 23789
1208.49 23670
1210.82 23607
1213.14 23404
1215.46 23311
1217.78 23328
1220.1 23180
1222.42 23125
1224.74 23072
1227.06 23099
1229.38 23049
1231.7 22968
1234.01 23047
1236.33 23038
1238.64 23147
1240.96 23186
1243.27 23178
1245.59 23236
1247.9 23322
1250.21 23274
1252.53 23444
1254.84 23355
1257.15 23471
1259.46 23550
1261.77 23625
1264.08 23834
1266.38 23795
1268.69 23918
1271 23963
1273.31 24002
1275.61 23993
1277.92 24115
1280.22 24055
1282.52 24110
1284.83 24039
1287.13 24013
1289.43 23829
1291.73 23802
1294.04 23783
1296.34 23847
1298.64 23757
1300.94 23795
1303.23 23732
1305.53 23842
1307.83 23848
1310.13 23932
1312.42 23909
1314.72 23891
1317.01 23872
1319.31 23819
1321.6 23798
1323.89 23663
1326.19 23675
1328.48 23794
1330.77 23659
1333.06 23569
1335.35 23763
1337.64 23755
1339.93 23828
1342.22 23695
1344.51 23750
1346.79 23738
1349.08 23601
1351.36 23725
1353.65 23648
1355.93 23551
1358.22 23584
1360.5 23508
1362.79 23366
1365.07 23281
1367.35 23199
1369.63 23054
1371.91 23152
1374.19 22999
1376.47 22923
1378.75 23010
1381.03 22994
1383.31 23000
1385.58 22995
1387.86 23109
1390.13 23093
1392.41 23159
1394.68 23262
1396.96 23400
1399.23 23253
1401.5 23249
1403.78 23296
1406.05 23255
1408.32 23237
1410.59 23271
1412.86 23311
1415.13 23280
1417.4 23286
1419.67 23245
1421.93 23335
1424.2 23493
1426.47 23419
1428.73 23526
1431 23662
1433.26 24017
1435.53 24166
1437.79 24358
1440.05 24598
1442.31 24730
1444.58 24864
1446.84 24994
1449.1 25112
1451.36 25118
1453.62 24934
1455.87 24996
1458.13 24842
1460.39 24786
1462.65 24698
1464.9 24620
1467.16 24511
1469.41 24285
1471.67 24223
1473.92 24016
1476.18 23988
1478.43 23789
1480.68 23800
1482.93 23754
1485.18 23712
1487.43 23650
1489.68 23661
1491.93 23865
1494.18 23920
1496.43 24187
1498.68 24487
1500.92 24920
1503.17 25495
1505.42 26281
1507.66 27104
1509.91 28014
1512.15 29178
1514.39 29981
1516.64 30883
1518.88 31344
1521.12 31666
1523.36 31768
1525.6 31356
1527.84 30823
1530.08 29914
1532.32 29001
1534.56 27842
1536.8 26868
1539.03 26065
1541.27 25483
1543.5 24779
1545.74 24413
1547.97 24238
1550.21 23980
1552.44 23823
1554.68 23706
1556.91 23697
1559.14 23562
1561.37 23506
1563.6 23377
1565.83 23304
1568.06 23278
1570.29 23301
1572.52 23163
1574.75 23204
1576.97 23187
1579.2 23343
1581.43 23291
1583.65 23274
1585.88 23332
1588.1 23295
1590.32 23283
1592.55 23235
1594.77 23236
1596.99 23154
1599.21 23122
1601.43 23132
1603.65 23111
1605.87 23158
1608.09 22963
1610.31 22976
1612.53 22890
1614.75 22787
1616.96 22822
1619.18 22715
1621.4 22546
1623.61 22534
1625.83 22562
1628.04 22475
1630.25 22395
1632.47 22428
1634.68 22368
1636.89 22410
1639.1 22419
1641.31 22341
1643.52 22504
1645.73 22445
1647.94 22508
1650.15 22589
1652.36 22663
1654.56 22678
1656.77 22832
1658.98 22934
1661.18 23015
1663.39 22842
1665.59 22944
1667.79 22994
1670 22842
1672.2 22684
1674.4 22677
1676.6 22456
1678.81 22442
1681.01 22768
1683.21 22004
1685.4 21812
1687.6 21690
1689.8 21518
1692 21340
1694.2 21162
1696.39 21062
1698.59 20940
1700.78 20707
1702.98 20690
1705.17 20615
1707.37 20582
1709.56 20516
1711.75 20483
1713.94 20399
1716.13 20476
1718.33 20375
1720.52 20502
1722.71 20276
1724.89 20287
1727.08 20314
1729.27 20254
1731.46 20207
1733.65 20202
1735.83 20152
1738.02 20192
1740.2 20131
1742.39 20229
1744.57 20120
1746.75 20082
1748.94 20121
1751.12 20039
1753.3 20138
1755.48 20131
1757.66 20082
1759.84 20171
1762.02 20138
1764.2 20067
1766.38 19976
1768.56 20028
1770.74 19870.:
1772.91 19893
1775.09 19867
1777.26 19771
1779.44 19811
1781.61 19839
1783.79 19899
1785.96 19904
1788.13 19773
1790.31 19841
1792.48 19868
1794.65 19885
1796.82 19870.:
1798.99 19831
1801.16 19865
1803.33 19814
1805.5 19804
1807.67 19852
1809.83 19719
1812 19699
1814.17 19673
1816.33 19682
1818.5 19551
1820.66 19598
1822.83 19522
1824.99 19552
1827.15 19648
1829.31 19561
1831.48 19576
1833.64 19570
1835.8 19539
1837.96 19569
1840.12 19567
1842.28 19676
1844.44 19640
1846.59 19461
1848.75 19575
1850.91 19549
1853.06 19500
1855.22 19458
1857.38 19487
1859.53 19329
1861.68 19405
1863.84 19416
1865.99 19397
1868.14 19353
1870.3 19448
1872.45 19353
1874.6 19537
1876.75 19397
1878.9 19428
1881.05 19417
1883.2 19418
1885.34 19431
1887.49 19467
1889.64 19428
1891.79 19444
1893.93 19407
1896.08 19347
1898.22 19307
1900.37 19372
1902.51 19312
1904.65 19282
1906.8 19266
1908.94 19299
1911.08 19328
1913.22 19359
1915.36 19365
1917.5 19429
1919.64 19420
1921.78 19302
1923.92 19319
1926.06 19362
1928.19 19473
1930.33 19329
1932.47 19334
1934.6 19329
1936.74 19256
1938.87 19234
1941.01 19258
1943.14 19272
1945.27 19327
1947.4 19286
1949.54 19220
1951.67 19267
1953.8 19228
1955.93 19335
1958.06 19305
1960.19 19355
1962.32 19325
1964.44 19301
1966.57 19346
1968.7 19349
1970.82 19265
1972.95 19288
1975.08 19189
1977.2 19194
1979.33 19273
1981.45 19175
1983.57 19138
1985.7 19200
1987.82 19181
1989.94 19181
