# Supplementary material for: Raman spectra simulation of antiplatelet drug-platelet interaction using DFT
Source: Sci Rep. 2024 Jan 16;14:1445. doi: 10.1038/s41598-024-51605-7 (PMC10792092; doi:10.1038/s41598-024-51605-7)
Supplement: Supplementary file 1 — Supplementary Information. [file 41598_2024_51605_MOESM1_ESM.zip › Clopidogrel/7.txt]

# Nano Scan Technologies Ltd.
# ASCII Curve

# Data ASCII export
# ÏÇÑ êðèâàÿ ñóììèðîâàíèÿ ñòðîê
# X units = Ðàìàí. ñäâèã, 1/ñì
# Y units = Îòñ÷åòû
# Points = 773

175.425 9479
178.028 9479
180.632 9471
183.234 9362
185.836 9323
188.436 9281
191.037 9215
193.636 9099
196.235 9035
198.833 9081
201.43 8981
204.026 8980
206.622 8903
209.217 8822
211.812 8844
214.405 8818
216.998 8818
219.59 8758
222.182 8818
224.773 8740
227.363 8672
229.952 8549
232.541 8594
235.128 8604
237.715 8608
240.302 8452
242.888 8422
245.473 8410
248.057 8375
250.64 8304
253.223 8286
255.805 8289
258.387 8196
260.967 8228
263.547 8214
266.126 8174
268.705 8113
271.283 8196
273.86 8078
276.436 8067
279.012 8111
281.587 8114
284.161 8038
286.734 8030
289.307 7975
291.879 7978
294.45 8019
297.021 7974
299.591 7898
302.16 7968
304.729 7952
307.296 7943
309.863 7935
312.43 7942
314.995 7921
317.56 7891
320.124 7932
322.688 7837
325.251 7874
327.813 7878
330.374 7832
332.935 7811
335.495 7740
338.054 7804
340.613 7751
343.17 7728
345.727 7732
348.284 7714
350.839 7713
353.394 7721
355.949 7675
358.502 7666
361.055 7651
363.607 7677
366.159 7631
368.709 7610
371.259 7581
373.809 7594
376.357 7563
378.905 7587
381.453 7506
383.999 7498
386.545 7538
389.09 7529
391.634 7494
394.178 7561
396.721 7598
399.263 7577
401.805 7539
404.346 7573
406.886 7565
409.425 7555
411.964 7598
414.502 7562
417.04 7553
419.576 7518
422.112 7564
424.648 7604
427.182 7628
429.716 7624
432.249 7571
434.782 7567
437.313 7536
439.844 7512
442.375 7476
444.905 7468
447.434 7437
449.962 7490
452.489 7435
455.016 7485
457.542 7474
460.068 7525
462.593 7483
465.117 7442
467.64 7514
470.163 7551
472.685 7476
475.206 7562
477.727 7509
480.247 7512
482.766 7528
485.285 7530
487.803 7546
490.32 7477
492.836 7584
495.352 7556
497.867 7626
500.382 7596
502.895 7614
505.408 7647
507.921 7722
510.432 7710
512.943 7672
515.454 7675
517.963 7691
520.472 7694
522.98 7646
525.488 7626
527.995 7603
530.501 7561
533.006 7554
535.511 7499
538.015 7533
540.518 7462
543.021 7522
545.523 7535
548.025 7445
550.525 7470
553.025 7522
555.524 7542
558.023 7504
560.521 7497
563.018 7552
565.515 7475
568.011 7462
570.506 7445
573 7522
575.494 7442
577.987 7452
580.48 7465
582.971 7494
585.462 7458
587.953 7480
590.443 7448
592.932 7456
595.42 7458
597.908 7552
600.395 7484
602.881 7505
605.367 7509
607.852 7460
610.336 7486
612.819 7565
615.302 7500
617.785 7548
620.266 7555
622.747 7536
625.227 7567
627.707 7516
630.186 7614
632.664 7582
635.141 7544
637.618 7644
640.094 7584
642.57 7638
645.045 7641
647.519 7784
649.992 7605
652.465 7622
654.937 7623
657.408 7627
659.879 7581
662.349 7632
664.819 7618
667.287 7580
669.756 7620
672.223 7593
674.69 7617
677.156 7577
679.621 7609
682.086 7560
684.55 7526
687.013 7521
689.476 7560
691.938 7567
694.399 7650
696.86 7527
699.32 7653
701.779 7650
704.238 7671
706.696 7627
709.153 7687
711.61 7775
714.066 7681
716.522 7720
718.976 7788
721.43 7689
723.884 7701
726.336 7732
728.788 7707
731.24 7693
733.69 7687
736.14 7711
738.59 7758
741.038 7827
743.486 7825
745.934 7828
748.381 7863
750.827 7915
753.272 7987
755.717 7934
758.161 7910
760.604 7944
763.047 7875
765.489 7787
767.93 7776
770.371 7714
772.811 7736
775.251 7702
777.689 7620.:
780.127 7704
782.565 7726
785.002 7677
787.438 7655
789.873 7687
792.308 7668
794.742 7752
797.176 7690
799.609 7820
802.041 7794
804.472 7874
806.903 7915
809.333 7904
811.763 7941
814.192 7964
816.62 8059
819.048 8178
821.475 8160
823.901 8267
826.326 8285
828.751 8374
831.176 8449
833.599 8412
836.022 8384
838.445 8422
840.866 8431
843.287 8492
845.708 8579
848.128 8595
850.547 8690
852.965 8666
855.383 8732
857.8 8668
860.216 8660
862.632 8683
865.047 8680
867.462 8689
869.876 8774
872.289 8749
874.702 8801
877.114 8798
879.525 8822
881.935 8835
884.345 8768
886.755 8742
889.163 8702
891.572 8705
893.979 8719
896.386 8755
898.792 8744
901.197 8712
903.602 8719
906.006 8691
908.41 8665
910.813 8711
913.215 8755
915.616 8746
918.017 8811
920.418 8881
922.817 8964
925.216 8893
927.614 8947
930.012 9060
932.409 9113
934.806 9071
937.201 9160
939.597 9204
941.991 9198
944.385 9343
946.778 9454
949.171 9531
951.563 9597
953.954 9587
956.345 9671
958.735 9707
961.124 9615
963.513 9567
965.901 9572
968.288 9492
970.675 9463
973.061 9409
975.447 9412
977.832 9336
980.216 9383
982.599 9490
984.982 9527
987.365 9616
989.746 9897
992.127 10062
994.508 10464
996.888 10921
999.267 11336
1001.65 11682
1004.02 11832
1006.4 11689
1008.78 11324
1011.15 10955
1013.53 10645
1015.9 10331
1018.28 10075
1020.65 9872
1023.02 9848
1025.4 9757
1027.77 9702
1030.14 9733
1032.51 9664
1034.88 9533
1037.25 9552
1039.62 9537
1041.98 9407
1044.35 9440
1046.72 9356
1049.08 9354
1051.45 9362
1053.81 9346
1056.18 9381
1058.54 9310
1060.9 9419
1063.26 9417
1065.63 9375
1067.99 9467
1070.35 9462
1072.71 9469
1075.07 9473
1077.42 9508
1079.78 9556
1082.14 9520
1084.49 9577
1086.85 9584
1089.21 9491
1091.56 9564
1093.91 9589
1096.27 9523
1098.62 9601
1100.97 9612
1103.32 9644
1105.67 9687
1108.02 9750
1110.37 9772
1112.72 9792
1115.07 9830
1117.42 10018
1119.77 10055
1122.11 10113
1124.46 10324
1126.8 10387
1129.15 10543
1131.49 10602
1133.84 10626
1136.18 10785
1138.52 11073
1140.86 11377
1143.2 11896
1145.54 12452
1147.88 13338
1150.22 14141
1152.56 14653
1154.9 15168
1157.23 15187
1159.57 14734
1161.91 14160
1164.24 13328
1166.58 12626
1168.91 11945
1171.24 11459
1173.58 11130
1175.91 10800
1178.24 10661
1180.57 10578
1182.9 10503
1185.23 10514
1187.56 10504
1189.89 10557
1192.22 10477
1194.54 10463
1196.87 10569
1199.2 10570
1201.52 10578
1203.85 10612
1206.17 10520
1208.49 10547
1210.82 10451
1213.14 10448
1215.46 10311
1217.78 10180
1220.1 10038
1222.42 10088
1224.74 10046
1227.06 10074
1229.38 10138
1231.7 10132
1234.01 10075
1236.33 10125
1238.64 10143
1240.96 10193
1243.27 10174
1245.59 10460
1247.9 10783
1250.21 10201
1252.53 10263
1254.84 10280
1257.15 10308
1259.46 10340.:
1261.77 10476
1264.08 10401
1266.38 10473
1268.69 10488
1271 10490
1273.31 10458
1275.61 10534
1277.92 10562
1280.22 10549
1282.52 10504
1284.83 10503
1287.13 10497
1289.43 10450
1291.73 10388
1294.04 10376
1296.34 10368
1298.64 10307
1300.94 10285
1303.23 10274
1305.53 10238
1307.83 10295
1310.13 10239
1312.42 10413
1314.72 10348
1317.01 10322
1319.31 10271
1321.6 10280
1323.89 10236
1326.19 10280
1328.48 10216
1330.77 10255
1333.06 10200
1335.35 10311
1337.64 10252
1339.93 10240
1342.22 10133
1344.51 10208
1346.79 10119
1349.08 10026
1351.36 10027
1353.65 9968
1355.93 9888
1358.22 9925
1360.5 9818
1362.79 9825
1365.07 9765
1367.35 9690
1369.63 9616
1371.91 9505
1374.19 9495
1376.47 9453
1378.75 9399
1381.03 9472
1383.31 9486
1385.58 9502
1387.86 9575
1390.13 9577
1392.41 9628
1394.68 9688
1396.96 9641
1399.23 9669
1401.5 9619
1403.78 9581
1406.05 9705
1408.32 9582
1410.59 9552
1412.86 9604
1415.13 9554
1417.4 9609
1419.67 9655
1421.93 9624
1424.2 9704
1426.47 9745
1428.73 9809
1431 9915
1433.26 10124
1435.53 10292
1437.79 10447
1440.05 10636
1442.31 10731
1444.58 10842
1446.84 10941
1449.1 10989
1451.36 10900
1453.62 10962
1455.87 10882
1458.13 10740
1460.39 10634
1462.65 10571
1464.9 10504
1467.16 10366
1469.41 10240
1471.67 10179
1473.92 10117
1476.18 9897
1478.43 9889
1480.68 9768
1482.93 9756
1485.18 9598
1487.43 9618
1489.68 9695
1491.93 9797
1494.18 9887
1496.43 10138
1498.68 10338
1500.92 10679
1503.17 11067
1505.42 11612
1507.66 12161
1509.91 12872
1512.15 13511
1514.39 13999
1516.64 14451
1518.88 14549
1521.12 14641
1523.36 14407
1525.6 14009
1527.84 13447
1530.08 12832
1532.32 12109
1534.56 11627
1536.8 10970
1539.03 10461
1541.27 10190
1543.5 9902
1545.74 9632
1547.97 9518
1550.21 9427
1552.44 9363
1554.68 9356
1556.91 9281
1559.14 9165
1561.37 9212
1563.6 9169
1565.83 9145
1568.06 9090
1570.29 9068
1572.52 8991
1574.75 9089
1576.97 9010
1579.2 9041
1581.43 9028
1583.65 9052
1585.88 9048
1588.1 9081
1590.32 9059
1592.55 9000
1594.77 9016
1596.99 9008
1599.21 9008
1601.43 8965
1603.65 9020
1605.87 9038
1608.09 8999
1610.31 9027
1612.53 9021
1614.75 9040
1616.96 9011
1619.18 8978
1621.4 8988
1623.61 8906
1625.83 8897
1628.04 8937
1630.25 8969
1632.47 8875
1634.68 8963
1636.89 8958
1639.1 9070
1641.31 9099
1643.52 9218
1645.73 9244
1647.94 9344
1650.15 9436
1652.36 9560
1654.56 9601
1656.77 9763
1658.98 9823
1661.18 9834
1663.39 9923
1665.59 9923
1667.79 9890
1670 9869
1672.2 9735
1674.4 9666
1676.6 9636
1678.81 9506
1681.01 9370
1683.21 9256
1685.4 9133
1687.6 8979
1689.8 8860
1692 8692
1694.2 8627
1696.39 8461
1698.59 8439
1700.78 8296
1702.98 8233
1705.17 8118
1707.37 8085
1709.56 8028
1711.75 7967
1713.94 7937
1716.13 7935
1718.33 7930
1720.52 7919
1722.71 7862
1724.89 7820
1727.08 7818
1729.27 7817
1731.46 7785
1733.65 7827
1735.83 7750
1738.02 7762
1740.2 7821
1742.39 7747
1744.57 7781
1746.75 7773
1748.94 7752
1751.12 7716
1753.3 7748
1755.48 7768
1757.66 7738
1759.84 7709
1762.02 7697
1764.2 7688
1766.38 7652
1768.56 7665
1770.74 7660
1772.91 7624
1775.09 7620.:
1777.26 7567
1779.44 7580
1781.61 7562
1783.79 7585
1785.96 7556
1788.13 7548
1790.31 7560
1792.48 7586
1794.65 7638
1796.82 7579
1798.99 7556
1801.16 7507
1803.33 7558
1805.5 7572
1807.67 7561
1809.83 7471
1812 7516
1814.17 7507
1816.33 7429
1818.5 7435
1820.66 7436
1822.83 7409
1824.99 7393
1827.15 7397
1829.31 7445
1831.48 7411
1833.64 7395
1835.8 7457
1837.96 7442
1840.12 7398
1842.28 7408
1844.44 7454
1846.59 7414
1848.75 7427
1850.91 7379
1853.06 7396
1855.22 7426
1857.38 7383
1859.53 7339
1861.68 7337
1863.84 7310
1865.99 7374
1868.14 7333
1870.3 7357
1872.45 7290
1874.6 7375
1876.75 7384
1878.9 7412
1881.05 7311
1883.2 7329
1885.34 7325
1887.49 7324
1889.64 7272
1891.79 7322
1893.93 7314
1896.08 7308
1898.22 7292
1900.37 7253
1902.51 7262
1904.65 7248
1906.8 7255
1908.94 7280
1911.08 7242
1913.22 7276
1915.36 7255
1917.5 7206
1919.64 7278
1921.78 7261
1923.92 7269
1926.06 7219
1928.19 7240
1930.33 7239
1932.47 7241
1934.6 7204
1936.74 7266
1938.87 7280
1941.01 7208
1943.14 7210
1945.27 7219
1947.4 7257
1949.54 7223
1951.67 7219
1953.8 7204
1955.93 7274
1958.06 7231
1960.19 7209
1962.32 7236
1964.44 7152
1966.57 7220
1968.7 7218
1970.82 7155
1972.95 7203
1975.08 7229
1977.2 7231
1979.33 7209
1981.45 7174
1983.57 7123
1985.7 7210
1987.82 7123
1989.94 7123
