# Supplementary material for: Raman spectra simulation of antiplatelet drug-platelet interaction using DFT
Source: Sci Rep. 2024 Jan 16;14:1445. doi: 10.1038/s41598-024-51605-7 (PMC10792092; doi:10.1038/s41598-024-51605-7)
Supplement: Supplementary file 1 — Supplementary Information. [file 41598_2024_51605_MOESM1_ESM.zip › Clopidogrel/8.txt]

# Nano Scan Technologies Ltd.
# ASCII Curve

# Data ASCII export
# ÏÇÑ êðèâàÿ ñóììèðîâàíèÿ ñòðîê
# X units = Ðàìàí. ñäâèã, 1/ñì
# Y units = Îòñ÷åòû
# Points = 773

175.425 28069
178.028 28069
180.632 28067
183.234 27908
185.836 27812
188.436 27967
191.037 27728
193.636 27652
196.235 27456
198.833 27530
201.43 27420
204.026 27331
206.622 27340
209.217 27172
211.812 27163
214.405 27077
216.998 27145
219.59 27104
222.182 27101
224.773 26957
227.363 26982
229.952 26841
232.541 26742
235.128 26866
237.715 26727
240.302 26675
242.888 26505
245.473 26438
248.057 26414
250.64 26374
253.223 26168
255.805 26276
258.387 26252
260.967 26159
263.547 26209
266.126 26169
268.705 26120.:
271.283 26165
273.86 26042
276.436 26018
279.012 26107
281.587 26037
284.161 26056
286.734 26007
289.307 26128
291.879 26142
294.45 26071
297.021 25976
299.591 26006
302.16 26128
304.729 26050
307.296 26086
309.863 26058
312.43 25995
314.995 25965
317.56 26028
320.124 25871
322.688 25836
325.251 25729
327.813 25854
330.374 25820
332.935 25743
335.495 25730
338.054 25744
340.613 25684
343.17 25695
345.727 25834
348.284 25707
350.839 25703
353.394 25760
355.949 25673
358.502 25708
361.055 25584
363.607 25626
366.159 25623
368.709 25576
371.259 25476
373.809 25437
376.357 25485
378.905 25328
381.453 25420
383.999 25294
386.545 25447
389.09 25271
391.634 25242
394.178 25384
396.721 25428
399.263 25351
401.805 25378
404.346 25315
406.886 25438
409.425 25346
411.964 25406
414.502 25396
417.04 25402
419.576 25402
422.112 25549
424.648 25515
427.182 25567
429.716 25609
432.249 25584
434.782 25490
437.313 25463
439.844 25427
442.375 25468
444.905 25371
447.434 25417
449.962 25305
452.489 25229
455.016 25342
457.542 25328
460.068 25425
462.593 25299
465.117 25287
467.64 25379
470.163 25344
472.685 25336
475.206 25455
477.727 25387
480.247 25340
482.766 25306
485.285 25420
487.803 25344
490.32 25413
492.836 25401
495.352 25600
497.867 25500
500.382 25537
502.895 25663
505.408 25781
507.921 25831
510.432 25901
512.943 25839
515.454 25915
517.963 25817
520.472 25928
522.98 25758
525.488 25745
527.995 25712
530.501 25575
533.006 25539
535.511 25484
538.015 25514
540.518 25401
543.021 25513
545.523 25446
548.025 25404
550.525 25507
553.025 25488
555.524 25470
558.023 25519
560.521 25487
563.018 25449
565.515 25374
568.011 25453
570.506 25469
573 25435
575.494 25461
577.987 25369
580.48 25545
582.971 25447
585.462 25493
587.953 25455
590.443 25529
592.932 25627
595.42 25643
597.908 25711
600.395 25592
602.881 25602
605.367 25807
607.852 25611
610.336 25753
612.819 25726
615.302 25731
617.785 25927
620.266 25870
622.747 25874
625.227 25970
627.707 25894
630.186 25979
632.664 25894
635.141 25909
637.618 26032
640.094 2600:
642.57 26031
645.045 26014
647.519 26009
649.992 26055
652.465 25963
654.937 26020
657.408 26023
659.879 26024
662.349 25947
664.819 26092
667.287 26076
669.756 26000
672.223 26049
674.69 26005
677.156 25919
679.621 25937
682.086 25924
684.55 25917
687.013 25879
689.476 25920
691.938 26024
694.399 26065
696.86 26058
699.32 26158
701.779 26192
704.238 26247
706.696 26284
709.153 26244
711.61 26300
714.066 26287
716.522 26266
718.976 26239
721.43 26327
723.884 26476
726.336 26343
728.788 26419
731.24 26404
733.69 26430
736.14 26531
738.59 26526
741.038 26610
743.486 26752
745.934 26665
748.381 26781
750.827 26795
753.272 26867
755.717 26842
758.161 26632
760.604 26696
763.047 26631
765.489 26676
767.93 26505
770.371 26556
772.811 26647
775.251 26655
777.689 26599
780.127 26545
782.565 26621
785.002 26658
787.438 26750
789.873 26788
792.308 26870
794.742 26922
797.176 26949
799.609 27080
802.041 27054
804.472 27020
806.903 27130
809.333 27189
811.763 27301
814.192 27332
816.62 27422
819.048 27698
821.475 27788
823.901 28005
826.326 28020
828.751 28111
831.176 28042
833.599 28219
836.022 28295
838.445 28255
840.866 28373
843.287 28558
845.708 28656
848.128 28825
850.547 29081
852.965 29036
855.383 29064
857.8 29169
860.216 29014
862.632 29119
865.047 29090
867.462 29254
869.876 29393
872.289 29330
874.702 29505
877.114 29515
879.525 29486
881.935 29482
884.345 29414
886.755 29457
889.163 29420
891.572 29479
893.979 29303
896.386 29309
898.792 29251
901.197 29347
903.602 29329
906.006 29453
908.41 29382
910.813 29497
913.215 29460
915.616 29761
918.017 29725
920.418 29855
922.817 29955
925.216 30039
927.614 30037
930.012 30229
932.409 30298
934.806 30519
937.201 30632
939.597 30699
941.991 30977
944.385 31275
946.778 31511
949.171 31714
951.563 32042
953.954 32213
956.345 32486
958.735 32418
961.124 32469
963.513 32374
965.901 32213
968.288 32086
970.675 31882
973.061 31745
975.447 31720
977.832 31626
980.216 31691
982.599 31918
984.982 32232
987.365 32540
989.746 32910
992.127 33787
994.508 34736
996.888 35914
999.267 37082
1001.65 38172
1004.02 38744
1006.4 38449
1008.78 37937
1011.15 36940
1013.53 36044
1015.9 34895
1018.28 34166
1020.65 33735
1023.02 33346
1025.4 33118
1027.77 32803
1030.14 32796
1032.51 32488
1034.88 32432
1037.25 32219
1039.62 32186
1041.98 31968
1044.35 32077
1046.72 31910
1049.08 32023
1051.45 31859
1053.81 31945
1056.18 31816
1058.54 31956
1060.9 32010
1063.26 31843
1065.63 32048
1067.99 32085
1070.35 32167
1072.71 32198
1075.07 32279
1077.42 32356
1079.78 32383
1082.14 32386
1084.49 32469
1086.85 32571
1089.21 32571
1091.56 32542
1093.91 32661
1096.27 32705
1098.62 32779
1100.97 32929
1103.32 32918
1105.67 32958
1108.02 33424
1110.37 33348
1112.72 33702
1115.07 33794
1117.42 34130
1119.77 34223
1122.11 34575
1124.46 35171
1126.8 35480
1129.15 35879
1131.49 36334
1133.84 36852
1136.18 37402
1138.52 38388
1140.86 39264
1143.2 41139
1145.54 42268
1147.88 43475
1150.22 44776
1152.56 46112
1154.9 46996
1157.23 47329
1159.57 46978
1161.91 46092
1164.24 44832
1166.58 43463
1168.91 42046
1171.24 40026
1173.58 38735
1175.91 37853
1178.24 37238
1180.57 36979
1182.9 36824
1185.23 36582
1187.56 36545
1189.89 36589
1192.22 36574
1194.54 36597
1196.87 36620
1199.2 36511
1201.52 36548
1203.85 36191
1206.17 36035
1208.49 35823
1210.82 35735
1213.14 35535
1215.46 35215
1217.78 35074
1220.1 34750
1222.42 34465
1224.74 34230
1227.06 33905
1229.38 33939
1231.7 33951
1234.01 33934
1236.33 34069
1238.64 34019
1240.96 34022
1243.27 34115
1245.59 34076
1247.9 34274
1250.21 34271
1252.53 34199
1254.84 34498
1257.15 34486
1259.46 34754
1261.77 34813
1264.08 34995
1266.38 35106
1268.69 35185
1271 35158
1273.31 35273
1275.61 35378
1277.92 35363
1280.22 35541
1282.52 35577
1284.83 35516
1287.13 35489
1289.43 35341
1291.73 35146
1294.04 34872
1296.34 34770
1298.64 34750
1300.94 34561
1303.23 34603
1305.53 34641
1307.83 34719
1310.13 34570
1312.42 34564
1314.72 34471
1317.01 34460
1319.31 34406
1321.6 34395
1323.89 34429
1326.19 34265
1328.48 34294
1330.77 34498
1333.06 34288
1335.35 34224
1337.64 34271
1339.93 34220
1342.22 34287
1344.51 34298
1346.79 34235
1349.08 34092
1351.36 34044
1353.65 33951
1355.93 34003
1358.22 34000
1360.5 33867
1362.79 33753
1365.07 33595
1367.35 3360:
1369.63 33461
1371.91 33313
1374.19 33322
1376.47 33178
1378.75 33087
1381.03 33118
1383.31 33207
1385.58 33346
1387.86 33360
1390.13 33480
1392.41 33646
1394.68 33524
1396.96 33783
1399.23 33681
1401.5 33733
1403.78 33535
1406.05 33577
1408.32 33553
1410.59 33714
1412.86 33530
1415.13 33643
1417.4 33415
1419.67 33503
1421.93 33699
1424.2 33731
1426.47 33899
1428.73 33907
1431 34191
1433.26 34474
1435.53 34698
1437.79 34947
1440.05 35291
1442.31 35625
1444.58 35813
1446.84 35975
1449.1 36091
1451.36 36149
1453.62 36037
1455.87 35868
1458.13 35871
1460.39 35795
1462.65 35647
1464.9 35442
1467.16 35151
1469.41 35107
1471.67 35065
1473.92 34828
1476.18 34626
1478.43 34628
1480.68 34592
1482.93 34631
1485.18 34792
1487.43 34746
1489.68 35055
1491.93 35305
1494.18 35794
1496.43 36360
1498.68 37175
1500.92 38233
1503.17 39711
1505.42 41281
1507.66 42268
1509.91 43360
1512.15 44498
1514.39 45437
1516.64 46266
1518.88 46747
1521.12 47027
1523.36 46859
1525.6 46334
1527.84 45393
1530.08 44342
1532.32 43181
1534.56 42169
1536.8 40231
1539.03 38382
1541.27 36880
1543.5 35898
1545.74 34972
1547.97 34422
1550.21 33994
1552.44 33514
1554.68 33406
1556.91 33243
1559.14 33037
1561.37 33069
1563.6 32698
1565.83 32627
1568.06 32644
1570.29 32453
1572.52 32493
1574.75 32416
1576.97 32463
1579.2 32424
1581.43 32463
1583.65 32473
1585.88 32415
1588.1 32479
1590.32 32360
1592.55 32412
1594.77 32286
1596.99 32227
1599.21 32187
1601.43 32127
1603.65 32021
1605.87 32055
1608.09 32049
1610.31 31995
1612.53 31917
1614.75 31848
1616.96 31744
1619.18 31798
1621.4 31604
1623.61 31724
1625.83 31585
1628.04 31552
1630.25 31586
1632.47 31573
1634.68 31642
1636.89 31493
1639.1 31683
1641.31 31670
1643.52 31749
1645.73 31788
1647.94 31902
1650.15 32080
1652.36 32174
1654.56 32261
1656.77 32336
1658.98 32623
1661.18 32593
1663.39 32536
1665.59 32487
1667.79 32432
1670 32236
1672.2 32110
1674.4 31944
1676.6 31880
1678.81 31727
1681.01 31630
1683.21 31405
1685.4 31161
1687.6 30916
1689.8 30750
1692 30557
1694.2 30493
1696.39 30255
1698.59 30140
1700.78 29874
1702.98 29857
1705.17 29796
1707.37 29644
1709.56 29610
1711.75 29579
1713.94 29518
1716.13 29463
1718.33 29357
1720.52 29493
1722.71 29373
1724.89 29423
1727.08 29294
1729.27 29246
1731.46 29228
1733.65 29168
1735.83 29077
1738.02 29293
1740.2 29114
1742.39 29149
1744.57 29189
1746.75 29141
1748.94 29084
1751.12 29084
1753.3 29057
1755.48 29001
1757.66 29006
1759.84 28929
1762.02 28950
1764.2 28898
1766.38 28932
1768.56 28737
1770.74 28700
1772.91 28732
1775.09 28705
1777.26 28725
1779.44 28553
1781.61 28594
1783.79 28628
1785.96 28723
1788.13 28514
1790.31 28456
1792.48 28619
1794.65 28624
1796.82 28582
1798.99 28564
1801.16 28583
1803.33 28591
1805.5 28505
1807.67 28496
1809.83 28407
1812 28404
1814.17 28383
1816.33 28284
1818.5 28266
1820.66 28252
1822.83 28204
1824.99 28179
1827.15 28112
1829.31 28273
1831.48 28194
1833.64 28149
1835.8 28109
1837.96 28010
1840.12 28071
1842.28 28184
1844.44 28046
1846.59 28079
1848.75 28019
1850.91 27982
1853.06 27919
1855.22 28005
1857.38 27984
1859.53 27895
1861.68 27943
1863.84 27887
1865.99 27925
1868.14 27859
1870.3 27841
1872.45 27775
1874.6 28016
1876.75 27832
1878.9 27873
1881.05 27706
1883.2 27750
1885.34 27818
1887.49 27850
1889.64 27898
1891.79 27745
1893.93 27722
1896.08 27734
1898.22 27731
1900.37 27661
1902.51 27676
1904.65 27636
1906.8 27609
1908.94 27506
1911.08 27661
1913.22 27604
1915.36 27617
1917.5 27604
1919.64 27686
1921.78 27616
1923.92 27655
1926.06 27659
1928.19 27676
1930.33 27622
1932.47 27663
1934.6 27486
1936.74 27529
1938.87 27571
1941.01 27454
1943.14 27523
1945.27 27439
1947.4 27414
1949.54 27476
1951.67 27514
1953.8 27456
1955.93 27445
1958.06 27638
1960.19 27474
1962.32 27605
1964.44 27567
1966.57 27568
1968.7 27544
1970.82 27500
1972.95 27478
1975.08 27313
1977.2 27351
1979.33 27382
1981.45 27349
1983.57 27307
1985.7 27312
1987.82 27258
1989.94 27258
