# Supplementary material for: Raman spectra simulation of antiplatelet drug-platelet interaction using DFT
Source: Sci Rep. 2024 Jan 16;14:1445. doi: 10.1038/s41598-024-51605-7 (PMC10792092; doi:10.1038/s41598-024-51605-7)
Supplement: Supplementary file 1 — Supplementary Information. [file 41598_2024_51605_MOESM1_ESM.zip › Clopidogrel/9.txt]

# Nano Scan Technologies Ltd.
# ASCII Curve

# Data ASCII export
# ÏÇÑ êðèâàÿ ñóììèðîâàíèÿ ñòðîê
# X units = Ðàìàí. ñäâèã, 1/ñì
# Y units = Îòñ÷åòû
# Points = 773

175.425 35220
178.028 35220
180.632 35114
183.234 34976
185.836 35051
188.436 34780
191.037 34743
193.636 34650
196.235 34609
198.833 34568
201.43 34586
204.026 34279
206.622 34289
209.217 34125
211.812 34184
214.405 34183
216.998 34280
219.59 34182
222.182 34150
224.773 34067
227.363 34112
229.952 34059
232.541 33959
235.128 33979
237.715 33988
240.302 33847
242.888 33746
245.473 33808
248.057 33701
250.64 33608
253.223 33519
255.805 33477
258.387 33506
260.967 33441
263.547 33444
266.126 33428
268.705 33394
271.283 33511
273.86 33448
276.436 33417
279.012 33485
281.587 33571
284.161 33587
286.734 33578
289.307 33541
291.879 33714
294.45 33688
297.021 33665
299.591 33743
302.16 33758
304.729 33792
307.296 33822
309.863 33864
312.43 33693
314.995 33851
317.56 33725
320.124 33866
322.688 33722
325.251 33676
327.813 33748
330.374 33730
332.935 33653
335.495 33630
338.054 33625
340.613 33585
343.17 33727
345.727 33684
348.284 33530
350.839 33718
353.394 33586
355.949 33611
358.502 33565
361.055 33668
363.607 33733
366.159 33605
368.709 33678
371.259 33620.:
373.809 33653
376.357 33740
378.905 33548
381.453 33607
383.999 33511
386.545 33743
389.09 33687
391.634 33755
394.178 33841
396.721 33659
399.263 33779
401.805 33949
404.346 33908
406.886 33970
409.425 33944
411.964 33913
414.502 33955
417.04 34084
419.576 34047
422.112 34067
424.648 34288
427.182 34282
429.716 34188
432.249 34294
434.782 34319
437.313 34132
439.844 34214
442.375 34203
444.905 34182
447.434 34253
449.962 34210
452.489 34178
455.016 34232
457.542 34219
460.068 34145
462.593 34291
465.117 34242
467.64 34287
470.163 34517
472.685 34417
475.206 34435
477.727 34403
480.247 34491
482.766 34381
485.285 34592
487.803 34618
490.32 34788
492.836 34845
495.352 34949
497.867 34876
500.382 35009
502.895 34908
505.408 35142
507.921 35419
510.432 35225
512.943 35286
515.454 35352
517.963 35257
520.472 35396
522.98 35204
525.488 35188
527.995 35257
530.501 35146
533.006 35049
535.511 34937
538.015 35045
540.518 35012
543.021 35018
545.523 34968
548.025 34911
550.525 34884
553.025 35035
555.524 35028
558.023 35030
560.521 35069
563.018 34970
565.515 35080
568.011 35001
570.506 35115
573 35123
575.494 35148
577.987 34947
580.48 35056
582.971 35223
585.462 35205
587.953 35154
590.443 35285
592.932 35132
595.42 35398
597.908 35393
600.395 35339
602.881 35356
605.367 35431
607.852 35430
610.336 35404
612.819 35441
615.302 35476
617.785 35649
620.266 35759
622.747 35838
625.227 35889
627.707 35702
630.186 35792
632.664 35764
635.141 35872
637.618 35925
640.094 35979
642.57 36100
645.045 36164
647.519 36304
649.992 36107
652.465 36152
654.937 36004
657.408 36134
659.879 36270
662.349 36250
664.819 36211
667.287 36123
669.756 36291
672.223 36248
674.69 36350
677.156 36340
679.621 36436
682.086 36388
684.55 36270
687.013 36232
689.476 36332
691.938 36457
694.399 36513
696.86 36544
699.32 36498
701.779 36756
704.238 36720
706.696 36652
709.153 36862
711.61 36801
714.066 36930
716.522 37053
718.976 37018
721.43 37042
723.884 37075
726.336 37015
728.788 37099
731.24 37042
733.69 37010
736.14 37195
738.59 36966
741.038 37310
743.486 37272
745.934 37585
748.381 37373
750.827 37471
753.272 37601
755.717 37583
758.161 37594
760.604 37569
763.047 37495
765.489 37431
767.93 37279
770.371 37279
772.811 37292
775.251 37217
777.689 37328
780.127 37337
782.565 37374
785.002 37225
787.438 37306
789.873 37436
792.308 37439
794.742 37565
797.176 37661
799.609 37634
802.041 37748
804.472 37940
806.903 38095
809.333 38028
811.763 37920
814.192 38062
816.62 38213
819.048 38488
821.475 38714
823.901 38837
826.326 39144
828.751 39251
831.176 39126
833.599 39351
836.022 39366
838.445 39377
840.866 39550
843.287 39536
845.708 39767
848.128 39752
850.547 39837
852.965 40144
855.383 40113
857.8 40094
860.216 40128
862.632 40212
865.047 40168
867.462 40295
869.876 40388
872.289 40327
874.702 40361
877.114 40607
879.525 40551
881.935 40614
884.345 40520
886.755 40468
889.163 40371
891.572 40323
893.979 40273
896.386 40276
898.792 40337
901.197 40362
903.602 40431
906.006 40458
908.41 40442
910.813 40554
913.215 40502
915.616 40467
918.017 40655
920.418 40841
922.817 40960
925.216 40995
927.614 4100:
930.012 41103
932.409 41348
934.806 41373
937.201 41530
939.597 41839
941.991 42056
944.385 42230
946.778 42527
949.171 42782
951.563 43087
953.954 43300
956.345 43700
958.735 43551
961.124 43624
963.513 43458
965.901 43236
968.288 42994
970.675 42895
973.061 42779
975.447 42654
977.832 42680
980.216 42704
982.599 42738
984.982 43056
987.365 43450
989.746 43828
992.127 44656
994.508 45695
996.888 46247
999.267 47086
1001.65 47784
1004.02 48168
1006.4 48081
1008.78 47581
1011.15 46936
1013.53 46316
1015.9 45783
1018.28 45026
1020.65 44314
1023.02 44028
1025.4 43958
1027.77 43595
1030.14 43607
1032.51 43563
1034.88 43241
1037.25 43132
1039.62 42927
1041.98 42792
1044.35 42713
1046.72 42641
1049.08 42600
1051.45 42492
1053.81 42579
1056.18 42634
1058.54 42399
1060.9 42408
1063.26 42683
1065.63 42625
1067.99 42649
1070.35 42741
1072.71 42853
1075.07 42916
1077.42 42829
1079.78 42834
1082.14 42790
1084.49 42997
1086.85 43150
1089.21 43009
1091.56 43166
1093.91 43001
1096.27 43151
1098.62 43091
1100.97 43370
1103.32 43492
1105.67 43518
1108.02 43520
1110.37 43620.:
1112.72 43840
1115.07 43885
1117.42 44332
1119.77 44471
1122.11 44895
1124.46 45330
1126.8 45608
1129.15 45755
1131.49 45982
1133.84 46150
1136.18 46508
1138.52 46795
1140.86 47380
1143.2 48188
1145.54 49237
1147.88 50477
1150.22 51821
1152.56 52984
1154.9 53873
1157.23 54111
1159.57 53528
1161.91 52669
1164.24 51149
1166.58 49811
1168.91 48576
1171.24 47530
1173.58 46817
1175.91 46524
1178.24 46146
1180.57 46006
1182.9 45889
1185.23 45828
1187.56 45767
1189.89 45829
1192.22 45828
1194.54 45758
1196.87 45808
1199.2 45767
1201.52 45744
1203.85 45755
1206.17 45578
1208.49 45578
1210.82 45563
1213.14 45235
1215.46 44985
1217.78 44760
1220.1 44328
1222.42 44060
1224.74 43942
1227.06 43809
1229.38 43698
1231.7 43857
1234.01 43718
1236.33 43885
1238.64 44074
1240.96 43995
1243.27 44056
1245.59 44113
1247.9 44261
1250.21 43997
1252.53 44382
1254.84 44287
1257.15 44402
1259.46 44523
1261.77 44635
1264.08 44848
1266.38 44886
1268.69 44997
1271 45043
1273.31 45068
1275.61 45199
1277.92 44990
1280.22 45108
1282.52 45123
1284.83 45246
1287.13 44927
1289.43 44918
1291.73 44585
1294.04 44526
1296.34 44172
1298.64 44016
1300.94 44198
1303.23 44050
1305.53 44106
1307.83 44008
1310.13 43908
1312.42 44054
1314.72 44087
1317.01 43968
1319.31 43883
1321.6 43820
1323.89 43819
1326.19 43722
1328.48 43590
1330.77 43537
1333.06 43481
1335.35 43416
1337.64 43257
1339.93 43449
1342.22 43317
1344.51 43463
1346.79 43394
1349.08 43299
1351.36 42937
1353.65 42882
1355.93 42901
1358.22 42755
1360.5 42760
1362.79 42412
1365.07 42275
1367.35 42185
1369.63 42024
1371.91 41792
1374.19 41832
1376.47 41733
1378.75 41565
1381.03 41576
1383.31 41640
1385.58 41714
1387.86 41662
1390.13 41820
1392.41 41928
1394.68 41875
1396.96 42114
1399.23 41889
1401.5 41902
1403.78 41824
1406.05 41820
1408.32 41708
1410.59 41616
1412.86 41563
1415.13 41526
1417.4 41612
1419.67 41651
1421.93 41826
1424.2 41695
1426.47 41871
1428.73 42141
1431 42284
1433.26 42571
1435.53 42982
1437.79 43455
1440.05 44012
1442.31 44288
1444.58 44721
1446.84 44870.:
1449.1 45037
1451.36 44971
1453.62 44640
1455.87 44667
1458.13 44506
1460.39 44147
1462.65 44152
1464.9 43756
1467.16 43527
1469.41 43274
1471.67 43181
1473.92 42769
1476.18 42508
1478.43 42321
1480.68 42196
1482.93 42117
1485.18 42100
1487.43 42134
1489.68 42281
1491.93 42491
1494.18 42949
1496.43 43540
1498.68 44306
1500.92 45063
1503.17 45819
1505.42 46681
1507.66 47745
1509.91 48875
1512.15 50026
1514.39 51021
1516.64 51678
1518.88 52063
1521.12 52190
1523.36 51784
1525.6 50989
1527.84 49897
1530.08 49037
1532.32 47813
1534.56 46798
1536.8 45730
1539.03 44756
1541.27 43467
1543.5 42305
1545.74 41544
1547.97 41220
1550.21 40811
1552.44 40379
1554.68 40291
1556.91 40048
1559.14 40051
1561.37 39710
1563.6 39713
1565.83 39685
1568.06 39567
1570.29 39503
1572.52 39392
1574.75 39363
1576.97 39233
1579.2 39263
1581.43 39288
1583.65 39376
1585.88 39379
1588.1 39179
1590.32 39278
1592.55 39093
1594.77 39000
1596.99 38942
1599.21 38948
1601.43 38801
1603.65 38957
1605.87 38845
1608.09 38912
1610.31 38928
1612.53 38830
1614.75 38700
1616.96 38702
1619.18 38679
1621.4 38669
1623.61 38501
1625.83 38340
1628.04 38422
1630.25 38389
1632.47 38444
1634.68 38475
1636.89 38482
1639.1 38538
1641.31 38642
1643.52 38619
1645.73 38735
1647.94 38889
1650.15 39036
1652.36 39279
1654.56 39570
1656.77 39664
1658.98 39880
1661.18 39960
1663.39 40089
1665.59 40149
1667.79 40019
1670 39947
1672.2 39739
1674.4 39555
1676.6 39416
1678.81 39203
1681.01 38892
1683.21 38565
1685.4 38174
1687.6 38061
1689.8 37589
1692 37482
1694.2 37199
1696.39 36791
1698.59 36737
1700.78 36479
1702.98 36238
1705.17 36088
1707.37 35889
1709.56 35844
1711.75 35659
1713.94 35667
1716.13 35491
1718.33 35545
1720.52 35539
1722.71 35299
1724.89 35370
1727.08 35342
1729.27 35179
1731.46 35269
1733.65 35283
1735.83 35158
1738.02 35126
1740.2 35122
1742.39 35094
1744.57 34974
1746.75 35019
1748.94 35081
1751.12 34882
1753.3 34895
1755.48 34899
1757.66 34851
1759.84 34815
1762.02 34766
1764.2 34809
1766.38 34603
1768.56 34629
1770.74 34632
1772.91 34598
1775.09 34412
1777.26 34391
1779.44 34313
1781.61 34253
1783.79 34360
1785.96 34331
1788.13 34196
1790.31 34286
1792.48 34341
1794.65 34198
1796.82 34282
1798.99 34203
1801.16 34100
1803.33 34171
1805.5 34155
1807.67 34046
1809.83 33983
1812 33929
1814.17 33964
1816.33 33888
1818.5 33815
1820.66 33683
1822.83 33686
1824.99 33651
1827.15 33668
1829.31 33575
1831.48 33549
1833.64 33553
1835.8 33547
1837.96 33446
1840.12 33483
1842.28 33587
1844.44 33559
1846.59 33436
1848.75 33381
1850.91 33355
1853.06 33370
1855.22 33323
1857.38 33232
1859.53 33153
1861.68 33262
1863.84 33265
1865.99 33103
1868.14 33163
1870.3 33255
1872.45 33137
1874.6 33249
1876.75 32992
1878.9 33064
1881.05 33111
1883.2 33135
1885.34 33099
1887.49 32938
1889.64 32791
1891.79 32982
1893.93 32893
1896.08 32853
1898.22 32714
1900.37 32786
1902.51 32789
1904.65 32736
1906.8 32709
1908.94 32600
1911.08 32730
1913.22 32678
1915.36 32669
1917.5 32675
1919.64 32725
1921.78 32666
1923.92 32686
1926.06 32550
1928.19 32672
1930.33 32531
1932.47 32514
1934.6 32437
1936.74 32441
1938.87 32623
1941.01 32531
1943.14 32447
1945.27 32435
1947.4 32345
1949.54 32383
1951.67 32344
1953.8 32382
1955.93 32361
1958.06 32351
1960.19 32353
1962.32 32382
1964.44 32438
1966.57 32345
1968.7 32300
1970.82 32326
1972.95 32253
1975.08 32155
1977.2 32067
1979.33 32149
1981.45 32127
1983.57 31993
1985.7 32047
1987.82 32012
1989.94 32012
